# Supplementary material for: High Precision Outdoor and Indoor Reference State Estimation for Testing Autonomous Vehicles
Source: Sensors (Basel). 2021 Feb 6;21(4):1131. doi: 10.3390/s21041131 (PMC7914456; doi:10.3390/s21041131)
Supplement: Supplementary file 1 [file sensors-21-01131-s001.zip]

Archive with 10 entries (9 files):
- Datasets/
- Datasets/Figure10.csv
- Datasets/Figure1112.csv
- Datasets/Figure13.csv
- Datasets/Figure6.csv
- Datasets/Figure7.csv
- Datasets/Figure8.csv
- Datasets/Figure9.csv
- Datasets/Matlab_Helper.txt
- Datasets/README.txt
