# Supplementary material for: High Precision Outdoor and Indoor Reference State Estimation for Testing Autonomous Vehicles
Source: Sensors (Basel). 2021 Feb 6;21(4):1131. doi: 10.3390/s21041131 (PMC7914456; doi:10.3390/s21041131)
Supplement: Supplementary file 1 [file sensors-21-01131-s001.zip › Datasets/Figure10.csv]

0.9522	0.054	0.9522	0	48.784	11.472	0.009	0.007	1.3898e+08	0	-0.01	0.075	0.038	0.031	0.074	0.07	305.64	48.784	11.472	0.01	0.01	1.3898e+08	0.1077	0.1489	0.1138
1.0142	0.0689	1.0142	0	48.784	11.472	0.009	0.007	1.3898e+08	0	-0.01	0.075	0.038	0.031	0.074	0.07	305.64	48.784	11.472	0.01	0.01	1.3898e+08	0.4459	-0.3555	-0.1805
1.0172	0.0081	1.0172	0	48.784	11.472	0.009	0.007	1.3898e+08	0	-0.01	0.075	0.038	0.031	0.074	0.07	305.64	48.784	11.472	0.01	0.01	1.3898e+08	-0.469	0.2785	0.1998
0.9711	0.0173	0.9711	0	48.784	11.472	0.009	0.007	1.3898e+08	0	-0.01	0.075	0.038	0.031	0.074	0.07	305.64	48.784	11.472	0.01	0.01	1.3898e+08	0.4666	-0.2276	-0.0643
0.9942	0.0661	0.9942	0	48.784	11.472	0.009	0.007	1.3898e+08	0	-0.01	0.075	0.038	0.031	0.074	0.07	305.64	48.784	11.472	0.01	0.01	1.3898e+08	0.4291	0.5145	-0.0379
0.9673	0.0315	0.9673	0	48.784	11.472	0.009	0.007	1.3898e+08	0	0.025	-0.015	0.041	0.034	0.079	0.07	305.64	48.784	11.472	0.01	0.01	1.3898e+08	-0.739	0.0926	0.1627
1.0089	0.0046	1.0089	0	48.784	11.472	0.009	0.007	1.3898e+08	0	0.025	-0.015	0.041	0.034	0.079	0.07	305.64	48.784	11.472	0.01	0.01	1.3898e+08	0.7289	-0.7371	-0.1162
0.9568	0.0557	0.9568	0	48.784	11.472	0.009	0.007	1.3898e+08	0	0.025	-0.015	0.041	0.034	0.079	0.07	305.64	48.784	11.472	0.01	0.01	1.3898e+08	0.3248	0.9773	-0.0699
0.9945	0.047	0.9945	0	48.784	11.472	0.009	0.007	1.3898e+08	0	0.025	-0.015	0.041	0.034	0.079	0.07	305.64	48.784	11.472	0.01	0.01	1.3898e+08	-0.4599	-0.8327	0.1844
1.0317	0.0024	1.0317	0	48.784	11.472	0.009	0.007	1.3898e+08	0	0.025	-0.015	0.041	0.034	0.079	0.07	305.64	48.784	11.472	0.01	0.01	1.3898e+08	0.2329	-0.1166	-0.0616
0.943	0.042	0.943	0	48.784	11.472	0.009	0.007	1.3898e+08	-0.015	-0.03	-0.05	0.044	0.036	0.085	0.07	305.64	48.784	11.472	0.01	0.01	1.3898e+08	0.0598	0.6336	0.0304
1.0513	0.0703	1.0513	0	48.784	11.472	0.009	0.007	1.3898e+08	-0.015	-0.03	-0.05	0.044	0.036	0.085	0.07	305.64	48.784	11.472	0.01	0.01	1.3898e+08	-0.198	-0.8604	0.0367
0.9943	-0.0094	0.9943	0	48.784	11.472	0.009	0.007	1.3898e+08	-0.015	-0.03	-0.05	0.044	0.036	0.085	0.07	305.64	48.784	11.472	0.01	0.01	1.3898e+08	-0.1086	1.0114	-0.038
0.9348	0.0317	0.9348	0	48.784	11.472	0.009	0.007	1.3898e+08	-0.015	-0.03	-0.05	0.044	0.036	0.085	0.07	305.64	48.784	11.472	0.01	0.01	1.3898e+08	0.3745	-0.1174	0.0024
1.0244	0.092	1.0244	0	48.784	11.472	0.009	0.007	1.3898e+08	-0.015	-0.03	-0.05	0.044	0.036	0.085	0.07	305.64	48.784	11.472	0.01	0.01	1.3898e+08	-0.4546	-0.401	0.0111
0.9586	-0.017	0.9586	0	48.784	11.472	0.009	0.007	1.3898e+08	0.01	0.015	0.04	0.046	0.038	0.09	0.07	305.64	48.784	11.472	0.01	0.01	1.3898e+08	-0.1232	0.6465	-0.0401
0.9707	0.0077	0.9707	0	48.784	11.472	0.009	0.007	1.3898e+08	0.01	0.015	0.04	0.046	0.038	0.09	0.07	305.64	48.784	11.472	0.01	0.01	1.3898e+08	0.3083	-0.9029	0.0419
1.0197	0.0929	1.0197	0	48.784	11.472	0.009	0.007	1.3898e+08	0.01	0.015	0.04	0.046	0.038	0.09	0.07	305.64	48.784	11.472	0.01	0.01	1.3898e+08	-0.1249	0.1624	-0.0821
1.021	0.0166	1.021	0	48.784	11.472	0.009	0.007	1.3898e+08	0.01	0.015	0.04	0.046	0.038	0.09	0.07	305.64	48.784	11.472	0.01	0.01	1.3898e+08	-0.235	0.1802	-0.0115
0.9716	-0.0033	0.9716	0	48.784	11.472	0.009	0.007	1.3898e+08	0.01	0.015	0.04	0.046	0.038	0.09	0.07	305.64	48.784	11.472	0.01	0.01	1.3898e+08	-0.2192	-0.2197	0.0003
1.0013	0.0632	1.0013	0	48.784	11.472	0.009	0.007	1.3898e+08	0.025	0	0.075	0.048	0.04	0.094	0.07	305.64	48.784	11.472	0.01	0.01	1.3898e+08	0.2478	0.2867	-0.1024
0.9877	0.0269	0.9877	0	48.784	11.472	0.009	0.007	1.3898e+08	0.025	0	0.075	0.048	0.04	0.094	0.07	305.64	48.784	11.472	0.01	0.01	1.3898e+08	-0.4951	0.2473	0.092
0.962	0.0055	0.962	0	48.784	11.472	0.009	0.007	1.3898e+08	0.025	0	0.075	0.048	0.04	0.094	0.07	305.64	48.784	11.472	0.01	0.01	1.3898e+08	-0.1633	-0.4995	0.0633
1.0135	0.0774	1.0135	0	48.784	11.472	0.009	0.007	1.3898e+08	0.025	0	0.075	0.048	0.04	0.094	0.07	305.64	48.784	11.472	0.01	0.01	1.3898e+08	0.3226	0.3416	-0.1782
0.9652	-0.0006	0.9652	0	48.784	11.472	0.009	0.007	1.3898e+08	0.025	0	0.075	0.048	0.04	0.094	0.07	305.64	48.784	11.472	0.01	0.01	1.3898e+08	-0.3204	0.3659	0.0225
1.0004	0.0122	1.0004	0	48.784	11.472	0.009	0.008	1.3898e+08	-0.005	0	-0.03	0.05	0.041	0.097	0.07	305.64	48.784	11.472	0.01	0.01	1.3898e+08	-0.3941	-1.1356	0.2112
0.9955	0.086	0.9955	0	48.784	11.472	0.009	0.008	1.3898e+08	-0.005	0	-0.03	0.05	0.041	0.097	0.07	305.64	48.784	11.472	0.01	0.01	1.3898e+08	0.1555	0.7092	-0.1708
1.0061	0.0098	1.0061	0	48.784	11.472	0.009	0.008	1.3898e+08	-0.005	0	-0.03	0.05	0.041	0.097	0.07	305.64	48.784	11.472	0.01	0.01	1.3898e+08	-0.0362	-0.3064	-0.0437
1.0002	-0.0019	1.0002	0	48.784	11.472	0.009	0.008	1.3898e+08	-0.005	0	-0.03	0.05	0.041	0.097	0.07	305.64	48.784	11.472	0.01	0.01	1.3898e+08	-0.6132	-0.3518	0.1039
0.9775	0.0581	0.9775	0	48.784	11.472	0.009	0.008	1.3898e+08	-0.005	0	-0.03	0.05	0.041	0.097	0.07	305.64	48.784	11.472	0.01	0.01	1.3898e+08	0.4729	0.8596	-0.1076
0.9959	0.0468	0.9959	0	48.784	11.472	0.009	0.008	1.3898e+08	-0.03	0	0.035	0.052	0.043	0.101	0.07	305.64	48.784	11.472	0.01	0.01	1.3898e+08	-0.353	-0.1957	-0.0087
1.0031	-0.0065	1.0031	0	48.784	11.472	0.009	0.008	1.3898e+08	-0.03	0	0.035	0.052	0.043	0.101	0.07	305.64	48.784	11.472	0.01	0.01	1.3898e+08	-0.27	-0.3007	0.078
0.9515	0.0444	0.9515	0	48.784	11.472	0.009	0.008	1.3898e+08	-0.03	0	0.035	0.052	0.043	0.101	0.07	305.64	48.784	11.472	0.01	0.01	1.3898e+08	0.4622	0.7863	-0.1498
0.9917	0.0456	0.9917	0	48.784	11.472	0.009	0.008	1.3898e+08	-0.03	0	0.035	0.052	0.043	0.101	0.07	305.64	48.784	11.472	0.01	0.01	1.3898e+08	-0.4646	-0.6634	0.0298
1.0056	0.001	1.0056	0	48.784	11.472	0.009	0.008	1.3898e+08	-0.03	0	0.035	0.052	0.043	0.101	0.07	305.64	48.784	11.472	0.01	0.01	1.3898e+08	-0.1929	-0.1162	0.1259
0.942	0.0341	0.942	0	48.784	11.472	0.009	0.008	1.3898e+08	0.025	0	-0.085	0.054	0.044	0.105	0.07	305.64	48.784	11.472	0.01	0.01	1.3898e+08	0.0663	0.2378	-0.1159
1.0651	0.0575	1.0651	0	48.784	11.472	0.009	0.008	1.3898e+08	0.025	0	-0.085	0.054	0.044	0.105	0.07	305.64	48.784	11.472	0.01	0.01	1.3898e+08	-0.0594	-0.7207	-0.0403
1.017	0.0014	1.017	0	48.784	11.472	0.009	0.008	1.3898e+08	0.025	0	-0.085	0.054	0.044	0.105	0.07	305.64	48.784	11.472	0.01	0.01	1.3898e+08	-0.3342	1.0392	0.0739
0.9531	0.0145	0.9531	0	48.784	11.472	0.009	0.008	1.3898e+08	0.025	0	-0.085	0.054	0.044	0.105	0.07	305.64	48.784	11.472	0.01	0.01	1.3898e+08	0.4115	-0.4402	-0.0544
1.0119	0.0771	1.0119	0	48.784	11.472	0.009	0.008	1.3898e+08	0.025	0	-0.085	0.054	0.044	0.105	0.07	305.64	48.784	11.472	0.01	0.01	1.3898e+08	-0.32	0.3358	0.034
0.9394	0.0033	0.9394	0	48.784	11.472	0.008	0.006	1.3898e+08	-0.005	-0.005	0	0.056	0.046	0.107	0.07	305.64	48.784	11.472	0.01	0.01	1.3898e+08	-0.4702	0.3787	0.0654
1.0107	-0.0127	1.0107	0	48.784	11.472	0.008	0.006	1.3898e+08	-0.005	-0.005	0	0.056	0.046	0.107	0.07	305.64	48.784	11.472	0.01	0.01	1.3898e+08	0.6473	-1.1199	-0.0969
0.9932	0.0739	0.9932	0	48.784	11.472	0.008	0.006	1.3898e+08	-0.005	-0.005	0	0.056	0.046	0.107	0.07	305.65	48.784	11.472	0.01	0.01	1.3898e+08	0.1262	1.0133	0.1044
0.9651	0.0358	0.9651	0	48.784	11.472	0.008	0.006	1.3898e+08	-0.005	-0.005	0	0.056	0.046	0.107	0.07	305.65	48.784	11.472	0.01	0.01	1.3898e+08	-0.3818	-0.445	0.0192
1.0404	-0.01	1.0404	0	48.784	11.472	0.008	0.006	1.3898e+08	-0.005	-0.005	0	0.056	0.046	0.107	0.07	305.64	48.784	11.472	0.01	0.01	1.3898e+08	0.392	-0.6054	-0.0585
0.9544	0.0439	0.9544	0	48.784	11.472	0.008	0.006	1.3898e+08	0.005	0.02	0.06	0.057	0.047	0.111	0.07	305.65	48.784	11.472	0.01	0.01	1.3898e+08	0.1813	1.1578	0.0441
0.9848	0.0454	0.9848	0	48.784	11.472	0.008	0.006	1.3898e+08	0.005	0.02	0.06	0.057	0.047	0.111	0.07	305.65	48.784	11.472	0.01	0.01	1.3898e+08	-0.2202	-0.6559	0.0446
1.0206	-0.0064	1.0206	0	48.784	11.472	0.008	0.006	1.3898e+08	0.005	0.02	0.06	0.057	0.047	0.111	0.07	305.65	48.784	11.472	0.01	0.01	1.3898e+08	0.1678	-0.0354	0.0893
0.9492	0.033	0.9492	0	48.784	11.472	0.008	0.006	1.3898e+08	0.005	0.02	0.06	0.057	0.047	0.111	0.07	305.65	48.784	11.472	0.01	0.01	1.3898e+08	0.2669	0.4287	-0.0369
1.0107	0.0624	1.0107	0	48.784	11.472	0.008	0.006	1.3898e+08	0.005	0.02	0.06	0.057	0.047	0.111	0.07	305.65	48.784	11.472	0.01	0.01	1.3898e+08	0.1566	-0.5915	-0.0498
0.9998	-0.0092	0.9998	0	48.784	11.472	0.008	0.006	1.3898e+08	-0.01	-0.02	-0.035	0.059	0.049	0.114	0.07	305.65	48.784	11.472	0.01	0.01	1.3898e+08	-0.3092	0.6754	0.2051
0.9944	0.0181	0.9944	0	48.784	11.472	0.008	0.006	1.3898e+08	-0.01	-0.02	-0.035	0.059	0.049	0.114	0.07	305.65	48.784	11.472	0.01	0.01	1.3898e+08	0.8942	-0.6963	-0.0551
1.0023	0.0907	1.0023	0	48.784	11.472	0.008	0.006	1.3898e+08	-0.01	-0.02	-0.035	0.059	0.049	0.114	0.07	305.65	48.784	11.472	0.01	0.01	1.3898e+08	0.1941	0.506	0.0208
0.9422	-0.0001	0.9422	0	48.784	11.472	0.008	0.006	1.3898e+08	-0.01	-0.02	-0.035	0.059	0.049	0.114	0.07	305.65	48.784	11.472	0.01	0.01	1.3898e+08	-0.3692	0.3582	0.098
1.0287	-0.0144	1.0287	0	48.784	11.472	0.008	0.006	1.3898e+08	-0.01	-0.02	-0.035	0.059	0.049	0.114	0.07	305.65	48.784	11.472	0.01	0.01	1.3898e+08	0.6943	-1.477	0.0013
0.9971	0.0842	0.9971	0	48.784	11.472	0.008	0.006	1.3898e+08	0.005	0.02	0.005	0.061	0.05	0.117	0.07	305.65	48.784	11.472	0.01	0.01	1.3898e+08	0.3257	1.4854	0.0716
0.9627	0.0242	0.9627	0	48.784	11.472	0.008	0.006	1.3898e+08	0.005	0.02	0.005	0.061	0.05	0.117	0.07	305.65	48.784	11.472	0.01	0.01	1.3898e+08	0.0404	-0.4564	-0.0117
1.0506	0.0004	1.0506	0	48.784	11.472	0.008	0.006	1.3898e+08	0.005	0.02	0.005	0.061	0.05	0.117	0.07	305.65	48.784	11.472	0.01	0.01	1.3898e+08	0.4619	-0.5868	0.059
0.9532	0.0514	0.9532	0	48.784	11.472	0.008	0.006	1.3898e+08	0.005	0.02	0.005	0.061	0.05	0.117	0.07	305.65	48.784	11.472	0.01	0.01	1.3898e+08	0.5762	1.3148	-0.0673
0.985	0.0438	0.985	0	48.784	11.472	0.008	0.006	1.3898e+08	0.005	0.02	0.005	0.061	0.05	0.117	0.07	305.65	48.784	11.472	0.01	0.01	1.3898e+08	-0.2055	-0.7088	0.1354
0.9942	-0.0105	0.9942	0	48.784	11.472	0.008	0.006	1.3898e+08	-0.005	0	0.02	0.062	0.051	0.12	0.07	305.66	48.784	11.472	0.01	0.01	1.3898e+08	0.1839	0.0891	0.1348
0.9554	0.0467	0.9554	0	48.784	11.472	0.008	0.006	1.3898e+08	-0.005	0	0.02	0.062	0.051	0.12	0.07	305.66	48.784	11.472	0.01	0.01	1.3898e+08	0.7876	-0.0116	-0.0085
0.9886	0.0601	0.9886	0	48.784	11.472	0.008	0.006	1.3898e+08	-0.005	0	0.02	0.062	0.051	0.12	0.07	305.65	48.784	11.472	0.01	0.01	1.3898e+08	0.1438	-0.4311	-0.0502
1.0546	-0.0094	1.0546	0	48.784	11.472	0.008	0.006	1.3898e+08	-0.005	0	0.02	0.062	0.051	0.12	0.07	305.66	48.784	11.472	0.01	0.01	1.3898e+08	-0.0349	0.0707	0.204
0.988	0.0373	0.988	0	48.784	11.472	0.008	0.006	1.3898e+08	-0.005	0	0.02	0.062	0.051	0.12	0.07	305.66	48.784	11.472	0.01	0.01	1.3898e+08	0.624	0.2477	0.0359
0.9539	0.0566	0.9539	0	48.784	11.472	0.008	0.007	1.3898e+08	0.005	-0.025	0.015	0.064	0.053	0.123	0.07	305.66	48.784	11.472	0.01	0.01	1.3898e+08	0.5616	0.3251	0.0148
0.9934	0.045	0.9934	0	48.784	11.472	0.008	0.007	1.3898e+08	0.005	-0.025	0.015	0.064	0.053	0.123	0.07	305.66	48.784	11.472	0.01	0.01	1.3898e+08	-0.3061	-0.1056	0.1441
1.0082	-0.0095	1.0082	0	48.784	11.472	0.008	0.007	1.3898e+08	0.005	-0.025	0.015	0.064	0.053	0.123	0.07	305.66	48.784	11.472	0.01	0.01	1.3898e+08	0.4465	-0.253	-0.0279
0.962	0.0448	0.962	0	48.784	11.472	0.008	0.007	1.3898e+08	0.005	-0.025	0.015	0.064	0.053	0.123	0.07	305.66	48.784	11.472	0.01	0.01	1.3898e+08	0.808	0.5241	-0.0128
0.9769	0.06	0.9769	0	48.784	11.472	0.008	0.007	1.3898e+08	0.005	-0.025	0.015	0.064	0.053	0.123	0.07	305.66	48.784	11.472	0.01	0.01	1.3898e+08	-0.2181	-0.5239	0.0594
1.0082	0.0075	1.0082	0	48.784	11.472	0.008	0.007	1.3898e+08	0.015	0.02	0.025	0.065	0.054	0.126	0.07	305.66	48.784	11.472	0.01	0.01	1.3898e+08	0.2548	0.1203	0.1338
0.9801	0.0245	0.9801	0	48.784	11.472	0.008	0.007	1.3898e+08	0.015	0.02	0.025	0.065	0.054	0.126	0.07	305.66	48.784	11.472	0.01	0.01	1.3898e+08	0.5406	-0.2361	-0.0571
1.0222	0.0523	1.0222	0	48.784	11.472	0.008	0.007	1.3898e+08	0.015	0.02	0.025	0.065	0.054	0.126	0.07	305.66	48.784	11.472	0.01	0.01	1.3898e+08	0.3029	-0.0839	-0.01
1.0025	0.019	1.0025	0	48.784	11.472	0.008	0.007	1.3898e+08	0.015	0.02	0.025	0.065	0.054	0.126	0.07	305.66	48.784	11.472	0.01	0.01	1.3898e+08	-0.0659	0.6297	0.1104
0.9745	0.0185	0.9745	0	48.784	11.472	0.008	0.007	1.3898e+08	0.015	0.02	0.025	0.065	0.054	0.126	0.07	305.66	48.784	11.472	0.01	0.01	1.3898e+08	0.5439	-0.7092	0.0497
1.0193	0.0746	1.0193	0	48.784	11.472	0.008	0.007	1.3898e+08	-0.045	0.01	-0.06	0.067	0.055	0.129	0.07	305.67	48.784	11.472	0.01	0.01	1.3898e+08	0.3319	0.6912	0.0838
0.9447	-0.0036	0.9447	0	48.784	11.472	0.008	0.007	1.3898e+08	-0.045	0.01	-0.06	0.067	0.055	0.129	0.07	305.67	48.784	11.472	0.01	0.01	1.3898e+08	0.0923	0.4269	0.0362
0.9677	0.0124	0.9677	0	48.784	11.472	0.008	0.007	1.3898e+08	-0.045	0.01	-0.06	0.067	0.055	0.129	0.07	305.67	48.784	11.472	0.01	0.01	1.3898e+08	0.3058	-0.8856	0.1321
1.0359	0.1015	1.0359	0	48.784	11.472	0.008	0.007	1.3898e+08	-0.045	0.01	-0.06	0.067	0.055	0.129	0.07	305.67	48.784	11.472	0.01	0.01	1.3898e+08	0.5934	0.2535	-0.0098
0.9581	-0.011	0.9581	0	48.784	11.472	0.008	0.007	1.3898e+08	-0.045	0.01	-0.06	0.067	0.055	0.129	0.07	305.67	48.784	11.472	0.01	0.01	1.3898e+08	0.2418	0.3461	-0.1005
0.9818	0.0085	0.9818	0	48.784	11.472	0.008	0.007	1.3898e+08	0.015	0.005	0.06	0.068	0.056	0.131	0.07	305.67	48.784	11.472	0.01	0.01	1.3898e+08	0.2045	-0.8961	0.2686
1.0225	0.0952	1.0225	0	48.784	11.472	0.008	0.007	1.3898e+08	0.015	0.005	0.06	0.068	0.056	0.131	0.07	305.67	48.784	11.472	0.01	0.01	1.3898e+08	0.3143	0.3192	-0.0712
1.0375	0.0187	1.0375	0	48.784	11.472	0.008	0.007	1.3898e+08	0.015	0.005	0.06	0.068	0.056	0.131	0.07	305.67	48.784	11.472	0.01	0.01	1.3898e+08	0.4427	0.2535	-0.0788
0.9375	0.012	0.9375	0	48.784	11.472	0.008	0.007	1.3898e+08	0.015	0.005	0.06	0.068	0.056	0.131	0.07	305.67	48.784	11.472	0.01	0.01	1.3898e+08	-0.2208	0.0689	0.1779
0.9931	0.0615	0.9931	0	48.784	11.472	0.008	0.007	1.3898e+08	0.015	0.005	0.06	0.068	0.056	0.131	0.07	305.67	48.784	11.472	0.01	0.01	1.3898e+08	0.3271	-0.0024	-0.1185
0.9942	0.0209	0.9942	0	48.784	11.472	0.008	0.007	1.3898e+08	-0.015	-0.02	-0.045	0.029	0.024	0.056	0.07	305.67	48.784	11.472	0.01	0.01	1.3898e+08	0.3419	0.3235	-0.0178
0.9569	0.0135	0.9569	0	48.784	11.472	0.008	0.007	1.3898e+08	-0.015	-0.02	-0.045	0.029	0.024	0.056	0.07	305.67	48.784	11.472	0.01	0.01	1.3898e+08	-0.2283	-0.547	0.2327
0.995	0.0766	0.995	0	48.784	11.472	0.008	0.007	1.3898e+08	-0.015	-0.02	-0.045	0.029	0.024	0.056	0.07	305.67	48.784	11.472	0.01	0.01	1.3898e+08	0.6697	0.0106	-0.1899
1.0357	0.0103	1.0357	0	48.784	11.472	0.008	0.007	1.3898e+08	-0.015	-0.02	-0.045	0.029	0.024	0.056	0.07	305.67	48.784	11.472	0.01	0.01	1.3898e+08	0.0895	-0.0271	0.0071
0.9927	0.0158	0.9927	0	48.784	11.472	0.008	0.007	1.3898e+08	-0.015	-0.02	-0.045	0.029	0.024	0.056	0.07	305.67	48.784	11.472	0.01	0.01	1.3898e+08	-0.1985	-0.3051	0.3232
0.9526	0.07	0.9526	0	48.784	11.472	0.009	0.007	1.3898e+08	0.01	-0.01	-0.025	0.033	0.027	0.064	0.07	305.67	48.784	11.472	0.01	0.01	1.3898e+08	0.6858	0.8763	-0.1173
1.0127	0.0468	1.0127	0	48.784	11.472	0.009	0.007	1.3898e+08	0.01	-0.01	-0.025	0.033	0.027	0.064	0.07	305.67	48.784	11.472	0.01	0.01	1.3898e+08	-0.203	-0.5389	0.0938
1.0143	0.0006	1.0143	0	48.784	11.472	0.009	0.007	1.3898e+08	0.01	-0.01	-0.025	0.033	0.027	0.064	0.07	305.67	48.784	11.472	0.01	0.01	1.3898e+08	-0.1884	0.0615	0.0686
0.9317	0.0428	0.9317	0	48.784	11.472	0.009	0.007	1.3898e+08	0.01	-0.01	-0.025	0.033	0.027	0.064	0.07	305.67	48.784	11.472	0.01	0.01	1.3898e+08	0.7001	0.4712	-0.0916
1.0126	0.0703	1.0126	0	48.784	11.472	0.009	0.007	1.3898e+08	0.01	-0.01	-0.025	0.033	0.027	0.064	0.07	305.67	48.784	11.472	0.01	0.01	1.3898e+08	-0.285	-0.6161	-0.0365
0.9984	0.0096	0.9984	0	48.784	11.472	0.009	0.007	1.3898e+08	0.01	0.02	0.015	0.036	0.03	0.07	0.07	305.68	48.784	11.472	0.01	0.01	1.3898e+08	-0.1947	0.4377	0.0973
0.9605	0.0311	0.9605	0	48.784	11.472	0.009	0.007	1.3898e+08	0.01	0.02	0.015	0.036	0.03	0.07	0.07	305.67	48.784	11.472	0.01	0.01	1.3898e+08	0.5928	-0.2602	-0.1287
1.0048	0.0536	1.0048	0	48.784	11.472	0.009	0.007	1.3898e+08	0.01	0.02	0.015	0.036	0.03	0.07	0.07	305.67	48.784	11.472	0.01	0.01	1.3898e+08	-0.3331	-0.3309	0.0743
1.0047	0.0176	1.0047	0	48.784	11.472	0.009	0.007	1.3898e+08	0.01	0.02	0.015	0.036	0.03	0.07	0.07	305.67	48.784	11.472	0.01	0.01	1.3898e+08	-0.0337	0.3444	-0.0318
1.0034	0.0179	1.0034	0	48.784	11.472	0.009	0.007	1.3898e+08	0.01	0.02	0.015	0.036	0.03	0.07	0.07	305.67	48.784	11.472	0.01	0.01	1.3898e+08	0.3334	-0.506	-0.0096
0.9989	0.0552	0.9989	0	48.784	11.472	0.009	0.007	1.3898e+08	0.01	0.005	0.09	0.039	0.032	0.076	0.07	305.68	48.784	11.472	0.01	0.01	1.3898e+08	-0.274	0.5047	0.0538
0.9667	0.0483	0.9667	0	48.784	11.472	0.009	0.007	1.3898e+08	0.01	0.005	0.09	0.039	0.032	0.076	0.07	305.68	48.784	11.472	0.01	0.01	1.3898e+08	-0.0167	-0.0424	0.0044
1.003	-0.0003	1.003	0	48.784	11.472	0.009	0.007	1.3898e+08	0.01	0.005	0.09	0.039	0.032	0.076	0.07	305.68	48.784	11.472	0.01	0.01	1.3898e+08	-0.2394	0.1006	0.0571
0.9911	0.0302	0.9911	0	48.784	11.472	0.009	0.007	1.3898e+08	0.01	0.005	0.09	0.039	0.032	0.076	0.07	305.68	48.784	11.472	0.01	0.01	1.3898e+08	0.5023	-0.0283	-0.0182
0.9581	0.0905	0.9581	0	48.784	11.472	0.009	0.007	1.3898e+08	0.01	0.005	0.09	0.039	0.032	0.076	0.07	305.68	48.784	11.472	0.01	0.01	1.3898e+08	-0.471	0.073	0.0758
0.9659	0.0015	0.9659	0	48.784	11.472	0.009	0.007	1.3898e+08	-0.045	0.005	-0.035	0.042	0.034	0.081	0.07	305.68	48.784	11.472	0.01	0.01	1.3898e+08	-0.2889	0.1598	-0.0104
1.0283	0.0034	1.0283	0	48.784	11.472	0.009	0.007	1.3898e+08	-0.045	0.005	-0.035	0.042	0.034	0.081	0.07	305.68	48.784	11.472	0.01	0.01	1.3898e+08	0.4344	-1.2405	-0.0441
0.9984	0.0958	0.9984	0	48.784	11.472	0.009	0.007	1.3898e+08	-0.045	0.005	-0.035	0.042	0.034	0.081	0.07	305.68	48.784	11.472	0.01	0.01	1.3898e+08	-0.3341	0.9688	0.0991
1.0016	0.0233	1.0016	0	48.784	11.472	0.009	0.007	1.3898e+08	-0.045	0.005	-0.035	0.042	0.034	0.081	0.07	305.68	48.784	11.472	0.01	0.01	1.3898e+08	-0.1459	-0.0912	-0.1891
1.0203	-0.0006	1.0203	0	48.784	11.472	0.009	0.007	1.3898e+08	-0.045	0.005	-0.035	0.042	0.034	0.081	0.07	305.68	48.784	11.472	0.01	0.01	1.3898e+08	0.2175	-0.5092	-0.0858
0.9781	0.0728	0.9781	0	48.784	11.472	0.009	0.007	1.3898e+08	0.03	-0.025	0	0.044	0.037	0.086	0.07	305.68	48.784	11.472	0.01	0.01	1.3898e+08	-0.3411	0.9054	0.1253
0.9385	0.019	0.9385	0	48.784	11.472	0.009	0.007	1.3898e+08	0.03	-0.025	0	0.044	0.037	0.086	0.07	305.68	48.784	11.472	0.01	0.01	1.3898e+08	-0.3328	0.2316	-0.0859
0.9978	-0.0041	0.9978	0	48.784	11.472	0.009	0.007	1.3898e+08	0.03	-0.025	0	0.044	0.037	0.086	0.07	305.68	48.784	11.472	0.01	0.01	1.3898e+08	0.0991	-0.9744	0.0507
0.974	0.087	0.974	0	48.784	11.472	0.009	0.007	1.3898e+08	0.03	-0.025	0	0.044	0.037	0.086	0.07	305.68	48.784	11.472	0.01	0.01	1.3898e+08	-0.2295	0.3754	0.0309
1.0242	0.0135	1.0242	0	48.784	11.472	0.009	0.007	1.3898e+08	0.03	-0.025	0	0.044	0.037	0.086	0.07	305.68	48.784	11.472	0.01	0.01	1.3898e+08	0.0984	-0.1166	-0.1675
1.0093	0.0068	1.0093	0	48.784	11.472	0.009	0.007	1.3898e+08	-0.01	0.005	-0.055	0.047	0.038	0.091	0.07	305.68	48.784	11.472	0.01	0.01	1.3898e+08	-0.5143	-0.3949	0.2755
0.9495	0.0708	0.9495	0	48.784	11.472	0.009	0.007	1.3898e+08	-0.01	0.005	-0.055	0.047	0.038	0.091	0.07	305.68	48.784	11.472	0.01	0.01	1.3898e+08	0.1243	0.6916	-0.1077
1.0333	0.0531	1.0333	0	48.784	11.472	0.009	0.007	1.3898e+08	-0.01	0.005	-0.055	0.047	0.038	0.091	0.07	305.68	48.784	11.472	0.01	0.01	1.3898e+08	0.1507	-0.5419	-0.1658
1.0036	-0.0009	1.0036	0	48.784	11.472	0.009	0.007	1.3898e+08	-0.01	0.005	-0.055	0.047	0.038	0.091	0.07	305.68	48.784	11.472	0.01	0.01	1.3898e+08	-1.0682	0.444	0.1834
0.9409	0.0271	0.9409	0	48.784	11.472	0.009	0.007	1.3898e+08	-0.01	0.005	-0.055	0.047	0.038	0.091	0.07	305.68	48.784	11.472	0.01	0.01	1.3898e+08	0.4173	-0.0102	-0.1019
1.0187	0.0739	1.0187	0	48.784	11.472	0.009	0.007	1.3898e+08	-0.01	0.035	0.045	0.049	0.04	0.094	0.07	305.68	48.784	11.472	0.01	0.01	1.3898e+08	-0.0285	-0.2044	-0.246
0.9705	-0.006	0.9705	0	48.784	11.472	0.009	0.007	1.3898e+08	-0.01	0.035	0.045	0.049	0.04	0.094	0.07	305.68	48.784	11.472	0.01	0.01	1.3898e+08	-0.921	0.4496	0.2512
0.9741	0.0337	0.9741	0	48.784	11.472	0.009	0.007	1.3898e+08	-0.01	0.035	0.045	0.049	0.04	0.094	0.07	305.68	48.784	11.472	0.01	0.01	1.3898e+08	0.3883	-0.7074	-0.1346
1.0123	0.0433	1.0123	0	48.784	11.472	0.009	0.007	1.3898e+08	-0.01	0.035	0.045	0.049	0.04	0.094	0.07	305.68	48.784	11.472	0.01	0.01	1.3898e+08	0.2022	0.1579	-0.1315
1.0125	0.0138	1.0125	0	48.784	11.472	0.009	0.007	1.3898e+08	-0.01	0.035	0.045	0.049	0.04	0.094	0.07	305.68	48.784	11.472	0.01	0.01	1.3898e+08	-0.6422	-0.0336	0.1371
1.003	0.0262	1.003	0	48.784	11.472	0.009	0.007	1.3898e+08	0.03	-0.025	0.035	0.05	0.042	0.098	0.07	305.68	48.784	11.472	0.01	0.01	1.3898e+08	0.2419	-0.376	-0.0315
0.9676	0.0516	0.9676	0	48.784	11.472	0.009	0.007	1.3898e+08	0.03	-0.025	0.035	0.05	0.042	0.098	0.07	305.68	48.784	11.472	0.01	0.01	1.3898e+08	-0.1449	1.2118	0.0197
0.9953	0.0296	0.9953	0	48.784	11.472	0.009	0.007	1.3898e+08	0.03	-0.025	0.035	0.05	0.042	0.098	0.07	305.68	48.784	11.472	0.01	0.01	1.3898e+08	-0.4069	-0.81	-0.017
1.021	-0.0067	1.021	0	48.784	11.472	0.009	0.007	1.3898e+08	0.03	-0.025	0.035	0.05	0.042	0.098	0.07	305.68	48.784	11.472	0.01	0.01	1.3898e+08	0.1278	0.1781	0.0355
0.9275	0.0611	0.9275	0	48.784	11.472	0.009	0.007	1.3898e+08	0.03	-0.025	0.035	0.05	0.042	0.098	0.07	305.68	48.784	11.472	0.01	0.01	1.3898e+08	0.1163	1.0192	0.0294
0.9739	0.0431	0.9739	0	48.784	11.472	0.009	0.008	1.3898e+08	0.025	-0.005	-0.035	0.052	0.043	0.102	0.07	305.68	48.784	11.472	0.01	0.01	1.3898e+08	-0.5614	-1.2009	-0.0228
1.0359	-0.0258	1.0359	0	48.784	11.472	0.009	0.008	1.3898e+08	0.025	-0.005	-0.035	0.052	0.043	0.102	0.07	305.68	48.784	11.472	0.01	0.01	1.3898e+08	0.317	-0.1288	-0.037
0.9557	0.0642	0.9557	0	48.784	11.472	0.009	0.008	1.3898e+08	0.025	-0.005	-0.035	0.052	0.043	0.102	0.07	305.68	48.784	11.472	0.01	0.01	1.3898e+08	0.0579	0.5376	0.1619
1.0347	0.054	1.0347	0	48.784	11.472	0.009	0.008	1.3898e+08	0.025	-0.005	-0.035	0.052	0.043	0.102	0.07	305.68	48.784	11.472	0.01	0.01	1.3898e+08	0.095	-0.6795	-0.159
1.0425	-0.0063	1.0425	0	48.784	11.472	0.009	0.008	1.3898e+08	0.025	-0.005	-0.035	0.052	0.043	0.102	0.07	305.68	48.784	11.472	0.01	0.01	1.3898e+08	0.168	0.2563	-0.0494
0.9284	0.0292	0.9284	0	48.784	11.472	0.007	0.006	1.3898e+08	-0.015	0.01	-0.025	0.054	0.044	0.103	0.07	305.68	48.784	11.472	0.01	0.01	1.3898e+08	-0.126	0.6789	0.1097
0.9838	0.0426	0.9838	0	48.784	11.472	0.007	0.006	1.3898e+08	-0.015	0.01	-0.025	0.054	0.044	0.103	0.07	305.68	48.784	11.472	0.01	0.01	1.3898e+08	0.0969	-0.2087	0.0241
1.0047	-0.0005	1.0047	0	48.784	11.472	0.007	0.006	1.3898e+08	-0.015	0.01	-0.025	0.054	0.044	0.103	0.07	305.68	48.784	11.472	0.01	0.01	1.3898e+08	0.0437	-0.3252	0.0197
0.9524	0.0481	0.9524	0	48.784	11.472	0.007	0.006	1.3898e+08	-0.015	0.01	-0.025	0.054	0.044	0.103	0.07	305.68	48.784	11.472	0.01	0.01	1.3898e+08	0.2386	0.4334	0.1632
0.9979	0.035	0.9979	0	48.784	11.472	0.007	0.006	1.3898e+08	-0.015	0.01	-0.025	0.054	0.044	0.103	0.07	305.68	48.784	11.472	0.01	0.01	1.3898e+08	0.3996	0.0828	-0.1849
0.9991	-0.0108	0.9991	0	48.784	11.472	0.008	0.006	1.3898e+08	-0.01	-0.02	0.065	0.055	0.046	0.107	0.07	305.68	48.784	11.472	0.01	0.01	1.3898e+08	0.0684	-0.9706	0.2282
0.9873	0.0744	0.9873	0	48.784	11.472	0.008	0.006	1.3898e+08	-0.01	-0.02	0.065	0.055	0.046	0.107	0.07	305.69	48.784	11.472	0.01	0.01	1.3898e+08	0.1922	0.6172	0.1003
1.0024	0.0421	1.0024	0	48.784	11.472	0.008	0.006	1.3898e+08	-0.01	-0.02	0.065	0.055	0.046	0.107	0.07	305.68	48.784	11.472	0.01	0.01	1.3898e+08	0.7179	-0.1603	-0.2603
1.0507	0.014	1.0507	0	48.784	11.472	0.008	0.006	1.3898e+08	-0.01	-0.02	0.065	0.055	0.046	0.107	0.07	305.69	48.784	11.472	0.01	0.01	1.3898e+08	-0.46	-0.1459	0.2843
0.9339	0.0149	0.9339	0	48.784	11.472	0.008	0.006	1.3898e+08	-0.01	-0.02	0.065	0.055	0.046	0.107	0.07	305.69	48.784	11.472	0.01	0.01	1.3898e+08	0.4473	0.5508	-0.1147
0.9993	0.0605	0.9993	0	48.784	11.472	0.008	0.006	1.3898e+08	-0.02	0.01	-0.055	0.057	0.047	0.109	0.07	305.68	48.784	11.472	0.01	0.01	1.3898e+08	0.692	-0.2683	-0.0836
0.9689	0.0189	0.9689	0	48.784	11.472	0.008	0.006	1.3898e+08	-0.02	0.01	-0.055	0.057	0.047	0.109	0.07	305.69	48.784	11.472	0.01	0.01	1.3898e+08	-0.7058	0.4835	0.2223
0.9892	0.0076	0.9892	0	48.784	11.472	0.008	0.006	1.3898e+08	-0.02	0.01	-0.055	0.057	0.047	0.109	0.07	305.69	48.784	11.472	0.01	0.01	1.3898e+08	0.9512	-0.7823	-0.0749
1.0032	0.0682	1.0032	0	48.784	11.472	0.008	0.006	1.3898e+08	-0.02	0.01	-0.055	0.057	0.047	0.109	0.07	305.69	48.784	11.472	0.01	0.01	1.3898e+08	0.614	0.5789	-0.0283
0.9772	0.0161	0.9772	0	48.784	11.472	0.008	0.006	1.3898e+08	-0.02	0.01	-0.055	0.057	0.047	0.109	0.07	305.69	48.784	11.472	0.01	0.01	1.3898e+08	-0.3648	-0.1376	0.2554
1.0048	0.02	1.0048	0	48.784	11.472	0.008	0.006	1.3898e+08	0.015	0.045	0.14	0.058	0.048	0.112	0.07	305.69	48.784	11.472	0.01	0.01	1.3898e+08	0.7283	-0.5917	-0.0636
0.9748	0.0465	0.9748	0	48.784	11.472	0.008	0.006	1.3898e+08	0.015	0.045	0.14	0.058	0.048	0.112	0.07	305.69	48.784	11.472	0.01	0.01	1.3898e+08	0.2188	0.5875	0.0878
1.0519	0.0538	1.0519	0	48.784	11.472	0.008	0.006	1.3898e+08	0.015	0.045	0.14	0.058	0.048	0.112	0.07	305.69	48.784	11.472	0.01	0.01	1.3898e+08	0.1205	-0.6186	0.0887
0.986	-0.0068	0.986	0	48.784	11.472	0.008	0.006	1.3898e+08	0.015	0.045	0.14	0.058	0.048	0.112	0.07	305.69	48.784	11.472	0.01	0.01	1.3898e+08	0.1832	0.7631	0.0569
0.9607	0.03	0.9607	0	48.784	11.472	0.008	0.006	1.3898e+08	0.015	0.045	0.14	0.058	0.048	0.112	0.07	305.69	48.784	11.472	0.01	0.01	1.3898e+08	0.7643	0.1915	0.0153
0.9777	0.0781	0.9777	0	48.784	11.472	0.008	0.006	1.3898e+08	-0.015	-0.045	-0.12	0.062	0.051	0.119	0.07	305.69	48.784	11.472	0.01	0.01	1.3898e+08	-0.1458	-0.3524	0.008
0.9763	-0.0017	0.9763	0	48.784	11.472	0.008	0.006	1.3898e+08	-0.015	-0.045	-0.12	0.062	0.051	0.119	0.07	305.69	48.784	11.472	0.01	0.01	1.3898e+08	0.0268	0.4195	0.1663
0.9966	0.0072	0.9966	0	48.784	11.472	0.008	0.006	1.3898e+08	-0.015	-0.045	-0.12	0.062	0.051	0.119	0.07	305.69	48.784	11.472	0.01	0.01	1.3898e+08	1.0287	-0.8661	-0.0602
0.9994	0.0816	0.9994	0	48.784	11.472	0.008	0.006	1.3898e+08	-0.015	-0.045	-0.12	0.062	0.051	0.119	0.07	305.7	48.784	11.472	0.01	0.01	1.3898e+08	0.25	0.2135	0.1592
0.9874	0.0314	0.9874	0	48.784	11.472	0.008	0.006	1.3898e+08	-0.015	-0.045	-0.12	0.062	0.051	0.119	0.07	305.7	48.784	11.472	0.01	0.01	1.3898e+08	0.1443	0.2427	-0.0176
1.0391	-0.0118	1.0391	0	48.784	11.472	0.008	0.007	1.3898e+08	0	0.015	0.07	0.063	0.052	0.122	0.07	305.7	48.784	11.472	0.01	0.01	1.3898e+08	0.6154	-0.7043	-0.0247
0.9726	0.0737	0.9726	0	48.784	11.472	0.008	0.007	1.3898e+08	0	0.015	0.07	0.063	0.052	0.122	0.07	305.7	48.784	11.472	0.01	0.01	1.3898e+08	0.3943	1.2229	0.1266
0.9549	0.0295	0.9549	0	48.784	11.472	0.008	0.007	1.3898e+08	0	0.015	0.07	0.063	0.052	0.122	0.07	305.7	48.784	11.472	0.01	0.01	1.3898e+08	-0.0491	-0.3276	0.0341
1.0242	0.0011	1.0242	0	48.784	11.472	0.008	0.007	1.3898e+08	0	0.015	0.07	0.063	0.052	0.122	0.07	305.7	48.784	11.472	0.01	0.01	1.3898e+08	0.7783	-0.5708	0.0941
0.921	0.0612	0.921	0	48.784	11.472	0.008	0.007	1.3898e+08	0	0.015	0.07	0.063	0.052	0.122	0.07	305.7	48.784	11.472	0.01	0.01	1.3898e+08	0.4634	1.1313	0.0687
1.0179	0.0486	1.0179	0	48.784	11.472	0.008	0.007	1.3898e+08	-0.02	0.01	-0.03	0.065	0.054	0.125	0.07	305.7	48.784	11.472	0.01	0.01	1.3898e+08	0.3041	-1.2911	-0.0262
1.0454	-0.0147	1.0454	0	48.784	11.472	0.008	0.007	1.3898e+08	-0.02	0.01	-0.03	0.065	0.054	0.125	0.07	305.7	48.784	11.472	0.01	0.01	1.3898e+08	0.067	0.4763	0.1937
0.9305	0.0497	0.9305	0	48.784	11.472	0.008	0.007	1.3898e+08	-0.02	0.01	-0.03	0.065	0.054	0.125	0.07	305.7	48.784	11.472	0.01	0.01	1.3898e+08	0.7345	0.4166	0.0538
1.0307	0.0815	1.0307	0	48.784	11.472	0.008	0.007	1.3898e+08	-0.02	0.01	-0.03	0.065	0.054	0.125	0.07	305.7	48.784	11.472	0.01	0.01	1.3898e+08	0.4524	-0.801	-0.0899
0.993	-0.0053	0.993	0	48.784	11.472	0.008	0.007	1.3898e+08	-0.02	0.01	-0.03	0.065	0.054	0.125	0.07	305.7	48.784	11.472	0.01	0.01	1.3898e+08	-0.1937	0.9963	0.2165
0.9486	0.0126	0.9486	0	48.784	11.472	0.008	0.007	1.3898e+08	-0.06	0	-0.02	0.066	0.055	0.128	0.07	305.7	48.784	11.472	0.01	0.01	1.3898e+08	0.8243	-0.7322	-0.0041
1.0308	0.0824	1.0308	0	48.784	11.472	0.008	0.007	1.3898e+08	-0.06	0	-0.02	0.066	0.055	0.128	0.07	305.7	48.784	11.472	0.01	0.01	1.3898e+08	0.5388	0.0804	-0.0811
0.9763	0.016	0.9763	0	48.784	11.472	0.008	0.007	1.3898e+08	-0.06	0	-0.02	0.066	0.055	0.128	0.07	305.71	48.784	11.472	0.01	0.01	1.3898e+08	-0.2362	0.6489	0.2263
0.9887	0.0021	0.9887	0	48.784	11.472	0.008	0.007	1.3898e+08	-0.06	0	-0.02	0.066	0.055	0.128	0.07	305.71	48.784	11.472	0.01	0.01	1.3898e+08	0.8194	-0.9853	-0.0405
1.0208	0.0822	1.0208	0	48.784	11.472	0.008	0.007	1.3898e+08	-0.06	0	-0.02	0.066	0.055	0.128	0.07	305.71	48.784	11.472	0.01	0.01	1.3898e+08	0.6554	0.6767	0.0097
0.9468	0.0138	0.9468	0	48.784	11.472	0.008	0.007	1.3898e+08	0.035	-0.01	0.04	0.068	0.056	0.131	0.07	305.71	48.784	11.472	0.01	0.01	1.3898e+08	-0.0396	0.399	0.1487
0.9921	0.0118	0.9921	0	48.784	11.472	0.008	0.007	1.3898e+08	0.035	-0.01	0.04	0.068	0.056	0.131	0.07	305.71	48.784	11.472	0.01	0.01	1.3898e+08	0.5234	-1.3341	0.1214
0.9939	0.0837	0.9939	0	48.784	11.472	0.008	0.007	1.3898e+08	0.035	-0.01	0.04	0.068	0.056	0.131	0.07	305.71	48.784	11.472	0.01	0.01	1.3898e+08	0.5216	0.9873	-0.0005
1.0141	0.0119	1.0141	0	48.784	11.472	0.008	0.007	1.3898e+08	0.035	-0.01	0.04	0.068	0.056	0.131	0.07	305.71	48.784	11.472	0.01	0.01	1.3898e+08	0.4203	-0.4552	-0.0157
1.0141	0.0126	1.0141	0	48.784	11.472	0.008	0.007	1.3898e+08	0.035	-0.01	0.04	0.068	0.056	0.131	0.07	305.71	48.784	11.472	0.01	0.01	1.3898e+08	0.0124	-0.0083	0.2368
0.933	0.0528	0.933	0	48.784	11.472	0.008	0.007	1.3898e+08	0.02	0.005	0.045	0.069	0.057	0.134	0.07	305.71	48.784	11.472	0.01	0.01	1.3898e+08	0.8379	0.8428	-0.0583
1.0095	0.0646	1.0095	0	48.784	11.472	0.008	0.007	1.3898e+08	0.02	0.005	0.045	0.069	0.057	0.134	0.07	305.71	48.784	11.472	0.01	0.01	1.3898e+08	0.4152	-0.9472	-0.005
0.9877	-0.0022	0.9877	0	48.784	11.472	0.008	0.007	1.3898e+08	0.02	0.005	0.045	0.069	0.057	0.134	0.07	305.71	48.784	11.472	0.01	0.01	1.3898e+08	-0.3782	0.8179	0.212
0.9769	0.0194	0.9769	0	48.784	11.472	0.008	0.007	1.3898e+08	0.02	0.005	0.045	0.069	0.057	0.134	0.07	305.71	48.784	11.472	0.01	0.01	1.3898e+08	1.1629	-0.6707	-0.0297
1.0153	0.0883	1.0153	0	48.784	11.472	0.008	0.007	1.3898e+08	0.02	0.005	0.045	0.069	0.057	0.134	0.07	305.71	48.784	11.472	0.01	0.01	1.3898e+08	0.3878	0.1157	0.0003
0.9794	0.012	0.9794	0	48.784	11.472	0.009	0.007	1.3898e+08	-0.02	0.02	-0.02	0.029	0.024	0.056	0.07	305.72	48.784	11.472	0.01	0.01	1.3898e+08	-0.0991	0.2467	0.2047
1.0058	0.0186	1.0058	0	48.784	11.472	0.009	0.007	1.3898e+08	-0.02	0.02	-0.02	0.029	0.024	0.056	0.07	305.72	48.784	11.472	0.01	0.01	1.3898e+08	0.8529	-0.6817	-0.0756
0.9717	0.0604	0.9717	0	48.784	11.472	0.009	0.007	1.3898e+08	-0.02	0.02	-0.02	0.029	0.024	0.056	0.07	305.72	48.784	11.472	0.01	0.01	1.3898e+08	0.3314	0.8332	0.0943
1.001	0.036	1.001	0	48.784	11.472	0.009	0.007	1.3898e+08	-0.02	0.02	-0.02	0.029	0.024	0.056	0.07	305.72	48.784	11.472	0.01	0.01	1.3898e+08	0.2964	-0.3652	0.1022
1.0185	0.006	1.0185	0	48.784	11.472	0.009	0.007	1.3898e+08	-0.02	0.02	-0.02	0.029	0.024	0.056	0.07	305.72	48.784	11.472	0.01	0.01	1.3898e+08	0.5233	-0.3551	-0.0227
0.9457	0.0683	0.9457	0	48.784	11.472	0.009	0.007	1.3898e+08	0	-0.02	-0.02	0.033	0.027	0.064	0.07	305.72	48.784	11.472	0.01	0.01	1.3898e+08	0.3756	1.0395	0.1346
0.9917	0.0522	0.9917	0	48.784	11.472	0.009	0.007	1.3898e+08	0	-0.02	-0.02	0.033	0.027	0.064	0.07	305.72	48.784	11.472	0.01	0.01	1.3898e+08	0.2338	-0.8593	0.0133
1.0227	-0.0134	1.0227	0	48.784	11.472	0.009	0.007	1.3898e+08	0	-0.02	-0.02	0.033	0.027	0.064	0.07	305.72	48.784	11.472	0.01	0.01	1.3898e+08	0.1943	0.3919	0.0707
0.929	0.0494	0.929	0	48.784	11.472	0.009	0.007	1.3898e+08	0	-0.02	-0.02	0.033	0.027	0.064	0.07	305.72	48.784	11.472	0.01	0.01	1.3898e+08	0.6145	0.3679	0.1096
1.0294	0.0878	1.0294	0	48.784	11.472	0.009	0.007	1.3898e+08	0	-0.02	-0.02	0.033	0.027	0.064	0.07	305.72	48.784	11.472	0.01	0.01	1.3898e+08	0.272	-1.02	-0.027
0.9834	-0.0091	0.9834	0	48.784	11.472	0.009	0.007	1.3898e+08	-0.015	0.01	-0.005	0.036	0.03	0.071	0.07	305.72	48.784	11.472	0.01	0.01	1.3898e+08	0.1889	1.0014	0.072
0.96	0.0187	0.96	0	48.784	11.472	0.009	0.007	1.3898e+08	-0.015	0.01	-0.005	0.036	0.03	0.071	0.07	305.72	48.784	11.472	0.01	0.01	1.3898e+08	0.4245	-1.0075	0.1418
1.047	0.0954	1.047	0	48.784	11.472	0.009	0.007	1.3898e+08	-0.015	0.01	-0.005	0.036	0.03	0.071	0.07	305.72	48.784	11.472	0.01	0.01	1.3898e+08	0.2292	0.1742	-0.0682
0.9928	0.0132	0.9928	0	48.784	11.472	0.009	0.007	1.3898e+08	-0.015	0.01	-0.005	0.036	0.03	0.071	0.07	305.73	48.784	11.472	0.01	0.01	1.3898e+08	0.213	0.7302	0.1024
0.9849	0.0218	0.9849	0	48.784	11.472	0.009	0.007	1.3898e+08	-0.015	0.01	-0.005	0.036	0.03	0.071	0.07	305.73	48.784	11.472	0.01	0.01	1.3898e+08	0.4747	-0.7594	-0.0008
0.9941	0.0758	0.9941	0	48.784	11.472	0.009	0.007	1.3898e+08	-0.015	0	-0.035	0.039	0.032	0.076	0.07	305.73	48.784	11.472	0.01	0.01	1.3898e+08	0.2573	0.6746	-0.0325
0.9516	0.0213	0.9516	0	48.784	11.472	0.009	0.007	1.3898e+08	-0.015	0	-0.035	0.039	0.032	0.076	0.07	305.73	48.784	11.472	0.01	0.01	1.3898e+08	-0.1225	0.2505	0.1157
0.9959	0.0136	0.9959	0	48.784	11.472	0.009	0.007	1.3898e+08	-0.015	0	-0.035	0.039	0.032	0.076	0.07	305.73	48.784	11.472	0.01	0.01	1.3898e+08	0.3236	-1.1301	0.0468
0.9827	0.0895	0.9827	0	48.784	11.472	0.009	0.007	1.3898e+08	-0.015	0	-0.035	0.039	0.032	0.076	0.07	305.73	48.784	11.472	0.01	0.01	1.3898e+08	0.5749	0.8098	-0.0285
1.0113	0.0177	1.0113	0	48.784	11.472	0.009	0.007	1.3898e+08	-0.015	0	-0.035	0.039	0.032	0.076	0.07	305.73	48.784	11.472	0.01	0.01	1.3898e+08	0.0175	-0.4258	-0.077
1.039	0.0135	1.039	0	48.784	11.472	0.009	0.007	1.3898e+08	0.035	0.015	0.04	0.042	0.035	0.082	0.07	305.73	48.784	11.472	0.01	0.01	1.3898e+08	0.0538	-0.2747	0.2388
0.9346	0.0696	0.9346	0	48.784	11.472	0.009	0.007	1.3898e+08	0.035	0.015	0.04	0.042	0.035	0.082	0.07	305.73	48.784	11.472	0.01	0.01	1.3898e+08	0.4089	1.1845	-0.0739
1.0068	0.0557	1.0068	0	48.784	11.472	0.009	0.007	1.3898e+08	0.035	0.015	0.04	0.042	0.035	0.082	0.07	305.73	48.784	11.472	0.01	0.01	1.3898e+08	0.0504	-0.9587	0.0476
1.0084	-0.0013	1.0084	0	48.784	11.472	0.009	0.007	1.3898e+08	0.035	0.015	0.04	0.042	0.035	0.082	0.07	305.73	48.784	11.472	0.01	0.01	1.3898e+08	-0.3011	0.5287	0.0993
0.922	0.0287	0.922	0	48.784	11.472	0.009	0.007	1.3898e+08	0.035	0.015	0.04	0.042	0.035	0.082	0.07	305.73	48.784	11.472	0.01	0.01	1.3898e+08	0.7593	0.0535	-0.0371
1.0271	0.0826	1.0271	0	48.784	11.472	0.009	0.007	1.3898e+08	-0.005	-0.03	0.01	0.045	0.037	0.087	0.07	305.73	48.784	11.472	0.01	0.01	1.3898e+08	0.0786	-0.5472	-0.0539
0.9962	0.0093	0.9962	0	48.784	11.472	0.009	0.007	1.3898e+08	-0.005	-0.03	0.01	0.045	0.037	0.087	0.07	305.73	48.784	11.472	0.01	0.01	1.3898e+08	-0.3547	0.5842	0.1957
0.9774	0.0286	0.9774	0	48.784	11.472	0.009	0.007	1.3898e+08	-0.005	-0.03	0.01	0.045	0.037	0.087	0.07	305.73	48.784	11.472	0.01	0.01	1.3898e+08	0.549	-0.6464	-0.0746
1.0163	0.0696	1.0163	0	48.784	11.472	0.009	0.007	1.3898e+08	-0.005	-0.03	0.01	0.045	0.037	0.087	0.07	305.73	48.784	11.472	0.01	0.01	1.3898e+08	0.0893	0.1138	-0.0337
0.9852	0.0176	0.9852	0	48.784	11.472	0.009	0.007	1.3898e+08	-0.005	-0.03	0.01	0.045	0.037	0.087	0.07	305.73	48.784	11.472	0.01	0.01	1.3898e+08	-0.2646	0.5158	0.0699
0.9866	0.0234	0.9866	0	48.784	11.472	0.009	0.007	1.3898e+08	-0.01	0.02	-0.05	0.047	0.039	0.091	0.07	305.73	48.784	11.472	0.01	0.01	1.3898e+08	0.3862	-0.9218	-0.0415
1.0085	0.0771	1.0085	0	48.784	11.472	0.009	0.007	1.3898e+08	-0.01	0.02	-0.05	0.047	0.039	0.091	0.07	305.73	48.784	11.472	0.01	0.01	1.3898e+08	0.1862	1.0005	0.0174
0.9541	0.0078	0.9541	0	48.784	11.472	0.009	0.007	1.3898e+08	-0.01	0.02	-0.05	0.047	0.039	0.091	0.07	305.73	48.784	11.472	0.01	0.01	1.3898e+08	-0.387	0.0536	-0.0186
1.0203	0.0065	1.0203	0	48.784	11.472	0.009	0.007	1.3898e+08	-0.01	0.02	-0.05	0.047	0.039	0.091	0.07	305.73	48.784	11.472	0.01	0.01	1.3898e+08	0.3783	-1.078	0.1008
0.9835	0.0924	0.9835	0	48.784	11.472	0.009	0.007	1.3898e+08	-0.01	0.02	-0.05	0.047	0.039	0.091	0.07	305.73	48.784	11.472	0.01	0.01	1.3898e+08	0.4672	1.4199	-0.0414
0.9412	0.0234	0.9412	0	48.784	11.472	0.009	0.007	1.3898e+08	-0.025	0	0.035	0.049	0.04	0.095	0.07	305.73	48.784	11.472	0.01	0.01	1.3898e+08	-0.3288	-0.65	0.0117
1.0345	-0.0087	1.0345	0	48.784	11.472	0.009	0.007	1.3898e+08	-0.025	0	0.035	0.049	0.04	0.095	0.07	305.74	48.784	11.472	0.01	0.01	1.3898e+08	0.1861	-0.8932	0.156
0.9735	0.0756	0.9735	0	48.784	11.472	0.009	0.007	1.3898e+08	-0.025	0	0.035	0.049	0.04	0.095	0.07	305.74	48.784	11.472	0.01	0.01	1.3898e+08	0.358	1.2383	0.0092
1.0118	0.047	1.0118	0	48.784	11.472	0.009	0.007	1.3898e+08	-0.025	0	0.035	0.049	0.04	0.095	0.07	305.74	48.784	11.472	0.01	0.01	1.3898e+08	0.1366	-0.8599	-0.0729
1.0362	0.0186	1.0362	0	48.784	11.472	0.009	0.007	1.3898e+08	-0.025	0	0.035	0.049	0.04	0.095	0.07	305.74	48.784	11.472	0.01	0.01	1.3898e+08	-0.1706	0.2333	0.1203
0.9286	0.0386	0.9286	0	48.784	11.472	0.009	0.008	1.3898e+08	0.02	0.01	0.035	0.051	0.042	0.099	0.07	305.74	48.784	11.472	0.01	0.01	1.3898e+08	0.5019	0.8472	-0.1214
0.9956	0.0601	0.9956	0	48.784	11.472	0.009	0.008	1.3898e+08	0.02	0.01	0.035	0.051	0.042	0.099	0.07	305.74	48.784	11.472	0.01	0.01	1.3898e+08	-0.1828	-0.686	0.0657
0.9839	0.0058	0.9839	0	48.784	11.472	0.009	0.008	1.3898e+08	0.02	0.01	0.035	0.051	0.042	0.099	0.07	305.74	48.784	11.472	0.01	0.01	1.3898e+08	-0.2299	0.5212	0.1089
0.9638	0.0353	0.9638	0	48.784	11.472	0.009	0.008	1.3898e+08	0.02	0.01	0.035	0.051	0.042	0.099	0.07	305.74	48.784	11.472	0.01	0.01	1.3898e+08	0.619	-0.6918	-0.059
1.0122	0.0784	1.0122	0	48.784	11.472	0.009	0.008	1.3898e+08	0.02	0.01	0.035	0.051	0.042	0.099	0.07	305.74	48.784	11.472	0.01	0.01	1.3898e+08	0.0497	-0.0634	-0.0981
1.0202	-0.0022	1.0202	0	48.784	11.472	0.009	0.008	1.3898e+08	-0.02	-0.005	-0.015	0.053	0.044	0.103	0.07	305.74	48.784	11.472	0.01	0.01	1.3898e+08	-0.1067	0.1971	0.1006
1.0009	0.0317	1.0009	0	48.784	11.472	0.009	0.008	1.3898e+08	-0.02	-0.005	-0.015	0.053	0.044	0.103	0.07	305.74	48.784	11.472	0.01	0.01	1.3898e+08	0.3509	-0.2701	0.0639
0.9589	0.0631	0.9589	0	48.784	11.472	0.009	0.008	1.3898e+08	-0.02	-0.005	-0.015	0.053	0.044	0.103	0.07	305.74	48.784	11.472	0.01	0.01	1.3898e+08	0.1932	0.7318	0.0217
0.9954	0.0487	0.9954	0	48.784	11.472	0.009	0.008	1.3898e+08	-0.02	-0.005	-0.015	0.053	0.044	0.103	0.07	305.74	48.784	11.472	0.01	0.01	1.3898e+08	-0.161	-0.3482	0.077
1.0116	-0.001	1.0116	0	48.784	11.472	0.009	0.008	1.3898e+08	-0.02	-0.005	-0.015	0.053	0.044	0.103	0.07	305.74	48.784	11.472	0.01	0.01	1.3898e+08	0.0748	-0.1614	0.014
0.9576	0.0441	0.9576	0	48.784	11.472	0.007	0.006	1.3898e+08	-0.02	0.01	-0.005	0.055	0.045	0.105	0.07	305.74	48.784	11.472	0.01	0.01	1.3898e+08	0.3943	0.6996	0.0212
0.9775	0.0693	0.9775	0	48.784	11.472	0.007	0.006	1.3898e+08	-0.02	0.01	-0.005	0.055	0.045	0.105	0.07	305.74	48.784	11.472	0.01	0.01	1.3898e+08	-0.1971	-0.7424	-0.0032
1.0256	0.0155	1.0256	0	48.784	11.472	0.007	0.006	1.3898e+08	-0.02	0.01	-0.005	0.055	0.045	0.105	0.07	305.74	48.784	11.472	0.01	0.01	1.3898e+08	-0.1647	0.3372	0.132
0.9782	0.0311	0.9782	0	48.784	11.472	0.007	0.006	1.3898e+08	-0.02	0.01	-0.005	0.055	0.045	0.105	0.07	305.74	48.784	11.472	0.01	0.01	1.3898e+08	0.6792	-0.1818	-0.1405
1.0008	0.0655	1.0008	0	48.784	11.472	0.007	0.006	1.3898e+08	-0.02	0.01	-0.005	0.055	0.045	0.105	0.07	305.74	48.784	11.472	0.01	0.01	1.3898e+08	-0.1101	-0.2287	0.0674
0.9843	0.0169	0.9843	0	48.784	11.472	0.007	0.006	1.3898e+08	0.01	0.005	0.015	0.056	0.047	0.109	0.07	305.74	48.784	11.472	0.01	0.01	1.3898e+08	-0.1499	0.5948	0.0077
1.002	0.0121	1.002	0	48.784	11.472	0.007	0.006	1.3898e+08	0.01	0.005	0.015	0.056	0.047	0.109	0.07	305.74	48.784	11.472	0.01	0.01	1.3898e+08	0.3796	-1.1294	-0.0072
0.9956	0.0859	0.9956	0	48.784	11.472	0.007	0.006	1.3898e+08	0.01	0.005	0.015	0.056	0.047	0.109	0.07	305.74	48.784	11.472	0.01	0.01	1.3898e+08	0.0615	1.2651	0.066
0.9524	0.0073	0.9524	0	48.784	11.472	0.007	0.006	1.3898e+08	0.01	0.005	0.015	0.056	0.047	0.109	0.07	305.74	48.784	11.472	0.01	0.01	1.3898e+08	-0.1512	-0.2298	0.0129
1.0441	0.0101	1.0441	0	48.784	11.472	0.007	0.006	1.3898e+08	0.01	0.005	0.015	0.056	0.047	0.109	0.07	305.75	48.784	11.472	0.01	0.01	1.3898e+08	0.4146	-0.8223	0.0721
0.9478	0.0875	0.9478	0	48.784	11.472	0.008	0.006	1.3898e+08	0	0.005	-0.04	0.058	0.049	0.112	0.07	305.75	48.784	11.472	0.01	0.01	1.3898e+08	0.3729	1.5536	0.023
0.9558	0.0312	0.9558	0	48.784	11.472	0.008	0.006	1.3898e+08	0	0.005	-0.04	0.058	0.049	0.112	0.07	305.75	48.784	11.472	0.01	0.01	1.3898e+08	-0.3297	-1.029	0.0368
1.0481	-0.0175	1.0481	0	48.784	11.472	0.008	0.006	1.3898e+08	0	0.005	-0.04	0.058	0.049	0.112	0.07	305.75	48.784	11.472	0.01	0.01	1.3898e+08	0.1738	-0.6139	0.0788
0.9582	0.0783	0.9582	0	48.784	11.472	0.008	0.006	1.3898e+08	0	0.005	-0.04	0.058	0.049	0.112	0.07	305.75	48.784	11.472	0.01	0.01	1.3898e+08	0.6242	1.2369	0.0473
0.9967	0.0549	0.9967	0	48.784	11.472	0.008	0.006	1.3898e+08	0	0.005	-0.04	0.058	0.049	0.112	0.07	305.75	48.784	11.472	0.01	0.01	1.3898e+08	-0.0065	-0.8549	-0.1024
1.0588	0.0092	1.0588	0	48.784	11.472	0.008	0.006	1.3898e+08	0	-0.025	0.06	0.06	0.05	0.116	0.07	305.75	48.784	11.472	0.01	0.01	1.3898e+08	0.0333	-0.0388	0.1381
0.931	0.043	0.931	0	48.784	11.472	0.008	0.006	1.3898e+08	0	-0.025	0.06	0.06	0.05	0.116	0.07	305.75	48.784	11.472	0.01	0.01	1.3898e+08	0.3829	0.9223	-0.0787
1.0022	0.0507	1.0022	0	48.784	11.472	0.008	0.006	1.3898e+08	0	-0.025	0.06	0.06	0.05	0.116	0.07	305.75	48.784	11.472	0.01	0.01	1.3898e+08	0.0717	-0.64	0.0723
1	0.0065	1	0	48.784	11.472	0.008	0.006	1.3898e+08	0	-0.025	0.06	0.06	0.05	0.116	0.07	305.75	48.784	11.472	0.01	0.01	1.3898e+08	-0.125	0.3702	0.0232
0.9194	0.0425	0.9194	0	48.784	11.472	0.008	0.006	1.3898e+08	0	-0.025	0.06	0.06	0.05	0.116	0.07	305.75	48.784	11.472	0.01	0.01	1.3898e+08	0.4645	-0.1244	0.0536
1.0409	0.0674	1.0409	0	48.784	11.472	0.008	0.006	1.3898e+08	-0.01	0.005	-0.055	0.062	0.051	0.118	0.07	305.75	48.784	11.472	0.01	0.01	1.3898e+08	0.3459	-0.5188	-0.1529
1.0077	-0.0096	1.0077	0	48.784	11.472	0.008	0.006	1.3898e+08	-0.01	0.005	-0.055	0.062	0.051	0.118	0.07	305.75	48.784	11.472	0.01	0.01	1.3898e+08	-0.2712	0.6685	0.2187
0.966	0.0446	0.966	0	48.784	11.472	0.008	0.006	1.3898e+08	-0.01	0.005	-0.055	0.062	0.051	0.118	0.07	305.75	48.784	11.472	0.01	0.01	1.3898e+08	0.2607	-0.5121	0.0711
1.0246	0.0807	1.0246	0	48.784	11.472	0.008	0.006	1.3898e+08	-0.01	0.005	-0.055	0.062	0.051	0.118	0.07	305.75	48.784	11.472	0.01	0.01	1.3898e+08	0.5687	0.1736	-0.1143
0.9623	0.0131	0.9623	0	48.784	11.472	0.008	0.006	1.3898e+08	-0.01	0.005	-0.055	0.062	0.051	0.118	0.07	305.75	48.784	11.472	0.01	0.01	1.3898e+08	-0.4106	0.5008	0.2062
0.9903	0.0092	0.9903	0	48.784	11.472	0.008	0.007	1.3898e+08	-0.015	0.005	0.015	0.063	0.052	0.122	0.07	305.75	48.784	11.472	0.01	0.01	1.3898e+08	0.4029	-1.0532	-0.0102
1.003	0.0751	1.003	0	48.784	11.472	0.008	0.007	1.3898e+08	-0.015	0.005	0.015	0.063	0.052	0.122	0.07	305.75	48.784	11.472	0.01	0.01	1.3898e+08	0.6181	1.0561	0.0007
0.9613	0.0344	0.9613	0	48.784	11.472	0.008	0.007	1.3898e+08	-0.015	0.005	0.015	0.063	0.052	0.122	0.07	305.76	48.784	11.472	0.01	0.01	1.3898e+08	-0.2189	-0.269	0.0641
1.0321	0.0117	1.0321	0	48.784	11.472	0.008	0.007	1.3898e+08	-0.015	0.005	0.015	0.063	0.052	0.122	0.07	305.76	48.784	11.472	0.01	0.01	1.3898e+08	0.3961	-0.7058	0.032
0.9511	0.0573	0.9511	0	48.784	11.472	0.008	0.007	1.3898e+08	-0.015	0.005	0.015	0.063	0.052	0.122	0.07	305.76	48.784	11.472	0.01	0.01	1.3898e+08	0.542	1.1829	-0.0688
0.9918	0.044	0.9918	0	48.784	11.472	0.008	0.007	1.3898e+08	0.015	-0.005	0.04	0.065	0.054	0.125	0.07	305.76	48.784	11.472	0.01	0.01	1.3898e+08	-0.0741	-1.0003	0.0629
1.0229	0.0109	1.0229	0	48.784	11.472	0.008	0.007	1.3898e+08	0.015	-0.005	0.04	0.065	0.054	0.125	0.07	305.76	48.784	11.472	0.01	0.01	1.3898e+08	0.0566	0.3566	0.1003
0.9504	0.04	0.9504	0	48.784	11.472	0.008	0.007	1.3898e+08	0.015	-0.005	0.04	0.065	0.054	0.125	0.07	305.76	48.784	11.472	0.01	0.01	1.3898e+08	0.4707	-0.0119	0.004
1.0282	0.0716	1.0282	0	48.784	11.472	0.008	0.007	1.3898e+08	0.015	-0.005	0.04	0.065	0.054	0.125	0.07	305.76	48.784	11.472	0.01	0.01	1.3898e+08	0.2517	-0.3108	-0.0454
0.9807	0.0024	0.9807	0	48.784	11.472	0.008	0.007	1.3898e+08	0.015	-0.005	0.04	0.065	0.054	0.125	0.07	305.76	48.784	11.472	0.01	0.01	1.3898e+08	-0.0627	0.7431	0.1386
1.0069	0.0263	1.0069	0	48.784	11.472	0.008	0.007	1.3898e+08	-0.015	-0.015	-0.005	0.066	0.055	0.127	0.07	305.76	48.784	11.472	0.01	0.01	1.3898e+08	0.7821	-0.8386	-0.0199
0.9867	0.0899	0.9867	0	48.784	11.472	0.008	0.007	1.3898e+08	-0.015	-0.015	-0.005	0.066	0.055	0.127	0.07	305.76	48.784	11.472	0.01	0.01	1.3898e+08	0.1214	0.7938	0.0945
0.9414	0.019	0.9414	0	48.784	11.472	0.008	0.007	1.3898e+08	-0.015	-0.015	-0.005	0.066	0.055	0.127	0.07	305.76	48.784	11.472	0.01	0.01	1.3898e+08	-0.2104	-0.0485	0.0967
1.0307	-0.0133	1.0307	0	48.784	11.472	0.008	0.007	1.3898e+08	-0.015	-0.015	-0.005	0.066	0.055	0.127	0.07	305.76	48.784	11.472	0.01	0.01	1.3898e+08	0.6469	-1.1502	-0.0256
0.9769	0.0891	0.9769	0	48.784	11.472	0.008	0.007	1.3898e+08	-0.015	-0.015	-0.005	0.066	0.055	0.127	0.07	305.76	48.784	11.472	0.01	0.01	1.3898e+08	0.3917	1.4874	0.1328
0.972	0.0475	0.972	0	48.784	11.472	0.008	0.007	1.3898e+08	-0.025	0.02	-0.005	0.067	0.056	0.13	0.07	305.76	48.784	11.472	0.01	0.01	1.3898e+08	0.0001	-0.842	-0.0313
1.0734	0.0054	1.0734	0	48.784	11.472	0.008	0.007	1.3898e+08	-0.025	0.02	-0.005	0.067	0.056	0.13	0.07	305.76	48.784	11.472	0.01	0.01	1.3898e+08	0.5094	-0.3536	0.0185
0.9321	0.0573	0.9321	0	48.784	11.472	0.008	0.007	1.3898e+08	-0.025	0.02	-0.005	0.067	0.056	0.13	0.07	305.76	48.784	11.472	0.01	0.01	1.3898e+08	0.3759	1.3929	0.0039
0.975	0.0509	0.975	0	48.784	11.472	0.008	0.007	1.3898e+08	-0.025	0.02	-0.005	0.067	0.056	0.13	0.07	305.76	48.784	11.472	0.01	0.01	1.3899e+08	-0.1345	-0.8439	0.0822
1.0142	-0.0009	1.0142	0	48.784	11.472	0.008	0.007	1.3898e+08	-0.025	0.02	-0.005	0.067	0.056	0.13	0.07	305.76	48.784	11.472	0.01	0.01	1.3899e+08	0.3265	0.071	0.0103
0.9384	0.0602	0.9384	0	48.784	11.472	0.008	0.007	1.3899e+08	0.015	0.02	0.05	0.069	0.057	0.133	0.07	305.77	48.784	11.472	0.01	0.01	1.3899e+08	0.4577	0.1622	0.1248
1.0008	0.0594	1.0008	0	48.784	11.472	0.008	0.007	1.3899e+08	0.015	0.02	0.05	0.069	0.057	0.133	0.07	305.76	48.784	11.472	0.01	0.01	1.3899e+08	0.2486	-0.4144	-0.1172
1.0394	0	1.0394	0	48.784	11.472	0.008	0.007	1.3899e+08	0.015	0.02	0.05	0.069	0.057	0.133	0.07	305.77	48.784	11.472	0.01	0.01	1.3899e+08	-0.0497	0.0542	0.2211
0.9919	0.0461	0.9919	0	48.784	11.472	0.008	0.007	1.3899e+08	0.015	0.02	0.05	0.069	0.057	0.133	0.07	305.77	48.784	11.472	0.01	0.01	1.3899e+08	0.4289	-0.1232	0.0633
0.9937	0.0769	0.9937	0	48.784	11.472	0.008	0.007	1.3899e+08	0.015	0.02	0.05	0.069	0.057	0.133	0.07	305.77	48.784	11.472	0.01	0.01	1.3899e+08	0.7566	0.5055	-0.0895
0.9682	0.0317	0.9682	0	48.784	11.472	0.008	0.007	1.3899e+08	0.01	-0.005	-0.025	0.029	0.024	0.056	0.07	305.77	48.784	11.472	0.01	0.01	1.3899e+08	-0.5968	0.2153	0.2119
1.0077	0.0057	1.0077	0	48.784	11.472	0.008	0.007	1.3899e+08	0.01	-0.005	-0.025	0.029	0.024	0.056	0.07	305.77	48.784	11.472	0.01	0.01	1.3899e+08	0.5419	-0.8013	-0.0212
0.9634	0.063	0.9634	0	48.784	11.472	0.008	0.007	1.3899e+08	0.01	-0.005	-0.025	0.029	0.024	0.056	0.07	305.77	48.784	11.472	0.01	0.01	1.3899e+08	0.6914	0.9111	-0.0648
0.968	0.0447	0.968	0	48.784	11.472	0.008	0.007	1.3899e+08	0.01	-0.005	-0.025	0.029	0.024	0.056	0.07	305.77	48.784	11.472	0.01	0.01	1.3899e+08	-0.2471	-0.6587	0.0827
1.0403	0.0204	1.0403	0	48.784	11.472	0.008	0.007	1.3899e+08	0.01	-0.005	-0.025	0.029	0.024	0.056	0.07	305.77	48.784	11.472	0.01	0.01	1.3899e+08	0.1006	-0.0815	0.0683
0.9728	0.0513	0.9728	0	48.784	11.472	0.009	0.007	1.3899e+08	-0.035	-0.025	-0.055	0.033	0.028	0.064	0.07	305.77	48.784	11.472	0.01	0.01	1.3899e+08	0.6038	0.4022	-0.052
0.9942	0.0491	0.9942	0	48.784	11.472	0.009	0.007	1.3899e+08	-0.035	-0.025	-0.055	0.033	0.028	0.064	0.07	305.77	48.784	11.472	0.01	0.01	1.3899e+08	0.0121	-0.2511	0.0559
0.9909	0.0231	0.9909	0	48.784	11.472	0.009	0.007	1.3899e+08	-0.035	-0.025	-0.055	0.033	0.028	0.064	0.07	305.77	48.784	11.472	0.01	0.01	1.3899e+08	0.0312	0.3197	0.0663
1.0183	0.032	1.0183	0	48.784	11.472	0.009	0.007	1.3899e+08	-0.035	-0.025	-0.055	0.033	0.028	0.064	0.07	305.77	48.784	11.472	0.01	0.01	1.3899e+08	0.7747	-0.5914	-0.0243
0.96	0.075	0.96	0	48.784	11.472	0.009	0.007	1.3899e+08	-0.035	-0.025	-0.055	0.033	0.028	0.064	0.07	305.77	48.784	11.472	0.01	0.01	1.3899e+08	0.0632	0.957	0.065
0.9652	0.0292	0.9652	0	48.784	11.472	0.009	0.007	1.3899e+08	0.005	0.03	0.04	0.036	0.03	0.071	0.07	305.77	48.784	11.472	0.01	0.01	1.3899e+08	-0.0467	-0.5919	0.0797
1.0335	0.0035	1.0335	0	48.784	11.472	0.009	0.007	1.3899e+08	0.005	0.03	0.04	0.036	0.03	0.071	0.07	305.77	48.784	11.472	0.01	0.01	1.3899e+08	0.2261	0.0781	0.0039
0.9373	0.0578	0.9373	0	48.784	11.472	0.009	0.007	1.3899e+08	0.005	0.03	0.04	0.036	0.03	0.071	0.07	305.78	48.784	11.472	0.01	0.01	1.3899e+08	0.3197	0.4769	0.1157
1.0156	0.0776	1.0156	0	48.784	11.472	0.009	0.007	1.3899e+08	0.005	0.03	0.04	0.036	0.03	0.071	0.07	305.78	48.784	11.472	0.01	0.01	1.3899e+08	0.0754	-0.7602	-0.0519
0.985	0.0032	0.985	0	48.784	11.472	0.009	0.007	1.3899e+08	0.005	0.03	0.04	0.036	0.03	0.071	0.07	305.78	48.784	11.472	0.01	0.01	1.3899e+08	-0.0017	0.5529	0.0961
0.9794	0.0279	0.9794	0	48.784	11.472	0.009	0.007	1.3899e+08	0	-0.03	0	0.039	0.033	0.076	0.07	305.78	48.784	11.472	0.01	0.01	1.3899e+08	0.4221	-0.7047	0.0179
1.0319	0.083	1.0319	0	48.784	11.472	0.009	0.007	1.3899e+08	0	-0.03	0	0.039	0.033	0.076	0.07	305.78	48.784	11.472	0.01	0.01	1.3899e+08	0.1068	0.1301	-0.0433
0.9914	0.0176	0.9914	0	48.784	11.472	0.009	0.007	1.3899e+08	0	-0.03	0	0.039	0.033	0.076	0.07	305.78	48.784	11.472	0.01	0.01	1.3899e+08	-0.0007	0.6532	0.1013
0.9895	0.0254	0.9895	0	48.784	11.472	0.009	0.007	1.3899e+08	0	-0.03	0	0.039	0.033	0.076	0.07	305.78	48.784	11.472	0.01	0.01	1.3899e+08	0.5118	-0.7038	-0.0578
0.9966	0.073	0.9966	0	48.784	11.472	0.009	0.007	1.3899e+08	0	-0.03	0	0.039	0.033	0.076	0.07	305.78	48.784	11.472	0.01	0.01	1.3899e+08	0.18	0.659	0.0206
0.9378	0.0181	0.9378	0	48.784	11.472	0.009	0.007	1.3899e+08	0.02	0.01	0.035	0.042	0.035	0.081	0.07	305.78	48.784	11.472	0.01	0.01	1.3899e+08	-0.2493	0.456	0.1016
0.9935	0.0121	0.9935	0	48.784	11.472	0.009	0.007	1.3899e+08	0.02	0.01	0.035	0.042	0.035	0.081	0.07	305.78	48.784	11.472	0.01	0.01	1.3899e+08	0.3448	-1.3652	0.071
0.9974	0.0944	0.9974	0	48.784	11.472	0.009	0.007	1.3899e+08	0.02	0.01	0.035	0.042	0.035	0.081	0.07	305.78	48.784	11.472	0.01	0.01	1.3899e+08	0.4471	0.8108	-0.0397
0.9951	0.0191	0.9951	0	48.784	11.472	0.009	0.007	1.3899e+08	0.02	0.01	0.035	0.042	0.035	0.081	0.07	305.78	48.784	11.472	0.01	0.01	1.3899e+08	0.1677	-0.2468	-0.0169
1.043	0.028	1.043	0	48.784	11.472	0.009	0.007	1.3899e+08	0.02	0.01	0.035	0.042	0.035	0.081	0.07	305.78	48.784	11.472	0.01	0.01	1.3899e+08	-0.234	-0.3045	0.27
0.9535	0.051	0.9535	0	48.784	11.472	0.009	0.007	1.3899e+08	-0.015	0.015	-0.06	0.044	0.037	0.086	0.07	305.78	48.784	11.472	0.01	0.01	1.3899e+08	0.3714	0.6208	-0.1696
1.0079	0.0653	1.0079	0	48.784	11.472	0.009	0.007	1.3899e+08	-0.015	0.015	-0.06	0.044	0.037	0.086	0.07	305.78	48.784	11.472	0.01	0.01	1.3899e+08	0.4178	-0.3906	-0.0298
0.9669	0.0218	0.9669	0	48.784	11.472	0.009	0.007	1.3899e+08	-0.015	0.015	-0.06	0.044	0.037	0.086	0.07	305.78	48.784	11.472	0.01	0.01	1.3899e+08	-0.8452	0.5033	0.2023
0.9945	0.0195	0.9945	0	48.784	11.472	0.009	0.007	1.3899e+08	-0.015	0.015	-0.06	0.044	0.037	0.086	0.07	305.78	48.784	11.472	0.01	0.01	1.3899e+08	0.8428	-0.7026	-0.1056
0.9899	0.0716	0.9899	0	48.784	11.472	0.009	0.007	1.3899e+08	-0.015	0.015	-0.06	0.044	0.037	0.086	0.07	305.78	48.784	11.472	0.01	0.01	1.3899e+08	0.2699	0.7411	-0.0518
0.955	0.0234	0.955	0	48.784	11.472	0.009	0.007	1.3899e+08	-0.005	-0.005	0.03	0.047	0.039	0.09	0.07	305.79	48.784	11.472	0.01	0.01	1.3899e+08	-0.5787	-0.1389	0.2494
1.0288	0.0435	1.0288	0	48.784	11.472	0.009	0.007	1.3899e+08	-0.005	-0.005	0.03	0.047	0.039	0.09	0.07	305.78	48.784	11.472	0.01	0.01	1.3899e+08	0.5831	-0.5147	-0.1059
0.9889	0.0491	0.9889	0	48.784	11.472	0.009	0.007	1.3899e+08	-0.005	-0.005	0.03	0.047	0.039	0.09	0.07	305.78	48.784	11.472	0.01	0.01	1.3899e+08	-0.1263	0.3077	-0.0292
0.9819	0.0462	0.9819	0	48.784	11.472	0.009	0.007	1.3899e+08	-0.005	-0.005	0.03	0.047	0.039	0.09	0.07	305.78	48.784	11.472	0.01	0.01	1.3899e+08	0.2387	-0.0945	0.0306
1.0035	0.0157	1.0035	0	48.784	11.472	0.009	0.007	1.3899e+08	-0.005	-0.005	0.03	0.047	0.039	0.09	0.07	305.78	48.784	11.472	0.01	0.01	1.3899e+08	-0.0028	-0.3026	0.0001
1.0337	0.0578	1.0337	0	48.784	11.472	0.009	0.007	1.3899e+08	-0.025	0.02	-0.015	0.049	0.04	0.094	0.07	305.79	48.784	11.472	0.01	0.01	1.3899e+08	0.4096	0.1794	0.0938
0.9249	0.0551	0.9249	0	48.784	11.472	0.009	0.007	1.3899e+08	-0.025	0.02	-0.015	0.049	0.04	0.094	0.07	305.79	48.784	11.472	0.01	0.01	1.3899e+08	-0.0798	0.7584	-0.0766
0.9875	0.0256	0.9875	0	48.784	11.472	0.009	0.007	1.3899e+08	-0.025	0.02	-0.015	0.049	0.04	0.094	0.07	305.79	48.784	11.472	0.01	0.01	1.3899e+08	-0.4852	-0.8129	0.125
1.0439	0.0181	1.0439	0	48.784	11.472	0.009	0.007	1.3899e+08	-0.025	0.02	-0.015	0.049	0.04	0.094	0.07	305.79	48.784	11.472	0.01	0.01	1.3899e+08	0.6308	0.3045	-0.0671
0.9236	0.0653	0.9236	0	48.784	11.472	0.009	0.007	1.3899e+08	-0.025	0.02	-0.015	0.049	0.04	0.094	0.07	305.79	48.784	11.472	0.01	0.01	1.3899e+08	-0.0575	0.5676	0.1074
0.9988	0.0666	0.9988	0	48.784	11.472	0.009	0.008	1.3899e+08	0.03	-0.005	-0.02	0.051	0.042	0.098	0.07	305.79	48.784	11.472	0.01	0.01	1.3899e+08	-0.3893	-0.9299	-0.0254
1.0289	-0.0173	1.0289	0	48.784	11.472	0.009	0.008	1.3899e+08	0.03	-0.005	-0.02	0.051	0.042	0.098	0.07	305.79	48.784	11.472	0.01	0.01	1.3899e+08	0.3896	-0.0913	0.0074
0.9515	0.0691	0.9515	0	48.784	11.472	0.009	0.008	1.3899e+08	0.03	-0.005	-0.02	0.051	0.042	0.098	0.07	305.79	48.784	11.472	0.01	0.01	1.3899e+08	0.2087	0.7283	0.0787
1.0134	0.0725	1.0134	0	48.784	11.472	0.009	0.008	1.3899e+08	0.03	-0.005	-0.02	0.051	0.042	0.098	0.07	305.79	48.784	11.472	0.01	0.01	1.3899e+08	-0.328	-0.7097	-0.0607
1.0528	0.0023	1.0528	0	48.784	11.472	0.009	0.008	1.3899e+08	0.03	-0.005	-0.02	0.051	0.042	0.098	0.07	305.79	48.784	11.472	0.01	0.01	1.3899e+08	0.3458	0.1322	-0.1153
0.92	0.0509	0.92	0	48.784	11.472	0.009	0.008	1.3899e+08	0.015	-0.005	-0.05	0.053	0.043	0.102	0.07	305.79	48.784	11.472	0.01	0.01	1.3899e+08	-0.1427	0.7659	0.1546
0.9728	0.056	0.9728	0	48.784	11.472	0.009	0.008	1.3899e+08	0.015	-0.005	-0.05	0.053	0.043	0.102	0.07	305.79	48.784	11.472	0.01	0.01	1.3899e+08	-0.0938	-0.2768	-0.0816
1.0191	0.0051	1.0191	0	48.784	11.472	0.009	0.008	1.3899e+08	0.015	-0.005	-0.05	0.053	0.043	0.102	0.07	305.79	48.784	11.472	0.01	0.01	1.3899e+08	0.1224	-0.3969	0.0011
0.9441	0.0783	0.9441	0	48.784	11.472	0.009	0.008	1.3899e+08	0.015	-0.005	-0.05	0.053	0.043	0.102	0.07	305.79	48.784	11.472	0.01	0.01	1.3899e+08	-0.5388	0.1816	0.2655
1.0413	0.028	1.0413	0	48.784	11.472	0.009	0.008	1.3899e+08	0.015	-0.005	-0.05	0.053	0.043	0.102	0.07	305.79	48.784	11.472	0.01	0.01	1.3899e+08	1.041	-0.0931	-0.4559
1.002	0.0221	1.002	0	48.784	11.472	0.007	0.006	1.3899e+08	-0.01	0.03	0.105	0.054	0.045	0.105	0.07	305.79	48.784	11.472	0.01	0.01	1.3899e+08	-0.523	-0.2392	0.3309
0.9537	0.0685	0.9537	0	48.784	11.472	0.007	0.006	1.3899e+08	-0.01	0.03	0.105	0.054	0.045	0.105	0.07	305.79	48.784	11.472	0.01	0.01	1.3899e+08	-0.3743	0.4006	0.0785
1.03	0.0605	1.03	0	48.784	11.472	0.007	0.006	1.3899e+08	-0.01	0.03	0.105	0.054	0.045	0.105	0.07	305.79	48.784	11.472	0.01	0.01	1.3899e+08	0.825	-0.2344	-0.2537
0.9994	0.004	0.9994	0	48.784	11.472	0.007	0.006	1.3899e+08	-0.01	0.03	0.105	0.054	0.045	0.105	0.07	305.79	48.784	11.472	0.01	0.01	1.3899e+08	-0.9855	0.2284	0.1623
0.9258	0.0326	0.9258	0	48.784	11.472	0.007	0.006	1.3899e+08	-0.01	0.03	0.105	0.054	0.045	0.105	0.07	305.79	48.784	11.472	0.01	0.01	1.3899e+08	0.1215	0.1288	0.1248
1.0228	0.0878	1.0228	0	48.784	11.472	0.008	0.006	1.3899e+08	0.015	-0.025	-0.02	0.056	0.046	0.108	0.07	305.79	48.784	11.472	0.01	0.01	1.3899e+08	0.4583	-0.3275	-0.3371
0.9857	-0.0023	0.9857	0	48.784	11.472	0.008	0.006	1.3899e+08	0.015	-0.025	-0.02	0.056	0.046	0.108	0.07	305.79	48.784	11.472	0.01	0.01	1.3899e+08	-0.645	0.3963	0.2192
0.9551	0.0541	0.9551	0	48.784	11.472	0.008	0.006	1.3899e+08	0.015	-0.025	-0.02	0.056	0.046	0.108	0.07	305.79	48.784	11.472	0.01	0.01	1.3899e+08	0.009	-0.4365	0.0588
1.0035	0.0525	1.0035	0	48.784	11.472	0.008	0.006	1.3899e+08	0.015	-0.025	-0.02	0.056	0.046	0.108	0.07	305.79	48.784	11.472	0.01	0.01	1.3899e+08	0.1608	-0.2626	-0.2029
1.0498	0.0255	1.0498	0	48.784	11.472	0.008	0.006	1.3899e+08	0.015	-0.025	-0.02	0.056	0.046	0.108	0.07	305.79	48.784	11.472	0.01	0.01	1.3899e+08	-0.1878	0.201	0.1936
0.976	0.0382	0.976	0	48.784	11.472	0.008	0.006	1.3899e+08	-0.01	-0.01	-0.06	0.058	0.048	0.112	0.07	305.79	48.784	11.472	0.01	0.01	1.3899e+08	0.1379	-0.1732	-0.1506
0.9674	0.0575	0.9674	0	48.784	11.472	0.008	0.006	1.3899e+08	-0.01	-0.01	-0.06	0.058	0.048	0.112	0.07	305.79	48.784	11.472	0.01	0.01	1.3899e+08	-0.1887	0.4158	0.0332
1.0122	0.0481	1.0122	0	48.784	11.472	0.008	0.006	1.3899e+08	-0.01	-0.01	-0.06	0.058	0.048	0.112	0.07	305.79	48.784	11.472	0.01	0.01	1.3899e+08	-0.3099	-0.1956	0.0305
0.9889	0.0025	0.9889	0	48.784	11.472	0.008	0.006	1.3899e+08	-0.01	-0.01	-0.06	0.058	0.048	0.112	0.07	305.79	48.784	11.472	0.01	0.01	1.3899e+08	-0.1446	0.2188	-0.0305
0.9549	0.0532	0.9549	0	48.784	11.472	0.008	0.006	1.3899e+08	-0.01	-0.01	-0.06	0.058	0.048	0.112	0.07	305.79	48.784	11.472	0.01	0.01	1.3899e+08	0.1693	0.3499	-0.0232
1.0103	0.0801	1.0103	0	48.784	11.472	0.008	0.006	1.3899e+08	-0.005	-0.005	0.075	0.059	0.049	0.115	0.07	305.79	48.784	11.472	0.01	0.01	1.3899e+08	-0.43	-0.7137	-0.0077
0.9665	0.0021	0.9665	0	48.784	11.472	0.008	0.006	1.3899e+08	-0.005	-0.005	0.075	0.059	0.049	0.115	0.07	305.79	48.784	11.472	0.01	0.01	1.3899e+08	-0.0818	0.5538	-0.0586
0.9936	0.0136	0.9936	0	48.784	11.472	0.008	0.006	1.3899e+08	-0.005	-0.005	0.075	0.059	0.049	0.115	0.07	305.79	48.784	11.472	0.01	0.01	1.3899e+08	0.1503	-0.9909	0.0286
1.0172	0.0942	1.0172	0	48.784	11.472	0.008	0.006	1.3899e+08	-0.005	-0.005	0.075	0.059	0.049	0.115	0.07	305.79	48.784	11.472	0.01	0.01	1.3899e+08	-0.4699	0.4012	0.08
1.0047	0.0216	1.0047	0	48.784	11.472	0.008	0.006	1.3899e+08	-0.005	-0.005	0.075	0.059	0.049	0.115	0.07	305.79	48.784	11.472	0.01	0.01	1.3899e+08	0.1414	0.2518	-0.1067
1.0098	0.0205	1.0098	0	48.784	11.472	0.008	0.006	1.3899e+08	0.02	-0.005	-0.06	0.061	0.05	0.118	0.07	305.79	48.784	11.472	0.01	0.01	1.3899e+08	0.0942	-0.4911	-0.0712
0.9672	0.0685	0.9672	0	48.784	11.472	0.008	0.006	1.3899e+08	0.02	-0.005	-0.06	0.061	0.05	0.118	0.07	305.79	48.784	11.472	0.01	0.01	1.3899e+08	-0.401	0.8225	0.1428
0.9544	0.0355	0.9544	0	48.784	11.472	0.008	0.006	1.3899e+08	0.02	-0.005	-0.06	0.061	0.05	0.118	0.07	305.79	48.784	11.472	0.01	0.01	1.3899e+08	-0.6041	-0.1794	-0.0009
1.0217	0.0024	1.0217	0	48.784	11.472	0.008	0.006	1.3899e+08	0.02	-0.005	-0.06	0.061	0.05	0.118	0.07	305.79	48.784	11.472	0.01	0.01	1.3899e+08	0.3146	-0.63	-0.113
0.9606	0.0835	0.9606	0	48.784	11.472	0.008	0.006	1.3899e+08	0.02	-0.005	-0.06	0.061	0.05	0.118	0.07	305.79	48.784	11.472	0.01	0.01	1.3899e+08	0.194	0.8046	0.004
0.9643	0.0369	0.9643	0	48.784	11.472	0.008	0.007	1.3899e+08	-0.015	0.035	0.045	0.062	0.051	0.12	0.07	305.79	48.784	11.472	0.01	0.01	1.3899e+08	-0.5974	-0.3729	-0.0626
1.0464	-0.0082	1.0464	0	48.784	11.472	0.008	0.007	1.3899e+08	-0.015	0.035	0.045	0.062	0.051	0.12	0.07	305.79	48.784	11.472	0.01	0.01	1.3899e+08	0.3878	-1.0393	0.0313
0.9557	0.0946	0.9557	0	48.784	11.472	0.008	0.007	1.3899e+08	-0.015	0.035	0.045	0.062	0.051	0.12	0.07	305.79	48.784	11.472	0.01	0.01	1.3899e+08	-0.2702	1.1843	0.0648
0.9951	0.0324	0.9951	0	48.784	11.472	0.008	0.007	1.3899e+08	-0.015	0.035	0.045	0.062	0.051	0.12	0.07	305.79	48.784	11.472	0.01	0.01	1.3899e+08	-0.1365	-0.8191	-0.1738
1.0297	0.0013	1.0297	0	48.784	11.472	0.008	0.007	1.3899e+08	-0.015	0.035	0.045	0.062	0.051	0.12	0.07	305.79	48.784	11.472	0.01	0.01	1.3899e+08	-0.0981	-0.2322	0.1428
0.9238	0.0501	0.9238	0	48.784	11.472	0.008	0.007	1.3899e+08	0.005	-0.025	-0.065	0.064	0.053	0.123	0.07	305.79	48.784	11.472	0.01	0.01	1.3899e+08	0.1846	0.9114	-0.063
1.0106	0.0695	1.0106	0	48.784	11.472	0.008	0.007	1.3899e+08	0.005	-0.025	-0.065	0.064	0.053	0.123	0.07	305.79	48.784	11.472	0.01	0.01	1.3899e+08	-0.0666	-0.7372	-0.0647
1.0091	0.0023	1.0091	0	48.784	11.472	0.008	0.007	1.3899e+08	0.005	-0.025	-0.065	0.064	0.053	0.123	0.07	305.79	48.784	11.472	0.01	0.01	1.3899e+08	-0.602	0.1319	0.131
0.9411	0.0358	0.9411	0	48.784	11.472	0.008	0.007	1.3899e+08	0.005	-0.025	-0.065	0.064	0.053	0.123	0.07	305.79	48.784	11.472	0.01	0.01	1.3899e+08	0.4876	0.2622	-0.0177
1.0251	0.0764	1.0251	0	48.784	11.472	0.008	0.007	1.3899e+08	0.005	-0.025	-0.065	0.064	0.053	0.123	0.07	305.79	48.784	11.472	0.01	0.01	1.3899e+08	0.0989	-0.6057	-0.172
0.9872	-0.0034	0.9872	0	48.784	11.472	0.008	0.007	1.3899e+08	0.01	0.025	0.045	0.065	0.054	0.125	0.07	305.79	48.784	11.472	0.01	0.01	1.3899e+08	-0.4687	0.2863	0.1432
0.9667	0.0489	0.9667	0	48.784	11.472	0.008	0.007	1.3899e+08	0.01	0.025	0.045	0.065	0.054	0.125	0.07	305.79	48.784	11.472	0.01	0.01	1.3899e+08	0.1835	-0.2824	-0.0631
1.0799	0.0735	1.0799	0	48.784	11.472	0.008	0.007	1.3899e+08	0.01	0.025	0.045	0.065	0.054	0.125	0.07	305.79	48.784	11.472	0.01	0.01	1.3899e+08	0.2077	-0.5364	-0.1143
0.9951	-0.0004	0.9951	0	48.784	11.472	0.008	0.007	1.3899e+08	0.01	0.025	0.045	0.065	0.054	0.125	0.07	305.79	48.784	11.472	0.01	0.01	1.3899e+08	-0.4187	1.3155	0.0832
0.9192	0.0281	0.9192	0	48.784	11.472	0.008	0.007	1.3899e+08	0.01	0.025	0.045	0.065	0.054	0.125	0.07	305.79	48.784	11.472	0.01	0.01	1.3899e+08	0.3025	-0.6675	-0.0449
1.0621	0.1006	1.0621	0	48.784	11.472	0.008	0.007	1.3899e+08	-0.005	-0.015	0.01	0.066	0.055	0.128	0.07	305.79	48.784	11.472	0.01	0.01	1.3899e+08	-0.0994	-0.0775	-0.0363
0.9628	-0.0029	0.9628	0	48.784	11.472	0.008	0.007	1.3899e+08	-0.005	-0.015	0.01	0.066	0.055	0.128	0.07	305.79	48.784	11.472	0.01	0.01	1.3899e+08	-0.1514	0.9244	-0.0066
0.936	-0.0061	0.936	0	48.784	11.472	0.008	0.007	1.3899e+08	-0.005	-0.015	0.01	0.066	0.055	0.128	0.07	305.8	48.784	11.472	0.01	0.01	1.3899e+08	0.2167	-0.8989	0.0924
1.0378	0.1012	1.0378	0	48.784	11.472	0.008	0.007	1.3899e+08	-0.005	-0.015	0.01	0.066	0.055	0.128	0.07	305.79	48.784	11.472	0.01	0.01	1.3899e+08	0.1163	0.0762	-0.0656
0.9988	0.027	0.9988	0	48.784	11.472	0.008	0.007	1.3899e+08	-0.005	-0.015	0.01	0.066	0.055	0.128	0.07	305.8	48.784	11.472	0.01	0.01	1.3899e+08	-0.1452	0.3915	0.0515
0.9684	-0.0055	0.9684	0	48.784	11.472	0.008	0.007	1.3899e+08	0.005	0	-0.01	0.067	0.056	0.13	0.07	305.8	48.784	11.472	0.01	0.01	1.3899e+08	0.1248	-0.3536	-0.0059
1.009	0.0674	1.009	0	48.784	11.472	0.008	0.007	1.3899e+08	0.005	0	-0.01	0.067	0.056	0.13	0.07	305.8	48.784	11.472	0.01	0.01	1.3899e+08	0.1667	0.1218	0.0456
0.9755	0.0421	0.9755	0	48.784	11.472	0.008	0.007	1.3899e+08	0.005	0	-0.01	0.067	0.056	0.13	0.07	305.8	48.784	11.472	0.01	0.01	1.3899e+08	-0.1777	0.4159	0.0334
0.9742	-0.0008	0.9742	0	48.784	11.472	0.008	0.007	1.3899e+08	0.005	0	-0.01	0.067	0.056	0.13	0.07	305.8	48.784	11.472	0.01	0.01	1.3899e+08	0.3528	-0.8681	-0.0213
1.0039	0.073	1.0039	0	48.784	11.472	0.008	0.007	1.3899e+08	0.005	0	-0.01	0.067	0.056	0.13	0.07	305.8	48.784	11.472	0.01	0.01	1.3899e+08	0.5644	0.8557	0.0115
0.9719	0.0401	0.9719	0	48.784	11.472	0.008	0.007	1.3899e+08	0	0	-0.015	0.029	0.024	0.055	0.07	305.8	48.784	11.472	0.01	0.01	1.3899e+08	-0.4136	-0.2175	0.0491
1.0309	-0.0027	1.0309	0	48.784	11.472	0.008	0.007	1.3899e+08	0	0	-0.015	0.029	0.024	0.055	0.07	305.8	48.784	11.472	0.01	0.01	1.3899e+08	0.5083	-0.6148	-0.009
0.964	0.0705	0.964	0	48.784	11.472	0.008	0.007	1.3899e+08	0	0	-0.015	0.029	0.024	0.055	0.07	305.8	48.784	11.472	0.01	0.01	1.3899e+08	0.7355	1.3746	-0.0674
0.9764	0.0614	0.9764	0	48.784	11.472	0.008	0.007	1.3899e+08	0	0	-0.015	0.029	0.024	0.055	0.07	305.8	48.784	11.472	0.01	0.01	1.3899e+08	-0.514	-1.0989	0.0922
1.0404	-0.0113	1.0404	0	48.784	11.472	0.008	0.007	1.3899e+08	0	0	-0.015	0.029	0.024	0.055	0.07	305.8	48.784	11.472	0.01	0.01	1.3899e+08	0.5533	-0.0343	-0.0671
0.9381	0.0445	0.9381	0	48.784	11.472	0.009	0.007	1.3899e+08	0.005	-0.005	-0.05	0.032	0.027	0.063	0.07	305.8	48.784	11.472	0.01	0.01	1.3899e+08	0.7606	1.1724	0
0.9992	0.0793	0.9992	0	48.784	11.472	0.009	0.007	1.3899e+08	0.005	-0.005	-0.05	0.032	0.027	0.063	0.07	305.8	48.784	11.472	0.01	0.01	1.3899e+08	-0.3862	-1.0278	0.1139
1.0434	0.0029	1.0434	0	48.784	11.472	0.009	0.007	1.3899e+08	0.005	-0.005	-0.05	0.032	0.027	0.063	0.07	305.8	48.784	11.472	0.01	0.01	1.3899e+08	0.4313	0.1421	0.0127
0.9469	0.0255	0.9469	0	48.784	11.472	0.009	0.007	1.3899e+08	0.005	-0.005	-0.05	0.032	0.027	0.063	0.07	305.8	48.784	11.472	0.01	0.01	1.3899e+08	0.7799	0.8583	-0.015
1.0146	0.0802	1.0146	0	48.784	11.472	0.009	0.007	1.3899e+08	0.005	-0.005	-0.05	0.032	0.027	0.063	0.07	305.8	48.784	11.472	0.01	0.01	1.3899e+08	-0.2306	-0.7908	0.1328
0.9872	0.0152	0.9872	0	48.784	11.472	0.009	0.007	1.3899e+08	-0.065	-0.02	0.035	0.036	0.029	0.069	0.07	305.8	48.784	11.472	0.01	0.01	1.3899e+08	0.2214	0.6482	0.059
0.9765	0.0282	0.9765	0	48.784	11.472	0.009	0.007	1.3899e+08	-0.065	-0.02	0.035	0.036	0.029	0.069	0.07	305.8	48.784	11.472	0.01	0.01	1.3899e+08	0.5539	-0.3499	0.0467
1.0195	0.0842	1.0195	0	48.784	11.472	0.009	0.007	1.3899e+08	-0.065	-0.02	0.035	0.036	0.029	0.069	0.07	305.8	48.784	11.472	0.01	0.01	1.3899e+08	0.407	-0.0452	-0.0585
1.001	0.0297	1.001	0	48.784	11.472	0.009	0.007	1.3899e+08	-0.065	-0.02	0.035	0.036	0.029	0.069	0.07	305.8	48.784	11.472	0.01	0.01	1.3899e+08	-0.1505	0.4795	0.093
0.9886	0.0054	0.9886	0	48.784	11.472	0.009	0.007	1.3899e+08	-0.065	-0.02	0.035	0.036	0.029	0.069	0.07	305.8	48.784	11.472	0.01	0.01	1.3899e+08	0.6292	-0.138	-0.0199
0.9793	0.0622	0.9793	0	48.784	11.472	0.009	0.007	1.3899e+08	-0.045	-0.025	0.035	0.039	0.032	0.075	0.07	305.8	48.784	11.472	0.01	0.01	1.3899e+08	0.6705	0.544	-0.0295
0.9877	0.0723	0.9877	0	48.784	11.472	0.009	0.007	1.3899e+08	-0.045	-0.025	0.035	0.039	0.032	0.075	0.07	305.81	48.784	11.472	0.01	0.01	1.3899e+08	-0.4563	-0.2102	0.1063
0.9968	-0.0152	0.9968	0	48.784	11.472	0.009	0.007	1.3899e+08	-0.045	-0.025	0.035	0.039	0.032	0.075	0.07	305.81	48.784	11.472	0.01	0.01	1.3899e+08	0.3673	0.3783	0.0051
0.9595	0.0383	0.9595	0	48.784	11.472	0.009	0.007	1.3899e+08	-0.045	-0.025	0.035	0.039	0.032	0.075	0.07	305.81	48.784	11.472	0.01	0.01	1.3899e+08	0.8036	0.06	0.0122
1.0139	0.0827	1.0139	0	48.784	11.472	0.009	0.007	1.3899e+08	-0.045	-0.025	0.035	0.039	0.032	0.075	0.07	305.81	48.784	11.472	0.01	0.01	1.3899e+08	0.0762	-0.3451	0.124
1.0141	0.0306	1.0141	0	48.784	11.472	0.009	0.007	1.3899e+08	0.02	0.02	-0.005	0.041	0.034	0.08	0.07	305.81	48.784	11.472	0.01	0.01	1.3899e+08	0.0978	0.6653	0.0662
0.9721	0.0282	0.9721	0	48.784	11.472	0.009	0.007	1.3899e+08	0.02	0.02	-0.005	0.041	0.034	0.08	0.07	305.81	48.784	11.472	0.01	0.01	1.3899e+08	0.8127	-0.0826	-0.0972
0.988	0.062	0.988	0	48.784	11.472	0.009	0.007	1.3899e+08	0.02	0.02	-0.005	0.041	0.034	0.08	0.07	305.81	48.784	11.472	0.01	0.01	1.3899e+08	0.2141	0.2089	0.0744
1.0138	0.0451	1.0138	0	48.784	11.472	0.009	0.007	1.3899e+08	0.02	0.02	-0.005	0.041	0.034	0.08	0.07	305.81	48.784	11.472	0.01	0.01	1.3899e+08	-0.0076	0.0877	0.0532
1.032	0.008	1.032	0	48.784	11.472	0.009	0.007	1.3899e+08	0.02	0.02	-0.005	0.041	0.034	0.08	0.07	305.81	48.784	11.472	0.01	0.01	1.3899e+08	0.4555	0.1505	-0.0075
0.9547	0.0544	0.9547	0	48.784	11.472	0.009	0.007	1.3899e+08	-0.025	0.01	-0.015	0.043	0.036	0.084	0.07	305.81	48.784	11.472	0.01	0.01	1.3899e+08	0.5047	0.8171	-0.0612
1.0076	0.0557	1.0076	0	48.784	11.472	0.009	0.007	1.3899e+08	-0.025	0.01	-0.015	0.043	0.036	0.084	0.07	305.81	48.784	11.472	0.01	0.01	1.3899e+08	0.016	-0.5887	0.1476
1.0451	-0.0086	1.0451	0	48.784	11.472	0.009	0.007	1.3899e+08	-0.025	0.01	-0.015	0.043	0.036	0.084	0.07	305.81	48.784	11.472	0.01	0.01	1.3899e+08	0.1737	1.1352	0.1169
0.9509	0.0365	0.9509	0	48.784	11.472	0.009	0.007	1.3899e+08	-0.025	0.01	-0.015	0.043	0.036	0.084	0.07	305.81	48.784	11.472	0.01	0.01	1.3899e+08	0.9611	0.2619	0.0083
1.0242	0.1018	1.0242	0	48.784	11.472	0.009	0.007	1.3899e+08	-0.025	0.01	-0.015	0.043	0.036	0.084	0.07	305.82	48.784	11.472	0.01	0.01	1.3899e+08	-0.1227	-0.0323	0.2604
0.9945	-0.0121	0.9945	0	48.784	11.472	0.009	0.007	1.3899e+08	0.015	0.01	0.035	0.045	0.038	0.088	0.07	305.82	48.784	11.472	0.01	0.01	1.3899e+08	0.4923	1.1115	-0.0749
0.982	0.0299	0.982	0	48.784	11.472	0.009	0.007	1.3899e+08	0.015	0.01	0.035	0.045	0.038	0.088	0.07	305.82	48.784	11.472	0.01	0.01	1.3899e+08	0.8147	-0.4026	0.1261
1.0537	0.1188	1.0537	0	48.784	11.472	0.009	0.007	1.3899e+08	0.015	0.01	0.035	0.045	0.038	0.088	0.07	305.82	48.784	11.472	0.01	0.01	1.3899e+08	0.058	0.8269	0.0704
1.0241	0.0075	1.0241	0	48.784	11.472	0.009	0.007	1.3899e+08	0.015	0.01	0.035	0.045	0.038	0.088	0.07	305.82	48.784	11.472	0.01	0.01	1.3899e+08	0.693	0.9165	-0.2015
0.9706	0.0304	0.9706	0	48.784	11.472	0.009	0.007	1.3899e+08	0.015	0.01	0.035	0.045	0.038	0.088	0.07	305.82	48.784	11.472	0.01	0.01	1.3899e+08	0.3195	0.4743	0.0362
1.0506	0.0755	1.0506	0	48.784	11.472	0.009	0.007	1.3899e+08	0	-0.01	-0.05	0.047	0.039	0.092	0.07	305.82	48.784	11.472	0.01	0.01	1.3899e+08	0.0775	0.8249	-0.0206
1.0043	0.0002	1.0043	0	48.784	11.472	0.009	0.007	1.3899e+08	0	-0.01	-0.05	0.047	0.039	0.092	0.07	305.82	48.784	11.472	0.01	0.01	1.3899e+08	0.8609	1.2268	-0.1064
0.9413	0.0238	0.9413	0	48.784	11.472	0.009	0.007	1.3899e+08	0	-0.01	-0.05	0.047	0.039	0.092	0.07	305.82	48.784	11.472	0.01	0.01	1.3899e+08	-0.0546	0.2716	0.3317
1.0254	0.0711	1.0254	0	48.784	11.472	0.009	0.007	1.3899e+08	0	-0.01	-0.05	0.047	0.039	0.092	0.07	305.82	48.784	11.472	0.01	0.01	1.3899e+08	0.7072	1.1032	-0.1347
1.0444	0.0027	1.0444	0	48.784	11.472	0.009	0.007	1.3899e+08	0	-0.01	-0.05	0.047	0.039	0.092	0.07	305.82	48.784	11.472	0.01	0.01	1.3899e+08	0.6864	0.7871	0.0659
0.9816	0.0355	0.9816	0	48.784	11.472	0.009	0.007	1.3899e+08	-0.015	0.05	-0.025	0.049	0.04	0.095	0.07	305.83	48.784	11.472	0.01	0.01	1.3899e+08	-0.2805	0.8482	0.5377
0.9972	0.0851	0.9972	0	48.784	11.472	0.009	0.007	1.3899e+08	-0.015	0.05	-0.025	0.049	0.04	0.095	0.07	305.83	48.784	11.472	0.01	0.01	1.3899e+08	1.6089	1.6227	-0.2661
0.9921	0.0498	0.9921	0	48.784	11.472	0.009	0.007	1.3899e+08	-0.015	0.05	-0.025	0.049	0.04	0.095	0.07	305.83	48.784	11.472	0.01	0.01	1.3899e+08	-0.068	0.7438	0.1525
1.0201	0.002	1.0201	0	48.784	11.472	0.009	0.007	1.3899e+08	-0.015	0.05	-0.025	0.049	0.04	0.095	0.07	305.83	48.784	11.472	0.01	0.01	1.3899e+08	0.0916	0.8188	0.1415
0.9705	0.0754	0.9705	0	48.784	11.472	0.009	0.007	1.3899e+08	-0.015	0.05	-0.025	0.049	0.04	0.095	0.07	305.83	48.784	11.472	0.01	0.01	1.3899e+08	1.96	1.9287	-0.3509
0.9666	0.0656	0.9666	0	48.784	11.472	0.009	0.008	1.3899e+08	0.04	0.04	-0.02	0.051	0.042	0.098	0.07	305.83	48.784	11.472	0.01	0.01	1.3899e+08	-0.5354	0.9828	0.1129
1.0199	0.0093	1.0199	0	48.784	11.472	0.009	0.008	1.3899e+08	0.04	0.04	-0.02	0.051	0.042	0.098	0.07	305.83	48.784	11.472	0.01	0.01	1.3899e+08	0.6338	0.3462	0.0273
0.9665	0.0397	0.9665	0	48.784	11.472	0.009	0.008	1.3899e+08	0.04	0.04	-0.02	0.051	0.042	0.098	0.07	305.83	48.784	11.472	0.01	0.01	1.3899e+08	0.9642	1.7688	-0.2157
1.0169	0.0373	1.0169	0	48.784	11.472	0.009	0.008	1.3899e+08	0.04	0.04	-0.02	0.051	0.042	0.098	0.07	305.83	48.784	11.472	0.01	0.01	1.3899e+08	0.3259	0.4518	0.0958
1.0241	0.0295	1.0241	0	48.784	11.472	0.009	0.008	1.3899e+08	0.04	0.04	-0.02	0.051	0.042	0.098	0.07	305.83	48.784	11.472	0.01	0.01	1.3899e+08	0.3957	1.1976	0.1398
0.9977	0.0188	0.9977	0	48.784	11.472	0.007	0.006	1.3899e+08	0.02	0.015	0.02	0.052	0.043	0.1	0.07	305.84	48.784	11.472	0.01	0.01	1.3899e+08	1.0057	1.1533	-0.0271
1.001	0.067	1.001	0	48.784	11.472	0.007	0.006	1.3899e+08	0.02	0.015	0.02	0.052	0.043	0.1	0.07	305.84	48.784	11.472	0.01	0.01	1.3899e+08	0.6816	1.7556	0.1889
0.976	0.0519	0.976	0	48.784	11.472	0.007	0.006	1.3899e+08	0.02	0.015	0.02	0.052	0.043	0.1	0.07	305.84	48.784	11.472	0.01	0.01	1.3899e+08	-0.3919	1.2289	0.2885
1.03	-0.0067	1.03	0	48.784	11.472	0.007	0.006	1.3899e+08	0.02	0.015	0.02	0.052	0.043	0.1	0.07	305.84	48.784	11.472	0.01	0.01	1.3899e+08	1.6236	0.8995	-0.1268
0.9489	0.0982	0.9489	0	48.784	11.472	0.007	0.006	1.3899e+08	0.02	0.015	0.02	0.052	0.043	0.1	0.07	305.85	48.784	11.472	0.01	0.01	1.3899e+08	0.5839	2.3386	0.2298
0.946	0.0606	0.946	0	48.784	11.472	0.007	0.006	1.3899e+08	0.005	0.02	-0.01	0.053	0.044	0.103	0.07	305.85	48.784	11.472	0.01	0.01	1.3899e+08	-0.0853	0.6105	0.0411
1.0127	-0.0037	1.0127	0	48.784	11.472	0.007	0.006	1.3899e+08	0.005	0.02	-0.01	0.053	0.044	0.103	0.07	305.85	48.784	11.472	0.01	0.01	1.3899e+08	1.2464	0.4267	-0.0793
0.965	0.0638	0.965	0	48.784	11.472	0.007	0.006	1.3899e+08	0.005	0.02	-0.01	0.053	0.044	0.103	0.07	305.85	48.784	11.472	0.01	0.01	1.3899e+08	0.3899	2.04	0.1445
0.9838	0.0637	0.9838	0	48.784	11.472	0.007	0.006	1.3899e+08	0.005	0.02	-0.01	0.053	0.044	0.103	0.07	305.85	48.784	11.472	0.01	0.01	1.3899e+08	0.9632	0.2127	-0.0731
1.015	0.0264	1.015	0	48.784	11.472	0.007	0.006	1.3899e+08	0.005	0.02	-0.01	0.053	0.044	0.103	0.07	305.85	48.784	11.472	0.01	0.01	1.3899e+08	0.3685	1.107	-0.0107
0.9608	0.0104	0.9608	0	48.784	11.472	0.008	0.006	1.3899e+08	-0.01	0.03	-0.075	0.055	0.045	0.106	0.07	305.85	48.784	11.472	0.01	0.01	1.3899e+08	0.9492	1.7687	0.0364
0.9766	0.0708	0.9766	0	48.784	11.472	0.008	0.006	1.3899e+08	-0.01	0.03	-0.075	0.055	0.045	0.106	0.07	305.85	48.784	11.472	0.01	0.01	1.3899e+08	0.2873	0.5024	0.2191
0.9947	0.0053	0.9947	0	48.784	11.472	0.008	0.006	1.3899e+08	-0.01	0.03	-0.075	0.055	0.045	0.106	0.07	305.86	48.784	11.472	0.01	0.01	1.3899e+08	0.5481	1.2406	0.0843
0.9385	0.0303	0.9385	0	48.784	11.472	0.008	0.006	1.3899e+08	-0.01	0.03	-0.075	0.055	0.045	0.106	0.07	305.86	48.784	11.472	0.01	0.01	1.3899e+08	1.2695	1.2323	0.1681
0.9669	0.0609	0.9669	0	48.784	11.472	0.008	0.006	1.3899e+08	-0.01	0.03	-0.075	0.055	0.045	0.106	0.07	305.86	48.784	11.472	0.01	0.01	1.3899e+08	0.4854	0.6273	0.1428
0.9763	-0.0088	0.9763	0	48.784	11.472	0.008	0.006	1.3899e+08	0	0.045	-0.005	0.056	0.047	0.109	0.07	305.86	48.784	11.472	0.01	0.01	1.3899e+08	1.1837	0.4378	0.3045
0.9481	0.0464	0.9481	0	48.784	11.472	0.008	0.006	1.3899e+08	0	0.045	-0.005	0.056	0.047	0.109	0.07	305.87	48.784	11.472	0.01	0.01	1.3899e+08	0.9377	1.0747	0.2635
0.9822	0.0725	0.9822	0	48.784	11.472	0.008	0.006	1.3899e+08	0	0.045	-0.005	0.056	0.047	0.109	0.07	305.87	48.784	11.472	0.01	0.01	1.3899e+08	1.2345	-0.0544	0.0445
0.9873	0.0347	0.9873	0	48.784	11.472	0.008	0.006	1.3899e+08	0	0.045	-0.005	0.056	0.047	0.109	0.07	305.87	48.784	11.472	0.01	0.01	1.3899e+08	0.5585	0.9045	0.2422
0.9603	-0.0043	0.9603	0	48.784	11.472	0.008	0.006	1.3899e+08	0	0.045	-0.005	0.056	0.047	0.109	0.07	305.87	48.784	11.472	0.01	0.01	1.3899e+08	1.2423	0.1701	0.1054
1.0246	0.0889	1.0246	0	48.784	11.472	0.008	0.006	1.3899e+08	0.05	0.04	-0.015	0.058	0.048	0.111	0.07	305.87	48.784	11.472	0.01	0.01	1.3899e+08	1.7308	0.4419	0.0772
0.9304	0.0717	0.9304	0	48.784	11.472	0.008	0.006	1.3899e+08	0.05	0.04	-0.015	0.058	0.048	0.111	0.07	305.88	48.784	11.472	0.01	0.01	1.3899e+08	0.1835	1.2297	0.1755
0.9971	-0.0019	0.9971	0	48.784	11.472	0.008	0.006	1.3899e+08	0.05	0.04	-0.015	0.058	0.048	0.111	0.07	305.87	48.784	11.472	0.01	0.01	1.3899e+08	1.661	-0.5428	-0.1174
0.9614	0.0829	0.9614	0	48.784	11.472	0.008	0.006	1.3899e+08	0.05	0.04	-0.015	0.058	0.048	0.111	0.07	305.88	48.784	11.472	0.01	0.01	1.3899e+08	1.2461	1.3457	-0.0038
0.9645	0.067	0.9645	0	48.784	11.472	0.008	0.006	1.3899e+08	0.05	0.04	-0.015	0.058	0.048	0.111	0.07	305.88	48.784	11.472	0.01	0.01	1.3899e+08	0.4352	-0.0525	0.0162
0.9964	0.0226	0.9964	0	48.784	11.472	0.008	0.006	1.3899e+08	-0.005	0.01	0.055	0.059	0.049	0.114	0.07	305.87	48.784	11.472	0.01	0.01	1.3899e+08	1.5042	-0.0421	-0.1828
0.9203	0.0377	0.9203	0	48.784	11.472	0.008	0.006	1.3899e+08	-0.005	0.01	0.055	0.059	0.049	0.114	0.07	305.88	48.784	11.472	0.01	0.01	1.3899e+08	0.7622	1.1444	0.0955
1.024	0.0709	1.024	0	48.784	11.472	0.008	0.006	1.3899e+08	-0.005	0.01	0.055	0.059	0.049	0.114	0.07	305.87	48.784	11.472	0.01	0.01	1.3899e+08	0.9391	-1.2155	-0.0183
0.9953	0.0067	0.9953	0	48.784	11.472	0.008	0.006	1.3899e+08	-0.005	0.01	0.055	0.059	0.049	0.114	0.07	305.88	48.784	11.472	0.01	0.01	1.3899e+08	0.9105	0.9732	0.0769
0.9275	0.0295	0.9275	0	48.784	11.472	0.008	0.006	1.3899e+08	-0.005	0.01	0.055	0.059	0.049	0.114	0.07	305.88	48.784	11.472	0.01	0.01	1.3899e+08	1.4078	0.446	0.2014
1.0057	0.0811	1.0057	0	48.784	11.472	0.008	0.006	1.3899e+08	-0.03	0.02	-0.025	0.061	0.05	0.117	0.07	305.88	48.784	11.472	0.01	0.01	1.3899e+08	0.5797	-1.2551	0.1552
1.0069	-0.025	1.0069	0	48.784	11.472	0.008	0.006	1.3899e+08	-0.03	0.02	-0.025	0.061	0.05	0.117	0.07	305.88	48.784	11.472	0.01	0.01	1.3899e+08	1.5779	0.8163	0.3137
0.9296	0.0055	0.9296	0	48.784	11.472	0.008	0.006	1.3899e+08	-0.03	0.02	-0.025	0.061	0.05	0.117	0.07	305.89	48.784	11.472	0.01	0.01	1.3899e+08	1.8452	0.3461	0.4715
0.989	0.0935	0.989	0	48.784	11.472	0.008	0.006	1.3899e+08	-0.03	0.02	-0.025	0.061	0.05	0.117	0.07	305.89	48.784	11.472	0.01	0.01	1.3899e+08	1.0219	-0.7385	0.635
1.011	0.0511	1.011	0	48.784	11.472	0.008	0.006	1.3899e+08	-0.03	0.02	-0.025	0.061	0.05	0.117	0.07	305.9	48.784	11.472	0.01	0.01	1.3899e+08	1.3951	0.3449	0.6032
0.9305	0.057	0.9305	0	48.784	11.472	0.008	0.007	1.3899e+08	0.01	0.04	-0.04	0.062	0.051	0.119	0.07	305.91	48.784	11.472	0.01	0.01	1.3899e+08	1.0141	0.3433	0.5661
1.0024	0.1285	1.0024	0	48.784	11.472	0.008	0.007	1.3899e+08	0.01	0.04	-0.04	0.062	0.051	0.119	0.07	305.91	48.784	11.472	0.01	0.01	1.3899e+08	0.6256	-0.5901	0.4134
0.9396	0.0757	0.9396	0	48.784	11.472	0.008	0.007	1.3899e+08	0.01	0.04	-0.04	0.062	0.051	0.119	0.07	305.91	48.784	11.472	0.01	0.01	1.3899e+08	0.6332	0.3229	0.1904
0.9436	0.0454	0.9436	0	48.784	11.472	0.008	0.007	1.3899e+08	0.01	0.04	-0.04	0.062	0.051	0.119	0.07	305.91	48.784	11.472	0.01	0.01	1.3899e+08	0.8189	-0.7922	-0.0297
1.0242	0.0975	1.0242	0	48.784	11.472	0.008	0.007	1.3899e+08	0.01	0.04	-0.04	0.062	0.051	0.119	0.07	305.91	48.784	11.472	0.01	0.01	1.3899e+08	1.4001	-0.4898	-0.2978
0.9227	0.0383	0.9227	0	48.784	11.472	0.008	0.007	1.3899e+08	-0.02	0.035	0.045	0.063	0.052	0.121	0.07	305.91	48.784	11.472	0.01	0.01	1.3899e+08	0.3592	0.0715	-0.0334
0.977	0.0052	0.977	0	48.784	11.472	0.008	0.007	1.3899e+08	-0.02	0.035	0.045	0.063	0.052	0.121	0.07	305.91	48.784	11.472	0.01	0.01	1.3899e+08	1.1617	-1.6157	-0.0731
0.9945	0.0913	0.9945	0	48.784	11.472	0.008	0.007	1.3899e+08	-0.02	0.035	0.045	0.063	0.052	0.121	0.07	305.91	48.784	11.472	0.01	0.01	1.3899e+08	1.0126	-0.1693	0.1001
0.9487	0.0641	0.9487	0	48.784	11.472	0.008	0.007	1.3899e+08	-0.02	0.035	0.045	0.063	0.052	0.121	0.07	305.91	48.784	11.472	0.01	0.01	1.3899e+08	-0.4687	-0.5396	0.3742
0.99	-0.0198	0.99	0	48.784	11.472	0.008	0.007	1.3899e+08	-0.02	0.035	0.045	0.063	0.052	0.121	0.07	305.91	48.784	11.472	0.01	0.01	1.3899e+08	0.6947	-1.5025	0.1797
0.9432	0.0525	0.9432	0	48.784	11.472	0.008	0.007	1.3899e+08	-0.015	0.015	0.085	0.064	0.053	0.123	0.07	305.92	48.784	11.472	0.01	0.01	1.3899e+08	0.7487	0.3079	0.5446
0.9236	0.0484	0.9236	0	48.784	11.472	0.008	0.007	1.3899e+08	-0.015	0.015	0.085	0.064	0.053	0.123	0.07	305.93	48.784	11.472	0.01	0.01	1.3899e+08	-0.0221	-1.4384	0.6688
0.9993	-0.0058	0.9993	0	48.784	11.472	0.008	0.007	1.3899e+08	-0.015	0.015	0.085	0.064	0.053	0.123	0.07	305.93	48.784	11.472	0.01	0.01	1.3899e+08	0.9953	-1.5338	0.6364
0.9093	0.0485	0.9093	0	48.784	11.472	0.008	0.007	1.3899e+08	-0.015	0.015	0.085	0.064	0.053	0.123	0.07	305.94	48.784	11.472	0.01	0.01	1.3899e+08	1.0497	-0.0157	0.7586
0.9457	0.104	0.9457	0	48.784	11.472	0.008	0.007	1.3899e+08	-0.015	0.015	0.085	0.064	0.053	0.123	0.07	305.95	48.784	11.472	0.01	0.01	1.3899e+08	0.4065	-2.5186	0.7208
1.0088	0.0714	1.0088	0	48.784	11.472	0.008	0.007	1.3899e+08	0	0.025	0.035	0.027	0.023	0.053	0.07	305.95	48.784	11.472	0.01	0.01	1.3899e+08	0.7184	-1.4194	0.3429
0.971	0.0603	0.971	0	48.784	11.472	0.008	0.007	1.3899e+08	0	0.025	0.035	0.027	0.023	0.053	0.07	305.95	48.784	11.472	0.01	0.01	1.3899e+08	0.8777	-1.0939	0.1668
1.0715	0.1075	1.0715	0	48.784	11.472	0.008	0.007	1.3899e+08	0	0.025	0.035	0.027	0.023	0.053	0.07	305.95	48.784	11.472	0.01	0.01	1.3899e+08	0.84	-2.4632	-0.094
1.0153	0.0565	1.0153	0	48.784	11.472	0.008	0.007	1.3899e+08	0	0.025	0.035	0.027	0.023	0.053	0.07	305.95	48.784	11.472	0.01	0.01	1.3899e+08	0.2814	-0.2886	-0.0503
0.9991	0.0502	0.9991	0	48.784	11.472	0.008	0.007	1.3899e+08	0	0.025	0.035	0.027	0.023	0.053	0.07	305.94	48.784	11.472	0.01	0.01	1.3899e+08	0.9401	-1.503	-0.3104
1.0599	0.1147	1.0599	0	48.784	11.472	0.008	0.007	1.3899e+08	0.005	0.01	0.07	0.031	0.026	0.06	0.07	305.94	48.784	11.472	0.01	0.01	1.3899e+08	0.8213	-1.4846	-0.4052
0.9839	0.0325	0.9839	0	48.784	11.472	0.008	0.007	1.3899e+08	0.005	0.01	0.07	0.031	0.026	0.06	0.07	305.94	48.784	11.472	0.01	0.01	1.3899e+08	0.1123	-0.0516	-0.234
1.02	0.0065	1.02	0	48.784	11.472	0.008	0.007	1.3899e+08	0.005	0.01	0.07	0.031	0.026	0.06	0.07	305.93	48.784	11.472	0.01	0.01	1.3899e+08	1.091	-2.2064	-0.1459
1.0611	0.0958	1.0611	0	48.784	11.472	0.008	0.007	1.3899e+08	0.005	0.01	0.07	0.031	0.026	0.06	0.07	305.93	48.784	11.472	0.01	0.01	1.3899e+08	0.3763	-0.1773	0.1328
1.0227	0.0928	1.0227	0	48.784	11.472	0.008	0.007	1.3899e+08	0.005	0.01	0.07	0.031	0.026	0.06	0.07	305.94	48.784	11.472	0.01	0.01	1.3899e+08	-0.2318	-0.2779	0.2556
1.0406	0.0795	1.0406	0	48.784	11.472	0.008	0.007	1.3899e+08	-0.025	-0.015	0.02	0.034	0.028	0.066	0.07	305.94	48.784	11.472	0.01	0.01	1.3899e+08	-0.3949	-0.8846	0.0957
1.0049	0.1062	1.0049	0	48.784	11.472	0.008	0.007	1.3899e+08	-0.025	-0.015	0.02	0.034	0.028	0.066	0.07	305.94	48.784	11.472	0.01	0.01	1.3899e+08	-0.3191	0.5667	-0.0185
1.002	0.1287	1.002	0	48.784	11.472	0.008	0.007	1.3899e+08	-0.025	-0.015	0.02	0.034	0.028	0.066	0.07	305.94	48.784	11.472	0.01	0.01	1.3899e+08	-0.736	-0.8787	-0.1904
1.0361	0.0695	1.0361	0	48.784	11.472	0.008	0.007	1.3899e+08	-0.025	-0.015	0.02	0.034	0.028	0.066	0.07	305.93	48.784	11.472	0.01	0.01	1.3899e+08	-1.0667	0.3942	-0.1843
0.9648	0.092	0.9648	0	48.784	11.472	0.008	0.007	1.3899e+08	-0.025	-0.015	0.02	0.034	0.028	0.066	0.07	305.93	48.784	11.472	0.01	0.01	1.3899e+08	-0.7246	-0.0535	-0.3413
0.9585	0.1359	0.9585	0	48.784	11.472	0.009	0.007	1.3899e+08	0.015	-0.025	-0.01	0.037	0.03	0.071	0.07	305.93	48.784	11.472	0.01	0.01	1.3899e+08	-1.495	-0.2205	-0.4463
1.0352	0.07	1.0352	0	48.784	11.472	0.009	0.007	1.3899e+08	0.015	-0.025	-0.01	0.037	0.03	0.071	0.07	305.92	48.784	11.472	0.01	0.01	1.3899e+08	-1.7399	0.0167	-0.4116
1.0198	0.0534	1.0198	0	48.784	11.472	0.009	0.007	1.3899e+08	0.015	-0.025	-0.01	0.037	0.03	0.071	0.07	305.92	48.784	11.472	0.01	0.01	1.3899e+08	-1.1274	-0.1607	-0.5899
0.9349	0.1084	0.9349	0	48.784	11.472	0.009	0.007	1.3899e+08	0.015	-0.025	-0.01	0.037	0.03	0.071	0.07	305.91	48.784	11.472	0.01	0.01	1.3899e+08	-1.8224	0.6117	-0.3518
0.9812	0.0964	0.9812	0	48.784	11.472	0.009	0.007	1.3899e+08	0.015	-0.025	-0.01	0.037	0.03	0.071	0.07	305.91	48.784	11.472	0.01	0.01	1.3899e+08	-2.4705	-0.6697	-0.4236
1.0245	0.0198	1.0245	0	48.784	11.472	0.009	0.007	1.3899e+08	0.025	0	-0.04	0.039	0.032	0.075	0.07	305.91	48.784	11.472	0.01	0.01	1.3899e+08	-2.4007	0.1569	-0.2583
0.9463	0.0733	0.9463	0	48.784	11.472	0.009	0.007	1.3899e+08	0.025	0	-0.04	0.039	0.032	0.075	0.07	305.9	48.784	11.472	0.01	0.01	1.3899e+08	-2.1516	0.3691	-0.2962
0.99	0.1212	0.99	0	48.784	11.472	0.009	0.007	1.3899e+08	0.025	0	-0.04	0.039	0.032	0.075	0.07	305.9	48.784	11.472	0.01	0.01	1.3899e+08	-2.3933	-0.6774	-0.437
1.0024	0.0611	1.0024	0	48.784	11.472	0.009	0.007	1.3899e+08	0.025	0	-0.04	0.039	0.032	0.075	0.07	305.9	48.784	11.472	0.01	0.01	1.3899e+08	-2.8942	0.501	-0.2797
0.9671	0.0527	0.9671	0	48.784	11.472	0.009	0.007	1.3899e+08	0.025	0	-0.04	0.039	0.032	0.075	0.07	305.89	48.784	11.472	0.01	0.01	1.3899e+08	-2.4941	-0.4877	-0.4293
1.0089	0.0962	1.0089	0	48.784	11.472	0.009	0.007	1.3899e+08	0.055	-0.015	0.04	0.041	0.034	0.08	0.07	305.89	48.784	11.472	0.01	0.01	1.3899e+08	-3.3008	-0.0466	-0.2234
0.965	0.0253	0.965	0	48.784	11.472	0.009	0.007	1.3899e+08	0.055	-0.015	0.04	0.041	0.034	0.08	0.07	305.89	48.784	11.472	0.01	0.01	1.3899e+08	-3.3479	0.4558	-0.1526
1.0046	0.0261	1.0046	0	48.784	11.472	0.009	0.007	1.3899e+08	0.055	-0.015	0.04	0.041	0.034	0.08	0.07	305.89	48.784	11.472	0.01	0.01	1.3899e+08	-2.809	-1.2527	-0.1269
1.0006	0.0914	1.0006	0	48.784	11.472	0.009	0.007	1.3899e+08	0.055	-0.015	0.04	0.041	0.034	0.08	0.07	305.89	48.784	11.472	0.01	0.01	1.3899e+08	-2.8424	1.083	-0.1647
0.9851	0.0435	0.9851	0	48.784	11.472	0.009	0.007	1.3899e+08	0.055	-0.015	0.04	0.041	0.034	0.08	0.07	305.89	48.784	11.472	0.01	0.01	1.3899e+08	-3.814	-0.3088	0.0207
1.0397	0.0349	1.0397	0	48.784	11.472	0.009	0.007	1.3899e+08	0.055	-0.045	0.015	0.043	0.036	0.083	0.07	305.89	48.784	11.472	0.01	0.01	1.3899e+08	-3.3636	-0.5934	-0.003
0.9516	0.0834	0.9516	0	48.784	11.472	0.009	0.007	1.3899e+08	0.055	-0.045	0.015	0.043	0.036	0.083	0.07	305.89	48.784	11.472	0.01	0.01	1.3899e+08	-3.1858	1.3584	-0.179
0.9829	0.0667	0.9829	0	48.784	11.472	0.009	0.007	1.3899e+08	0.055	-0.045	0.015	0.043	0.036	0.083	0.07	305.88	48.784	11.472	0.01	0.01	1.3899e+08	-4.0625	-0.9182	-0.2111
1.0037	-0.0431	1.0037	0	48.784	11.472	0.009	0.007	1.3899e+08	0.055	-0.045	0.015	0.043	0.036	0.083	0.07	305.88	48.784	11.472	0.01	0.01	1.3899e+08	-3.3334	0.1013	-0.2294
0.9668	-0.0312	0.9668	0	48.784	11.472	0.009	0.007	1.3899e+08	0.055	-0.045	0.015	0.043	0.036	0.083	0.07	305.88	48.784	11.472	0.01	0.01	1.3899e+08	-2.305	-0.0105	-0.3105
1.0273	0.0133	1.0273	0	48.784	11.472	0.009	0.007	1.3899e+08	0.07	-0.03	-0.005	0.045	0.037	0.087	0.07	305.88	48.784	11.472	0.01	0.01	1.3899e+08	-2.4164	-0.7203	-0.2067
1.0031	-0.034	1.0031	0	48.784	11.472	0.009	0.007	1.3899e+08	0.07	-0.03	-0.005	0.045	0.037	0.087	0.07	305.88	48.784	11.472	0.01	0.01	1.3899e+08	-2.7438	0.6923	0.1542
0.963	-0.0516	0.963	0	48.784	11.472	0.009	0.007	1.3899e+08	0.07	-0.03	-0.005	0.045	0.037	0.087	0.07	305.88	48.784	11.472	0.01	0.01	1.3899e+08	-1.5317	-0.5008	-0.0405
0.9817	-0.017	0.9817	0	48.784	11.472	0.009	0.007	1.3899e+08	0.07	-0.03	-0.005	0.045	0.037	0.087	0.07	305.88	48.784	11.472	0.01	0.01	1.3899e+08	-2.0295	0.3608	0.2755
0.9634	-0.0031	0.9634	0	48.784	11.472	0.009	0.007	1.3899e+08	0.07	-0.03	-0.005	0.045	0.037	0.087	0.07	305.89	48.784	11.472	0.01	0.01	1.3899e+08	-2.3367	0.0776	0.3047
0.9671	-0.0796	0.9671	0	48.784	11.472	0.009	0.007	1.3899e+08	0.03	-0.025	0.015	0.047	0.039	0.091	0.07	305.89	48.784	11.472	0.01	0.01	1.3899e+08	-1.3874	-0.1174	0.22
0.9296	-0.0902	0.9296	0	48.784	11.472	0.009	0.007	1.3899e+08	0.03	-0.025	0.015	0.047	0.039	0.091	0.07	305.89	48.784	11.472	0.01	0.01	1.3899e+08	-0.649	0.238	0.3215
0.8643	-0.0668	0.8643	0	48.784	11.472	0.009	0.007	1.3899e+08	0.03	-0.025	0.015	0.047	0.039	0.091	0.07	305.9	48.784	11.472	0.01	0.01	1.3899e+08	-1.498	-0.2165	0.9235
0.9394	-0.0068	0.9394	0	48.784	11.472	0.009	0.007	1.3899e+08	0.03	-0.025	0.015	0.047	0.039	0.091	0.07	305.91	48.784	11.472	0.01	0.01	1.3899e+08	-0.414	-0.4106	1.0182
0.9237	0.0573	0.9237	0	48.784	11.472	0.009	0.007	1.3899e+08	0.03	-0.025	0.015	0.047	0.039	0.091	0.07	305.91	48.784	11.472	0.01	0.01	1.3899e+08	2.3821	-0.9435	-0.2357
0.8404	0.1113	0.8404	0	48.784	11.472	0.009	0.007	1.3899e+08	0.025	-0.025	-0.03	0.049	0.04	0.094	0.07	305.9	48.784	11.472	0.01	0.01	1.3899e+08	2.3166	-1.1324	-0.5402
0.6192	0.0862	0.6192	0	48.784	11.472	0.009	0.007	1.3899e+08	0.025	-0.025	-0.03	0.049	0.04	0.094	0.07	305.89	48.784	11.472	0.01	0.01	1.3899e+08	0.5234	-3.9797	-0.8448
0.8184	-0.0131	0.8184	0	48.784	11.472	0.009	0.007	1.3899e+08	0.025	-0.025	-0.03	0.049	0.04	0.094	0.07	305.89	48.784	11.472	0.01	0.01	1.3899e+08	-0.7829	-5.2394	0.114
1.7095	-0.2165	1.7095	0	48.784	11.472	0.009	0.007	1.3899e+08	0.025	-0.025	-0.03	0.049	0.04	0.094	0.07	305.88	48.784	11.472	0.01	0.01	1.3899e+08	4.5425	-4.5392	-1.2217
1.8134	-0.0701	1.8134	0	48.784	11.472	0.009	0.007	1.3899e+08	0.025	-0.025	-0.03	0.049	0.04	0.094	0.07	305.88	48.784	11.472	0.01	0.01	1.3899e+08	6.2496	0.348	-0.1301
1.0522	0.2446	1.0522	0	48.784	11.472	0.007	0.006	1.3899e+08	-0.065	0.04	0.065	0.05	0.041	0.096	0.07	305.88	48.784	11.472	0.01	0.01	1.3899e+08	0.3376	4.9317	0.5983
0.857	0.0325	0.857	0	48.784	11.472	0.007	0.006	1.3899e+08	-0.065	0.04	0.065	0.05	0.041	0.096	0.07	305.88	48.784	11.472	0.01	0.01	1.3899e+08	2.6228	3.1783	-0.4516
0.8337	0.058	0.8337	0	48.784	11.472	0.007	0.006	1.3899e+08	-0.065	0.04	0.065	0.05	0.041	0.096	0.07	305.88	48.784	11.472	0.01	0.01	1.3899e+08	1.4176	1.1587	0.0165
0.8696	0.0532	0.8696	0	48.784	11.472	0.007	0.006	1.3899e+08	-0.065	0.04	0.065	0.05	0.041	0.096	0.07	305.89	48.784	11.472	0.01	0.01	1.3899e+08	-0.9948	1.5307	0.4253
0.8696	-0.1026	0.8696	0	48.784	11.472	0.007	0.006	1.3899e+08	-0.065	0.04	0.065	0.05	0.041	0.096	0.07	305.88	48.784	11.472	0.01	0.01	1.3899e+08	4.6645	0.3859	-0.6588
0.7779	-0.0396	0.7779	0	48.784	11.472	0.007	0.006	1.3899e+08	-0.05	0.035	0.03	0.052	0.043	0.099	0.07	305.89	48.784	11.472	0.01	0.01	1.3899e+08	3.1027	-3.2481	0.5634
1.131	0.0581	1.131	0	48.784	11.472	0.007	0.006	1.3899e+08	-0.05	0.035	0.03	0.052	0.043	0.099	0.07	305.9	48.784	11.472	0.01	0.01	1.3899e+08	0.8484	-2.7036	1.6789
1.2369	0.1206	1.2369	0	48.784	11.472	0.007	0.006	1.3899e+08	-0.05	0.035	0.03	0.052	0.043	0.099	0.07	305.91	48.784	11.472	0.01	0.01	1.3899e+08	2.3174	-1.3521	0.8687
1.1701	0.1053	1.1701	0	48.784	11.472	0.007	0.006	1.3899e+08	-0.05	0.035	0.03	0.052	0.043	0.099	0.07	305.92	48.784	11.472	0.01	0.01	1.3899e+08	1.035	1.9461	0.9261
1.0528	0.1315	1.0528	0	48.784	11.472	0.007	0.006	1.3899e+08	-0.05	0.035	0.03	0.052	0.043	0.099	0.07	305.91	48.784	11.472	0.01	0.01	1.3899e+08	4.8584	0.9219	-0.6119
1.0121	0.1171	1.0121	0	48.784	11.472	0.007	0.006	1.3899e+08	0.03	0.065	0.01	0.053	0.044	0.102	0.07	305.91	48.784	11.472	0.01	0.01	1.3899e+08	2.0051	1.6149	-0.3294
0.9817	0.0163	0.9817	0	48.784	11.472	0.007	0.006	1.3899e+08	0.03	0.065	0.01	0.053	0.044	0.102	0.07	305.92	48.784	11.472	0.01	0.01	1.3899e+08	-0.7674	3.2866	0.5592
0.7965	0.0173	0.7965	0	48.784	11.472	0.007	0.006	1.3899e+08	0.03	0.065	0.01	0.053	0.044	0.102	0.07	305.92	48.784	11.472	0.01	0.01	1.3899e+08	0.5334	1.9606	0.1891
0.7574	0.0506	0.7574	0	48.784	11.472	0.007	0.006	1.3899e+08	0.03	0.065	0.01	0.053	0.044	0.102	0.07	305.93	48.784	11.472	0.01	0.01	1.3899e+08	0.9012	0.306	0.4126
1.0257	-0.0318	1.0257	0	48.784	11.472	0.007	0.006	1.3899e+08	0.03	0.065	0.01	0.053	0.044	0.102	0.07	305.93	48.784	11.472	0.01	0.01	1.3899e+08	2.6912	-0.4166	0.1908
1.0561	0.0533	1.0561	0	48.784	11.472	0.008	0.006	1.3899e+08	-0.035	0.03	-0.045	0.055	0.045	0.105	0.07	305.93	48.784	11.472	0.01	0.01	1.3899e+08	3.8078	-0.0783	-0.0267
0.9189	0.1558	0.9189	0	48.784	11.472	0.008	0.006	1.3899e+08	-0.035	0.03	-0.045	0.055	0.045	0.105	0.07	305.93	48.784	11.472	0.01	0.01	1.3899e+08	1.9744	0.566	0.1444
0.8714	0.1397	0.8714	0	48.784	11.472	0.008	0.006	1.3899e+08	-0.035	0.03	-0.045	0.055	0.045	0.105	0.07	305.94	48.784	11.472	0.01	0.01	1.3899e+08	-0.6864	-1.4738	0.4119
0.9588	0.0329	0.9588	0	48.784	11.472	0.008	0.006	1.3899e+08	-0.035	0.03	-0.045	0.055	0.045	0.105	0.07	305.94	48.784	11.472	0.01	0.01	1.3899e+08	-1.0014	-0.876	0.3996
1.1127	-0.0031	1.1127	0	48.784	11.472	0.008	0.006	1.3899e+08	-0.035	0.03	-0.045	0.055	0.045	0.105	0.07	305.94	48.784	11.472	0.01	0.01	1.3899e+08	1.7463	-0.4531	-0.2518
1.1924	0.0676	1.1924	0	48.784	11.472	0.008	0.006	1.3899e+08	-0.03	0.025	-0.045	0.056	0.046	0.107	0.07	305.93	48.784	11.472	0.01	0.01	1.3899e+08	3.1058	0.1728	-0.4515
1.0148	0.0739	1.0148	0	48.784	11.472	0.008	0.006	1.3899e+08	-0.03	0.025	-0.045	0.056	0.046	0.107	0.07	305.94	48.784	11.472	0.01	0.01	1.3899e+08	0.7331	2.2135	0.2316
0.8691	0.0501	0.8691	0	48.784	11.472	0.008	0.006	1.3899e+08	-0.03	0.025	-0.045	0.056	0.046	0.107	0.07	305.94	48.784	11.472	0.01	0.01	1.3899e+08	0.1475	1.1149	0.3718
0.8641	0.0999	0.8641	0	48.784	11.472	0.008	0.006	1.3899e+08	-0.03	0.025	-0.045	0.056	0.046	0.107	0.07	305.94	48.784	11.472	0.01	0.01	1.3899e+08	-0.1934	1.3685	0.3455
0.8804	0.1336	0.8804	0	48.784	11.472	0.008	0.006	1.3899e+08	-0.03	0.025	-0.045	0.056	0.046	0.107	0.07	305.94	48.784	11.472	0.01	0.01	1.3899e+08	-0.5687	-0.6151	-0.0519
0.9143	-0.0073	0.9143	0	48.784	11.472	0.008	0.006	1.3899e+08	0.035	0.035	0.055	0.057	0.048	0.11	0.07	305.94	48.784	11.472	0.01	0.01	1.3899e+08	1.1367	-0.493	-0.4283
0.8483	-0.0043	0.8483	0	48.784	11.472	0.008	0.006	1.3899e+08	0.035	0.035	0.055	0.057	0.048	0.11	0.07	305.94	48.784	11.472	0.01	0.01	1.3899e+08	0.9043	-1.1808	-0.1218
1.0242	0.0768	1.0242	0	48.784	11.472	0.008	0.006	1.3899e+08	0.035	0.035	0.055	0.057	0.048	0.11	0.07	305.94	48.784	11.472	0.01	0.01	1.3899e+08	-0.5165	-2.9032	0.4838
1.1377	0.0547	1.1377	0	48.784	11.472	0.008	0.006	1.3899e+08	0.035	0.035	0.055	0.057	0.048	0.11	0.07	305.95	48.784	11.472	0.01	0.01	1.3899e+08	-0.6851	-0.3064	0.5225
1.1466	0.0161	1.1466	0	48.784	11.472	0.008	0.006	1.3899e+08	0.035	0.035	0.055	0.057	0.048	0.11	0.07	305.95	48.784	11.472	0.01	0.01	1.3899e+08	1.4133	-0.7732	0.0223
1.0509	0.1174	1.0509	0	48.784	11.472	0.008	0.006	1.3899e+08	-0.005	0.015	-0.035	0.059	0.049	0.113	0.07	305.95	48.784	11.472	0.01	0.01	1.3899e+08	1.2569	0.4898	-0.0047
0.9108	0.1299	0.9108	0	48.784	11.472	0.008	0.006	1.3899e+08	-0.005	0.015	-0.035	0.059	0.049	0.113	0.07	305.95	48.784	11.472	0.01	0.01	1.3899e+08	-0.3616	0.5034	-0.0415
1.0014	0.0416	1.0014	0	48.784	11.472	0.008	0.006	1.3899e+08	-0.005	0.015	-0.035	0.059	0.049	0.113	0.07	305.95	48.784	11.472	0.01	0.01	1.3899e+08	-0.9526	-0.5817	0.0483
1.0001	0.0339	1.0001	0	48.784	11.472	0.008	0.006	1.3899e+08	-0.005	0.015	-0.035	0.059	0.049	0.113	0.07	305.95	48.784	11.472	0.01	0.01	1.3899e+08	-0.9679	0.9906	0.1365
0.9648	0.0348	0.9648	0	48.784	11.472	0.008	0.006	1.3899e+08	-0.005	0.015	-0.035	0.059	0.049	0.113	0.07	305.95	48.784	11.472	0.01	0.01	1.3899e+08	0.2112	-0.7194	-0.1292
1.0017	0.0382	1.0017	0	48.784	11.472	0.008	0.006	1.3899e+08	0.045	-0.015	0.065	0.06	0.05	0.116	0.07	305.95	48.784	11.472	0.01	0.01	1.3899e+08	0.877	-0.2861	-0.1271
1.0072	0.0976	1.0072	0	48.784	11.472	0.008	0.006	1.3899e+08	0.045	-0.015	0.065	0.06	0.05	0.116	0.07	305.94	48.784	11.472	0.01	0.01	1.3899e+08	0.6177	-0.0036	-0.2117
1.0571	0.1671	1.0571	0	48.784	11.472	0.008	0.006	1.3899e+08	0.045	-0.015	0.065	0.06	0.05	0.116	0.07	305.94	48.784	11.472	0.01	0.01	1.3899e+08	-0.6048	-0.6489	-0.154
1.0001	0.0525	1.0001	0	48.784	11.472	0.008	0.006	1.3899e+08	0.045	-0.015	0.065	0.06	0.05	0.116	0.07	305.94	48.784	11.472	0.01	0.01	1.3899e+08	-1.5866	1.0876	-0.166
0.993	0.0159	0.993	0	48.784	11.472	0.008	0.006	1.3899e+08	0.045	-0.015	0.065	0.06	0.05	0.116	0.07	305.94	48.784	11.472	0.01	0.01	1.3899e+08	-0.2259	-0.5711	-0.3415
1.0333	0.0769	1.0333	0	48.784	11.472	0.008	0.007	1.3899e+08	-0.035	0.03	0.025	0.062	0.051	0.119	0.07	305.94	48.784	11.472	0.01	0.01	1.3899e+08	-0.2522	0.4715	-0.341
1.0034	0.0686	1.0034	0	48.784	11.472	0.008	0.007	1.3899e+08	-0.035	0.03	0.025	0.062	0.051	0.119	0.07	305.94	48.784	11.472	0.01	0.01	1.3899e+08	-1.0127	0.6127	-0.1078
0.9702	0.0484	0.9702	0	48.784	11.472	0.008	0.007	1.3899e+08	-0.035	0.03	0.025	0.062	0.051	0.119	0.07	305.94	48.784	11.472	0.01	0.01	1.3899e+08	-1.3227	0.2486	0.003
0.9338	0.0782	0.9338	0	48.784	11.472	0.008	0.007	1.3899e+08	-0.035	0.03	0.025	0.062	0.051	0.119	0.07	305.94	48.784	11.472	0.01	0.01	1.3899e+08	-1.4789	0.6539	-0.0042
1.0175	0.0935	1.0175	0	48.784	11.472	0.008	0.007	1.3899e+08	-0.035	0.03	0.025	0.062	0.051	0.119	0.07	305.93	48.784	11.472	0.01	0.01	1.3899e+08	-1.1454	-0.56	-0.2135
1.0401	0.0208	1.0401	0	48.784	11.472	0.008	0.007	1.3899e+08	0.085	0.055	-0.005	0.063	0.052	0.121	0.07	305.93	48.784	11.472	0.01	0.01	1.3899e+08	-1.0223	1.1021	-0.3049
0.9717	0.0449	0.9717	0	48.784	11.472	0.008	0.007	1.3899e+08	0.085	0.055	-0.005	0.063	0.052	0.121	0.07	305.93	48.784	11.472	0.01	0.01	1.3899e+08	-0.5383	0.2418	-0.2881
0.9796	0.0779	0.9796	0	48.784	11.472	0.008	0.007	1.3899e+08	0.085	0.055	-0.005	0.063	0.052	0.121	0.07	305.93	48.784	11.472	0.01	0.01	1.3899e+08	-1.889	0.526	-0.0152
0.978	0.0148	0.978	0	48.784	11.472	0.008	0.007	1.3899e+08	0.085	0.055	-0.005	0.063	0.052	0.121	0.07	305.93	48.784	11.472	0.01	0.01	1.3899e+08	-2.1355	0.7782	0.15
0.9988	0.0218	0.9988	0	48.784	11.472	0.008	0.007	1.3899e+08	0.085	0.055	-0.005	0.063	0.052	0.121	0.07	305.93	48.784	11.472	0.01	0.01	1.3899e+08	-0.6621	0.032	-0.1842
0.9201	0.1093	0.9201	0	48.784	11.472	0.008	0.007	1.3899e+08	0	-0.02	0.025	0.027	0.023	0.053	0.07	305.93	48.784	11.472	0.01	0.01	1.3899e+08	-0.7351	1.4828	-0.1576
0.9311	0.0456	0.9311	0	48.784	11.472	0.008	0.007	1.3899e+08	0	-0.02	0.025	0.027	0.023	0.053	0.07	305.93	48.784	11.472	0.01	0.01	1.3899e+08	-1.8846	-0.619	-0.1807
1.0148	-0.0079	1.0148	0	48.784	11.472	0.008	0.007	1.3899e+08	0	-0.02	0.025	0.027	0.023	0.053	0.07	305.93	48.784	11.472	0.01	0.01	1.3899e+08	-1.1288	-0.4975	-0.1281
0.9404	0.083	0.9404	0	48.784	11.472	0.008	0.007	1.3899e+08	0	-0.02	0.025	0.027	0.023	0.053	0.07	305.93	48.784	11.472	0.01	0.01	1.3899e+08	-1.5112	1.6331	0.0157
0.955	0.0793	0.955	0	48.784	11.472	0.008	0.007	1.3899e+08	0	-0.02	0.025	0.027	0.023	0.053	0.07	305.93	48.784	11.472	0.01	0.01	1.3899e+08	-1.9042	-1.2735	-0.1656
1.0269	0.0108	1.0269	0	48.784	11.472	0.008	0.007	1.3899e+08	0.045	-0.01	-0.08	0.031	0.026	0.06	0.07	305.92	48.784	11.472	0.01	0.01	1.3899e+08	-0.6739	-0.0703	-0.3862
0.9566	0.0364	0.9566	0	48.784	11.472	0.008	0.007	1.3899e+08	0.045	-0.01	-0.08	0.031	0.026	0.06	0.07	305.92	48.784	11.472	0.01	0.01	1.3899e+08	-0.6227	1.0704	-0.3621
1.0077	0.0867	1.0077	0	48.784	11.472	0.008	0.007	1.3899e+08	0.045	-0.01	-0.08	0.031	0.026	0.06	0.07	305.92	48.784	11.472	0.01	0.01	1.3899e+08	-2.0257	-1.2446	-0.0389
0.9805	-0.0004	0.9805	0	48.784	11.472	0.008	0.007	1.3899e+08	0.045	-0.01	-0.08	0.031	0.026	0.06	0.07	305.92	48.784	11.472	0.01	0.01	1.3899e+08	-2.0123	0.6987	-0.1056
0.9464	0.0015	0.9464	0	48.784	11.472	0.008	0.007	1.3899e+08	0.045	-0.01	-0.08	0.031	0.026	0.06	0.07	305.92	48.784	11.472	0.01	0.01	1.3899e+08	-0.8045	-0.2103	-0.1913
1.0677	0.0912	1.0677	0	48.784	11.472	0.008	0.007	1.3899e+08	0.02	0	0.04	0.034	0.028	0.065	0.07	305.91	48.784	11.472	0.01	0.01	1.3899e+08	-1.1424	-0.9339	-0.1786
0.9767	0.0092	0.9767	0	48.784	11.472	0.008	0.007	1.3899e+08	0.02	0	0.04	0.034	0.028	0.065	0.07	305.91	48.784	11.472	0.01	0.01	1.3899e+08	-1.4199	1.1301	-0.1605
0.9609	0.001	0.9609	0	48.784	11.472	0.008	0.007	1.3899e+08	0.02	0	0.04	0.034	0.028	0.065	0.07	305.91	48.784	11.472	0.01	0.01	1.3899e+08	-0.6171	-0.7193	-0.1836
1.07	0.1046	1.07	0	48.784	11.472	0.008	0.007	1.3899e+08	0.02	0	0.04	0.034	0.028	0.065	0.07	305.91	48.784	11.472	0.01	0.01	1.3899e+08	-1.6716	-0.3492	0.0479
0.9593	0.0091	0.9593	0	48.784	11.472	0.008	0.007	1.3899e+08	0.02	0	0.04	0.034	0.028	0.065	0.07	305.91	48.784	11.472	0.01	0.01	1.3899e+08	-1.667	0.9595	-0.088
0.9574	-0.0163	0.9574	0	48.784	11.472	0.008	0.007	1.3899e+08	0.02	-0.01	-0.01	0.036	0.03	0.07	0.07	305.91	48.784	11.472	0.01	0.01	1.3899e+08	-0.2311	-0.8475	-0.2937
1.0492	0.0992	1.0492	0	48.784	11.472	0.008	0.007	1.3899e+08	0.02	-0.01	-0.01	0.036	0.03	0.07	0.07	305.91	48.784	11.472	0.01	0.01	1.3899e+08	-0.6089	-0.0586	-0.2248
0.9381	0.0331	0.9381	0	48.784	11.472	0.008	0.007	1.3899e+08	0.02	-0.01	-0.01	0.036	0.03	0.07	0.07	305.91	48.784	11.472	0.01	0.01	1.3899e+08	-1.5702	0.5807	-0.0617
0.9641	-0.0282	0.9641	0	48.784	11.472	0.008	0.007	1.3899e+08	0.02	-0.01	-0.01	0.036	0.03	0.07	0.07	305.9	48.784	11.472	0.01	0.01	1.3899e+08	-0.8667	-0.9177	-0.1482
1.0666	0.0611	1.0666	0	48.784	11.472	0.008	0.007	1.3899e+08	0.02	-0.01	-0.01	0.036	0.03	0.07	0.07	305.9	48.784	11.472	0.01	0.01	1.3899e+08	-0.3705	-0.1432	-0.0989
0.9533	0.0379	0.9533	0	48.784	11.472	0.009	0.007	1.3899e+08	0.015	0.015	0.045	0.039	0.032	0.075	0.07	305.9	48.784	11.472	0.01	0.01	1.3899e+08	-1.0878	0.433	-0.0567
0.9574	-0.0173	0.9574	0	48.784	11.472	0.009	0.007	1.3899e+08	0.015	0.015	0.045	0.039	0.032	0.075	0.07	305.9	48.784	11.472	0.01	0.01	1.3899e+08	-0.3683	-0.6187	-0.1577
1.0874	0.0606	1.0874	0	48.784	11.472	0.009	0.007	1.3899e+08	0.015	0.015	0.045	0.039	0.032	0.075	0.07	305.9	48.784	11.472	0.01	0.01	1.3899e+08	-0.1518	-0.5186	0.0139
0.9623	0.0314	0.9623	0	48.784	11.472	0.009	0.007	1.3899e+08	0.015	0.015	0.045	0.039	0.032	0.075	0.07	305.9	48.784	11.472	0.01	0.01	1.3899e+08	-0.7928	0.8916	0.0295
0.9314	0.0086	0.9314	0	48.784	11.472	0.009	0.007	1.3899e+08	0.015	0.015	0.045	0.039	0.032	0.075	0.07	305.9	48.784	11.472	0.01	0.01	1.3899e+08	-0.4844	-0.3144	0.1978
1.015	0.0532	1.015	0	48.784	11.472	0.009	0.007	1.3899e+08	0.035	-0.025	-0.03	0.041	0.034	0.079	0.07	305.91	48.784	11.472	0.01	0.01	1.3899e+08	-0.9137	-0.4606	0.1106
0.9788	-0.0045	0.9788	0	48.784	11.472	0.009	0.007	1.3899e+08	0.035	-0.025	-0.03	0.041	0.034	0.079	0.07	305.9	48.784	11.472	0.01	0.01	1.3899e+08	0.4009	-0.0284	-0.1232
1.053	0.0889	1.053	0	48.784	11.472	0.009	0.007	1.3899e+08	0.035	-0.025	-0.03	0.041	0.034	0.079	0.07	305.91	48.784	11.472	0.01	0.01	1.3899e+08	-0.5043	-0.466	0.157
0.9496	0.0172	0.9496	0	48.784	11.472	0.009	0.007	1.3899e+08	0.035	-0.025	-0.03	0.041	0.034	0.079	0.07	305.9	48.784	11.472	0.01	0.01	1.3899e+08	-0.1507	0.9225	-0.226
1.0037	0.0326	1.0037	0	48.784	11.472	0.009	0.007	1.3899e+08	0.035	-0.025	-0.03	0.041	0.034	0.079	0.07	305.91	48.784	11.472	0.01	0.01	1.3899e+08	0.5667	-1.6354	0.138
0.9415	0.0628	0.9415	0	48.784	11.472	0.009	0.007	1.3899e+08	-0.005	0.055	0.05	0.043	0.036	0.083	0.07	305.91	48.784	11.472	0.01	0.01	1.3899e+08	-1.4404	0.8632	-0.0199
1.007	-0.0331	1.007	0	48.784	11.472	0.009	0.007	1.3899e+08	-0.005	0.055	0.05	0.043	0.036	0.083	0.07	305.9	48.784	11.472	0.01	0.01	1.3899e+08	1.0666	-1.3775	-0.0788
0.9927	0.0852	0.9927	0	48.784	11.472	0.009	0.007	1.3899e+08	-0.005	0.055	0.05	0.043	0.036	0.083	0.07	305.91	48.784	11.472	0.01	0.01	1.3899e+08	-1.1761	-0.1223	0.3357
1.0692	-0.0071	1.0692	0	48.784	11.472	0.009	0.007	1.3899e+08	-0.005	0.055	0.05	0.043	0.036	0.083	0.07	305.91	48.784	11.472	0.01	0.01	1.3899e+08	0.2674	-0.3963	-0.0133
1.0374	0.0403	1.0374	0	48.784	11.472	0.009	0.007	1.3899e+08	-0.005	0.055	0.05	0.043	0.036	0.083	0.07	305.91	48.784	11.472	0.01	0.01	1.3899e+08	0.4415	-0.1644	0.1403
1.0169	0.0569	1.0169	0	48.784	11.472	0.009	0.007	1.3899e+08	0.055	0.005	0.025	0.045	0.037	0.087	0.07	305.91	48.784	11.472	0.01	0.01	1.3899e+08	-0.4618	1.2737	0.408
0.8589	0.0429	0.8589	0	48.784	11.472	0.009	0.007	1.3899e+08	0.055	0.005	0.025	0.045	0.037	0.087	0.07	305.91	48.784	11.472	0.01	0.01	1.3899e+08	1.1256	-1.071	-0.0025
1.0098	0.0781	1.0098	0	48.784	11.472	0.009	0.007	1.3899e+08	0.055	0.005	0.025	0.045	0.037	0.087	0.07	305.91	48.784	11.472	0.01	0.01	1.3899e+08	-0.3702	-0.1024	-0.0607
0.9737	-0.0122	0.9737	0	48.784	11.472	0.009	0.007	1.3899e+08	0.055	0.005	0.025	0.045	0.037	0.087	0.07	305.92	48.784	11.472	0.01	0.01	1.3899e+08	0.0872	-1.2058	0.2526
1.1072	0.0971	1.1072	0	48.784	11.472	0.009	0.007	1.3899e+08	0.055	0.005	0.025	0.045	0.037	0.087	0.07	305.92	48.784	11.472	0.01	0.01	1.3899e+08	0.5366	-0.5791	0.0304
0.9292	0.0173	0.9292	0	48.784	11.472	0.009	0.007	1.3899e+08	-0.02	0.055	-0.055	0.047	0.039	0.09	0.07	305.92	48.784	11.472	0.01	0.01	1.3899e+08	-0.5028	-0.0958	0.2691
1.1085	0.0358	1.1085	0	48.784	11.472	0.009	0.007	1.3899e+08	-0.02	0.055	-0.055	0.047	0.039	0.09	0.07	305.92	48.784	11.472	0.01	0.01	1.3899e+08	0.0872	-0.4737	0.0741
0.997	0.0216	0.997	0	48.784	11.472	0.009	0.007	1.3899e+08	-0.02	0.055	-0.055	0.047	0.039	0.09	0.07	305.92	48.784	11.472	0.01	0.01	1.3899e+08	0.6871	0.2573	0.142
0.9178	0.0727	0.9178	0	48.784	11.472	0.009	0.007	1.3899e+08	-0.02	0.055	-0.055	0.047	0.039	0.09	0.07	305.93	48.784	11.472	0.01	0.01	1.3899e+08	-0.7806	0.6348	0.3678
0.9271	0.0371	0.9271	0	48.784	11.472	0.009	0.007	1.3899e+08	-0.02	0.055	-0.055	0.047	0.039	0.09	0.07	305.92	48.784	11.472	0.01	0.01	1.3899e+08	1.125	-1.8461	-0.1178
0.9986	0.0512	0.9986	0	48.784	11.472	0.009	0.007	1.3899e+08	0.095	0.105	-0.01	0.048	0.04	0.093	0.07	305.93	48.784	11.472	0.01	0.01	1.3899e+08	-0.7459	0.2412	0.3881
1.0719	0.06	1.0719	0	48.784	11.472	0.009	0.007	1.3899e+08	0.095	0.105	-0.01	0.048	0.04	0.093	0.08	305.93	48.784	11.472	0.01	0.01	1.3899e+08	0.2682	-1.4645	-0.0218
1.0247	0.0314	1.0247	0	48.784	11.472	0.009	0.007	1.3899e+08	0.095	0.105	-0.01	0.048	0.04	0.093	0.08	305.93	48.784	11.472	0.01	0.01	1.3899e+08	-0.7738	0.0658	0.3708
1.1079	0.0647	1.1079	0	48.784	11.472	0.009	0.007	1.3899e+08	0.095	0.105	-0.01	0.048	0.04	0.093	0.08	305.93	48.784	11.472	0.01	0.01	1.3899e+08	0.099	-0.0426	0.2473
1.0018	0.0027	1.0018	0	48.784	11.472	0.009	0.007	1.3899e+08	0.095	0.105	-0.01	0.048	0.04	0.093	0.08	305.94	48.784	11.472	0.01	0.01	1.3899e+08	0.4787	0.165	0.1188
0.9692	0.1236	0.9692	0	48.784	11.472	0.007	0.006	1.3899e+08	0.07	0.125	-0.005	0.049	0.041	0.095	0.08	305.94	48.784	11.472	0.01	0.01	1.3899e+08	-0.3703	0.6964	0.4498
0.8271	0.0064	0.8271	0	48.784	11.472	0.007	0.006	1.3899e+08	0.07	0.125	-0.005	0.049	0.041	0.095	0.08	305.94	48.784	11.472	0.01	0.01	1.3899e+08	0.3608	-0.4489	0.0359
1.1109	0.0975	1.1109	0	48.784	11.472	0.007	0.006	1.3899e+08	0.07	0.125	-0.005	0.049	0.041	0.095	0.08	305.94	48.784	11.472	0.01	0.01	1.3899e+08	0.201	-1.4154	0.0078
1.0265	0.035	1.0265	0	48.784	11.472	0.007	0.006	1.3899e+08	0.07	0.125	-0.005	0.049	0.041	0.095	0.08	305.94	48.784	11.472	0.01	0.01	1.3899e+08	-0.264	0.3675	0.0767
1.0468	0.0725	1.0468	0	48.784	11.472	0.007	0.006	1.3899e+08	0.07	0.125	-0.005	0.049	0.041	0.095	0.08	305.94	48.784	11.472	0.01	0.01	1.3899e+08	-0.6674	-0.1826	0.3029
0.9521	-0.0001	0.9521	0	48.784	11.472	0.007	0.006	1.3899e+08	0.14	0.145	0.04	0.051	0.042	0.098	0.08	305.95	48.784	11.472	0.01	0.01	1.3899e+08	-0.4134	-0.2508	0.1258
1.0883	0.0382	1.0883	0	48.784	11.472	0.007	0.006	1.3899e+08	0.14	0.145	0.04	0.051	0.042	0.098	0.08	305.95	48.784	11.472	0.01	0.01	1.3899e+08	-0.7487	0.2157	0.383
0.9701	0.0685	0.9701	0	48.784	11.472	0.007	0.006	1.3899e+08	0.14	0.145	0.04	0.051	0.042	0.098	0.08	305.95	48.784	11.472	0.01	0.01	1.3899e+08	0.2308	-0.1835	0.1117
0.8678	0.0455	0.8678	0	48.784	11.472	0.007	0.006	1.3899e+08	0.14	0.145	0.04	0.051	0.042	0.098	0.08	305.96	48.784	11.472	0.01	0.01	1.3899e+08	-1.2731	0.6939	0.4003
1.0508	0.0605	1.0508	0	48.784	11.472	0.007	0.006	1.3899e+08	0.14	0.145	0.04	0.051	0.042	0.098	0.08	305.95	48.784	11.472	0.01	0.01	1.3899e+08	0.4976	-2.3054	-0.0909
1.0774	0.0211	1.0774	0	48.784	11.472	0.007	0.006	1.3899e+08	0.125	0.225	-0.075	0.053	0.044	0.101	0.08	305.96	48.784	11.472	0.01	0.01	1.3899e+08	-1.0552	0.7078	0.3658
1.0648	0.0964	1.0648	0	48.784	11.472	0.007	0.006	1.3899e+08	0.125	0.225	-0.075	0.053	0.044	0.101	0.08	305.96	48.784	11.472	0.01	0.01	1.3899e+08	-0.4426	0.1103	0.3796
0.9158	-0.0032	0.9158	0	48.784	11.472	0.007	0.006	1.3899e+08	0.125	0.225	-0.075	0.053	0.044	0.101	0.08	305.97	48.784	11.472	0.01	0.01	1.3899e+08	-0.9342	0.7774	0.2428
1.0919	0.0759	1.0919	0	48.784	11.472	0.007	0.006	1.3899e+08	0.125	0.225	-0.075	0.053	0.044	0.101	0.08	305.97	48.784	11.472	0.01	0.01	1.3899e+08	-0.2612	-0.6571	0.3353
0.9494	0.009	0.9494	0	48.784	11.472	0.007	0.006	1.3899e+08	0.125	0.225	-0.075	0.053	0.044	0.101	0.08	305.97	48.784	11.472	0.01	0.01	1.3899e+08	-0.1488	0.716	0.2764
0.9624	0.1081	0.9624	0	48.784	11.472	0.007	0.006	1.3899e+08	0.155	0.24	0.075	0.054	0.045	0.104	0.08	305.98	48.784	11.472	0.01	0.01	1.3899e+08	-1.0986	0.1118	0.4039
0.9102	-0.0052	0.9102	0	48.784	11.472	0.007	0.006	1.3899e+08	0.155	0.24	0.075	0.054	0.045	0.104	0.08	305.98	48.784	11.472	0.01	0.01	1.3899e+08	0.2118	-1.1148	0.0085
1.0982	0.0744	1.0982	0	48.784	11.472	0.007	0.006	1.3899e+08	0.155	0.24	0.075	0.054	0.045	0.104	0.08	305.98	48.784	11.472	0.01	0.01	1.3899e+08	-1.0921	-0.1721	0.5228
1.0035	0.0171	1.0035	0	48.784	11.472	0.007	0.006	1.3899e+08	0.155	0.24	0.075	0.054	0.045	0.104	0.08	305.99	48.784	11.472	0.01	0.01	1.3899e+08	-0.6427	-0.3279	0.3054
0.9593	0.0425	0.9593	0	48.784	11.472	0.007	0.006	1.3899e+08	0.155	0.24	0.075	0.054	0.045	0.104	0.08	305.99	48.784	11.472	0.01	0.01	1.3899e+08	-1.65	0.6517	0.5969
1.0584	0.0407	1.0584	0	48.784	11.472	0.008	0.006	1.3899e+08	0.28	0.35	-0.005	0.056	0.046	0.107	0.08	305.99	48.784	11.472	0.01	0.01	1.3899e+08	-0.0586	-1.4489	0.1522
1.0737	0.0254	1.0737	0	48.784	11.472	0.008	0.006	1.3899e+08	0.28	0.35	-0.005	0.056	0.046	0.107	0.08	306	48.784	11.472	0.01	0.01	1.3899e+08	-1.1328	1.1931	0.5402
0.9653	0.0952	0.9653	0	48.784	11.472	0.008	0.006	1.3899e+08	0.28	0.35	-0.005	0.056	0.046	0.107	0.08	306	48.784	11.472	0.01	0.01	1.3899e+08	-0.6099	0.3699	0.4104
0.8179	-0.0155	0.8179	0	48.784	11.472	0.008	0.006	1.3899e+08	0.28	0.35	-0.005	0.056	0.046	0.107	0.08	306.01	48.784	11.472	0.01	0.01	1.3899e+08	-0.6645	-0.0553	0.2011
1.0803	0.1199	1.0803	0	48.784	11.472	0.008	0.006	1.3899e+08	0.28	0.35	-0.005	0.056	0.046	0.107	0.08	306.01	48.784	11.472	0.01	0.01	1.3899e+08	-0.1229	-1.5769	0.3806
1.0669	0.0292	1.0669	0	48.784	11.472	0.008	0.006	1.3899e+08	0.195	0.3	-0.04	0.057	0.047	0.11	0.08	306.01	48.784	11.472	0.01	0.01	1.3899e+08	-1.1463	0.4125	0.2557
1.0268	0.0938	1.0268	0	48.784	11.472	0.008	0.006	1.3899e+08	0.195	0.3	-0.04	0.057	0.047	0.11	0.08	306.02	48.784	11.472	0.01	0.01	1.3899e+08	-0.9638	0.2781	0.262
0.9159	-0.0397	0.9159	0	48.784	11.472	0.008	0.006	1.3899e+08	0.195	0.3	-0.04	0.057	0.047	0.11	0.08	306.02	48.784	11.472	0.01	0.01	1.3899e+08	-0.7467	-0.9541	0.2685
1.1841	0.0555	1.1841	0	48.784	11.472	0.008	0.006	1.3899e+08	0.195	0.3	-0.04	0.057	0.047	0.11	0.08	306.02	48.784	11.472	0.01	0.01	1.3899e+08	-0.7057	0.1421	0.533
1.0037	0.0283	1.0037	0	48.784	11.472	0.008	0.006	1.3899e+08	0.195	0.3	-0.04	0.057	0.047	0.11	0.08	306.03	48.784	11.472	0.01	0.01	1.3899e+08	-0.638	0.4577	0.446
0.8471	0.0504	0.8471	0	48.784	11.472	0.008	0.006	1.3899e+08	0.26	0.365	-0.015	0.058	0.048	0.112	0.08	306.04	48.784	11.472	0.01	0.01	1.3899e+08	-1.7226	0.9461	0.6651
0.9373	-0.0072	0.9373	0	48.784	11.472	0.008	0.006	1.3899e+08	0.26	0.365	-0.015	0.058	0.048	0.112	0.08	306.04	48.784	11.472	0.01	0.01	1.3899e+08	0.3523	-1.7692	0.1881
1.0727	0.0193	1.0727	0	48.784	11.472	0.008	0.006	1.3899e+08	0.26	0.365	-0.015	0.058	0.048	0.112	0.08	306.05	48.784	11.472	0.01	0.01	1.3899e+08	-1.6825	-0.4391	1.0483
1.1092	0.1026	1.1092	0	48.784	11.472	0.008	0.006	1.3899e+08	0.26	0.365	-0.015	0.058	0.048	0.112	0.08	306.06	48.784	11.472	0.01	0.01	1.3899e+08	-0.4551	0.4618	0.7271
0.8839	-0.006	0.8839	0	48.784	11.472	0.008	0.006	1.3899e+08	0.26	0.365	-0.015	0.058	0.048	0.112	0.08	306.06	48.784	11.472	0.01	0.01	1.3899e+08	-1.0634	0.3544	0.6968
1.111	0.0596	1.111	0	48.784	11.472	0.008	0.006	1.3899e+08	0.235	0.39	-0.05	0.06	0.05	0.115	0.08	306.07	48.784	11.472	0.01	0.01	1.3899e+08	0.0397	-0.8191	0.5366
1.0292	-0.0163	1.0292	0	48.784	11.472	0.008	0.006	1.3899e+08	0.235	0.39	-0.05	0.06	0.05	0.115	0.08	306.08	48.784	11.472	0.01	0.01	1.3899e+08	-0.3459	0.582	0.744
0.9862	0.1222	0.9862	0	48.784	11.472	0.008	0.006	1.3899e+08	0.235	0.39	-0.05	0.06	0.05	0.115	0.08	306.08	48.784	11.472	0.01	0.01	1.3899e+08	-0.4969	0.5395	0.5928
0.839	-0.0357	0.839	0	48.784	11.472	0.008	0.006	1.3899e+08	0.235	0.39	-0.05	0.06	0.05	0.115	0.08	306.09	48.784	11.472	0.01	0.01	1.3899e+08	0.6943	-0.8425	0.2323
0.9859	0.0524	0.9859	0	48.784	11.472	0.008	0.006	1.3899e+08	0.235	0.39	-0.05	0.06	0.05	0.115	0.08	306.09	48.784	11.472	0.01	0.01	1.3899e+08	-1.1128	-0.9412	0.7967
1.1165	-0.0148	1.1165	0	48.784	11.472	0.008	0.007	1.3899e+08	0.375	0.51	0.115	0.061	0.051	0.117	0.08	306.1	48.784	11.472	0.01	0.01	1.3899e+08	-0.1981	-1.0997	0.6834
0.9493	0.0432	0.9493	0	48.784	11.472	0.008	0.007	1.3899e+08	0.375	0.51	0.115	0.061	0.051	0.117	0.08	306.11	48.784	11.472	0.01	0.01	1.3899e+08	-1.4213	0.7511	1.1088
1.0473	0.0002	1.0473	0	48.784	11.472	0.008	0.007	1.3899e+08	0.375	0.51	0.115	0.061	0.051	0.117	0.08	306.12	48.784	11.472	0.01	0.01	1.3899e+08	0.7766	-1.6214	0.6192
1.0746	-0.017	1.0746	0	48.784	11.472	0.008	0.007	1.3899e+08	0.375	0.51	0.115	0.061	0.051	0.117	0.08	306.13	48.784	11.472	0.01	0.01	1.3899e+08	-0.1877	0.7833	1.123
1.1714	0.1104	1.1714	0	48.784	11.472	0.008	0.007	1.3899e+08	0.375	0.51	0.115	0.061	0.051	0.117	0.08	306.14	48.784	11.472	0.01	0.01	1.3899e+08	0.2886	0.0994	1.0853
0.8649	0.0007	0.8649	0	48.784	11.472	0.008	0.007	1.3899e+08	0.34	0.52	-0.105	0.062	0.052	0.12	0.08	306.15	48.784	11.472	0.01	0.01	1.3899e+08	0.4999	1.9863	0.7382
0.874	0.0823	0.874	0	48.784	11.472	0.008	0.007	1.3899e+08	0.34	0.52	-0.105	0.062	0.052	0.12	0.08	306.16	48.784	11.472	0.01	0.01	1.3899e+08	0.5659	-1.5293	0.7744
1.0452	-0.0326	1.0452	0	48.784	11.472	0.008	0.007	1.3899e+08	0.34	0.52	-0.105	0.062	0.052	0.12	0.08	306.17	48.784	11.472	0.01	0.01	1.3899e+08	0.1201	-0.6526	0.928
1.1858	0.0748	1.1858	0	48.784	11.472	0.008	0.007	1.3899e+08	0.34	0.52	-0.105	0.062	0.052	0.12	0.08	306.18	48.784	11.472	0.01	0.01	1.3899e+08	0.991	0.5555	0.8969
0.885	-0.0316	0.885	0	48.784	11.472	0.008	0.007	1.3899e+08	0.34	0.52	-0.105	0.062	0.052	0.12	0.08	306.19	48.784	11.472	0.01	0.01	1.3899e+08	0.5326	-0.3932	1.0124
1.0007	-0.0166	1.0007	0	48.784	11.472	0.008	0.007	1.3899e+08	0.35	0.555	0.035	0.027	0.022	0.051	0.08	306.2	48.784	11.472	0.01	0.01	1.3899e+08	0.43	-0.2985	1.426
1.0569	-0.0023	1.0569	0	48.784	11.472	0.008	0.007	1.3899e+08	0.35	0.555	0.035	0.027	0.022	0.051	0.08	306.22	48.784	11.472	0.01	0.01	1.3899e+08	1.1166	-1.0666	1.6754
1.1592	0.1034	1.1592	0	48.784	11.472	0.008	0.007	1.3899e+08	0.35	0.555	0.035	0.027	0.022	0.051	0.08	306.24	48.784	11.472	0.01	0.01	1.3899e+08	-0.7868	1.7666	1.8557
0.9291	0.0056	0.9291	0	48.784	11.472	0.008	0.007	1.3899e+08	0.35	0.555	0.035	0.027	0.022	0.051	0.08	306.25	48.784	11.472	0.01	0.01	1.3899e+08	2.9501	0.032	0.8464
0.7624	0.0283	0.7624	0	48.784	11.472	0.008	0.007	1.3899e+08	0.35	0.555	0.035	0.027	0.022	0.051	0.08	306.26	48.784	11.472	0.01	0.01	1.3899e+08	-0.1147	0.476	1.8028
0.9513	0.0807	0.9513	0	48.784	11.472	0.008	0.007	1.3899e+08	0.4	0.625	0.07	0.03	0.025	0.058	0.08	306.28	48.784	11.472	0.01	0.01	1.3899e+08	1.1684	-2.5622	1.3037
1.2278	0.0627	1.2278	0	48.784	11.472	0.008	0.007	1.3899e+08	0.4	0.625	0.07	0.03	0.025	0.058	0.08	306.29	48.784	11.472	0.01	0.01	1.3899e+08	0.7529	0.3891	1.195
1.0055	0.0907	1.0055	0	48.784	11.472	0.008	0.007	1.3899e+08	0.4	0.625	0.07	0.03	0.025	0.058	0.08	306.3	48.784	11.472	0.01	0.01	1.3899e+08	1.2197	-0.561	0.8967
0.8308	-0.0267	0.8308	0	48.784	11.472	0.008	0.007	1.3899e+08	0.4	0.625	0.07	0.03	0.025	0.058	0.08	306.31	48.784	11.472	0.01	0.01	1.3899e+08	0.5281	0.3465	1.1796
1.0247	0.0309	1.0247	0	48.784	11.472	0.008	0.007	1.3899e+08	0.4	0.625	0.07	0.03	0.025	0.058	0.08	306.32	48.784	11.472	0.01	0.01	1.3899e+08	1.4165	-2.2965	1.2676
1.2677	0.0061	1.2677	0	48.784	11.472	0.008	0.007	1.3899e+08	0.455	0.705	0.03	0.034	0.028	0.065	0.08	306.34	48.784	11.472	0.01	0.01	1.3899e+08	1.0441	0.2483	1.4083
1.0318	0.1342	1.0318	0	48.784	11.472	0.008	0.007	1.3899e+08	0.455	0.705	0.03	0.034	0.028	0.065	0.08	306.35	48.784	11.472	0.01	0.01	1.3899e+08	1.4888	0.7431	1.3706
0.814	-0.032	0.814	0	48.784	11.472	0.008	0.007	1.3899e+08	0.455	0.705	0.03	0.034	0.028	0.065	0.08	306.37	48.784	11.472	0.01	0.01	1.3899e+08	0.4378	1.3983	1.3841
0.9353	0.015	0.9353	0	48.784	11.472	0.008	0.007	1.3899e+08	0.455	0.705	0.03	0.034	0.028	0.065	0.08	306.39	48.784	11.472	0.01	0.01	1.3899e+08	1.3647	-2.167	1.999
1.0171	0.0943	1.0171	0	48.784	11.472	0.008	0.007	1.3899e+08	0.455	0.705	0.03	0.034	0.028	0.065	0.08	306.4	48.784	11.472	0.01	0.01	1.3899e+08	-0.2376	0.0968	1.7778
1.1362	0.1329	1.1362	0	48.784	11.472	0.008	0.007	1.3899e+08	0.45	0.705	-0.015	0.036	0.03	0.07	0.08	306.42	48.784	11.472	0.01	0.01	1.3899e+08	1.0592	-0.3801	1.505
0.8878	0.0005	0.8878	0	48.784	11.472	0.008	0.007	1.3899e+08	0.45	0.705	-0.015	0.036	0.03	0.07	0.08	306.43	48.784	11.472	0.01	0.01	1.3899e+08	0.5186	0.5883	1.2082
0.9464	0.0071	0.9464	0	48.784	11.472	0.008	0.007	1.3899e+08	0.45	0.705	-0.015	0.036	0.03	0.07	0.08	306.45	48.784	11.472	0.01	0.01	1.3899e+08	1.0565	-2.176	1.7288
1.0352	0.115	1.0352	0	48.784	11.472	0.008	0.007	1.3899e+08	0.45	0.705	-0.015	0.036	0.03	0.07	0.08	306.46	48.784	11.472	0.01	0.01	1.3899e+08	1.2244	-0.3463	1.1402
1.2028	0.1546	1.2028	57.32	48.784	11.472	0.008	0.007	1.3899e+08	0.45	0.705	-0.015	0.036	0.03	0.07	0.08	306.47	48.784	11.472	0.01	0.01	1.3899e+08	0.1536	-0.4823	1.2409
1.0179	0.1056	1.0179	56.72	48.784	11.472	0.008	0.007	1.3899e+08	0.545	0.825	0.02	0.039	0.032	0.075	0.08	306.48	48.784	11.472	0.01	0.01	1.3899e+08	0.5754	1.3638	0.4273
0.9623	0.0416	0.9623	56.72	48.784	11.472	0.008	0.007	1.3899e+08	0.545	0.825	0.02	0.039	0.032	0.075	0.08	306.49	48.784	11.472	0.01	0.01	1.3899e+08	0.2435	0.4006	0.5331
0.8505	0.1207	0.8505	56.72	48.784	11.472	0.008	0.007	1.3899e+08	0.545	0.825	0.02	0.039	0.032	0.075	0.08	306.49	48.784	11.472	0.01	0.01	1.3899e+08	-1.1109	0.3277	0.6847
1.0494	0.1013	1.0494	56.72	48.784	11.472	0.008	0.007	1.3899e+08	0.545	0.825	0.02	0.039	0.032	0.075	0.08	306.5	48.784	11.472	0.01	0.01	1.3899e+08	-1.518	-0.8511	0.2815
0.9828	0.0299	0.9828	56.72	48.784	11.472	0.008	0.007	1.3899e+08	0.545	0.825	0.02	0.039	0.032	0.075	0.08	306.49	48.784	11.472	0.01	0.01	1.3899e+08	0.2589	0.1052	-0.3299
0.9827	0.0284	0.9827	54.81	48.784	11.472	0.009	0.007	1.3899e+08	0.585	0.825	-0.025	0.041	0.034	0.079	0.08	306.49	48.784	11.472	0.01	0.01	1.3899e+08	-0.3235	-0.1726	-0.0625
0.8559	0.0459	0.8559	54.81	48.784	11.472	0.009	0.007	1.3899e+08	0.585	0.825	-0.025	0.041	0.034	0.079	0.08	306.49	48.784	11.472	0.01	0.01	1.3899e+08	-0.1212	-1.5774	-0.1165
1.1114	0.0535	1.1114	54.81	48.784	11.472	0.009	0.007	1.3899e+08	0.585	0.825	-0.025	0.041	0.034	0.079	0.08	306.49	48.784	11.472	0.01	0.01	1.3899e+08	0.0954	-1.8371	-0.2094
1.1607	0.0726	1.1607	54.81	48.784	11.472	0.009	0.007	1.3899e+08	0.585	0.825	-0.025	0.041	0.034	0.079	0.08	306.49	48.784	11.472	0.01	0.01	1.3899e+08	-0.924	-0.815	-0.176
1.1213	0.054	1.1213	54.81	48.784	11.472	0.009	0.007	1.3899e+08	0.585	0.825	-0.025	0.041	0.034	0.079	0.08	306.48	48.784	11.472	0.01	0.01	1.3899e+08	-1.0373	0.6597	-0.3035
0.878	0.0229	0.878	55.24	48.784	11.472	0.009	0.007	1.3899e+08	0.625	0.9	0.015	0.043	0.036	0.084	0.08	306.48	48.784	11.472	0.01	0.01	1.3899e+08	-1.2663	0.0071	-0.2212
1.0311	-0.0017	1.0311	55.24	48.784	11.472	0.009	0.007	1.3899e+08	0.625	0.9	0.015	0.043	0.036	0.084	0.08	306.48	48.784	11.472	0.01	0.01	1.3899e+08	-0.4645	-0.6813	-0.3308
1.1093	0.0248	1.1093	55.24	48.784	11.472	0.009	0.007	1.3899e+08	0.625	0.9	0.015	0.043	0.036	0.084	0.08	306.47	48.784	11.472	0.01	0.01	1.3899e+08	-0.2039	-0.6395	-0.3217
1.0689	0.0783	1.0689	55.24	48.784	11.472	0.009	0.007	1.3899e+08	0.625	0.9	0.015	0.043	0.036	0.084	0.08	306.47	48.784	11.472	0.01	0.01	1.3899e+08	-1.3096	1.0641	-0.0682
0.8601	-0.0033	0.8601	55.24	48.784	11.472	0.009	0.007	1.3899e+08	0.625	0.9	0.015	0.043	0.036	0.084	0.08	306.47	48.784	11.472	0.01	0.01	1.3899e+08	0.188	-0.18	-0.5622
0.9385	0.0559	0.9385	53.2	48.784	11.472	0.009	0.007	1.3899e+08	0.715	0.955	0.1	0.045	0.037	0.087	0.08	306.47	48.784	11.472	0.01	0.01	1.3899e+08	-0.3084	-0.8567	-0.3512
1.0539	0.0563	1.0539	53.2	48.784	11.472	0.009	0.007	1.3899e+08	0.715	0.955	0.1	0.045	0.037	0.087	0.08	306.46	48.784	11.472	0.01	0.01	1.3899e+08	-0.4567	-1.4818	-0.5352
1.2199	0.065	1.2199	53.2	48.784	11.472	0.009	0.007	1.3899e+08	0.715	0.955	0.1	0.045	0.037	0.087	0.08	306.45	48.784	11.472	0.01	0.01	1.3899e+08	-0.7339	0.1325	-0.6922
1.0123	0.0142	1.0123	53.2	48.784	11.472	0.009	0.007	1.3899e+08	0.715	0.955	0.1	0.045	0.037	0.087	0.08	306.45	48.784	11.472	0.01	0.01	1.3899e+08	0.0341	0.6918	-0.8443
0.8482	0.0194	0.8482	53.2	48.784	11.472	0.009	0.007	1.3899e+08	0.715	0.955	0.1	0.045	0.037	0.087	0.08	306.44	48.784	11.472	0.01	0.01	1.3899e+08	-1.2562	0.3721	-0.4597
0.9285	0.003	0.9285	56.58	48.784	11.472	0.009	0.007	1.3899e+08	0.66	1	0.045	0.047	0.039	0.091	0.08	306.44	48.784	11.472	0.01	0.01	1.3899e+08	-0.3592	-1.0311	-0.495
1.2608	-0.0062	1.2608	56.58	48.784	11.472	0.009	0.007	1.3899e+08	0.66	1	0.045	0.047	0.039	0.091	0.08	306.43	48.784	11.472	0.01	0.01	1.3899e+08	0.8104	0.0834	-0.7316
1.072	0.0597	1.072	56.58	48.784	11.472	0.009	0.007	1.3899e+08	0.66	1	0.045	0.047	0.039	0.091	0.08	306.42	48.784	11.472	0.01	0.01	1.3899e+08	1.8338	0.5385	-0.8865
0.7585	0.0971	0.7585	56.58	48.784	11.472	0.009	0.007	1.3899e+08	0.66	1	0.045	0.047	0.039	0.091	0.08	306.42	48.784	11.472	0.01	0.01	1.3899e+08	-0.9635	1.7052	-0.3341
0.8653	-0.0161	0.8653	56.58	48.784	11.472	0.009	0.007	1.3899e+08	0.66	1	0.045	0.047	0.039	0.091	0.08	306.42	48.784	11.472	0.01	0.01	1.3899e+08	-0.8297	-1.8986	-0.2247
1.2147	0.0016	1.2147	55.37	48.784	11.472	0.007	0.006	1.3899e+08	0.78	1.125	0.04	0.049	0.04	0.095	0.08	306.41	48.784	11.472	0.01	0.01	1.3899e+08	-0.0531	-0.9291	-0.2525
1.031	0.1365	1.031	55.37	48.784	11.472	0.007	0.006	1.3899e+08	0.78	1.125	0.04	0.049	0.04	0.095	0.08	306.41	48.784	11.472	0.01	0.01	1.3899e+08	0.3581	0.3472	-0.4265
0.9488	0.0651	0.9488	55.37	48.784	11.472	0.007	0.006	1.3899e+08	0.78	1.125	0.04	0.049	0.04	0.095	0.08	306.4	48.784	11.472	0.01	0.01	1.3899e+08	-0.1659	1.1588	-0.8266
1.0611	-0.0617	1.0611	55.37	48.784	11.472	0.007	0.006	1.3899e+08	0.78	1.125	0.04	0.049	0.04	0.095	0.08	306.4	48.784	11.472	0.01	0.01	1.3899e+08	1.0379	-2.0029	-0.5537
1.1229	0.0656	1.1229	55.37	48.784	11.472	0.007	0.006	1.3899e+08	0.78	1.125	0.04	0.049	0.04	0.095	0.08	306.4	48.784	11.472	0.01	0.01	1.3899e+08	-0.7622	0.4776	0.0439
0.9928	0.0977	0.9928	55.51	48.784	11.472	0.007	0.006	1.3899e+08	0.765	1.115	-0.155	0.05	0.042	0.099	0.08	306.39	48.784	11.472	0.01	0.01	1.3899e+08	0.4075	0.6755	-0.3717
1.1246	0.0354	1.1246	55.51	48.784	11.472	0.007	0.006	1.3899e+08	0.765	1.115	-0.155	0.05	0.042	0.099	0.08	306.39	48.784	11.472	0.01	0.01	1.3899e+08	0.2677	0.7582	-0.4734
0.9768	-0.0001	0.9768	55.51	48.784	11.472	0.007	0.006	1.3899e+08	0.765	1.115	-0.155	0.05	0.042	0.099	0.08	306.39	48.784	11.472	0.01	0.01	1.3899e+08	0.925	-0.4446	-0.2093
0.9755	0.0651	0.9755	55.51	48.784	11.472	0.007	0.006	1.3899e+08	0.765	1.115	-0.155	0.05	0.042	0.099	0.08	306.39	48.784	11.472	0.01	0.01	1.3899e+08	-0.7111	1.3029	0.1057
1.0899	0.015	1.0899	55.51	48.784	11.472	0.007	0.006	1.3899e+08	0.765	1.115	-0.155	0.05	0.042	0.099	0.08	306.39	48.784	11.472	0.01	0.01	1.3899e+08	-0.0961	0.4425	0.2079
1.1522	0.0318	1.1522	57.29	48.784	11.472	0.007	0.006	1.3899e+08	0.755	1.18	-0.04	0.052	0.043	0.102	0.08	306.4	48.784	11.472	0.01	0.01	1.3899e+08	-0.175	0.4268	0.4622
0.8268	0.0585	0.8268	57.29	48.784	11.472	0.007	0.006	1.3899e+08	0.755	1.18	-0.04	0.052	0.043	0.102	0.08	306.4	48.784	11.472	0.01	0.01	1.3899e+08	0.0288	1.2269	0.4431
1.028	0.043	1.028	57.29	48.784	11.472	0.007	0.006	1.3899e+08	0.755	1.18	-0.04	0.052	0.043	0.102	0.08	306.41	48.784	11.472	0.01	0.01	1.3899e+08	0.7433	0.5627	0.1828
1.0968	0.0649	1.0968	57.29	48.784	11.472	0.007	0.006	1.3899e+08	0.755	1.18	-0.04	0.052	0.043	0.102	0.08	306.41	48.784	11.472	0.01	0.01	1.3899e+08	1.1516	-0.3649	0.3644
1.1155	0.1263	1.1155	57.29	48.784	11.472	0.007	0.006	1.3899e+08	0.755	1.18	-0.04	0.052	0.043	0.102	0.08	306.41	48.784	11.472	0.01	0.01	1.3899e+08	-0.6517	1.1737	0.4921
0.9887	0.0356	0.9887	53.48	48.784	11.472	0.008	0.006	1.3899e+08	0.935	1.265	0.13	0.054	0.045	0.105	0.08	306.42	48.784	11.472	0.01	0.01	1.3899e+08	0.2348	2.1986	0.1022
0.9898	0.0095	0.9898	53.48	48.784	11.472	0.008	0.006	1.3899e+08	0.935	1.265	0.13	0.054	0.045	0.105	0.08	306.43	48.784	11.472	0.01	0.01	1.3899e+08	-1.3437	0.5683	0.9448
0.9304	-0.0017	0.9304	53.48	48.784	11.472	0.008	0.006	1.3899e+08	0.935	1.265	0.13	0.054	0.045	0.105	0.08	306.44	48.784	11.472	0.01	0.01	1.3899e+08	-0.121	0.4345	1.0342
1.0452	0.0101	1.0452	53.48	48.784	11.472	0.008	0.006	1.3899e+08	0.935	1.265	0.13	0.054	0.045	0.105	0.08	306.45	48.784	11.472	0.01	0.01	1.3899e+08	0.5385	0.587	0.9007
0.9646	-0.0379	0.9646	53.48	48.784	11.472	0.008	0.006	1.3899e+08	0.935	1.265	0.13	0.054	0.045	0.105	0.08	306.47	48.784	11.472	0.01	0.01	1.3899e+08	0.5874	0.9369	1.413
0.9445	0.0471	0.9445	55.34	48.784	11.472	0.008	0.006	1.3899e+08	0.955	1.38	0.025	0.056	0.046	0.109	0.08	306.48	48.784	11.472	0.01	0.01	1.3899e+08	0.5429	-0.6675	1.603
0.9323	0.0074	0.9323	55.34	48.784	11.472	0.008	0.006	1.3899e+08	0.955	1.38	0.025	0.056	0.046	0.109	0.08	306.5	48.784	11.472	0.01	0.01	1.3899e+08	1.4884	0.1758	1.3692
1.0011	-0.0178	1.0011	55.34	48.784	11.472	0.008	0.006	1.3899e+08	0.955	1.38	0.025	0.056	0.046	0.109	0.08	306.51	48.784	11.472	0.01	0.01	1.3899e+08	0.4997	-0.0208	1.8052
0.7695	0.003	0.7695	55.34	48.784	11.472	0.008	0.006	1.3899e+08	0.955	1.38	0.025	0.056	0.046	0.109	0.08	306.53	48.784	11.472	0.01	0.01	1.3899e+08	1.3709	0.0837	1.6851
0.7009	0.0454	0.7009	55.34	48.784	11.472	0.008	0.006	1.3899e+08	0.955	1.38	0.025	0.056	0.046	0.109	0.08	306.55	48.784	11.472	0.01	0.01	1.3899e+08	1.8089	-2.1781	1.7259
0.8208	0.0823	0.8208	56.13	48.784	11.472	0.008	0.006	1.3899e+08	0.945	1.41	-0.065	0.057	0.048	0.112	0.08	306.57	48.784	11.472	0.01	0.01	1.3899e+08	-0.5445	-2.0266	2.0508
1.144	0.0043	1.144	56.13	48.784	11.472	0.008	0.006	1.3899e+08	0.945	1.41	-0.065	0.057	0.048	0.112	0.08	306.59	48.784	11.472	0.01	0.01	1.3899e+08	0.1158	-3.2987	2.097
1.075	-0.1165	1.075	56.13	48.784	11.472	0.008	0.006	1.3899e+08	0.945	1.41	-0.065	0.057	0.048	0.112	0.08	306.61	48.784	11.472	0.01	0.01	1.3899e+08	0.8465	-0.8491	2.4132
1.1663	-0.0891	1.1663	56.13	48.784	11.472	0.008	0.006	1.3899e+08	0.945	1.41	-0.065	0.057	0.048	0.112	0.08	306.64	48.784	11.472	0.01	0.01	1.3899e+08	2.9981	-0.808	2.8988
1.0773	0.0864	1.0773	56.13	48.784	11.472	0.008	0.006	1.3899e+08	0.945	1.41	-0.065	0.057	0.048	0.112	0.08	306.67	48.784	11.472	0.01	0.01	1.3899e+08	3.5061	0.2838	2.752
1.0601	0.2507	1.0601	58.07	48.784	11.472	0.008	0.006	1.3899e+08	0.915	1.47	-0.06	0.059	0.049	0.115	0.08	306.7	48.784	11.472	0.01	0.01	1.3899e+08	1.8796	-0.0752	2.8877
0.8816	0.1932	0.8816	58.07	48.784	11.472	0.008	0.006	1.3899e+08	0.915	1.47	-0.06	0.059	0.049	0.115	0.08	306.72	48.784	11.472	0.01	0.01	1.3899e+08	0.3321	0.7052	1.8413
1.0689	0.0615	1.0689	58.07	48.784	11.472	0.008	0.006	1.3899e+08	0.915	1.47	-0.06	0.059	0.049	0.115	0.08	306.73	48.784	11.472	0.01	0.01	1.3899e+08	1.5032	-1.2615	1.5663
0.9747	0.0031	0.9747	58.07	48.784	11.472	0.008	0.006	1.3899e+08	0.915	1.47	-0.06	0.059	0.049	0.115	0.08	306.75	48.784	11.472	0.01	0.01	1.3899e+08	-0.0748	-1.2036	1.8035
1.1715	-0.0091	1.1715	58.07	48.784	11.472	0.008	0.006	1.3899e+08	0.915	1.47	-0.06	0.059	0.049	0.115	0.08	306.77	48.784	11.472	0.01	0.01	1.3899e+08	1.6952	-1.5746	1.8449
1.0519	0.0123	1.0519	58.79	48.784	11.472	0.008	0.007	1.3899e+08	0.945	1.565	0.175	0.06	0.05	0.118	0.08	306.79	48.784	11.472	0.01	0.01	1.3899e+08	2.3206	-0.2015	1.795
1.1246	0.0272	1.1246	58.79	48.784	11.472	0.008	0.007	1.3899e+08	0.945	1.565	0.175	0.06	0.05	0.118	0.08	306.81	48.784	11.472	0.01	0.01	1.3899e+08	2.8658	-1.2894	2.0221
1.0599	0.1172	1.0599	58.79	48.784	11.472	0.008	0.007	1.3899e+08	0.945	1.565	0.175	0.06	0.05	0.118	0.08	306.82	48.784	11.472	0.01	0.01	1.3899e+08	2.9496	0.4514	1.5264
1.081	0.0953	1.081	58.79	48.784	11.472	0.008	0.007	1.3899e+08	0.945	1.565	0.175	0.06	0.05	0.118	0.08	306.83	48.784	11.472	0.01	0.01	1.3899e+08	3.0371	-0.4992	1.2297
0.8832	0.1181	0.8832	58.79	48.784	11.472	0.008	0.007	1.3899e+08	0.945	1.565	0.175	0.06	0.05	0.118	0.08	306.85	48.784	11.472	0.01	0.01	1.3899e+08	0.4435	0.5501	1.4688
0.904	-0.031	0.904	56.51	48.784	11.472	0.008	0.007	1.3899e+08	1.01	1.53	-0.045	0.062	0.051	0.121	0.08	306.86	48.784	11.472	0.01	0.01	1.3899e+08	1.4555	-1.2733	1.2493
1.0573	-0.0208	1.0573	56.51	48.784	11.472	0.008	0.007	1.3899e+08	1.01	1.53	-0.045	0.062	0.051	0.121	0.08	306.88	48.784	11.472	0.01	0.01	1.3899e+08	0.5761	-0.4145	1.7988
1.1055	-0.0047	1.1055	56.51	48.784	11.472	0.008	0.007	1.3899e+08	1.01	1.53	-0.045	0.062	0.051	0.121	0.08	306.9	48.784	11.472	0.01	0.01	1.3899e+08	2.3524	-0.5095	1.5327
0.8992	0.0786	0.8992	56.51	48.784	11.472	0.008	0.007	1.3899e+08	1.01	1.53	-0.045	0.062	0.051	0.121	0.08	306.92	48.784	11.472	0.01	0.01	1.3899e+08	1.7825	0.1663	1.9427
1.0285	0.0061	1.0285	56.51	48.784	11.472	0.008	0.007	1.3899e+08	1.01	1.53	-0.045	0.062	0.051	0.121	0.08	306.93	48.784	11.472	0.01	0.01	1.3899e+08	2.8317	-0.8344	1.3552
1.1724	0.1233	1.1724	56.19	48.784	11.472	0.008	0.007	1.3899e+08	1.125	1.675	0.035	0.063	0.053	0.124	0.08	306.95	48.784	11.472	0.01	0.01	1.3899e+08	1.6474	-0.1668	1.7322
0.9899	0.1204	0.9899	56.19	48.784	11.472	0.008	0.007	1.3899e+08	1.125	1.675	0.035	0.063	0.053	0.124	0.08	306.96	48.784	11.472	0.01	0.01	1.3899e+08	1.7807	1.2483	1.1209
0.9386	0.0944	0.9386	56.19	48.784	11.472	0.008	0.007	1.3899e+08	1.125	1.675	0.035	0.063	0.053	0.124	0.08	306.97	48.784	11.472	0.01	0.01	1.3899e+08	1.9063	0.5887	0.6577
0.9871	0.0863	0.9871	56.19	48.784	11.472	0.008	0.007	1.3899e+08	1.125	1.675	0.035	0.063	0.053	0.124	0.08	306.97	48.784	11.472	0.01	0.01	1.3899e+08	1.1787	-0.054	0.388
1.0471	0.1	1.0471	56.19	48.784	11.472	0.008	0.007	1.3899e+08	1.125	1.675	0.035	0.063	0.053	0.124	0.08	306.98	48.784	11.472	0.01	0.01	1.3899e+08	1.3866	0.2439	0.4754
0.878	0.0866	0.878	54.58	48.784	11.472	0.008	0.007	1.3899e+08	1.195	1.68	-0.01	0.065	0.054	0.126	0.08	306.98	48.784	11.472	0.01	0.01	1.3899e+08	0.4596	1.4379	-0.0995
0.9784	0.0191	0.9784	54.58	48.784	11.472	0.008	0.007	1.3899e+08	1.195	1.68	-0.01	0.065	0.054	0.126	0.08	306.97	48.784	11.472	0.01	0.01	1.3899e+08	2.6501	-1.1598	-0.3338
0.9499	0.0895	0.9499	54.58	48.784	11.472	0.008	0.007	1.3899e+08	1.195	1.68	-0.01	0.065	0.054	0.126	0.08	306.97	48.784	11.472	0.01	0.01	1.3899e+08	0.6553	-0.0772	-0.0218
1.0718	0.0584	1.0718	54.58	48.784	11.472	0.008	0.007	1.3899e+08	1.195	1.68	-0.01	0.065	0.054	0.126	0.08	306.97	48.784	11.472	0.01	0.01	1.3899e+08	2.7181	-0.5473	-0.6948
0.9906	0.1442	0.9906	54.58	48.784	11.472	0.008	0.007	1.3899e+08	1.195	1.68	-0.01	0.065	0.054	0.126	0.08	306.96	48.784	11.472	0.01	0.01	1.3899e+08	0.245	0.3579	-0.4731
0.984	0.0154	0.984	55.78	48.784	11.472	0.008	0.007	1.3899e+08	1.18	1.735	0.08	0.031	0.026	0.061	0.08	306.96	48.784	11.472	0.01	0.01	1.3899e+08	1.3048	-0.3897	-0.8871
1.0948	0.0613	1.0948	55.78	48.784	11.472	0.008	0.007	1.3899e+08	1.18	1.735	0.08	0.031	0.026	0.061	0.08	306.95	48.784	11.472	0.01	0.01	1.3899e+08	0.2183	-0.41	-0.5831
1.0126	0.0459	1.0126	55.78	48.784	11.472	0.008	0.007	1.3899e+08	1.18	1.735	0.08	0.031	0.026	0.061	0.08	306.94	48.784	11.472	0.01	0.01	1.3899e+08	0.371	1.2076	-0.9646
0.9627	0.077	0.9627	55.78	48.784	11.472	0.008	0.007	1.3899e+08	1.18	1.735	0.08	0.031	0.026	0.061	0.08	306.93	48.784	11.472	0.01	0.01	1.3899e+08	1.0549	-0.6064	-0.7312
0.9002	0.0347	0.9002	55.78	48.784	11.472	0.008	0.007	1.3899e+08	1.18	1.735	0.08	0.031	0.026	0.061	0.08	306.92	48.784	11.472	0.01	0.01	1.3899e+08	0.6026	0.3781	-1.3789
1.0025	0.0106	1.0025	54.88	48.784	11.472	0.009	0.007	1.3899e+08	1.25	1.775	0.095	0.035	0.029	0.068	0.08	306.91	48.784	11.472	0.01	0.01	1.3899e+08	1.4679	-2.1245	-0.7209
1.0437	0.0783	1.0437	54.88	48.784	11.472	0.009	0.007	1.3899e+08	1.25	1.775	0.095	0.035	0.029	0.068	0.08	306.9	48.784	11.472	0.01	0.01	1.3899e+08	0.0725	0.2293	-0.9018
1.0032	-0.0065	1.0032	54.88	48.784	11.472	0.009	0.007	1.3899e+08	1.25	1.775	0.095	0.035	0.029	0.068	0.08	306.89	48.784	11.472	0.01	0.01	1.3899e+08	3.1185	-1.4618	-1.3045
1.0354	0.1095	1.0354	54.88	48.784	11.472	0.009	0.007	1.3899e+08	1.25	1.775	0.095	0.035	0.029	0.068	0.08	306.89	48.784	11.472	0.01	0.01	1.3899e+08	-0.8868	-1.176	-0.4537
1.0991	-0.0616	1.0991	54.88	48.784	11.472	0.009	0.007	1.3899e+08	1.25	1.775	0.095	0.035	0.029	0.068	0.08	306.87	48.784	11.472	0.01	0.01	1.3899e+08	1.8909	-0.5373	-1.2816
1.2023	0.0513	1.2023	55.89	48.784	11.472	0.009	0.007	1.3899e+08	1.265	1.87	-0.065	0.038	0.032	0.074	0.08	306.87	48.784	11.472	0.01	0.01	1.3899e+08	1.7968	-0.9201	-0.3993
0.9237	0.0688	0.9237	55.89	48.784	11.472	0.009	0.007	1.3899e+08	1.265	1.87	-0.065	0.038	0.032	0.074	0.08	306.86	48.784	11.472	0.01	0.01	1.3899e+08	0.6405	1.04	-0.8411
0.9483	0.0313	0.9483	55.89	48.784	11.472	0.009	0.007	1.3899e+08	1.265	1.87	-0.065	0.038	0.032	0.074	0.08	306.85	48.784	11.472	0.01	0.01	1.3899e+08	2.2076	-0.8801	-0.5805
1.0156	0.064	1.0156	55.89	48.784	11.472	0.009	0.007	1.3899e+08	1.265	1.87	-0.065	0.038	0.032	0.074	0.08	306.85	48.784	11.472	0.01	0.01	1.3899e+08	0.0172	-0.0461	-0.6418
1.1586	-0.0516	1.1586	55.89	48.784	11.472	0.009	0.007	1.3899e+08	1.265	1.87	-0.065	0.038	0.032	0.074	0.08	306.84	48.784	11.472	0.01	0.01	1.3899e+08	2.8322	-0.6211	-0.7718
0.9935	0.1467	0.9935	55.95	48.784	11.472	0.009	0.007	1.3899e+08	1.285	1.9	0	0.041	0.034	0.079	0.08	306.84	48.784	11.472	0.01	0.01	1.3899e+08	1.7012	1.2446	-0.4936
0.7767	0.0026	0.7767	55.95	48.784	11.472	0.009	0.007	1.3899e+08	1.285	1.9	0	0.041	0.034	0.079	0.08	306.83	48.784	11.472	0.01	0.01	1.3899e+08	0.2994	0.6473	-0.4577
1.0996	-0.0511	1.0996	55.95	48.784	11.472	0.009	0.007	1.3899e+08	1.285	1.9	0	0.041	0.034	0.079	0.08	306.82	48.784	11.472	0.01	0.01	1.3899e+08	3.5743	-0.9218	-0.6508
1.0356	0.1179	1.0356	55.95	48.784	11.472	0.009	0.007	1.3899e+08	1.285	1.9	0	0.041	0.034	0.079	0.08	306.82	48.784	11.472	0.01	0.01	1.3899e+08	1.1352	0.4094	-0.2464
1.0313	0.047	1.0313	55.95	48.784	11.472	0.009	0.007	1.3899e+08	1.285	1.9	0	0.041	0.034	0.079	0.08	306.82	48.784	11.472	0.01	0.01	1.3899e+08	2.1904	1.0902	-0.5273
0.9187	0.0504	0.9187	55.88	48.784	11.472	0.009	0.007	1.3899e+08	1.325	1.955	-0.005	0.043	0.036	0.085	0.08	306.81	48.784	11.472	0.01	0.01	1.3899e+08	3.0365	1.0154	-0.8087
0.991	0.0547	0.991	55.88	48.784	11.472	0.009	0.007	1.3899e+08	1.325	1.955	-0.005	0.043	0.036	0.085	0.08	306.81	48.784	11.472	0.01	0.01	1.3899e+08	-0.1475	-1.0879	0.0006
1.2506	0.0196	1.2506	55.88	48.784	11.472	0.009	0.007	1.3899e+08	1.325	1.955	-0.005	0.043	0.036	0.085	0.08	306.8	48.784	11.472	0.01	0.01	1.3899e+08	3.2013	1.6655	-0.9107
0.9377	0.0425	0.9377	55.88	48.784	11.472	0.009	0.007	1.3899e+08	1.325	1.955	-0.005	0.043	0.036	0.085	0.08	306.8	48.784	11.472	0.01	0.01	1.3899e+08	2.9103	2.1433	-0.6333
0.8063	0.1314	0.8063	55.88	48.784	11.472	0.009	0.007	1.3899e+08	1.325	1.955	-0.005	0.043	0.036	0.085	0.08	306.79	48.784	11.472	0.01	0.01	1.3899e+08	0.6904	-0.3203	-0.4799
0.9819	0.0269	0.9819	56.39	48.784	11.472	0.009	0.007	1.3899e+08	1.35	2.03	0.015	0.046	0.038	0.089	0.08	306.78	48.784	11.472	0.01	0.01	1.3899e+08	3.6067	0.3305	-1.3847
1.0771	0.0433	1.0771	56.39	48.784	11.472	0.009	0.007	1.3899e+08	1.35	2.03	0.015	0.046	0.038	0.089	0.08	306.78	48.784	11.472	0.01	0.01	1.3899e+08	1.1996	0.5981	-0.5253
1.0729	0.0842	1.0729	56.39	48.784	11.472	0.009	0.007	1.3899e+08	1.35	2.03	0.015	0.046	0.038	0.089	0.08	306.77	48.784	11.472	0.01	0.01	1.3899e+08	1.6153	0.528	-0.9634
0.949	0.01	0.949	56.39	48.784	11.472	0.009	0.007	1.3899e+08	1.35	2.03	0.015	0.046	0.038	0.089	0.08	306.75	48.784	11.472	0.01	0.01	1.3899e+08	3.8316	1.3713	-1.5049
0.9916	-0.0026	0.9916	56.39	48.784	11.472	0.009	0.007	1.3899e+08	1.35	2.03	0.015	0.046	0.038	0.089	0.08	306.75	48.784	11.472	0.01	0.01	1.3899e+08	1.2741	0.559	-0.5734
0.9951	0.1146	0.9951	55.9	48.784	11.472	0.009	0.007	1.3899e+08	1.38	2.04	-0.03	0.048	0.04	0.094	0.08	306.75	48.784	11.472	0.01	0.01	1.3899e+08	1.8652	-0.0046	-0.6681
0.8101	0.093	0.8101	55.9	48.784	11.472	0.009	0.007	1.3899e+08	1.38	2.04	-0.03	0.048	0.04	0.094	0.08	306.74	48.784	11.472	0.01	0.01	1.3899e+08	1.6978	1.5178	-1.0908
1.0805	-0.0238	1.0805	55.9	48.784	11.472	0.009	0.007	1.3899e+08	1.38	2.04	-0.03	0.048	0.04	0.094	0.08	306.72	48.784	11.472	0.01	0.01	1.3899e+08	2.8213	-1.6812	-1.2158
1.1209	0.1134	1.1209	55.9	48.784	11.472	0.009	0.007	1.3899e+08	1.38	2.04	-0.03	0.048	0.04	0.094	0.08	306.71	48.784	11.472	0.01	0.01	1.3899e+08	2.3578	-0.2812	-1.0572
1.0071	0.0711	1.0071	55.9	48.784	11.472	0.009	0.007	1.3899e+08	1.38	2.04	-0.03	0.048	0.04	0.094	0.08	306.7	48.784	11.472	0.01	0.01	1.3899e+08	1.465	1.5243	-1.258
1.0638	0.0387	1.0638	57.17	48.784	11.472	0.009	0.007	1.3899e+08	1.345	2.085	-0.12	0.05	0.041	0.098	0.08	306.69	48.784	11.472	0.01	0.01	1.3899e+08	2.5599	-0.3428	-1.4394
0.934	0.0869	0.934	57.17	48.784	11.472	0.009	0.007	1.3899e+08	1.345	2.085	-0.12	0.05	0.041	0.098	0.08	306.68	48.784	11.472	0.01	0.01	1.3899e+08	1.2205	1.205	-1.4102
0.9082	0.0511	0.9082	57.17	48.784	11.472	0.009	0.007	1.3899e+08	1.345	2.085	-0.12	0.05	0.041	0.098	0.08	306.66	48.784	11.472	0.01	0.01	1.3899e+08	2.1892	0.3492	-1.6555
0.9338	0.0199	0.9338	57.17	48.784	11.472	0.009	0.007	1.3899e+08	1.345	2.085	-0.12	0.05	0.041	0.098	0.08	306.64	48.784	11.472	0.01	0.01	1.3899e+08	2.6275	0.7273	-2.0118
0.8598	0.0445	0.8598	57.17	48.784	11.472	0.009	0.007	1.3899e+08	1.345	2.085	-0.12	0.05	0.041	0.098	0.08	306.62	48.784	11.472	0.01	0.01	1.3899e+08	2.486	-0.4006	-1.8003
0.9535	0.1156	0.9535	56.39	48.784	11.472	0.009	0.008	1.3899e+08	1.33	2.005	0.08	0.052	0.043	0.103	0.08	306.6	48.784	11.472	0.01	0.01	1.3899e+08	1.9545	-1.3965	-1.9147
1.0023	0.0292	1.0023	56.39	48.784	11.472	0.009	0.008	1.3899e+08	1.33	2.005	0.08	0.052	0.043	0.103	0.08	306.59	48.784	11.472	0.01	0.01	1.3899e+08	0.8207	0.6911	-1.7657
1.039	0.006	1.039	56.39	48.784	11.472	0.009	0.008	1.3899e+08	1.33	2.005	0.08	0.052	0.043	0.103	0.08	306.56	48.784	11.472	0.01	0.01	1.3899e+08	2.8894	-1.097	-2.1796
1.0486	0.1298	1.0486	56.39	48.784	11.472	0.009	0.008	1.3899e+08	1.33	2.005	0.08	0.052	0.043	0.103	0.08	306.54	48.784	11.472	0.01	0.01	1.3899e+08	2.6764	-0.2582	-2.4865
1.062	0.0932	1.062	56.39	48.784	11.472	0.009	0.008	1.3899e+08	1.33	2.005	0.08	0.052	0.043	0.103	0.08	306.52	48.784	11.472	0.01	0.01	1.3899e+08	1.2318	1.0878	-2.4521
1.1013	0.0533	1.1013	56.2	48.784	11.472	0.009	0.008	1.3899e+08	1.37	2.045	0.015	0.054	0.045	0.106	0.08	306.49	48.784	11.472	0.01	0.01	1.3899e+08	1.872	0.2239	-2.9219
0.9677	0.0713	0.9677	56.2	48.784	11.472	0.009	0.008	1.3899e+08	1.37	2.045	0.015	0.054	0.045	0.106	0.08	306.46	48.784	11.472	0.01	0.01	1.3899e+08	1.4401	1.7225	-2.9653
0.9498	0.0521	0.9498	56.2	48.784	11.472	0.009	0.008	1.3899e+08	1.37	2.045	0.015	0.054	0.045	0.106	0.08	306.43	48.784	11.472	0.01	0.01	1.3899e+08	1.7321	1.2365	-3.2955
0.9514	0.077	0.9514	56.2	48.784	11.472	0.009	0.008	1.3899e+08	1.37	2.045	0.015	0.054	0.045	0.106	0.08	306.39	48.784	11.472	0.01	0.01	1.3899e+08	1.9869	-0.1204	-3.5775
0.9612	0.0749	0.9612	56.2	48.784	11.472	0.009	0.008	1.3899e+08	1.37	2.045	0.015	0.054	0.045	0.106	0.08	306.36	48.784	11.472	0.01	0.01	1.3899e+08	1.543	1.7269	-3.7078
0.9118	0.0316	0.9118	56.55	48.784	11.472	0.008	0.006	1.3899e+08	1.34	2.025	-0.04	0.055	0.046	0.109	0.08	306.32	48.784	11.472	0.01	0.01	1.3899e+08	2.1908	-0.9142	-3.9986
0.9823	0.018	0.9823	56.55	48.784	11.472	0.008	0.006	1.3899e+08	1.34	2.025	-0.04	0.055	0.046	0.109	0.08	306.28	48.784	11.472	0.01	0.01	1.3899e+08	1.0653	-0.6433	-3.7136
0.9797	0.0672	0.9797	56.55	48.784	11.472	0.008	0.006	1.3899e+08	1.34	2.025	-0.04	0.055	0.046	0.109	0.08	306.24	48.784	11.472	0.01	0.01	1.3899e+08	2.1857	0.7014	-4.0258
0.9596	0.0823	0.9596	56.55	48.784	11.472	0.008	0.006	1.3899e+08	1.34	2.025	-0.04	0.055	0.046	0.109	0.08	306.2	48.784	11.472	0.01	0.01	1.3899e+08	1.7568	-2.2803	-4.3089
1.03	0.0026	1.03	56.55	48.784	11.472	0.008	0.006	1.3899e+08	1.34	2.025	-0.04	0.055	0.046	0.109	0.08	306.15	48.784	11.472	0.01	0.01	1.3899e+08	1.6278	-0.0248	-4.2392
0.9226	0.0286	0.9226	55.54	48.784	11.472	0.008	0.006	1.3899e+08	1.37	1.995	-0.015	0.057	0.047	0.112	0.08	306.11	48.784	11.472	0.01	0.01	1.3899e+08	2.3039	0.1262	-4.2964
0.9185	0.1277	0.9185	55.54	48.784	11.472	0.008	0.006	1.3899e+08	1.37	1.995	-0.015	0.057	0.047	0.112	0.08	306.07	48.784	11.472	0.01	0.01	1.3899e+08	0.2242	-1.8379	-4.1339
1.0758	0.0094	1.0758	55.54	48.784	11.472	0.008	0.006	1.3899e+08	1.37	1.995	-0.015	0.057	0.047	0.112	0.08	306.02	48.784	11.472	0.01	0.01	1.3899e+08	1.9308	-0.3464	-4.7349
0.935	0.0374	0.935	55.54	48.784	11.472	0.008	0.006	1.3899e+08	1.37	1.995	-0.015	0.057	0.047	0.112	0.08	305.98	48.784	11.472	0.01	0.01	1.3899e+08	1.9611	0.1954	-4.5634
1.0065	0.0642	1.0065	55.54	48.784	11.472	0.008	0.006	1.3899e+08	1.37	1.995	-0.015	0.057	0.047	0.112	0.08	305.93	48.784	11.472	0.01	0.01	1.3899e+08	0.9219	-0.802	-4.6198
1.0135	0.0307	1.0135	56.11	48.784	11.472	0.008	0.006	1.3899e+08	1.345	2	-0.035	0.059	0.049	0.115	0.08	305.88	48.784	11.472	0.01	0.01	1.3899e+08	2.7608	0.0217	-4.9721
0.8829	0.0907	0.8829	56.11	48.784	11.472	0.008	0.006	1.3899e+08	1.345	2	-0.035	0.059	0.049	0.115	0.08	305.83	48.784	11.472	0.01	0.01	1.3899e+08	1.0485	-0.0965	-4.7296
1.0399	0.0826	1.0399	56.11	48.784	11.472	0.008	0.006	1.3899e+08	1.345	2	-0.035	0.059	0.049	0.115	0.08	305.78	48.784	11.472	0.01	0.01	1.3899e+08	1.1419	-0.6093	-5.0188
1.0582	0.0835	1.0582	56.11	48.784	11.472	0.008	0.006	1.3899e+08	1.345	2	-0.035	0.059	0.049	0.115	0.08	305.73	48.784	11.472	0.01	0.01	1.3899e+08	1.6852	-0.7178	-5.3213
0.9972	0.0498	0.9972	56.11	48.784	11.472	0.008	0.006	1.3899e+08	1.345	2	-0.035	0.059	0.049	0.115	0.08	305.68	48.784	11.472	0.01	0.01	1.3899e+08	0.4331	-0.4862	-5.3283
0.9996	0.0683	0.9996	56.94	48.784	11.472	0.008	0.006	1.3899e+08	1.295	1.985	-0.01	0.06	0.05	0.119	0.08	305.62	48.784	11.472	0.01	0.01	1.3899e+08	2.2369	-0.5465	-5.8104
0.9737	0.0527	0.9737	56.94	48.784	11.472	0.008	0.006	1.3899e+08	1.295	1.985	-0.01	0.06	0.05	0.119	0.08	305.57	48.784	11.472	0.01	0.01	1.3899e+08	-0.3476	-0.775	-5.2988
1.0381	0.0643	1.0381	56.94	48.784	11.472	0.008	0.006	1.3899e+08	1.295	1.985	-0.01	0.06	0.05	0.119	0.08	305.51	48.784	11.472	0.01	0.01	1.3899e+08	0.6309	-1.3904	-5.6527
0.9742	0.1012	0.9742	56.94	48.784	11.472	0.008	0.006	1.3899e+08	1.295	1.985	-0.01	0.06	0.05	0.119	0.08	305.44	48.784	11.472	0.01	0.01	1.3899e+08	1.472	-0.209	-6.2401
0.9414	0.0443	0.9414	56.94	48.784	11.472	0.008	0.006	1.3899e+08	1.295	1.985	-0.01	0.06	0.05	0.119	0.08	305.38	48.784	11.472	0.01	0.01	1.3899e+08	-0.2178	-1.1579	-5.9506
1.0987	0.0627	1.0987	55.29	48.784	11.472	0.008	0.006	1.3899e+08	1.36	1.96	0.1	0.062	0.051	0.122	0.08	305.32	48.784	11.472	0.01	0.01	1.3899e+08	1.0744	-1.2574	-6.4247
0.9738	0.1136	0.9738	55.29	48.784	11.472	0.008	0.006	1.3899e+08	1.36	1.96	0.1	0.062	0.051	0.122	0.08	305.26	48.784	11.472	0.01	0.01	1.3899e+08	0.0208	0.2111	-6.6225
0.9962	0.0922	0.9962	55.29	48.784	11.472	0.008	0.006	1.3899e+08	1.36	1.96	0.1	0.062	0.051	0.122	0.08	305.19	48.784	11.472	0.01	0.01	1.3899e+08	-0.4998	-0.1714	-6.7511
0.9824	0.046	0.9824	55.29	48.784	11.472	0.008	0.006	1.3899e+08	1.36	1.96	0.1	0.062	0.051	0.122	0.08	305.11	48.784	11.472	0.01	0.01	1.3899e+08	0.1844	0.1604	-7.2458
0.9703	0.0532	0.9703	55.29	48.784	11.472	0.008	0.006	1.3899e+08	1.36	1.96	0.1	0.062	0.051	0.122	0.08	305.04	48.784	11.472	0.01	0.01	1.3899e+08	-0.2166	-0.0894	-7.3881
1.011	0.0845	1.011	56.6	48.784	11.472	0.008	0.007	1.3899e+08	1.33	2.015	-0.085	0.063	0.052	0.125	0.08	304.96	48.784	11.472	0.01	0.01	1.3899e+08	0.2438	0.6097	-7.769
0.8848	0.0855	0.8848	56.6	48.784	11.472	0.008	0.007	1.3899e+08	1.33	2.015	-0.085	0.063	0.052	0.125	0.08	304.89	48.784	11.472	0.01	0.01	1.3899e+08	-1.2597	-0.2429	-7.7207
0.9192	0.023	0.9192	56.6	48.784	11.472	0.008	0.007	1.3899e+08	1.33	2.015	-0.085	0.063	0.052	0.125	0.08	304.81	48.784	11.472	0.01	0.01	1.3899e+08	-1.5654	0.3357	-7.7923
0.9074	0.0528	0.9074	56.6	48.784	11.472	0.008	0.007	1.3899e+08	1.33	2.015	-0.085	0.063	0.052	0.125	0.08	304.72	48.784	11.472	0.01	0.01	1.3899e+08	-0.2544	-1.822	-8.2124
1.0246	0.1192	1.0246	56.6	48.784	11.472	0.008	0.007	1.3899e+08	1.33	2.015	-0.085	0.063	0.052	0.125	0.08	304.64	48.784	11.472	0.01	0.01	1.3899e+08	-1.4914	-0.7138	-8.2484
1.0089	0.0486	1.0089	55.88	48.784	11.472	0.008	0.007	1.3899e+08	1.33	1.96	-0.005	0.065	0.054	0.127	0.08	304.56	48.784	11.472	0.01	0.01	1.3899e+08	-1.0497	-0.9502	-8.697
1.0058	0.0309	1.0058	55.88	48.784	11.472	0.008	0.007	1.3899e+08	1.33	1.96	-0.005	0.065	0.054	0.127	0.08	304.47	48.784	11.472	0.01	0.01	1.3899e+08	-1.4687	-1.525	-8.7691
1.0114	0.0789	1.0114	55.88	48.784	11.472	0.008	0.007	1.3899e+08	1.33	1.96	-0.005	0.065	0.054	0.127	0.08	304.38	48.784	11.472	0.01	0.01	1.3899e+08	-1.6622	0.3461	-8.7475
0.9496	0.1036	0.9496	55.88	48.784	11.472	0.008	0.007	1.3899e+08	1.33	1.96	-0.005	0.065	0.054	0.127	0.08	304.29	48.784	11.472	0.01	0.01	1.3899e+08	-1.8327	-1.4207	-9.1304
1.0707	0.0269	1.0707	55.88	48.784	11.472	0.008	0.007	1.3899e+08	1.33	1.96	-0.005	0.065	0.054	0.127	0.08	304.19	48.784	11.472	0.01	0.01	1.3899e+08	-1.6933	-0.7228	-9.5216
0.9668	0.0379	0.9668	55.65	48.784	11.472	0.008	0.007	1.3899e+08	1.335	1.95	0.06	0.066	0.055	0.13	0.08	304.09	48.784	11.472	0.01	0.01	1.3899e+08	-1.0777	0.4628	-9.5748
0.8515	0.0793	0.8515	55.65	48.784	11.472	0.008	0.007	1.3899e+08	1.335	1.95	0.06	0.066	0.055	0.13	0.08	304	48.784	11.472	0.01	0.01	1.3899e+08	-3.4082	-1.5729	-9.2466
1.044	0.0229	1.044	55.65	48.784	11.472	0.008	0.007	1.3899e+08	1.335	1.95	0.06	0.066	0.055	0.13	0.08	303.9	48.784	11.472	0.01	0.01	1.3899e+08	-2.606	-1.6003	-9.5397
0.992	0.0663	0.992	55.65	48.784	11.472	0.008	0.007	1.3899e+08	1.335	1.95	0.06	0.066	0.055	0.13	0.08	303.81	48.784	11.472	0.01	0.01	1.3899e+08	-2.384	-1.0586	-9.6071
1.0493	0.0289	1.0493	55.65	48.784	11.472	0.008	0.007	1.3899e+08	1.335	1.95	0.06	0.066	0.055	0.13	0.08	303.71	48.784	11.472	0.01	0.01	1.3899e+08	-2.8874	-1.6352	-9.5728
1.0898	-0.0157	1.0898	55.75	48.784	11.472	0.008	0.007	1.3899e+08	1.3	1.91	-0.02	0.067	0.056	0.133	0.08	303.61	48.784	11.472	0.01	0.01	1.3899e+08	-1.5627	-0.9284	-9.7239
0.997	0.0188	0.997	55.75	48.784	11.472	0.008	0.007	1.3899e+08	1.3	1.91	-0.02	0.067	0.056	0.133	0.08	303.52	48.784	11.472	0.01	0.01	1.3899e+08	-2.9495	-0.5717	-9.1422
1.1049	0.0353	1.1049	55.75	48.784	11.472	0.008	0.007	1.3899e+08	1.3	1.91	-0.02	0.067	0.056	0.133	0.08	303.43	48.784	11.472	0.01	0.01	1.3899e+08	-2.6007	-0.8116	-9.1242
0.9882	-0.002	0.9882	55.75	48.784	11.472	0.008	0.007	1.3899e+08	1.3	1.91	-0.02	0.067	0.056	0.133	0.08	303.34	48.784	11.472	0.01	0.01	1.3899e+08	-2.9277	1.2213	-8.8072
0.9286	-0.0068	0.9286	55.75	48.784	11.472	0.008	0.007	1.3899e+08	1.3	1.91	-0.02	0.067	0.056	0.133	0.08	303.25	48.784	11.472	0.01	0.01	1.3899e+08	-2.4896	-0.7442	-8.6642
1.0045	0.0739	1.0045	56.59	48.784	11.472	0.008	0.007	1.3899e+08	1.29	1.955	0.02	0.069	0.057	0.135	0.08	303.17	48.784	11.472	0.01	0.01	1.3899e+08	-2.1066	0.1462	-8.7143
0.8931	0.0205	0.8931	56.59	48.784	11.472	0.008	0.007	1.3899e+08	1.29	1.955	0.02	0.069	0.057	0.135	0.08	303.08	48.784	11.472	0.01	0.01	1.3899e+08	-3.1837	0.8179	-8.3798
0.872	0.0056	0.872	56.59	48.784	11.472	0.008	0.007	1.3899e+08	1.29	1.955	0.02	0.069	0.057	0.135	0.08	303	48.784	11.472	0.01	0.01	1.3899e+08	-3.5653	-1.4974	-8.0914
0.9645	-0.0092	0.9645	56.59	48.784	11.472	0.008	0.007	1.3899e+08	1.29	1.955	0.02	0.069	0.057	0.135	0.08	302.92	48.784	11.472	0.01	0.01	1.3899e+08	-2.2997	-0.504	-8.2235
0.9148	0.009	0.9148	56.59	48.784	11.472	0.008	0.007	1.3899e+08	1.29	1.955	0.02	0.069	0.057	0.135	0.08	302.84	48.784	11.472	0.01	0.01	1.3899e+08	-2.4807	-1.2342	-7.8082
1.0039	0.0406	1.0039	56.41	48.784	11.472	0.009	0.007	1.3899e+08	1.28	1.93	-0.065	0.03	0.025	0.059	0.08	302.76	48.784	11.472	0.01	0.01	1.3899e+08	-3.2054	-1.088	-7.5346
1.0148	0.015	1.0148	56.41	48.784	11.472	0.009	0.007	1.3899e+08	1.28	1.93	-0.065	0.03	0.025	0.059	0.08	302.68	48.784	11.472	0.01	0.01	1.3899e+08	-1.8001	-1.0698	-7.8257
1.0776	-0.0081	1.0776	56.41	48.784	11.472	0.009	0.007	1.3899e+08	1.28	1.93	-0.065	0.03	0.025	0.059	0.08	302.61	48.784	11.472	0.01	0.01	1.3899e+08	-3.1197	-0.5297	-7.0735
1.1065	0.0068	1.1065	56.41	48.784	11.472	0.009	0.007	1.3899e+08	1.28	1.93	-0.065	0.03	0.025	0.059	0.08	302.54	48.784	11.472	0.01	0.01	1.3899e+08	-2.8869	0.2687	-6.9488
0.9274	0.0287	0.9274	56.41	48.784	11.472	0.009	0.007	1.3899e+08	1.28	1.93	-0.065	0.03	0.025	0.059	0.08	302.47	48.784	11.472	0.01	0.01	1.3899e+08	-2.2386	0.2881	-6.9656
0.924	0.0378	0.924	57	48.784	11.472	0.009	0.007	1.3899e+08	1.25	1.925	-0.06	0.034	0.028	0.067	0.08	302.41	48.784	11.472	0.01	0.01	1.3899e+08	-3.0853	0.8714	-6.4928
0.9872	-0.0218	0.9872	57	48.784	11.472	0.009	0.007	1.3899e+08	1.25	1.925	-0.06	0.034	0.028	0.067	0.08	302.34	48.784	11.472	0.01	0.01	1.3899e+08	-2.1001	-1.1661	-6.7108
0.936	-0.058	0.936	57	48.784	11.472	0.009	0.007	1.3899e+08	1.25	1.925	-0.06	0.034	0.028	0.067	0.08	302.28	48.784	11.472	0.01	0.01	1.3899e+08	-2.4025	-0.3383	-5.906
0.9636	-0.0247	0.9636	57	48.784	11.472	0.009	0.007	1.3899e+08	1.25	1.925	-0.06	0.034	0.028	0.067	0.08	302.22	48.784	11.472	0.01	0.01	1.3899e+08	-1.3335	-0.2774	-5.7134
0.9797	0.0139	0.9797	57	48.784	11.472	0.009	0.007	1.3899e+08	1.25	1.925	-0.06	0.034	0.028	0.067	0.08	302.17	48.784	11.472	0.01	0.01	1.3899e+08	-1.9012	-2.3706	-5.3081
1.1024	-0.0165	1.1024	58.05	48.784	11.472	0.009	0.007	1.3899e+08	1.225	1.965	0.065	0.037	0.031	0.073	0.08	302.12	48.784	11.472	0.01	0.01	1.3899e+08	-2.5512	-0.6922	-4.6557
1.0241	-0.0453	1.0241	58.05	48.784	11.472	0.009	0.007	1.3899e+08	1.225	1.965	0.065	0.037	0.031	0.073	0.08	302.07	48.784	11.472	0.01	0.01	1.3899e+08	-0.3818	-0.0398	-4.7881
1.0069	0.0168	1.0069	58.05	48.784	11.472	0.009	0.007	1.3899e+08	1.225	1.965	0.065	0.037	0.031	0.073	0.08	302.03	48.784	11.472	0.01	0.01	1.3899e+08	-2.1035	-1.3569	-3.8837
1.0444	-0.0059	1.0444	58.05	48.784	11.472	0.009	0.007	1.3899e+08	1.225	1.965	0.065	0.037	0.031	0.073	0.08	302	48.784	11.472	0.01	0.01	1.3899e+08	-1.799	0.3436	-3.6959
1.0525	-0.0292	1.0525	58.05	48.784	11.472	0.009	0.007	1.3899e+08	1.225	1.965	0.065	0.037	0.031	0.073	0.08	301.96	48.784	11.472	0.01	0.01	1.3899e+08	-0.7568	0.3471	-3.4615
0.9452	0.032	0.9452	58.05	48.784	11.472	0.009	0.007	1.3899e+08	1.205	1.935	0.075	0.04	0.033	0.078	0.08	301.93	48.784	11.472	0.01	0.01	1.3899e+08	-2.0465	0.7675	-2.9478
0.9494	-0.0057	0.9494	58.05	48.784	11.472	0.009	0.007	1.3899e+08	1.205	1.935	0.075	0.04	0.033	0.078	0.08	301.91	48.784	11.472	0.01	0.01	1.3899e+08	-0.7243	0.3837	-2.894
0.9165	0.0316	0.9165	58.05	48.784	11.472	0.009	0.007	1.3899e+08	1.205	1.935	0.075	0.04	0.033	0.078	0.08	301.88	48.784	11.472	0.01	0.01	1.3899e+08	-0.7994	-0.4861	-2.6182
0.9517	0.0266	0.9517	58.05	48.784	11.472	0.009	0.007	1.3899e+08	1.205	1.935	0.075	0.04	0.033	0.078	0.08	301.85	48.784	11.472	0.01	0.01	1.3899e+08	-0.9468	0.1917	-2.4554
0.997	0.0596	0.997	58.05	48.784	11.472	0.009	0.007	1.3899e+08	1.205	1.935	0.075	0.04	0.033	0.078	0.08	301.83	48.784	11.472	0.01	0.01	1.3899e+08	-0.5208	-0.8236	-2.5258
0.9132	0.0211	0.9132	59.43	48.784	11.472	0.009	0.007	1.3899e+08	1.155	1.955	0.025	0.042	0.035	0.084	0.08	301.81	48.784	11.472	0.01	0.01	1.3899e+08	-1.5801	-0.613	-2.2507
0.9955	0.0202	0.9955	59.43	48.784	11.472	0.009	0.007	1.3899e+08	1.155	1.955	0.025	0.042	0.035	0.084	0.08	301.78	48.784	11.472	0.01	0.01	1.3899e+08	-0.6254	-0.3851	-2.2151
1.0534	0.009	1.0534	59.43	48.784	11.472	0.009	0.007	1.3899e+08	1.155	1.955	0.025	0.042	0.035	0.084	0.08	301.76	48.784	11.472	0.01	0.01	1.3899e+08	0.0369	-0.9512	-2.392
1.0171	-0.0365	1.0171	59.43	48.784	11.472	0.009	0.007	1.3899e+08	1.155	1.955	0.025	0.042	0.035	0.084	0.08	301.75	48.784	11.472	0.01	0.01	1.3899e+08	-1.0293	0.704	-1.4598
1.0389	-0.0201	1.0389	59.43	48.784	11.472	0.009	0.007	1.3899e+08	1.155	1.955	0.025	0.042	0.035	0.084	0.08	301.73	48.784	11.472	0.01	0.01	1.3899e+08	1.0238	0.1951	-1.7207
1.0517	0.0102	1.0517	60.55	48.784	11.472	0.009	0.007	1.3899e+08	1.12	1.985	0.055	0.045	0.037	0.088	0.08	301.72	48.784	11.472	0.01	0.01	1.3899e+08	-0.085	0.7047	-0.957
1.0384	0.0145	1.0384	60.55	48.784	11.472	0.009	0.007	1.3899e+08	1.12	1.985	0.055	0.045	0.037	0.088	0.08	301.71	48.784	11.472	0.01	0.01	1.3899e+08	-0.3678	1.6222	-0.6911
0.917	-0.008	0.917	60.55	48.784	11.472	0.009	0.007	1.3899e+08	1.12	1.985	0.055	0.045	0.037	0.088	0.08	301.71	48.784	11.472	0.01	0.01	1.3899e+08	1.1128	0.7128	-0.6893
0.871	-0.0036	0.871	60.55	48.784	11.472	0.009	0.007	1.3899e+08	1.12	1.985	0.055	0.045	0.037	0.088	0.08	301.71	48.784	11.472	0.01	0.01	1.3899e+08	-0.0793	0.5973	-0.106
1.0004	-0.0148	1.0004	60.55	48.784	11.472	0.009	0.007	1.3899e+08	1.12	1.985	0.055	0.045	0.037	0.088	0.08	301.71	48.784	11.472	0.01	0.01	1.3899e+08	0.4004	-1.2439	0.1385
1.046	-0.0104	1.046	59.72	48.784	11.472	0.009	0.007	1.3899e+08	1.15	1.97	-0.01	0.047	0.039	0.092	0.08	301.71	48.784	11.472	0.01	0.01	1.3899e+08	1.2988	0.1139	0.344
0.8587	0.0473	0.8587	59.72	48.784	11.472	0.009	0.007	1.3899e+08	1.15	1.97	-0.01	0.047	0.039	0.092	0.08	301.72	48.784	11.472	0.01	0.01	1.3899e+08	0.2848	0.5754	0.8543
0.9933	0.0686	0.9933	59.72	48.784	11.472	0.009	0.007	1.3899e+08	1.15	1.97	-0.01	0.047	0.039	0.092	0.08	301.73	48.784	11.472	0.01	0.01	1.3899e+08	0.4072	-2.1954	0.6383
1.0896	0.02	1.0896	59.72	48.784	11.472	0.009	0.007	1.3899e+08	1.15	1.97	-0.01	0.047	0.039	0.092	0.08	301.73	48.784	11.472	0.01	0.01	1.3899e+08	1.4908	-0.6153	0.5387
1.0858	0.1251	1.0858	59.72	48.784	11.472	0.009	0.007	1.3899e+08	1.15	1.97	-0.01	0.047	0.039	0.092	0.08	301.74	48.784	11.472	0.01	0.01	1.3899e+08	0.4413	0.7755	0.5644
1.0726	0.1929	1.0726	60.86	48.784	11.472	0.009	0.008	1.3899e+08	1.1	1.97	-0.07	0.049	0.041	0.097	0.08	301.74	48.784	11.472	0.01	0.01	1.3899e+08	0.4734	0.248	-0.2854
0.9991	0.1532	0.9991	60.86	48.784	11.472	0.009	0.008	1.3899e+08	1.1	1.97	-0.07	0.049	0.041	0.097	0.08	301.73	48.784	11.472	0.01	0.01	1.3899e+08	-1.2136	0.8189	-0.449
0.9186	0.0885	0.9186	60.86	48.784	11.472	0.009	0.008	1.3899e+08	1.1	1.97	-0.07	0.049	0.041	0.097	0.08	301.72	48.784	11.472	0.01	0.01	1.3899e+08	-0.6614	1.5789	-1.2354
0.9627	0.052	0.9627	60.86	48.784	11.472	0.009	0.008	1.3899e+08	1.1	1.97	-0.07	0.049	0.041	0.097	0.08	301.7	48.784	11.472	0.01	0.01	1.3899e+08	-0.0344	0.0267	-1.6544
0.9199	0.0609	0.9199	60.86	48.784	11.472	0.009	0.008	1.3899e+08	1.1	1.97	-0.07	0.049	0.041	0.097	0.08	301.69	48.784	11.472	0.01	0.01	1.3899e+08	-0.6126	0.1819	-1.6914
0.8316	0.0816	0.8316	60.75	48.784	11.472	0.009	0.008	1.3899e+08	1.075	1.92	0.14	0.052	0.043	0.102	0.08	301.67	48.784	11.472	0.01	0.01	1.3899e+08	-0.5098	0.2813	-1.89
0.9169	0.0783	0.9169	60.75	48.784	11.472	0.009	0.008	1.3899e+08	1.075	1.92	0.14	0.052	0.043	0.102	0.08	301.65	48.784	11.472	0.01	0.01	1.3899e+08	-1.27	-1.2055	-2.1506
1.0082	0.0419	1.0082	60.75	48.784	11.472	0.009	0.008	1.3899e+08	1.075	1.92	0.14	0.052	0.043	0.102	0.08	301.63	48.784	11.472	0.01	0.01	1.3899e+08	-1.7907	-1.1579	-2.1624
1.0159	0.0811	1.0159	60.75	48.784	11.472	0.009	0.008	1.3899e+08	1.075	1.92	0.14	0.052	0.043	0.102	0.08	301.6	48.784	11.472	0.01	0.01	1.3899e+08	-1.122	-0.6459	-2.7049
1.0153	0.0958	1.0153	60.75	48.784	11.472	0.009	0.008	1.3899e+08	1.075	1.92	0.14	0.052	0.043	0.102	0.08	301.57	48.784	11.472	0.01	0.01	1.3899e+08	-1.9033	-0.8779	-2.9252
1.0388	0.0329	1.0388	60.13	48.784	11.472	0.009	0.008	1.3899e+08	1.115	1.94	-0.115	0.053	0.044	0.105	0.08	301.54	48.784	11.472	0.01	0.01	1.3899e+08	-2.7678	0.3845	-2.8324
1.0366	0.0144	1.0366	60.13	48.784	11.472	0.009	0.008	1.3899e+08	1.115	1.94	-0.115	0.053	0.044	0.105	0.08	301.51	48.784	11.472	0.01	0.01	1.3899e+08	-1.8924	-0.4347	-3.2829
1.0541	0.0795	1.0541	60.13	48.784	11.472	0.009	0.008	1.3899e+08	1.115	1.94	-0.115	0.053	0.044	0.105	0.08	301.47	48.784	11.472	0.01	0.01	1.3899e+08	-1.6527	0.339	-3.4007
0.9221	0.0713	0.9221	60.13	48.784	11.472	0.009	0.008	1.3899e+08	1.115	1.94	-0.115	0.053	0.044	0.105	0.08	301.44	48.784	11.472	0.01	0.01	1.3899e+08	-2.2391	1.3547	-3.699
0.945	0.0175	0.945	60.13	48.784	11.472	0.009	0.008	1.3899e+08	1.115	1.94	-0.115	0.053	0.044	0.105	0.08	301.4	48.784	11.472	0.01	0.01	1.3899e+08	-1.5748	-1.4718	-3.9778
0.9978	0.0769	0.9978	58.8	48.784	11.472	0.007	0.006	1.3899e+08	1.14	1.885	0.055	0.055	0.045	0.108	0.08	301.36	48.784	11.472	0.01	0.01	1.3899e+08	-2.4881	0.7509	-3.8787
0.9694	0.0596	0.9694	58.8	48.784	11.472	0.007	0.006	1.3899e+08	1.14	1.885	0.055	0.055	0.045	0.108	0.08	301.32	48.784	11.472	0.01	0.01	1.3899e+08	-2.5294	-0.2848	-4.1793
0.9629	0.0654	0.9629	58.8	48.784	11.472	0.007	0.006	1.3899e+08	1.14	1.885	0.055	0.055	0.045	0.108	0.08	301.27	48.784	11.472	0.01	0.01	1.3899e+08	-3.0488	-0.6839	-4.2646
1.0157	-0.0029	1.0157	58.8	48.784	11.472	0.007	0.006	1.3899e+08	1.14	1.885	0.055	0.055	0.045	0.108	0.08	301.23	48.784	11.472	0.01	0.01	1.3899e+08	-2.5567	-0.7749	-4.4687
1.0806	0.0495	1.0806	58.8	48.784	11.472	0.007	0.006	1.3899e+08	1.14	1.885	0.055	0.055	0.045	0.108	0.08	301.18	48.784	11.472	0.01	0.01	1.3899e+08	-1.5692	-0.3342	-4.5686
0.9444	0.0643	0.9444	58.72	48.784	11.472	0.008	0.006	1.3899e+08	1.15	1.895	0	0.057	0.047	0.112	0.08	301.14	48.784	11.472	0.01	0.01	1.3899e+08	-4.0233	0.7031	-4.1216
0.9546	0.0208	0.9546	58.72	48.784	11.472	0.008	0.006	1.3899e+08	1.15	1.895	0	0.057	0.047	0.112	0.08	301.1	48.784	11.472	0.01	0.01	1.3899e+08	-2.5951	-0.4129	-4.552
1.0132	0.0164	1.0132	58.72	48.784	11.472	0.008	0.006	1.3899e+08	1.15	1.895	0	0.057	0.047	0.112	0.08	301.05	48.784	11.472	0.01	0.01	1.3899e+08	-2.5261	-0.3477	-4.5997
0.9957	0.0213	0.9957	58.72	48.784	11.472	0.008	0.006	1.3899e+08	1.15	1.895	0	0.057	0.047	0.112	0.08	301.01	48.784	11.472	0.01	0.01	1.3899e+08	-3.4305	0.2945	-4.2262
0.9396	0.0142	0.9396	58.72	48.784	11.472	0.008	0.006	1.3899e+08	1.15	1.895	0	0.057	0.047	0.112	0.08	300.96	48.784	11.472	0.01	0.01	1.3899e+08	-2.7831	0.2422	-4.3711
0.8832	0.0136	0.8832	57.57	48.784	11.472	0.008	0.006	1.3899e+08	1.195	1.88	0.045	0.058	0.048	0.115	0.08	300.92	48.784	11.472	0.01	0.01	1.3899e+08	-3.4395	-0.6946	-4.035
1.0063	0.0366	1.0063	57.57	48.784	11.472	0.008	0.006	1.3899e+08	1.195	1.88	0.045	0.058	0.048	0.115	0.08	300.88	48.784	11.472	0.01	0.01	1.3899e+08	-3.5844	-1.0138	-3.8778
1.0058	0.0079	1.0058	57.57	48.784	11.472	0.008	0.006	1.3899e+08	1.195	1.88	0.045	0.058	0.048	0.115	0.08	300.84	48.784	11.472	0.01	0.01	1.3899e+08	-2.8797	0.0922	-3.9431
1.0201	-0.0094	1.0201	57.57	48.784	11.472	0.008	0.006	1.3899e+08	1.195	1.88	0.045	0.058	0.048	0.115	0.08	300.81	48.784	11.472	0.01	0.01	1.3899e+08	-2.6711	-0.6257	-3.8202
0.976	0.0295	0.976	57.57	48.784	11.472	0.008	0.006	1.3899e+08	1.195	1.88	0.045	0.058	0.048	0.115	0.08	300.77	48.784	11.472	0.01	0.01	1.3899e+08	-2.697	-0.1903	-3.5606
0.9931	0.0469	0.9931	60.2	48.784	11.472	0.008	0.006	1.3899e+08	1.075	1.875	-0.035	0.06	0.05	0.118	0.08	300.74	48.784	11.472	0.01	0.01	1.3899e+08	-3.8224	-0.0838	-3.2007
1.0725	-0.0076	1.0725	60.2	48.784	11.472	0.008	0.006	1.3899e+08	1.075	1.875	-0.035	0.06	0.05	0.118	0.08	300.7	48.784	11.472	0.01	0.01	1.3899e+08	-3.3788	-0.2071	-3.2682
0.9004	0.0356	0.9004	60.2	48.784	11.472	0.008	0.006	1.3899e+08	1.075	1.875	-0.035	0.06	0.05	0.118	0.08	300.67	48.784	11.472	0.01	0.01	1.3899e+08	-3.1002	0.3554	-3.0717
1.0031	0.0279	1.0031	60.2	48.784	11.472	0.008	0.006	1.3899e+08	1.075	1.875	-0.035	0.06	0.05	0.118	0.08	300.64	48.784	11.472	0.01	0.01	1.3899e+08	-3.1408	-1.0671	-3.0895
1.0378	-0.0175	1.0378	60.2	48.784	11.472	0.008	0.006	1.3899e+08	1.075	1.875	-0.035	0.06	0.05	0.118	0.08	300.62	48.784	11.472	0.01	0.01	1.3899e+08	-3.2324	0.2429	-2.6556
0.9342	-0.0004	0.9342	57.42	48.784	11.472	0.008	0.006	1.3899e+08	1.16	1.815	0	0.061	0.051	0.121	0.08	300.59	48.784	11.472	0.01	0.01	1.3899e+08	-3.5624	-0.7622	-2.3397
0.9889	0.041	0.9889	57.42	48.784	11.472	0.008	0.006	1.3899e+08	1.16	1.815	0	0.061	0.051	0.121	0.08	300.57	48.784	11.472	0.01	0.01	1.3899e+08	-2.9679	-1.0816	-2.3343
0.9383	0.0062	0.9383	57.42	48.784	11.472	0.008	0.006	1.3899e+08	1.16	1.815	0	0.061	0.051	0.121	0.08	300.55	48.784	11.472	0.01	0.01	1.3899e+08	-3.6242	-0.097	-1.8773
1.0427	-0.0278	1.0427	57.42	48.784	11.472	0.008	0.006	1.3899e+08	1.16	1.815	0	0.061	0.051	0.121	0.08	300.53	48.784	11.472	0.01	0.01	1.3899e+08	-2.994	-2.0227	-1.8896
1.0946	-0.0001	1.0946	57.42	48.784	11.472	0.008	0.006	1.3899e+08	1.16	1.815	0	0.061	0.051	0.121	0.08	300.51	48.784	11.472	0.01	0.01	1.3899e+08	-1.9492	0.4753	-1.6292
0.873	-0.0038	0.873	61.06	48.784	11.472	0.008	0.007	1.3899e+08	1.05	1.895	-0.01	0.063	0.052	0.124	0.08	300.51	48.784	11.472	0.01	0.01	1.3899e+08	-3.7542	-0.3694	-0.8565
1.0642	-0.0533	1.0642	61.06	48.784	11.472	0.008	0.007	1.3899e+08	1.05	1.895	-0.01	0.063	0.052	0.124	0.08	300.5	48.784	11.472	0.01	0.01	1.3899e+08	-3.0911	-1.3546	-0.6331
1.0393	-0.0076	1.0393	61.06	48.784	11.472	0.008	0.007	1.3899e+08	1.05	1.895	-0.01	0.063	0.052	0.124	0.08	300.49	48.784	11.472	0.01	0.01	1.3899e+08	-1.4368	0.5557	-0.5553
0.9522	0.0467	0.9522	61.06	48.784	11.472	0.008	0.007	1.3899e+08	1.05	1.895	-0.01	0.063	0.052	0.124	0.08	300.5	48.784	11.472	0.01	0.01	1.3899e+08	-3.5799	-0.4232	0.1777
1.07	-0.0271	1.07	61.06	48.784	11.472	0.008	0.007	1.3899e+08	1.05	1.895	-0.01	0.063	0.052	0.124	0.08	300.49	48.784	11.472	0.01	0.01	1.3899e+08	-1.8133	0.2766	-0.129
0.9595	-0.0198	0.9595	60.29	48.784	11.472	0.008	0.007	1.3899e+08	1.07	1.87	-0.05	0.064	0.053	0.126	0.08	300.5	48.784	11.472	0.01	0.01	1.3899e+08	-2.3138	0.6477	0.5706
0.8825	0.0393	0.8825	60.29	48.784	11.472	0.008	0.007	1.3899e+08	1.07	1.87	-0.05	0.064	0.053	0.126	0.08	300.51	48.784	11.472	0.01	0.01	1.3899e+08	-3.7432	-0.426	1.1405
1.0184	-0.0696	1.0184	60.29	48.784	11.472	0.008	0.007	1.3899e+08	1.07	1.87	-0.05	0.064	0.053	0.126	0.08	300.52	48.784	11.472	0.01	0.01	1.3899e+08	-1.2822	1.1206	0.7573
1.1461	-0.0437	1.1461	60.29	48.784	11.472	0.008	0.007	1.3899e+08	1.07	1.87	-0.05	0.064	0.053	0.126	0.08	300.53	48.784	11.472	0.01	0.01	1.3899e+08	-0.5447	-0.2846	1.3537
1.033	0.0806	1.033	60.29	48.784	11.472	0.008	0.007	1.3899e+08	1.07	1.87	-0.05	0.064	0.053	0.126	0.08	300.55	48.784	11.472	0.01	0.01	1.3899e+08	-1.3098	1.3408	1.6689
0.8256	0.0299	0.8256	60.21	48.784	11.472	0.008	0.007	1.3899e+08	1.085	1.89	0.035	0.065	0.054	0.129	0.08	300.57	48.784	11.472	0.01	0.01	1.3899e+08	-1.6846	2.2675	1.7539
1.0537	-0.0384	1.0537	60.21	48.784	11.472	0.008	0.007	1.3899e+08	1.085	1.89	0.035	0.065	0.054	0.129	0.08	300.59	48.784	11.472	0.01	0.01	1.3899e+08	-2.2788	-0.9371	2.3066
1.0403	0.029	1.0403	60.21	48.784	11.472	0.008	0.007	1.3899e+08	1.085	1.89	0.035	0.065	0.054	0.129	0.08	300.62	48.784	11.472	0.01	0.01	1.3899e+08	-1.9023	1.4205	2.4456
0.8272	0.1147	0.8272	60.21	48.784	11.472	0.008	0.007	1.3899e+08	1.085	1.89	0.035	0.065	0.054	0.129	0.08	300.64	48.784	11.472	0.01	0.01	1.3899e+08	-2.0585	0.9359	2.2324
0.8387	0.0255	0.8387	60.21	48.784	11.472	0.008	0.007	1.3899e+08	1.085	1.89	0.035	0.065	0.054	0.129	0.08	300.67	48.784	11.472	0.01	0.01	1.3899e+08	-2.4132	-0.0919	2.3263
1.0228	-0.0247	1.0228	62.09	48.784	11.472	0.008	0.007	1.3899e+08	1.02	1.92	-0.05	0.067	0.055	0.131	0.08	300.69	48.784	11.472	0.01	0.01	1.3899e+08	-1.5222	-2.2736	2.377
1.1695	0.0267	1.1695	62.09	48.784	11.472	0.008	0.007	1.3899e+08	1.02	1.92	-0.05	0.067	0.055	0.131	0.08	300.71	48.784	11.472	0.01	0.01	1.3899e+08	-1.1461	-0.634	2.3869
1.1046	0.0721	1.1046	62.09	48.784	11.472	0.008	0.007	1.3899e+08	1.02	1.92	-0.05	0.067	0.055	0.131	0.08	300.74	48.784	11.472	0.01	0.01	1.3899e+08	-1.6081	1.2347	2.3414
0.9074	0.0368	0.9074	62.09	48.784	11.472	0.008	0.007	1.3899e+08	1.02	1.92	-0.05	0.067	0.055	0.131	0.08	300.76	48.784	11.472	0.01	0.01	1.3899e+08	-1.4763	0.2187	2.3214
0.963	-0.0187	0.963	62.09	48.784	11.472	0.008	0.007	1.3899e+08	1.02	1.92	-0.05	0.067	0.055	0.131	0.08	300.79	48.784	11.472	0.01	0.01	1.3899e+08	-1.3137	-0.9326	2.4705
1.0429	0.039	1.0429	61.24	48.784	11.472	0.008	0.007	1.3899e+08	1.05	1.91	-0.015	0.068	0.056	0.134	0.08	300.81	48.784	11.472	0.01	0.01	1.3899e+08	-1.831	0.56	2.7698
0.9537	0.0583	0.9537	61.24	48.784	11.472	0.008	0.007	1.3899e+08	1.05	1.91	-0.015	0.068	0.056	0.134	0.08	300.85	48.784	11.472	0.01	0.01	1.3899e+08	-2.9675	0.872	3.1304
0.9891	-0.0508	0.9891	61.24	48.784	11.472	0.008	0.007	1.3899e+08	1.05	1.91	-0.015	0.068	0.056	0.134	0.08	300.87	48.784	11.472	0.01	0.01	1.3899e+08	-0.397	-0.6812	2.6701
0.9613	-0.0349	0.9613	61.24	48.784	11.472	0.008	0.007	1.3899e+08	1.05	1.91	-0.015	0.068	0.056	0.134	0.08	300.91	48.784	11.472	0.01	0.01	1.3899e+08	-1.3726	0.3086	3.5181
1.0369	0.0749	1.0369	61.24	48.784	11.472	0.008	0.007	1.3899e+08	1.05	1.91	-0.015	0.068	0.056	0.134	0.08	300.95	48.784	11.472	0.01	0.01	1.3899e+08	-2.2492	-0.4476	3.7995
1.1345	0.0532	1.1345	60.4	48.784	11.472	0.009	0.007	1.3899e+08	1.07	1.885	-0.015	0.031	0.026	0.061	0.08	300.98	48.784	11.472	0.01	0.01	1.3899e+08	-0.4842	0.7789	3.1446
1.0068	0.0162	1.0068	60.4	48.784	11.472	0.009	0.007	1.3899e+08	1.07	1.885	-0.015	0.031	0.026	0.061	0.08	301.01	48.784	11.472	0.01	0.01	1.3899e+08	-0.9502	0.8512	3.3431
0.8443	0.0743	0.8443	60.4	48.784	11.472	0.009	0.007	1.3899e+08	1.07	1.885	-0.015	0.031	0.026	0.061	0.08	301.05	48.784	11.472	0.01	0.01	1.3899e+08	-2.5764	0.4575	3.8547
0.9051	-0.0071	0.9051	60.4	48.784	11.472	0.009	0.007	1.3899e+08	1.07	1.885	-0.015	0.031	0.026	0.061	0.08	301.09	48.784	11.472	0.01	0.01	1.3899e+08	-2.3139	0.7442	3.8626
1.1458	-0.0654	1.1458	60.4	48.784	11.472	0.009	0.007	1.3899e+08	1.07	1.885	-0.015	0.031	0.026	0.061	0.08	301.13	48.784	11.472	0.01	0.01	1.3899e+08	0.0129	-0.5091	3.777
1.0444	0.0277	1.0444	59.75	48.784	11.472	0.009	0.007	1.3899e+08	1.09	1.87	0.025	0.034	0.028	0.068	0.08	301.18	48.784	11.472	0.01	0.01	1.3899e+08	-0.9412	1.1009	4.4933
0.8409	0.0337	0.8409	59.75	48.784	11.472	0.009	0.007	1.3899e+08	1.09	1.87	0.025	0.034	0.028	0.068	0.08	301.22	48.784	11.472	0.01	0.01	1.3899e+08	-1.1837	1.9962	4.5362
0.9584	0.0195	0.9584	59.75	48.784	11.472	0.009	0.007	1.3899e+08	1.09	1.87	0.025	0.034	0.028	0.068	0.08	301.27	48.784	11.472	0.01	0.01	1.3899e+08	-0.3101	-0.8242	4.6118
1.0595	0.0481	1.0595	59.75	48.784	11.472	0.009	0.007	1.3899e+08	1.09	1.87	0.025	0.034	0.028	0.068	0.08	301.32	48.784	11.472	0.01	0.01	1.3899e+08	-0.9797	0.2211	4.6372
0.9488	0.1031	0.9488	59.75	48.784	11.472	0.009	0.007	1.3899e+08	1.09	1.87	0.025	0.034	0.028	0.068	0.08	301.36	48.784	11.472	0.01	0.01	1.3899e+08	-1.4575	1.2163	4.6303
0.748	0.0227	0.748	62.29	48.784	11.472	0.009	0.007	1.3899e+08	1	1.91	-0.08	0.038	0.031	0.075	0.08	301.41	48.784	11.472	0.01	0.01	1.3899e+08	-2.0921	1.2646	4.7074
0.9629	-0.0804	0.9629	62.29	48.784	11.472	0.009	0.007	1.3899e+08	1	1.91	-0.08	0.038	0.031	0.075	0.08	301.46	48.784	11.472	0.01	0.01	1.3899e+08	-0.6546	-2.0781	4.7023
1.1449	-0.0348	1.1449	62.29	48.784	11.472	0.009	0.007	1.3899e+08	1	1.91	-0.08	0.038	0.031	0.075	0.08	301.51	48.784	11.472	0.01	0.01	1.3899e+08	0.5569	-0.7674	5.1448
1.0922	0.0339	1.0922	62.29	48.784	11.472	0.009	0.007	1.3899e+08	1	1.91	-0.08	0.038	0.031	0.075	0.08	301.57	48.784	11.472	0.01	0.01	1.3899e+08	-1.0522	0.9541	5.6209
1.0122	0.0541	1.0122	62.29	48.784	11.472	0.009	0.007	1.3899e+08	1	1.91	-0.08	0.038	0.031	0.075	0.08	301.62	48.784	11.472	0.01	0.01	1.3899e+08	0.5057	0.0004	5.3477
1.0051	0.0218	1.0051	60.95	48.784	11.472	0.009	0.007	1.3899e+08	1.065	1.915	0.02	0.04	0.033	0.08	0.08	301.68	48.784	11.472	0.01	0.01	1.3899e+08	-0.3694	-0.4074	5.5114
1.0661	0.0763	1.0661	60.95	48.784	11.472	0.009	0.007	1.3899e+08	1.065	1.915	0.02	0.04	0.033	0.08	0.08	301.74	48.784	11.472	0.01	0.01	1.3899e+08	-1.3127	0.2758	5.8267
0.9961	0.0491	0.9961	60.95	48.784	11.472	0.009	0.007	1.3899e+08	1.065	1.915	0.02	0.04	0.033	0.08	0.08	301.79	48.784	11.472	0.01	0.01	1.3899e+08	-1.3757	1.3345	5.6642
0.931	0.0413	0.931	60.95	48.784	11.472	0.009	0.007	1.3899e+08	1.065	1.915	0.02	0.04	0.033	0.08	0.08	301.85	48.784	11.472	0.01	0.01	1.3899e+08	-0.4552	-0.4554	5.4687
0.9487	0.0213	0.9487	60.95	48.784	11.472	0.009	0.007	1.3899e+08	1.065	1.915	0.02	0.04	0.033	0.08	0.08	301.91	48.784	11.472	0.01	0.01	1.3899e+08	-0.6188	-0.2902	5.5359
0.9341	0.0502	0.9341	60.64	48.784	11.472	0.009	0.007	1.3899e+08	1.06	1.88	0.065	0.043	0.035	0.084	0.08	301.97	48.784	11.472	0.01	0.01	1.3899e+08	-1.714	0.1272	5.818
1.0186	0.008	1.0186	60.64	48.784	11.472	0.009	0.007	1.3899e+08	1.06	1.88	0.065	0.043	0.035	0.084	0.08	302.02	48.784	11.472	0.01	0.01	1.3899e+08	0.2604	-0.5391	5.35
1.0397	0.0371	1.0397	60.64	48.784	11.472	0.009	0.007	1.3899e+08	1.06	1.88	0.065	0.043	0.035	0.084	0.08	302.07	48.784	11.472	0.01	0.01	1.3899e+08	1.1101	-0.46	5.0548
0.9584	0.0758	0.9584	60.64	48.784	11.472	0.009	0.007	1.3899e+08	1.06	1.88	0.065	0.043	0.035	0.084	0.08	302.13	48.784	11.472	0.01	0.01	1.3899e+08	-0.3417	-0.2451	5.4836
0.9012	-0.0351	0.9012	60.64	48.784	11.472	0.009	0.007	1.3899e+08	1.06	1.88	0.065	0.043	0.035	0.084	0.08	302.18	48.784	11.472	0.01	0.01	1.3899e+08	-0.9578	0.5021	5.7902
1.0244	0.0094	1.0244	60.92	48.784	11.472	0.009	0.007	1.3899e+08	1.04	1.87	-0.03	0.045	0.037	0.088	0.08	302.24	48.784	11.472	0.01	0.01	1.3899e+08	0.7392	-1.4753	5.6766
1.0648	0.1097	1.0648	60.92	48.784	11.472	0.009	0.007	1.3899e+08	1.04	1.87	-0.03	0.045	0.037	0.088	0.08	302.3	48.784	11.472	0.01	0.01	1.3899e+08	-0.9701	-0.3167	6.0788
1.1208	-0.0022	1.1208	60.92	48.784	11.472	0.009	0.007	1.3899e+08	1.04	1.87	-0.03	0.045	0.037	0.088	0.08	302.36	48.784	11.472	0.01	0.01	1.3899e+08	-0.658	1.9305	5.9369
1.1401	-0.0579	1.1401	60.92	48.784	11.472	0.009	0.007	1.3899e+08	1.04	1.87	-0.03	0.045	0.037	0.088	0.08	302.42	48.784	11.472	0.01	0.01	1.3899e+08	1.1294	0.964	5.979
0.9248	0.0733	0.9248	60.92	48.784	11.472	0.009	0.007	1.3899e+08	1.04	1.87	-0.03	0.045	0.037	0.088	0.08	302.49	48.784	11.472	0.01	0.01	1.3899e+08	-0.419	2.5176	6.4705
0.8528	0.1092	0.8528	59.87	48.784	11.472	0.009	0.007	1.3899e+08	1.08	1.865	-0.06	0.047	0.039	0.092	0.08	302.55	48.784	11.472	0.01	0.01	1.3899e+08	-0.579	2.029	6.1933
0.7783	0.0386	0.7783	59.87	48.784	11.472	0.009	0.007	1.3899e+08	1.08	1.865	-0.06	0.047	0.039	0.092	0.08	302.62	48.784	11.472	0.01	0.01	1.3899e+08	-0.8016	0.913	6.1082
0.868	0.0264	0.868	59.87	48.784	11.472	0.009	0.007	1.3899e+08	1.08	1.865	-0.06	0.047	0.039	0.092	0.08	302.68	48.784	11.472	0.01	0.01	1.3899e+08	0.3007	-0.6203	5.851
0.91	0.0517	0.91	59.87	48.784	11.472	0.009	0.007	1.3899e+08	1.08	1.865	-0.06	0.047	0.039	0.092	0.08	302.73	48.784	11.472	0.01	0.01	1.3899e+08	1.1475	-1.9351	5.5489
0.9359	0.064	0.9359	59.87	48.784	11.472	0.009	0.007	1.3899e+08	1.08	1.865	-0.06	0.047	0.039	0.092	0.08	302.8	48.784	11.472	0.01	0.01	1.3899e+08	-1.996	-1.251	6.4938
1.1415	0.0147	1.1415	60.79	48.784	11.472	0.009	0.007	1.3899e+08	1.07	1.915	0.055	0.049	0.04	0.096	0.08	302.86	48.784	11.472	0.01	0.01	1.3899e+08	-0.1613	-2.4432	5.904
1.2282	0.0542	1.2282	60.79	48.784	11.472	0.009	0.007	1.3899e+08	1.07	1.915	0.055	0.049	0.04	0.096	0.08	302.91	48.784	11.472	0.01	0.01	1.3899e+08	0.7233	-0.7249	5.6307
1.0845	0.1548	1.0845	60.79	48.784	11.472	0.009	0.007	1.3899e+08	1.07	1.915	0.055	0.049	0.04	0.096	0.08	302.97	48.784	11.472	0.01	0.01	1.3899e+08	-1.2421	0.2144	5.8143
1.064	0.0582	1.064	60.79	48.784	11.472	0.009	0.007	1.3899e+08	1.07	1.915	0.055	0.049	0.04	0.096	0.08	303.02	48.784	11.472	0.01	0.01	1.3899e+08	-0.3497	1.4136	4.9874
1.1142	0.0492	1.1142	60.79	48.784	11.472	0.009	0.007	1.3899e+08	1.07	1.915	0.055	0.049	0.04	0.096	0.08	303.07	48.784	11.472	0.01	0.01	1.3899e+08	0.1879	0.5371	4.8568
0.9286	0.0801	0.9286	60.59	48.784	11.472	0.009	0.008	1.3899e+08	1.07	1.895	0.095	0.05	0.042	0.099	0.08	303.12	48.784	11.472	0.01	0.01	1.3899e+08	-2.0179	2.4507	5.1704
0.8336	0.0334	0.8336	60.59	48.784	11.472	0.009	0.008	1.3899e+08	1.07	1.895	0.095	0.05	0.042	0.099	0.08	303.18	48.784	11.472	0.01	0.01	1.3899e+08	-1.5489	1.9878	4.8965
0.8708	-0.0357	0.8708	60.59	48.784	11.472	0.009	0.008	1.3899e+08	1.07	1.895	0.095	0.05	0.042	0.099	0.08	303.22	48.784	11.472	0.01	0.01	1.3899e+08	0.2044	-0.4475	4.605
0.9251	0.004	0.9251	60.59	48.784	11.472	0.009	0.008	1.3899e+08	1.07	1.895	0.095	0.05	0.042	0.099	0.08	303.27	48.784	11.472	0.01	0.01	1.3899e+08	-0.2954	-0.2179	5.129
0.9188	0.0641	0.9188	60.59	48.784	11.472	0.009	0.008	1.3899e+08	1.07	1.895	0.095	0.05	0.042	0.099	0.08	303.32	48.784	11.472	0.01	0.01	1.3899e+08	0.0996	-1.0512	4.8823
0.9275	0.0137	0.9275	58.69	48.784	11.472	0.009	0.008	1.3899e+08	1.145	1.88	-0.075	0.052	0.043	0.103	0.08	303.38	48.784	11.472	0.01	0.01	1.3899e+08	-1.6742	-0.754	5.455
1.138	0.0149	1.138	58.69	48.784	11.472	0.009	0.008	1.3899e+08	1.145	1.88	-0.075	0.052	0.043	0.103	0.08	303.43	48.784	11.472	0.01	0.01	1.3899e+08	0.3497	-1.9462	5.0351
1.2136	0.0448	1.2136	58.69	48.784	11.472	0.009	0.008	1.3899e+08	1.145	1.88	-0.075	0.052	0.043	0.103	0.08	303.48	48.784	11.472	0.01	0.01	1.3899e+08	0.2225	-0.0652	5.0754
1.0148	0.0419	1.0148	58.69	48.784	11.472	0.009	0.008	1.3899e+08	1.145	1.88	-0.075	0.052	0.043	0.103	0.08	303.54	48.784	11.472	0.01	0.01	1.3899e+08	-1.3727	2.4976	5.5667
0.8872	0.0204	0.8872	58.69	48.784	11.472	0.009	0.008	1.3899e+08	1.145	1.88	-0.075	0.052	0.043	0.103	0.08	303.59	48.784	11.472	0.01	0.01	1.3899e+08	0.1774	0.7908	5.0863
0.9449	0.0005	0.9449	59.72	48.784	11.472	0.009	0.008	1.3899e+08	1.105	1.89	-0.045	0.054	0.044	0.106	0.08	303.64	48.784	11.472	0.01	0.01	1.3899e+08	-0.2228	0.1395	5.3245
0.9059	0.072	0.9059	59.72	48.784	11.472	0.009	0.008	1.3899e+08	1.105	1.89	-0.045	0.054	0.044	0.106	0.08	303.7	48.784	11.472	0.01	0.01	1.3899e+08	-1.26	1.232	5.7142
0.8453	0.0298	0.8453	59.72	48.784	11.472	0.009	0.008	1.3899e+08	1.105	1.89	-0.045	0.054	0.044	0.106	0.08	303.76	48.784	11.472	0.01	0.01	1.3899e+08	-0.4434	0.3311	5.4397
0.9984	-0.0293	0.9984	59.72	48.784	11.472	0.009	0.008	1.3899e+08	1.105	1.89	-0.045	0.054	0.044	0.106	0.08	303.81	48.784	11.472	0.01	0.01	1.3899e+08	1.3531	-1.7831	5.0752
1.0085	0.0444	1.0085	59.72	48.784	11.472	0.009	0.008	1.3899e+08	1.105	1.89	-0.045	0.054	0.044	0.106	0.08	303.87	48.784	11.472	0.01	0.01	1.3899e+08	-0.0123	-1.659	5.9963
1.0682	0.0905	1.0682	59.21	48.784	11.472	0.007	0.006	1.3899e+08	1.085	1.825	0.125	0.055	0.045	0.107	0.08	303.93	48.784	11.472	0.01	0.01	1.3899e+08	-0.9469	-0.1173	5.7683
1.1426	0.0159	1.1426	59.21	48.784	11.472	0.007	0.006	1.3899e+08	1.085	1.825	0.125	0.055	0.045	0.107	0.08	303.98	48.784	11.472	0.01	0.01	1.3899e+08	0.6194	-1.5042	5.5254
1.0334	0.0296	1.0334	59.21	48.784	11.472	0.007	0.006	1.3899e+08	1.085	1.825	0.125	0.055	0.045	0.107	0.08	304.04	48.784	11.472	0.01	0.01	1.3899e+08	-0.1996	-0.0594	5.8381
0.9682	0.0665	0.9682	59.21	48.784	11.472	0.007	0.006	1.3899e+08	1.085	1.825	0.125	0.055	0.045	0.107	0.08	304.1	48.784	11.472	0.01	0.01	1.3899e+08	-0.2815	-0.114	5.71
1.0106	0.031	1.0106	59.21	48.784	11.472	0.007	0.006	1.3899e+08	1.085	1.825	0.125	0.055	0.045	0.107	0.08	304.16	48.784	11.472	0.01	0.01	1.3899e+08	-0.5264	0.6528	5.952
0.9786	0.0366	0.9786	59.68	48.784	11.472	0.008	0.006	1.3899e+08	1.085	1.855	-0.09	0.056	0.047	0.11	0.08	304.22	48.784	11.472	0.01	0.01	1.3899e+08	-0.1725	0.0439	5.8201
1.0131	0.0417	1.0131	59.68	48.784	11.472	0.008	0.006	1.3899e+08	1.085	1.855	-0.09	0.056	0.047	0.11	0.08	304.28	48.784	11.472	0.01	0.01	1.3899e+08	0.6	0.5242	5.7231
0.9791	-0.0028	0.9791	59.68	48.784	11.472	0.008	0.006	1.3899e+08	1.085	1.855	-0.09	0.056	0.047	0.11	0.08	304.34	48.784	11.472	0.01	0.01	1.3899e+08	-0.3807	2.2252	6.135
1.0747	0.0045	1.0747	59.68	48.784	11.472	0.008	0.006	1.3899e+08	1.085	1.855	-0.09	0.056	0.047	0.11	0.08	304.4	48.784	11.472	0.01	0.01	1.3899e+08	1.1322	0.1951	6.0268
0.9643	0.0724	0.9643	59.68	48.784	11.472	0.008	0.006	1.3899e+08	1.085	1.855	-0.09	0.056	0.047	0.11	0.08	304.46	48.784	11.472	0.01	0.01	1.3899e+08	1.0332	2.137	6.0915
0.8639	0.0366	0.8639	58.57	48.784	11.472	0.008	0.006	1.3899e+08	1.13	1.85	0.025	0.058	0.048	0.113	0.08	304.53	48.784	11.472	0.01	0.01	1.3899e+08	-1.1424	1.2183	6.5283
0.9049	-0.0357	0.9049	58.57	48.784	11.472	0.008	0.006	1.3899e+08	1.13	1.85	0.025	0.058	0.048	0.113	0.08	304.59	48.784	11.472	0.01	0.01	1.3899e+08	0.1781	0.5416	6.4591
0.9658	0.0122	0.9658	58.57	48.784	11.472	0.008	0.006	1.3899e+08	1.13	1.85	0.025	0.058	0.048	0.113	0.08	304.66	48.784	11.472	0.01	0.01	1.3899e+08	1.4271	-0.5632	6.5117
1.011	0.062	1.011	58.57	48.784	11.472	0.008	0.006	1.3899e+08	1.13	1.85	0.025	0.058	0.048	0.113	0.08	304.73	48.784	11.472	0.01	0.01	1.3899e+08	0.7562	-0.0569	6.6571
0.9214	0.0068	0.9214	58.57	48.784	11.472	0.008	0.006	1.3899e+08	1.13	1.85	0.025	0.058	0.048	0.113	0.08	304.8	48.784	11.472	0.01	0.01	1.3899e+08	-0.118	0.6876	7.1548
0.9954	-0.0065	0.9954	60	48.784	11.472	0.008	0.006	1.3899e+08	1.085	1.88	-0.075	0.059	0.049	0.116	0.08	304.87	48.784	11.472	0.01	0.01	1.3899e+08	1.181	-0.9855	6.9926
1.1213	-0.0052	1.1213	60	48.784	11.472	0.008	0.006	1.3899e+08	1.085	1.88	-0.075	0.059	0.049	0.116	0.08	304.94	48.784	11.472	0.01	0.01	1.3899e+08	1.9327	-0.3669	6.9912
1.1132	0.1127	1.1132	60	48.784	11.472	0.008	0.006	1.3899e+08	1.085	1.88	-0.075	0.059	0.049	0.116	0.08	305.01	48.784	11.472	0.01	0.01	1.3899e+08	1.7078	1.6242	7.0073
0.9188	0.1099	0.9188	60	48.784	11.472	0.008	0.006	1.3899e+08	1.085	1.88	-0.075	0.059	0.049	0.116	0.08	305.08	48.784	11.472	0.01	0.01	1.3899e+08	0.6771	1.6879	6.9145
0.9574	0.0154	0.9574	60	48.784	11.472	0.008	0.006	1.3899e+08	1.085	1.88	-0.075	0.059	0.049	0.116	0.08	305.15	48.784	11.472	0.01	0.01	1.3899e+08	1.3212	0.328	6.642
0.9977	0.0169	0.9977	57.52	48.784	11.472	0.008	0.006	1.3899e+08	1.175	1.85	0.055	0.06	0.05	0.118	0.08	305.22	48.784	11.472	0.01	0.01	1.3899e+08	0.9061	0.5304	6.8888
1.0138	0.0413	1.0138	57.52	48.784	11.472	0.008	0.006	1.3899e+08	1.175	1.85	0.055	0.06	0.05	0.118	0.08	305.29	48.784	11.472	0.01	0.01	1.3899e+08	0.168	1.0827	7.1028
0.9668	0.0166	0.9668	57.52	48.784	11.472	0.008	0.006	1.3899e+08	1.175	1.85	0.055	0.06	0.05	0.118	0.08	305.36	48.784	11.472	0.01	0.01	1.3899e+08	2.4837	0.1096	6.5781
0.9683	-0.0227	0.9683	57.52	48.784	11.472	0.008	0.006	1.3899e+08	1.175	1.85	0.055	0.06	0.05	0.118	0.08	305.43	48.784	11.472	0.01	0.01	1.3899e+08	2.266	-0.7014	7.0083
1.0421	0.0528	1.0421	57.52	48.784	11.472	0.008	0.006	1.3899e+08	1.175	1.85	0.055	0.06	0.05	0.118	0.08	305.5	48.784	11.472	0.01	0.01	1.3899e+08	1.7912	0.1872	7.2685
1.0602	0.0519	1.0602	58.04	48.784	11.472	0.008	0.006	1.3899e+08	1.125	1.805	0.08	0.061	0.051	0.12	0.08	305.58	48.784	11.472	0.01	0.01	1.3899e+08	1.4581	0.6041	7.3009
1.0355	0.0288	1.0355	58.04	48.784	11.472	0.008	0.006	1.3899e+08	1.125	1.805	0.08	0.061	0.051	0.12	0.08	305.65	48.784	11.472	0.01	0.01	1.3899e+08	2.6494	-0.0381	6.9068
0.9713	0.0263	0.9713	58.04	48.784	11.472	0.008	0.006	1.3899e+08	1.125	1.805	0.08	0.061	0.051	0.12	0.08	305.72	48.784	11.472	0.01	0.01	1.3899e+08	2.6464	1.2925	7.1023
0.9772	0.0719	0.9772	58.04	48.784	11.472	0.008	0.006	1.3899e+08	1.125	1.805	0.08	0.061	0.051	0.12	0.08	305.79	48.784	11.472	0.01	0.01	1.3899e+08	1.4625	0.7483	7.2343
0.9483	0.0152	0.9483	58.04	48.784	11.472	0.008	0.006	1.3899e+08	1.125	1.805	0.08	0.061	0.051	0.12	0.08	305.87	48.784	11.472	0.01	0.01	1.3899e+08	1.6629	1.4219	7.3062
0.8909	0.014	0.8909	59.24	48.784	11.472	0.008	0.007	1.3899e+08	1.085	1.82	-0.095	0.063	0.052	0.122	0.08	305.94	48.784	11.472	0.01	0.01	1.3899e+08	2.3695	0.4331	7.278
0.9112	0.0627	0.9112	59.24	48.784	11.472	0.008	0.007	1.3899e+08	1.085	1.82	-0.095	0.063	0.052	0.122	0.08	306.01	48.784	11.472	0.01	0.01	1.3899e+08	2.4841	0.0281	7.1384
0.9697	0.064	0.9697	59.24	48.784	11.472	0.008	0.007	1.3899e+08	1.085	1.82	-0.095	0.063	0.052	0.122	0.08	306.09	48.784	11.472	0.01	0.01	1.3899e+08	2.3237	0.5304	7.219
0.9327	0.0645	0.9327	59.24	48.784	11.472	0.008	0.007	1.3899e+08	1.085	1.82	-0.095	0.063	0.052	0.122	0.08	306.16	48.784	11.472	0.01	0.01	1.3899e+08	3.1244	-0.7498	6.7274
1.0468	0.0453	1.0468	59.24	48.784	11.472	0.008	0.007	1.3899e+08	1.085	1.82	-0.095	0.063	0.052	0.122	0.08	306.23	48.784	11.472	0.01	0.01	1.3899e+08	2.5039	-0.0428	6.9193
1.0668	0.1147	1.0668	58.63	48.784	11.472	0.008	0.007	1.3899e+08	1.11	1.82	-0.055	0.064	0.053	0.124	0.08	306.29	48.784	11.472	0.01	0.01	1.3899e+08	1.6212	0.6254	6.7416
0.9895	0.0816	0.9895	58.63	48.784	11.472	0.008	0.007	1.3899e+08	1.11	1.82	-0.055	0.064	0.053	0.124	0.08	306.36	48.784	11.472	0.01	0.01	1.3899e+08	1.3162	1.4361	6.5798
0.9848	0.0776	0.9848	58.63	48.784	11.472	0.008	0.007	1.3899e+08	1.11	1.82	-0.055	0.064	0.053	0.124	0.08	306.42	48.784	11.472	0.01	0.01	1.3899e+08	2.7468	0.3533	5.7981
1.0163	0.0929	1.0163	58.63	48.784	11.472	0.008	0.007	1.3899e+08	1.11	1.82	-0.055	0.064	0.053	0.124	0.08	306.48	48.784	11.472	0.01	0.01	1.3899e+08	1.4743	1.0032	5.8913
0.9656	0.0845	0.9656	58.63	48.784	11.472	0.008	0.007	1.3899e+08	1.11	1.82	-0.055	0.064	0.053	0.124	0.08	306.54	48.784	11.472	0.01	0.01	1.3899e+08	1.1077	0.9337	5.6824
0.9934	0.0479	0.9934	60.12	48.784	11.472	0.008	0.007	1.3899e+08	1.06	1.845	-0.045	0.065	0.054	0.127	0.08	306.59	48.784	11.472	0.01	0.01	1.3899e+08	2.4956	0.54	5.045
0.9217	0.0568	0.9217	60.12	48.784	11.472	0.008	0.007	1.3899e+08	1.06	1.845	-0.045	0.065	0.054	0.127	0.08	306.64	48.784	11.472	0.01	0.01	1.3899e+08	2.0644	0.1998	5.0673
0.8882	0.0925	0.8882	60.12	48.784	11.472	0.008	0.007	1.3899e+08	1.06	1.845	-0.045	0.065	0.054	0.127	0.08	306.69	48.784	11.472	0.01	0.01	1.3899e+08	0.9349	-0.7748	5.0103
1.02	0.0132	1.02	60.12	48.784	11.472	0.008	0.007	1.3899e+08	1.06	1.845	-0.045	0.065	0.054	0.127	0.08	306.74	48.784	11.472	0.01	0.01	1.3899e+08	2.6015	-0.912	4.4902
1.1108	0.0931	1.1108	60.12	48.784	11.472	0.008	0.007	1.3899e+08	1.06	1.845	-0.045	0.065	0.054	0.127	0.08	306.78	48.784	11.472	0.01	0.01	1.3899e+08	2.1249	-0.3336	4.3634
1.0003	0.1649	1.0003	56.99	48.784	11.472	0.008	0.007	1.3899e+08	1.18	1.815	0.075	0.029	0.024	0.058	0.08	306.82	48.784	11.472	0.01	0.01	1.3899e+08	0.5172	-0.7304	4.2017
0.9773	0.0346	0.9773	56.99	48.784	11.472	0.008	0.007	1.3899e+08	1.18	1.815	0.075	0.029	0.024	0.058	0.08	306.86	48.784	11.472	0.01	0.01	1.3899e+08	0.712	1.0106	3.7883
1.1948	0.0226	1.1948	56.99	48.784	11.472	0.008	0.007	1.3899e+08	1.18	1.815	0.075	0.029	0.024	0.058	0.08	306.89	48.784	11.472	0.01	0.01	1.3899e+08	2.2366	-0.3955	3.2623
1.1217	0.1428	1.1217	56.99	48.784	11.472	0.008	0.007	1.3899e+08	1.18	1.815	0.075	0.029	0.024	0.058	0.08	306.93	48.784	11.472	0.01	0.01	1.3899e+08	1.2151	1.7314	3.2026
0.8213	0.1342	0.8213	56.99	48.784	11.472	0.008	0.007	1.3899e+08	1.18	1.815	0.075	0.029	0.024	0.058	0.08	306.96	48.784	11.472	0.01	0.01	1.3899e+08	0.2024	3.0201	2.5609
0.8401	0.0115	0.8401	55.69	48.784	11.472	0.008	0.007	1.3899e+08	1.185	1.735	0.02	0.033	0.027	0.064	0.08	306.98	48.784	11.472	0.01	0.01	1.3899e+08	1.1274	0.2398	2.1053
0.9679	0.0631	0.9679	55.69	48.784	11.472	0.008	0.007	1.3899e+08	1.185	1.735	0.02	0.033	0.027	0.064	0.08	307	48.784	11.472	0.01	0.01	1.3899e+08	0.7427	-0.1801	2.0211
0.8996	0.1448	0.8996	55.69	48.784	11.472	0.008	0.007	1.3899e+08	1.185	1.735	0.02	0.033	0.027	0.064	0.08	307.01	48.784	11.472	0.01	0.01	1.3899e+08	0.3739	0.221	1.6529
0.7911	0.0758	0.7911	55.69	48.784	11.472	0.008	0.007	1.3899e+08	1.185	1.735	0.02	0.033	0.027	0.064	0.08	307.03	48.784	11.472	0.01	0.01	1.3899e+08	-0.4819	0.0835	1.4084
0.9295	0.0102	0.9295	55.69	48.784	11.472	0.008	0.007	1.3899e+08	1.185	1.735	0.02	0.033	0.027	0.064	0.08	307.04	48.784	11.472	0.01	0.01	1.3899e+08	0.444	-2.8931	1.0716
1.2405	0.0141	1.2405	55.86	48.784	11.472	0.009	0.007	1.3899e+08	1.205	1.775	-0.06	0.036	0.03	0.07	0.08	307.05	48.784	11.472	0.01	0.01	1.3899e+08	0.8244	-1.9707	1.1103
1.2087	0.1636	1.2087	55.86	48.784	11.472	0.009	0.007	1.3899e+08	1.205	1.775	-0.06	0.036	0.03	0.07	0.08	307.06	48.784	11.472	0.01	0.01	1.3899e+08	-0.1949	0.4879	0.7916
1.0562	0.1335	1.0562	55.86	48.784	11.472	0.009	0.007	1.3899e+08	1.205	1.775	-0.06	0.036	0.03	0.07	0.08	307.06	48.784	11.472	0.01	0.01	1.3899e+08	-0.4531	1.622	0.164
1.0474	0.0576	1.0474	55.86	48.784	11.472	0.009	0.007	1.3899e+08	1.205	1.775	-0.06	0.036	0.03	0.07	0.08	307.06	48.784	11.472	0.01	0.01	1.3899e+08	0.2286	0.7147	-0.4009
0.9693	0.0536	0.9693	55.86	48.784	11.472	0.009	0.007	1.3899e+08	1.205	1.775	-0.06	0.036	0.03	0.07	0.08	307.05	48.784	11.472	0.01	0.01	1.3899e+08	-1.086	1.9692	-0.3783
0.8244	0.0469	0.8244	57.03	48.784	11.472	0.009	0.007	1.3899e+08	1.135	1.75	-0.16	0.038	0.032	0.075	0.08	307.05	48.784	11.472	0.01	0.01	1.3899e+08	-1.3703	2.5299	-0.4526
0.8286	0.0705	0.8286	57.03	48.784	11.472	0.009	0.007	1.3899e+08	1.135	1.75	-0.16	0.038	0.032	0.075	0.08	307.04	48.784	11.472	0.01	0.01	1.3899e+08	0.1008	-0.0076	-1.064
0.9438	-0.0984	0.9438	57.03	48.784	11.472	0.009	0.007	1.3899e+08	1.135	1.75	-0.16	0.038	0.032	0.075	0.08	307.03	48.784	11.472	0.01	0.01	1.3899e+08	0.0101	-1.0845	-0.8122
0.9412	-0.0247	0.9412	57.03	48.784	11.472	0.009	0.007	1.3899e+08	1.135	1.75	-0.16	0.038	0.032	0.075	0.08	307.03	48.784	11.472	0.01	0.01	1.3899e+08	-0.1512	-0.8621	0.1083
0.8683	-0.0141	0.8683	57.03	48.784	11.472	0.009	0.007	1.3899e+08	1.135	1.75	-0.16	0.038	0.032	0.075	0.08	307.03	48.784	11.472	0.01	0.01	1.3899e+08	-0.1325	-1.2867	0.2336
1.1418	-0.0209	1.1418	52.98	48.784	11.472	0.009	0.007	1.3899e+08	1.285	1.705	0.135	0.041	0.034	0.08	0.08	307.04	48.784	11.472	0.01	0.01	1.3899e+08	1.5583	-2.9145	0.3342
1.0968	0.0473	1.0968	52.98	48.784	11.472	0.009	0.007	1.3899e+08	1.285	1.705	0.135	0.041	0.034	0.08	0.08	307.04	48.784	11.472	0.01	0.01	1.3899e+08	0.4831	-1.4449	0.8553
1.0127	0.0803	1.0127	52.98	48.784	11.472	0.009	0.007	1.3899e+08	1.285	1.705	0.135	0.041	0.034	0.08	0.08	307.06	48.784	11.472	0.01	0.01	1.3899e+08	-1.3346	-0.011	1.1329
1.048	0.0552	1.048	52.98	48.784	11.472	0.009	0.007	1.3899e+08	1.285	1.705	0.135	0.041	0.034	0.08	0.08	307.06	48.784	11.472	0.01	0.01	1.3899e+08	0.753	-0.4832	0.4776
1.0759	0.0594	1.0759	52.98	48.784	11.472	0.009	0.007	1.3899e+08	1.285	1.705	0.135	0.041	0.034	0.08	0.08	307.07	48.784	11.472	0.01	0.01	1.3899e+08	-0.8155	-0.2467	0.8883
1.102	0.0958	1.102	53.42	48.784	11.472	0.009	0.007	1.3899e+08	1.27	1.715	0.01	0.043	0.036	0.085	0.08	307.08	48.784	11.472	0.01	0.01	1.3899e+08	-0.829	1.0286	0.6335
0.9701	-0.0231	0.9701	53.42	48.784	11.472	0.009	0.007	1.3899e+08	1.27	1.715	0.01	0.043	0.036	0.085	0.08	307.08	48.784	11.472	0.01	0.01	1.3899e+08	0.5699	2.9848	0.3167
0.9305	0.0192	0.9305	53.42	48.784	11.472	0.009	0.007	1.3899e+08	1.27	1.715	0.01	0.043	0.036	0.085	0.08	307.09	48.784	11.472	0.01	0.01	1.3899e+08	1.0769	0.7693	0.4944
0.8938	0.0758	0.8938	53.42	48.784	11.472	0.009	0.007	1.3899e+08	1.27	1.715	0.01	0.043	0.036	0.085	0.08	307.09	48.784	11.472	0.01	0.01	1.3899e+08	0.9419	0.6513	0.4585
0.7932	0.0764	0.7932	53.42	48.784	11.472	0.009	0.007	1.3899e+08	1.27	1.715	0.01	0.043	0.036	0.085	0.08	307.1	48.784	11.472	0.01	0.01	1.3899e+08	-0.8624	1.4138	0.8079
0.8639	0.0223	0.8639	56.16	48.784	11.472	0.009	0.007	1.3899e+08	1.195	1.785	0.015	0.045	0.037	0.089	0.08	307.11	48.784	11.472	0.01	0.01	1.3899e+08	0.2695	-1.5282	0.4402
0.957	0.0501	0.957	56.16	48.784	11.472	0.009	0.007	1.3899e+08	1.195	1.785	0.015	0.045	0.037	0.089	0.08	307.11	48.784	11.472	0.01	0.01	1.3899e+08	0.2093	-1.8555	0.433
1.0558	0.0731	1.0558	56.16	48.784	11.472	0.009	0.007	1.3899e+08	1.195	1.785	0.015	0.045	0.037	0.089	0.08	307.12	48.784	11.472	0.01	0.01	1.3899e+08	-1.0228	-1.6693	0.6708
1.111	0.0159	1.111	56.16	48.784	11.472	0.009	0.007	1.3899e+08	1.195	1.785	0.015	0.045	0.037	0.089	0.08	307.12	48.784	11.472	0.01	0.01	1.3899e+08	-1.1231	-0.414	0.6868
1.1711	-0.0067	1.1711	56.16	48.784	11.472	0.009	0.007	1.3899e+08	1.195	1.785	0.015	0.045	0.037	0.089	0.08	307.13	48.784	11.472	0.01	0.01	1.3899e+08	1.0621	-0.3339	0.289
1.0312	0.0469	1.0312	55.34	48.784	11.472	0.009	0.007	1.3899e+08	1.22	1.765	0.025	0.047	0.039	0.092	0.08	307.13	48.784	11.472	0.01	0.01	1.3899e+08	0.3062	0.6809	0.633
0.9485	0.0938	0.9485	55.34	48.784	11.472	0.009	0.007	1.3899e+08	1.22	1.765	0.025	0.047	0.039	0.092	0.08	307.14	48.784	11.472	0.01	0.01	1.3899e+08	-1.0495	1.4281	0.6325
0.8739	0.0111	0.8739	55.34	48.784	11.472	0.009	0.007	1.3899e+08	1.22	1.765	0.025	0.047	0.039	0.092	0.08	307.14	48.784	11.472	0.01	0.01	1.3899e+08	0.7608	0.3244	0.2365
0.9667	0.0104	0.9667	55.34	48.784	11.472	0.009	0.007	1.3899e+08	1.22	1.765	0.025	0.047	0.039	0.092	0.08	307.15	48.784	11.472	0.01	0.01	1.3899e+08	0.179	-0.7709	0.4538
1.0149	0.0663	1.0149	55.34	48.784	11.472	0.009	0.007	1.3899e+08	1.22	1.765	0.025	0.047	0.039	0.092	0.08	307.15	48.784	11.472	0.01	0.01	1.3899e+08	0.3967	-0.7011	0.4312
0.9289	0.0111	0.9289	56.84	48.784	11.472	0.009	0.007	1.3899e+08	1.17	1.79	-0.075	0.049	0.04	0.095	0.08	307.16	48.784	11.472	0.01	0.01	1.3899e+08	-0.9487	-0.2663	0.8622
1.1048	0.012	1.1048	56.84	48.784	11.472	0.009	0.007	1.3899e+08	1.17	1.79	-0.075	0.049	0.04	0.095	0.08	307.16	48.784	11.472	0.01	0.01	1.3899e+08	1.2237	-2.0984	0.4204
1.1575	0.0416	1.1575	56.84	48.784	11.472	0.009	0.007	1.3899e+08	1.17	1.79	-0.075	0.049	0.04	0.095	0.08	307.17	48.784	11.472	0.01	0.01	1.3899e+08	0.334	-0.4557	0.7334
0.9672	0.0778	0.9672	56.84	48.784	11.472	0.009	0.007	1.3899e+08	1.17	1.79	-0.075	0.049	0.04	0.095	0.08	307.18	48.784	11.472	0.01	0.01	1.3899e+08	-1.0572	1.0211	1.0222
0.9576	0.0062	0.9576	56.84	48.784	11.472	0.009	0.007	1.3899e+08	1.17	1.79	-0.075	0.049	0.04	0.095	0.08	307.19	48.784	11.472	0.01	0.01	1.3899e+08	0.6182	0.1109	0.4983
1.1585	-0.0317	1.1585	55.82	48.784	11.472	0.009	0.007	1.3899e+08	1.2	1.765	-0.035	0.05	0.042	0.098	0.08	307.19	48.784	11.472	0.01	0.01	1.3899e+08	1.6908	-0.036	0.533
1.0833	0.0653	1.0833	55.82	48.784	11.472	0.009	0.007	1.3899e+08	1.2	1.765	-0.035	0.05	0.042	0.098	0.08	307.2	48.784	11.472	0.01	0.01	1.3899e+08	0.3191	1.9427	1.0691
0.8886	0.0274	0.8886	55.82	48.784	11.472	0.009	0.007	1.3899e+08	1.2	1.765	-0.035	0.05	0.042	0.098	0.08	307.22	48.784	11.472	0.01	0.01	1.3899e+08	0.3416	3.4748	1.0793
0.8444	0.0014	0.8444	55.82	48.784	11.472	0.009	0.007	1.3899e+08	1.2	1.765	-0.035	0.05	0.042	0.098	0.08	307.23	48.784	11.472	0.01	0.01	1.3899e+08	1.6538	0.7383	0.836
0.8815	0.0294	0.8815	55.82	48.784	11.472	0.009	0.007	1.3899e+08	1.2	1.765	-0.035	0.05	0.042	0.098	0.08	307.24	48.784	11.472	0.01	0.01	1.3899e+08	0.3261	-0.0165	1.4619
0.9453	0.0734	0.9453	54.41	48.784	11.472	0.007	0.006	1.3899e+08	1.235	1.73	0.025	0.051	0.043	0.101	0.08	307.25	48.784	11.472	0.01	0.01	1.3899e+08	0.7817	1.0877	1.1704
0.8012	0.0463	0.8012	54.41	48.784	11.472	0.007	0.006	1.3899e+08	1.235	1.73	0.025	0.051	0.043	0.101	0.08	307.27	48.784	11.472	0.01	0.01	1.3899e+08	0.2853	0.0689	1.3208
0.9353	-0.0004	0.9353	54.41	48.784	11.472	0.007	0.006	1.3899e+08	1.235	1.73	0.025	0.051	0.043	0.101	0.08	307.28	48.784	11.472	0.01	0.01	1.3899e+08	0.6331	-2.2477	1.3066
1.1021	0.0426	1.1021	54.41	48.784	11.472	0.007	0.006	1.3899e+08	1.235	1.73	0.025	0.051	0.043	0.101	0.08	307.29	48.784	11.472	0.01	0.01	1.3899e+08	1.0991	-0.8851	1.3716
0.9692	0.1068	0.9692	54.41	48.784	11.472	0.007	0.006	1.3899e+08	1.235	1.73	0.025	0.051	0.043	0.101	0.08	307.31	48.784	11.472	0.01	0.01	1.3899e+08	-1.1118	-0.3562	1.8068
1.0513	0.0399	1.0513	54.65	48.784	11.472	0.007	0.006	1.3899e+08	1.265	1.785	0.055	0.053	0.044	0.104	0.08	307.32	48.784	11.472	0.01	0.01	1.3899e+08	1.3736	-1.2858	0.7828
1.0947	-0.0243	1.0947	54.65	48.784	11.472	0.007	0.006	1.3899e+08	1.265	1.785	0.055	0.053	0.044	0.104	0.08	307.33	48.784	11.472	0.01	0.01	1.3899e+08	2.6712	-0.8687	0.808
1.0922	0.119	1.0922	54.65	48.784	11.472	0.007	0.006	1.3899e+08	1.265	1.785	0.055	0.053	0.044	0.104	0.08	307.34	48.784	11.472	0.01	0.01	1.3899e+08	-0.548	-0.3587	1.5265
1.1254	0.0457	1.1254	54.65	48.784	11.472	0.007	0.006	1.3899e+08	1.265	1.785	0.055	0.053	0.044	0.104	0.08	307.35	48.784	11.472	0.01	0.01	1.3899e+08	1.1372	1.9738	0.7549
1.0211	0.0168	1.0211	54.65	48.784	11.472	0.007	0.006	1.3899e+08	1.265	1.785	0.055	0.053	0.044	0.104	0.08	307.36	48.784	11.472	0.01	0.01	1.3899e+08	1.6189	0.6272	0.7682
0.8407	0.0997	0.8407	56.73	48.784	11.472	0.008	0.006	1.3899e+08	1.15	1.75	-0.09	0.055	0.045	0.107	0.08	307.37	48.784	11.472	0.01	0.01	1.3899e+08	-1.1019	1.138	1.2567
0.7627	0.0353	0.7627	56.73	48.784	11.472	0.008	0.006	1.3899e+08	1.15	1.75	-0.09	0.055	0.045	0.107	0.08	307.38	48.784	11.472	0.01	0.01	1.3899e+08	0.0482	0.9568	0.908
1.015	-0.0603	1.015	56.73	48.784	11.472	0.008	0.006	1.3899e+08	1.15	1.75	-0.09	0.055	0.045	0.107	0.08	307.39	48.784	11.472	0.01	0.01	1.3899e+08	1.6855	-1.4183	0.6113
1.0357	-0.0305	1.0357	56.73	48.784	11.472	0.008	0.006	1.3899e+08	1.15	1.75	-0.09	0.055	0.045	0.107	0.08	307.4	48.784	11.472	0.01	0.01	1.3899e+08	2.1089	-1.2244	1.3222
0.8578	0.1116	0.8578	56.73	48.784	11.472	0.008	0.006	1.3899e+08	1.15	1.75	-0.09	0.055	0.045	0.107	0.08	307.41	48.784	11.472	0.01	0.01	1.3899e+08	0.7108	-0.9224	1.4127
0.9249	0.0065	0.9249	55.16	48.784	11.472	0.008	0.006	1.3899e+08	1.26	1.81	0.13	0.056	0.047	0.11	0.08	307.43	48.784	11.472	0.01	0.01	1.3899e+08	0.4377	-1.752	1.4535
1.1485	0.0622	1.1485	55.16	48.784	11.472	0.008	0.006	1.3899e+08	1.26	1.81	0.13	0.056	0.047	0.11	0.08	307.44	48.784	11.472	0.01	0.01	1.3899e+08	1.4789	-2.7734	1.2414
1.1409	0.1734	1.1409	55.16	48.784	11.472	0.008	0.006	1.3899e+08	1.26	1.81	0.13	0.056	0.047	0.11	0.08	307.45	48.784	11.472	0.01	0.01	1.3899e+08	0.9233	-0.2258	0.8609
1.0943	0.0205	1.0943	55.16	48.784	11.472	0.008	0.006	1.3899e+08	1.26	1.81	0.13	0.056	0.047	0.11	0.08	307.46	48.784	11.472	0.01	0.01	1.3899e+08	0.4817	1.6723	0.6997
1.1613	-0.0618	1.1613	55.16	48.784	11.472	0.008	0.006	1.3899e+08	1.26	1.81	0.13	0.056	0.047	0.11	0.08	307.46	48.784	11.472	0.01	0.01	1.3899e+08	2.1867	0.6637	0.6218
1.0961	0.0135	1.0961	55.73	48.784	11.472	0.008	0.006	1.3899e+08	1.17	1.72	-0.095	0.058	0.048	0.113	0.08	307.48	48.784	11.472	0.01	0.01	1.3899e+08	1.4949	2.2818	1.2988
0.9222	0.1211	0.9222	55.73	48.784	11.472	0.008	0.006	1.3899e+08	1.17	1.72	-0.095	0.058	0.048	0.113	0.08	307.49	48.784	11.472	0.01	0.01	1.3899e+08	0.2349	3.7205	1.2355
0.7751	0.053	0.7751	55.73	48.784	11.472	0.008	0.006	1.3899e+08	1.17	1.72	-0.095	0.058	0.048	0.113	0.08	307.5	48.784	11.472	0.01	0.01	1.3899e+08	1.236	1.9494	0.8354
0.811	0.0183	0.811	55.73	48.784	11.472	0.008	0.006	1.3899e+08	1.17	1.72	-0.095	0.058	0.048	0.113	0.08	307.51	48.784	11.472	0.01	0.01	1.3899e+08	2.7528	0.009	0.4273
0.832	0.0677	0.832	55.73	48.784	11.472	0.008	0.006	1.3899e+08	1.17	1.72	-0.095	0.058	0.048	0.113	0.08	307.51	48.784	11.472	0.01	0.01	1.3899e+08	1.4771	-1.2456	0.8131
0.8716	0.0715	0.8716	56.47	48.784	11.472	0.008	0.006	1.3899e+08	1.23	1.85	-0.085	0.059	0.049	0.116	0.08	307.53	48.784	11.472	0.01	0.01	1.3899e+08	-1.0986	-1.0386	1.3225
0.9828	0.0497	0.9828	56.47	48.784	11.472	0.008	0.006	1.3899e+08	1.23	1.85	-0.085	0.059	0.049	0.116	0.08	307.54	48.784	11.472	0.01	0.01	1.3899e+08	0.3423	-2.8933	0.9609
1.1633	-0.0424	1.1633	56.47	48.784	11.472	0.008	0.006	1.3899e+08	1.23	1.85	-0.085	0.059	0.049	0.116	0.08	307.54	48.784	11.472	0.01	0.01	1.3899e+08	1.408	-2.7001	0.7406
1.2117	0.0952	1.2117	56.47	48.784	11.472	0.008	0.006	1.3899e+08	1.23	1.85	-0.085	0.059	0.049	0.116	0.08	307.55	48.784	11.472	0.01	0.01	1.3899e+08	1.4634	-0.3547	0.919
1.0702	0.1736	1.0702	56.47	48.784	11.472	0.008	0.006	1.3899e+08	1.23	1.85	-0.085	0.059	0.049	0.116	0.08	307.56	48.784	11.472	0.01	0.01	1.3899e+08	0.8753	1.1602	0.4546
1.1164	0.0984	1.1164	54.51	48.784	11.472	0.008	0.006	1.3899e+08	1.26	1.765	0.03	0.061	0.05	0.118	0.08	307.55	48.784	11.472	0.01	0.01	1.3899e+08	1.1768	0.6627	-0.3057
1.1015	0.0598	1.1015	54.51	48.784	11.472	0.008	0.006	1.3899e+08	1.26	1.765	0.03	0.061	0.05	0.118	0.08	307.55	48.784	11.472	0.01	0.01	1.3899e+08	0.1409	2.2687	-0.0975
0.8717	0.0893	0.8717	54.51	48.784	11.472	0.008	0.006	1.3899e+08	1.26	1.765	0.03	0.061	0.05	0.118	0.08	307.55	48.784	11.472	0.01	0.01	1.3899e+08	-1.1341	3.2389	-0.259
0.894	0.0271	0.894	54.51	48.784	11.472	0.008	0.006	1.3899e+08	1.26	1.765	0.03	0.061	0.05	0.118	0.08	307.54	48.784	11.472	0.01	0.01	1.3899e+08	1.0509	1.3203	-0.9374
0.8603	-0.0433	0.8603	54.51	48.784	11.472	0.008	0.006	1.3899e+08	1.26	1.765	0.03	0.061	0.05	0.118	0.08	307.54	48.784	11.472	0.01	0.01	1.3899e+08	1.5312	-0.0883	-0.8678
0.8807	0.0419	0.8807	54.08	48.784	11.472	0.008	0.007	1.3899e+08	1.22	1.685	0.13	0.062	0.051	0.121	0.08	307.53	48.784	11.472	0.01	0.01	1.3899e+08	-0.424	-0.4506	-0.1315
0.9387	0.0433	0.9387	54.08	48.784	11.472	0.008	0.007	1.3899e+08	1.22	1.685	0.13	0.062	0.051	0.121	0.08	307.53	48.784	11.472	0.01	0.01	1.3899e+08	0.3502	0.1323	-0.4076
0.9663	0.058	0.9663	54.08	48.784	11.472	0.008	0.007	1.3899e+08	1.22	1.685	0.13	0.062	0.051	0.121	0.08	307.52	48.784	11.472	0.01	0.01	1.3899e+08	0.6925	-2.3347	-0.5835
1.0126	0.0296	1.0126	54.08	48.784	11.472	0.008	0.007	1.3899e+08	1.22	1.685	0.13	0.062	0.051	0.121	0.08	307.52	48.784	11.472	0.01	0.01	1.3899e+08	0.505	-1.6857	-0.5516
1.0569	0.0849	1.0569	54.08	48.784	11.472	0.008	0.007	1.3899e+08	1.22	1.685	0.13	0.062	0.051	0.121	0.08	307.51	48.784	11.472	0.01	0.01	1.3899e+08	0.0836	-0.2312	-0.8168
1.0438	0.1017	1.0438	54.85	48.784	11.472	0.008	0.007	1.3899e+08	1.245	1.765	-0.03	0.068	0.056	0.134	0.08	307.5	48.784	11.472	0.01	0.01	1.3899e+08	-0.2519	-0.3991	-0.9572
0.9576	0.0747	0.9576	54.85	48.784	11.472	0.008	0.007	1.3899e+08	1.245	1.765	-0.03	0.068	0.056	0.134	0.08	307.48	48.784	11.472	0.01	0.01	1.3899e+08	0.0579	-0.1433	-1.4294
1.0289	0.0439	1.0289	54.85	48.784	11.472	0.008	0.007	1.3899e+08	1.245	1.765	-0.03	0.068	0.056	0.134	0.08	307.47	48.784	11.472	0.01	0.01	1.3899e+08	0.4422	0.5907	-1.785
0.9393	0.0566	0.9393	54.85	48.784	11.472	0.008	0.007	1.3899e+08	1.245	1.765	-0.03	0.068	0.056	0.134	0.08	307.45	48.784	11.472	0.01	0.01	1.3899e+08	-0.6146	0.9712	-1.4887
0.9337	0.0448	0.9337	54.85	48.784	11.472	0.008	0.007	1.3899e+08	1.245	1.765	-0.03	0.068	0.056	0.134	0.08	307.43	48.784	11.472	0.01	0.01	1.3899e+08	0.5889	-0.3316	-2.0125
0.954	0.0319	0.954	55	48.784	11.472	0.008	0.007	1.3899e+08	1.22	1.74	-0.05	0.07	0.057	0.137	0.08	307.41	48.784	11.472	0.01	0.01	1.3899e+08	1.1363	0.0628	-2.1973
0.9879	0.0901	0.9879	55	48.784	11.472	0.008	0.007	1.3899e+08	1.22	1.74	-0.05	0.07	0.057	0.137	0.08	307.4	48.784	11.472	0.01	0.01	1.3899e+08	-2.2397	-0.4813	-1.5391
1.0499	0.042	1.0499	55	48.784	11.472	0.008	0.007	1.3899e+08	1.22	1.74	-0.05	0.07	0.057	0.137	0.08	307.37	48.784	11.472	0.01	0.01	1.3899e+08	-0.3456	0.0278	-2.12
1.078	-0.0007	1.078	55	48.784	11.472	0.008	0.007	1.3899e+08	1.22	1.74	-0.05	0.07	0.057	0.137	0.08	307.35	48.784	11.472	0.01	0.01	1.3899e+08	0.7189	0.1274	-2.5772
0.9941	0.0772	0.9941	55	48.784	11.472	0.008	0.007	1.3899e+08	1.22	1.74	-0.05	0.07	0.057	0.137	0.08	307.33	48.784	11.472	0.01	0.01	1.3899e+08	-1.0716	-0.3362	-2.0039
0.923	0.0584	0.923	55.48	48.784	11.472	0.009	0.007	1.3899e+08	1.21	1.76	-0.065	0.03	0.025	0.06	0.08	307.31	48.784	11.472	0.01	0.01	1.3899e+08	-1.3485	1.1334	-2.1279
1.0438	-0.0008	1.0438	55.48	48.784	11.472	0.009	0.007	1.3899e+08	1.21	1.76	-0.065	0.03	0.025	0.06	0.08	307.28	48.784	11.472	0.01	0.01	1.3899e+08	0.8474	-0.7376	-2.6753
1.0286	-0.0217	1.0286	55.48	48.784	11.472	0.009	0.007	1.3899e+08	1.21	1.76	-0.065	0.03	0.025	0.06	0.08	307.26	48.784	11.472	0.01	0.01	1.3899e+08	0.2457	-0.2199	-2.2053
0.9378	0.0767	0.9378	55.48	48.784	11.472	0.009	0.007	1.3899e+08	1.21	1.76	-0.065	0.03	0.025	0.06	0.08	307.24	48.784	11.472	0.01	0.01	1.3899e+08	-0.2004	0.6003	-2.1993
0.9704	0.0196	0.9704	55.48	48.784	11.472	0.009	0.007	1.3899e+08	1.21	1.76	-0.065	0.03	0.025	0.06	0.08	307.21	48.784	11.472	0.01	0.01	1.3899e+08	0.319	-0.562	-2.2381
1.0616	-0.0171	1.0616	55.3	48.784	11.472	0.009	0.007	1.3899e+08	1.185	1.715	0.015	0.034	0.028	0.067	0.08	307.2	48.784	11.472	0.01	0.01	1.3899e+08	-0.3901	-0.7762	-1.7506
1.0009	0.0425	1.0009	55.3	48.784	11.472	0.009	0.007	1.3899e+08	1.185	1.715	0.015	0.034	0.028	0.067	0.08	307.18	48.784	11.472	0.01	0.01	1.3899e+08	-0.1649	0.5925	-1.6905
0.9286	0.0807	0.9286	55.3	48.784	11.472	0.009	0.007	1.3899e+08	1.185	1.715	0.015	0.034	0.028	0.067	0.08	307.17	48.784	11.472	0.01	0.01	1.3899e+08	-1.3471	1.0311	-1.3892
0.9059	0.0444	0.9059	55.3	48.784	11.472	0.009	0.007	1.3899e+08	1.185	1.715	0.015	0.034	0.028	0.067	0.08	307.15	48.784	11.472	0.01	0.01	1.3899e+08	-0.4018	-0.9509	-1.9132
0.9922	-0.0027	0.9922	55.3	48.784	11.472	0.009	0.007	1.3899e+08	1.185	1.715	0.015	0.034	0.028	0.067	0.08	307.13	48.784	11.472	0.01	0.01	1.3899e+08	0.6734	-0.3771	-1.9816
1.0017	0.0849	1.0017	54.02	48.784	11.472	0.009	0.007	1.3899e+08	1.27	1.745	-0.065	0.037	0.031	0.073	0.08	307.11	48.784	11.472	0.01	0.01	1.3899e+08	-0.5368	-0.5533	-1.8424
0.9543	0.0098	0.9543	54.02	48.784	11.472	0.009	0.007	1.3899e+08	1.27	1.745	-0.065	0.037	0.031	0.073	0.08	307.09	48.784	11.472	0.01	0.01	1.3899e+08	-0.8069	0.2457	-1.7249
1.0404	-0.0012	1.0404	54.02	48.784	11.472	0.009	0.007	1.3899e+08	1.27	1.745	-0.065	0.037	0.031	0.073	0.08	307.07	48.784	11.472	0.01	0.01	1.3899e+08	1.6507	-1.0248	-2.197
0.9817	0.0394	0.9817	54.02	48.784	11.472	0.009	0.007	1.3899e+08	1.27	1.745	-0.065	0.037	0.031	0.073	0.08	307.05	48.784	11.472	0.01	0.01	1.3899e+08	0.1582	-0.1563	-1.5644
0.9069	0.0672	0.9069	54.02	48.784	11.472	0.009	0.007	1.3899e+08	1.27	1.745	-0.065	0.037	0.031	0.073	0.08	307.04	48.784	11.472	0.01	0.01	1.3899e+08	-1.0743	0.8836	-1.2547
0.976	0.0226	0.976	54.85	48.784	11.472	0.009	0.007	1.3899e+08	1.21	1.715	-0.02	0.04	0.033	0.079	0.08	307.02	48.784	11.472	0.01	0.01	1.3899e+08	1.0404	-1.2667	-2.0025
1.0671	-0.0022	1.0671	54.85	48.784	11.472	0.009	0.007	1.3899e+08	1.21	1.715	-0.02	0.04	0.033	0.079	0.08	307.01	48.784	11.472	0.01	0.01	1.3899e+08	-0.2241	-0.1522	-1.2204
0.9973	0.0647	0.9973	54.85	48.784	11.472	0.009	0.007	1.3899e+08	1.21	1.715	-0.02	0.04	0.033	0.079	0.08	307	48.784	11.472	0.01	0.01	1.3899e+08	-0.8259	0.4346	-1.1396
1.0092	-0.0133	1.0092	54.85	48.784	11.472	0.009	0.007	1.3899e+08	1.21	1.715	-0.02	0.04	0.033	0.079	0.08	306.98	48.784	11.472	0.01	0.01	1.3899e+08	-0.0291	0.5039	-1.2034
1.1077	0.0272	1.1077	54.85	48.784	11.472	0.009	0.007	1.3899e+08	1.21	1.715	-0.02	0.04	0.033	0.079	0.08	306.97	48.784	11.472	0.01	0.01	1.3899e+08	1.0259	0.3944	-1.2466
0.9898	0.0641	0.9898	54.5	48.784	11.472	0.009	0.007	1.3899e+08	1.25	1.75	0.09	0.043	0.035	0.084	0.08	306.96	48.784	11.472	0.01	0.01	1.3899e+08	0.5692	1.3054	-1.1682
0.8241	0.0487	0.8241	54.5	48.784	11.472	0.009	0.007	1.3899e+08	1.25	1.75	0.09	0.043	0.035	0.084	0.08	306.95	48.784	11.472	0.01	0.01	1.3899e+08	-0.8541	1.9497	-0.9349
0.9146	-0.0211	0.9146	54.5	48.784	11.472	0.009	0.007	1.3899e+08	1.25	1.75	0.09	0.043	0.035	0.084	0.08	306.94	48.784	11.472	0.01	0.01	1.3899e+08	0.8937	-0.9533	-1.1093
1.1148	0.0049	1.1148	54.5	48.784	11.472	0.009	0.007	1.3899e+08	1.25	1.75	0.09	0.043	0.035	0.084	0.08	306.93	48.784	11.472	0.01	0.01	1.3899e+08	1.1589	-0.6383	-0.9939
1.0635	0.0671	1.0635	54.5	48.784	11.472	0.009	0.007	1.3899e+08	1.25	1.75	0.09	0.043	0.035	0.084	0.08	306.92	48.784	11.472	0.01	0.01	1.3899e+08	0.4343	0.553	-0.7088
0.9274	-0.0001	0.9274	55.39	48.784	11.472	0.009	0.007	1.3899e+08	1.22	1.765	0.03	0.045	0.037	0.088	0.08	306.92	48.784	11.472	0.01	0.01	1.3899e+08	-0.1032	0.5702	-0.5082
1.0052	0.0139	1.0052	55.39	48.784	11.472	0.009	0.007	1.3899e+08	1.22	1.765	0.03	0.045	0.037	0.088	0.08	306.91	48.784	11.472	0.01	0.01	1.3899e+08	1.5565	-1.3955	-0.5623
1.0561	0.0271	1.0561	55.39	48.784	11.472	0.009	0.007	1.3899e+08	1.22	1.765	0.03	0.045	0.037	0.088	0.08	306.91	48.784	11.472	0.01	0.01	1.3899e+08	0.5724	-0.8662	-0.1214
1.0261	0.096	1.0261	55.39	48.784	11.472	0.009	0.007	1.3899e+08	1.22	1.765	0.03	0.045	0.037	0.088	0.08	306.91	48.784	11.472	0.01	0.01	1.3899e+08	-0.1412	0.6795	-0.2181
0.9182	0.102	0.9182	55.39	48.784	11.472	0.009	0.007	1.3899e+08	1.22	1.765	0.03	0.045	0.037	0.088	0.08	306.9	48.784	11.472	0.01	0.01	1.3899e+08	0.634	-0.6909	-0.6396
0.9889	0.0412	0.9889	55.14	48.784	11.472	0.009	0.007	1.3899e+08	1.22	1.75	-0.085	0.047	0.039	0.093	0.08	306.9	48.784	11.472	0.01	0.01	1.3899e+08	0.0861	-1.1788	-0.6821
1.0907	0.0447	1.0907	55.14	48.784	11.472	0.009	0.007	1.3899e+08	1.22	1.75	-0.085	0.047	0.039	0.093	0.08	306.89	48.784	11.472	0.01	0.01	1.3899e+08	0.0597	-0.2638	-0.632
1.0779	0.0704	1.0779	55.14	48.784	11.472	0.009	0.007	1.3899e+08	1.22	1.75	-0.085	0.047	0.039	0.093	0.08	306.88	48.784	11.472	0.01	0.01	1.3899e+08	-0.2528	1.413	-0.8698
0.9259	0.0542	0.9259	55.14	48.784	11.472	0.009	0.007	1.3899e+08	1.22	1.75	-0.085	0.047	0.039	0.093	0.08	306.87	48.784	11.472	0.01	0.01	1.3899e+08	1.255	0.2849	-1.2281
0.8902	0.028	0.8902	55.14	48.784	11.472	0.009	0.007	1.3899e+08	1.22	1.75	-0.085	0.047	0.039	0.093	0.08	306.86	48.784	11.472	0.01	0.01	1.3899e+08	0.4436	0.1445	-1.2588
1.0042	0.0751	1.0042	56.52	48.784	11.472	0.009	0.007	1.3899e+08	1.16	1.755	0.095	0.049	0.04	0.097	0.08	306.85	48.784	11.472	0.01	0.01	1.3899e+08	-0.135	0.3018	-0.9909
0.9352	0.0272	0.9352	56.52	48.784	11.472	0.009	0.007	1.3899e+08	1.16	1.755	0.095	0.049	0.04	0.097	0.08	306.84	48.784	11.472	0.01	0.01	1.3899e+08	-0.7385	0.8024	-0.9627
0.9701	-0.0315	0.9701	56.52	48.784	11.472	0.009	0.007	1.3899e+08	1.16	1.755	0.095	0.049	0.04	0.097	0.08	306.82	48.784	11.472	0.01	0.01	1.3899e+08	1.1662	-0.6971	-1.3519
0.9818	0.0201	0.9818	56.52	48.784	11.472	0.009	0.007	1.3899e+08	1.16	1.755	0.095	0.049	0.04	0.097	0.08	306.82	48.784	11.472	0.01	0.01	1.3899e+08	0.6045	-0.0926	-0.7663
1.0245	0.0573	1.0245	56.52	48.784	11.472	0.009	0.007	1.3899e+08	1.16	1.755	0.095	0.049	0.04	0.097	0.08	306.81	48.784	11.472	0.01	0.01	1.3899e+08	-0.7947	0.146	-0.5133
1.1427	0.0206	1.1427	54.54	48.784	11.472	0.009	0.008	1.3899e+08	1.215	1.705	-0.025	0.051	0.042	0.101	0.08	306.8	48.784	11.472	0.01	0.01	1.3899e+08	1.9275	-0.1001	-1.2788
0.9859	0.0624	0.9859	54.54	48.784	11.472	0.009	0.008	1.3899e+08	1.215	1.705	-0.025	0.051	0.042	0.101	0.08	306.79	48.784	11.472	0.01	0.01	1.3899e+08	0.564	1.5103	-0.9314
0.7839	0.1026	0.7839	54.54	48.784	11.472	0.009	0.008	1.3899e+08	1.215	1.705	-0.025	0.051	0.042	0.101	0.08	306.78	48.784	11.472	0.01	0.01	1.3899e+08	-1.3392	0.2697	-0.8112
0.8712	0.0111	0.8712	54.54	48.784	11.472	0.009	0.008	1.3899e+08	1.215	1.705	-0.025	0.051	0.042	0.101	0.08	306.77	48.784	11.472	0.01	0.01	1.3899e+08	0.0214	0.1541	-1.2583
1.0853	-0.0256	1.0853	54.54	48.784	11.472	0.009	0.008	1.3899e+08	1.215	1.705	-0.025	0.051	0.042	0.101	0.08	306.76	48.784	11.472	0.01	0.01	1.3899e+08	1.648	-0.7143	-1.4112
1.0693	0.0246	1.0693	54.77	48.784	11.472	0.009	0.008	1.3899e+08	1.23	1.74	-0.025	0.053	0.043	0.104	0.08	306.75	48.784	11.472	0.01	0.01	1.3899e+08	1.018	0.1042	-0.9444
0.9171	0.0362	0.9171	54.77	48.784	11.472	0.009	0.008	1.3899e+08	1.23	1.74	-0.025	0.053	0.043	0.104	0.08	306.74	48.784	11.472	0.01	0.01	1.3899e+08	0.3748	1.2934	-0.8128
1.0264	0.0113	1.0264	54.77	48.784	11.472	0.009	0.008	1.3899e+08	1.23	1.74	-0.025	0.053	0.043	0.104	0.08	306.73	48.784	11.472	0.01	0.01	1.3899e+08	1.2187	-1.2744	-0.8386
1.0982	0.0367	1.0982	54.77	48.784	11.472	0.009	0.008	1.3899e+08	1.23	1.74	-0.025	0.053	0.043	0.104	0.08	306.72	48.784	11.472	0.01	0.01	1.3899e+08	0.4175	-0.1531	-0.5033
0.9843	0.0898	0.9843	54.77	48.784	11.472	0.009	0.008	1.3899e+08	1.23	1.74	-0.025	0.053	0.043	0.104	0.08	306.72	48.784	11.472	0.01	0.01	1.3899e+08	0.2798	0.7927	-0.5829
0.8113	0.0043	0.8113	56.5	48.784	11.472	0.007	0.006	1.3899e+08	1.17	1.77	-0.1	0.054	0.045	0.106	0.08	306.71	48.784	11.472	0.01	0.01	1.3899e+08	0.5214	0.2266	-0.7324
1.0049	-0.0272	1.0049	56.5	48.784	11.472	0.007	0.006	1.3899e+08	1.17	1.77	-0.1	0.054	0.045	0.106	0.08	306.7	48.784	11.472	0.01	0.01	1.3899e+08	1.6936	-2.3681	-0.5986
1.141	0.0706	1.141	56.5	48.784	11.472	0.007	0.006	1.3899e+08	1.17	1.77	-0.1	0.054	0.045	0.106	0.08	306.7	48.784	11.472	0.01	0.01	1.3899e+08	1.0924	-0.6875	-0.1772
1.0254	0.0891	1.0254	56.5	48.784	11.472	0.007	0.006	1.3899e+08	1.17	1.77	-0.1	0.054	0.045	0.106	0.08	306.7	48.784	11.472	0.01	0.01	1.3899e+08	-0.4819	0.7564	-0.0089
1.0518	0.0431	1.0518	56.5	48.784	11.472	0.007	0.006	1.3899e+08	1.17	1.77	-0.1	0.054	0.045	0.106	0.08	306.7	48.784	11.472	0.01	0.01	1.3899e+08	1.5124	-0.2136	-0.7669
1.0655	0.0522	1.0655	55.64	48.784	11.472	0.007	0.006	1.3899e+08	1.215	1.78	0.1	0.056	0.046	0.109	0.08	306.69	48.784	11.472	0.01	0.01	1.3899e+08	1.6872	0.578	-0.7613
0.8847	0.158	0.8847	55.64	48.784	11.472	0.007	0.006	1.3899e+08	1.215	1.78	0.1	0.056	0.046	0.109	0.08	306.68	48.784	11.472	0.01	0.01	1.3899e+08	-0.8761	1.0071	-0.4764
0.9302	0.0386	0.9302	55.64	48.784	11.472	0.007	0.006	1.3899e+08	1.215	1.78	0.1	0.056	0.046	0.109	0.08	306.67	48.784	11.472	0.01	0.01	1.3899e+08	-0.3097	1.6338	-1.1398
1.0721	-0.009	1.0721	55.64	48.784	11.472	0.007	0.006	1.3899e+08	1.215	1.78	0.1	0.056	0.046	0.109	0.08	306.66	48.784	11.472	0.01	0.01	1.3899e+08	1.7687	-0.472	-1.3398
0.984	0.0716	0.984	55.64	48.784	11.472	0.007	0.006	1.3899e+08	1.215	1.78	0.1	0.056	0.046	0.109	0.08	306.65	48.784	11.472	0.01	0.01	1.3899e+08	-0.2128	0.8875	-0.8058
0.878	0.0759	0.878	57.24	48.784	11.472	0.008	0.006	1.3899e+08	1.15	1.79	0.075	0.058	0.048	0.112	0.08	306.64	48.784	11.472	0.01	0.01	1.3899e+08	-0.2789	1.3364	-1.1826
0.9745	0.0378	0.9745	57.24	48.784	11.472	0.008	0.006	1.3899e+08	1.15	1.79	0.075	0.058	0.048	0.112	0.08	306.63	48.784	11.472	0.01	0.01	1.3899e+08	1.1088	-0.2075	-1.4662
1.0125	0.0203	1.0125	57.24	48.784	11.472	0.008	0.006	1.3899e+08	1.15	1.79	0.075	0.058	0.048	0.112	0.08	306.61	48.784	11.472	0.01	0.01	1.3899e+08	0.7483	-0.7304	-1.4305
0.9196	0.1024	0.9196	57.24	48.784	11.472	0.008	0.006	1.3899e+08	1.15	1.79	0.075	0.058	0.048	0.112	0.08	306.6	48.784	11.472	0.01	0.01	1.3899e+08	0.3944	0.6382	-1.4829
0.7543	0.0369	0.7543	57.24	48.784	11.472	0.008	0.006	1.3899e+08	1.15	1.79	0.075	0.058	0.048	0.112	0.08	306.58	48.784	11.472	0.01	0.01	1.3899e+08	-0.965	-0.5565	-1.2681
1.0169	-0.0121	1.0169	54.09	48.784	11.472	0.008	0.006	1.3899e+08	1.275	1.765	-0.025	0.059	0.049	0.115	0.08	306.57	48.784	11.472	0.01	0.01	1.3899e+08	0.6709	-3.0781	-1.4826
1.2815	-0.0124	1.2815	54.09	48.784	11.472	0.008	0.006	1.3899e+08	1.275	1.765	-0.025	0.059	0.049	0.115	0.08	306.55	48.784	11.472	0.01	0.01	1.3899e+08	1.5551	-1.2515	-1.5139
1.1393	0.0772	1.1393	54.09	48.784	11.472	0.008	0.006	1.3899e+08	1.275	1.765	-0.025	0.059	0.049	0.115	0.08	306.54	48.784	11.472	0.01	0.01	1.3899e+08	-0.6426	1.2093	-0.9772
0.9768	0.0658	0.9768	54.09	48.784	11.472	0.008	0.006	1.3899e+08	1.275	1.765	-0.025	0.059	0.049	0.115	0.08	306.53	48.784	11.472	0.01	0.01	1.3899e+08	0.5179	1.4897	-1.4552
1.0516	0.0155	1.0516	54.09	48.784	11.472	0.008	0.006	1.3899e+08	1.275	1.765	-0.025	0.059	0.049	0.115	0.08	306.51	48.784	11.472	0.01	0.01	1.3899e+08	0.9562	0.1786	-1.7163
0.9868	0.0934	0.9868	54.92	48.784	11.472	0.008	0.006	1.3899e+08	1.205	1.72	-0.055	0.061	0.05	0.118	0.08	306.5	48.784	11.472	0.01	0.01	1.3899e+08	-0.7122	1.2497	-1.1687
0.7614	0.0748	0.7614	54.92	48.784	11.472	0.008	0.006	1.3899e+08	1.205	1.72	-0.055	0.061	0.05	0.118	0.08	306.49	48.784	11.472	0.01	0.01	1.3899e+08	-1.1471	2.3714	-1.5548
0.9163	-0.0025	0.9163	54.92	48.784	11.472	0.008	0.006	1.3899e+08	1.205	1.72	-0.055	0.061	0.05	0.118	0.08	306.46	48.784	11.472	0.01	0.01	1.3899e+08	2.0873	-1.1813	-2.4109
1.0172	-0.0069	1.0172	54.92	48.784	11.472	0.008	0.006	1.3899e+08	1.205	1.72	-0.055	0.061	0.05	0.118	0.08	306.45	48.784	11.472	0.01	0.01	1.3899e+08	0.23	-1.1034	-1.3659
0.9571	0.0923	0.9571	54.92	48.784	11.472	0.008	0.006	1.3899e+08	1.205	1.72	-0.055	0.061	0.05	0.118	0.08	306.43	48.784	11.472	0.01	0.01	1.3899e+08	-1.0625	-0.1281	-1.3176
1.0332	0.0328	1.0332	56.09	48.784	11.472	0.008	0.006	1.3899e+08	1.225	1.82	-0.03	0.062	0.052	0.121	0.08	306.41	48.784	11.472	0.01	0.01	1.3899e+08	0.8498	-0.2766	-1.9654
1.115	0.04	1.115	56.09	48.784	11.472	0.008	0.006	1.3899e+08	1.225	1.82	-0.03	0.062	0.052	0.121	0.08	306.4	48.784	11.472	0.01	0.01	1.3899e+08	0.6333	-1.144	-1.7993
1.0253	0.0972	1.0253	56.09	48.784	11.472	0.008	0.006	1.3899e+08	1.225	1.82	-0.03	0.062	0.052	0.121	0.08	306.38	48.784	11.472	0.01	0.01	1.3899e+08	0.1758	0.4486	-1.8754
0.9178	0.0478	0.9178	56.09	48.784	11.472	0.008	0.006	1.3899e+08	1.225	1.82	-0.03	0.062	0.052	0.121	0.08	306.36	48.784	11.472	0.01	0.01	1.3899e+08	-0.7664	1.6366	-1.8386
0.8787	0.0058	0.8787	56.09	48.784	11.472	0.008	0.006	1.3899e+08	1.225	1.82	-0.03	0.062	0.052	0.121	0.08	306.34	48.784	11.472	0.01	0.01	1.3899e+08	0.0836	-0.8535	-1.9903
0.98	-0.0085	0.98	55.92	48.784	11.472	0.008	0.006	1.3899e+08	1.195	1.765	0.07	0.064	0.053	0.124	0.08	306.32	48.784	11.472	0.01	0.01	1.3899e+08	0.2484	-1.1456	-1.7966
1.0271	0.0662	1.0271	55.92	48.784	11.472	0.008	0.006	1.3899e+08	1.195	1.765	0.07	0.064	0.053	0.124	0.08	306.3	48.784	11.472	0.01	0.01	1.3899e+08	0.4972	-0.0137	-1.9048
0.9139	0.0581	0.9139	55.92	48.784	11.472	0.008	0.006	1.3899e+08	1.195	1.765	0.07	0.064	0.053	0.124	0.08	306.29	48.784	11.472	0.01	0.01	1.3899e+08	-0.5629	0.4702	-1.5764
1.0015	-0.0025	1.0015	55.92	48.784	11.472	0.008	0.006	1.3899e+08	1.195	1.765	0.07	0.064	0.053	0.124	0.08	306.26	48.784	11.472	0.01	0.01	1.3899e+08	1.8448	-1.5492	-2.2382
1.0759	0.029	1.0759	55.92	48.784	11.472	0.008	0.006	1.3899e+08	1.195	1.765	0.07	0.064	0.053	0.124	0.08	306.25	48.784	11.472	0.01	0.01	1.3899e+08	0.3904	-0.349	-1.6252
1.0467	0.1012	1.0467	53.71	48.784	11.472	0.008	0.007	1.3899e+08	1.275	1.735	0.16	0.066	0.054	0.127	0.08	306.23	48.784	11.472	0.01	0.01	1.3899e+08	-1.3694	1.426	-1.4507
0.875	0.0645	0.875	53.71	48.784	11.472	0.008	0.007	1.3899e+08	1.275	1.735	0.16	0.066	0.054	0.127	0.08	306.21	48.784	11.472	0.01	0.01	1.3899e+08	0.3861	0.2511	-2.1395
0.9184	-0.0117	0.9184	53.71	48.784	11.472	0.008	0.007	1.3899e+08	1.275	1.735	0.16	0.066	0.054	0.127	0.08	306.19	48.784	11.472	0.01	0.01	1.3899e+08	-0.3467	-1.1172	-1.7633
1.0779	0.0101	1.0779	53.71	48.784	11.472	0.008	0.007	1.3899e+08	1.275	1.735	0.16	0.066	0.054	0.127	0.08	306.17	48.784	11.472	0.01	0.01	1.3899e+08	0.0257	-0.3074	-1.7371
1.0648	0.0652	1.0648	53.71	48.784	11.472	0.008	0.007	1.3899e+08	1.275	1.735	0.16	0.066	0.054	0.127	0.08	306.16	48.784	11.472	0.01	0.01	1.3899e+08	-0.2447	1.3476	-1.4875
0.8673	0.0738	0.8673	56.13	48.784	11.472	0.008	0.007	1.3899e+08	1.18	1.755	0.025	0.067	0.055	0.13	0.08	306.14	48.784	11.472	0.01	0.01	1.3899e+08	0.3331	-0.2039	-2.033
0.9511	0.0238	0.9511	56.13	48.784	11.472	0.008	0.007	1.3899e+08	1.18	1.755	0.025	0.067	0.055	0.13	0.08	306.12	48.784	11.472	0.01	0.01	1.3899e+08	-0.245	-0.6418	-1.8001
1.1237	0.0438	1.1237	56.13	48.784	11.472	0.008	0.007	1.3899e+08	1.18	1.755	0.025	0.067	0.055	0.13	0.08	306.1	48.784	11.472	0.01	0.01	1.3899e+08	0.3543	-0.4843	-1.9471
1.0498	0.0528	1.0498	56.13	48.784	11.472	0.008	0.007	1.3899e+08	1.18	1.755	0.025	0.067	0.055	0.13	0.08	306.08	48.784	11.472	0.01	0.01	1.39e+08	-0.379	0.9104	-1.9019
1.0014	0.0685	1.0014	56.13	48.784	11.472	0.008	0.007	1.3899e+08	1.18	1.755	0.025	0.067	0.055	0.13	0.08	306.06	48.784	11.472	0.01	0.01	1.39e+08	1.2644	-0.3618	-2.496
0.9715	0.0559	0.9715	56.96	48.784	11.472	0.008	0.007	1.39e+08	1.165	1.795	-0.115	0.069	0.057	0.134	0.08	306.04	48.784	11.472	0.01	0.01	1.39e+08	-0.9037	0.2456	-1.9243
0.9407	0.0211	0.9407	56.96	48.784	11.472	0.008	0.007	1.39e+08	1.165	1.795	-0.115	0.069	0.057	0.134	0.08	306.02	48.784	11.472	0.01	0.01	1.39e+08	-1.9907	0.3418	-1.6372
1.0505	-0.0229	1.0505	56.96	48.784	11.472	0.008	0.007	1.39e+08	1.165	1.795	-0.115	0.069	0.057	0.134	0.08	306	48.784	11.472	0.01	0.01	1.39e+08	1.4347	-0.6434	-2.402
0.8991	-0.0021	0.8991	56.96	48.784	11.472	0.008	0.007	1.39e+08	1.165	1.795	-0.115	0.069	0.057	0.134	0.08	305.98	48.784	11.472	0.01	0.01	1.39e+08	0.7151	0.4654	-1.7633
0.7996	0.0831	0.7996	56.96	48.784	11.472	0.008	0.007	1.39e+08	1.165	1.795	-0.115	0.069	0.057	0.134	0.08	305.97	48.784	11.472	0.01	0.01	1.39e+08	-1.1452	-1.6226	-1.4029
1.054	-0.0057	1.054	56.24	48.784	11.472	0.008	0.007	1.39e+08	1.18	1.765	0.03	0.029	0.024	0.056	0.08	305.95	48.784	11.472	0.01	0.01	1.39e+08	0.7106	-0.993	-1.792
1.0921	0.0278	1.0921	56.24	48.784	11.472	0.008	0.007	1.39e+08	1.18	1.765	0.03	0.029	0.024	0.056	0.08	305.93	48.784	11.472	0.01	0.01	1.39e+08	0.5445	-1.1301	-1.5959
1.0145	0.123	1.0145	56.24	48.784	11.472	0.008	0.007	1.39e+08	1.18	1.765	0.03	0.029	0.024	0.056	0.08	305.92	48.784	11.472	0.01	0.01	1.39e+08	-0.4401	-0.6071	-1.5993
0.9333	0.0406	0.9333	56.24	48.784	11.472	0.008	0.007	1.39e+08	1.18	1.765	0.03	0.029	0.024	0.056	0.08	305.9	48.784	11.472	0.01	0.01	1.39e+08	0.0642	0.8482	-1.9946
1.0811	-0.0151	1.0811	56.24	48.784	11.472	0.008	0.007	1.39e+08	1.18	1.765	0.03	0.029	0.024	0.056	0.08	305.88	48.784	11.472	0.01	0.01	1.39e+08	-0.0461	-1.1559	-1.6161
1.0558	0.0245	1.0558	55.77	48.784	11.472	0.009	0.007	1.39e+08	1.185	1.74	0.035	0.033	0.027	0.064	0.08	305.86	48.784	11.472	0.01	0.01	1.39e+08	0.3052	1.0396	-1.6626
0.8	0.1142	0.8	55.77	48.784	11.472	0.009	0.007	1.39e+08	1.185	1.74	0.035	0.033	0.027	0.064	0.08	305.85	48.784	11.472	0.01	0.01	1.39e+08	-1.0264	1.147	-1.5597
0.8864	0.0097	0.8864	55.77	48.784	11.472	0.009	0.007	1.39e+08	1.185	1.74	0.035	0.033	0.027	0.064	0.08	305.83	48.784	11.472	0.01	0.01	1.39e+08	-0.5857	-0.6304	-1.7214
1.0454	0.0118	1.0454	55.77	48.784	11.472	0.009	0.007	1.39e+08	1.185	1.74	0.035	0.033	0.027	0.064	0.08	305.81	48.784	11.472	0.01	0.01	1.39e+08	1.3754	-1.222	-2.0981
1.0457	0.1084	1.0457	55.77	48.784	11.472	0.009	0.007	1.39e+08	1.185	1.74	0.035	0.033	0.027	0.064	0.08	305.79	48.784	11.472	0.01	0.01	1.39e+08	0.0133	-0.5968	-1.908
0.9666	0.0585	0.9666	55.16	48.784	11.472	0.009	0.007	1.39e+08	1.23	1.77	0.03	0.036	0.03	0.071	0.08	305.77	48.784	11.472	0.01	0.01	1.39e+08	-0.8001	0.424	-1.8666
1.059	0.011	1.059	55.16	48.784	11.472	0.009	0.007	1.39e+08	1.23	1.77	0.03	0.036	0.03	0.071	0.08	305.75	48.784	11.472	0.01	0.01	1.39e+08	0.6656	-1.5166	-2.1558
1.1036	0.0184	1.1036	55.16	48.784	11.472	0.009	0.007	1.39e+08	1.23	1.77	0.03	0.036	0.03	0.071	0.08	305.73	48.784	11.472	0.01	0.01	1.39e+08	-0.038	-0.1358	-1.9059
0.9743	0.0659	0.9743	55.16	48.784	11.472	0.009	0.007	1.39e+08	1.23	1.77	0.03	0.036	0.03	0.071	0.08	305.71	48.784	11.472	0.01	0.01	1.39e+08	-1.2035	1.3389	-1.6756
0.9894	0.0255	0.9894	55.16	48.784	11.472	0.009	0.007	1.39e+08	1.23	1.77	0.03	0.036	0.03	0.071	0.08	305.69	48.784	11.472	0.01	0.01	1.39e+08	0.0377	0.1774	-2.0123
1.1129	0.0048	1.1129	57.76	48.784	11.472	0.009	0.007	1.39e+08	1.115	1.765	-0.08	0.039	0.032	0.077	0.08	305.67	48.784	11.472	0.01	0.01	1.39e+08	0.6896	0.0667	-2.018
1.0262	0.0487	1.0262	57.76	48.784	11.472	0.009	0.007	1.39e+08	1.115	1.765	-0.08	0.039	0.032	0.077	0.08	305.66	48.784	11.472	0.01	0.01	1.39e+08	-0.0212	1.095	-1.7615
0.8955	0.0564	0.8955	57.76	48.784	11.472	0.009	0.007	1.39e+08	1.115	1.765	-0.08	0.039	0.032	0.077	0.08	305.64	48.784	11.472	0.01	0.01	1.39e+08	-0.9071	2.1647	-1.6545
0.8697	0.0279	0.8697	57.76	48.784	11.472	0.009	0.007	1.39e+08	1.115	1.765	-0.08	0.039	0.032	0.077	0.08	305.62	48.784	11.472	0.01	0.01	1.39e+08	0.614	-0.7847	-1.9655
0.9409	-0.0107	0.9409	57.76	48.784	11.472	0.009	0.007	1.39e+08	1.115	1.765	-0.08	0.039	0.032	0.077	0.08	305.6	48.784	11.472	0.01	0.01	1.39e+08	-0.0869	-0.9524	-1.8034
0.9742	0.0456	0.9742	55.34	48.784	11.472	0.009	0.007	1.39e+08	1.23	1.775	-0.01	0.042	0.034	0.082	0.08	305.58	48.784	11.472	0.01	0.01	1.39e+08	0.628	0.1359	-1.782
0.8849	0.0572	0.8849	55.34	48.784	11.472	0.009	0.007	1.39e+08	1.23	1.775	-0.01	0.042	0.034	0.082	0.08	305.57	48.784	11.472	0.01	0.01	1.39e+08	-1.0359	-0.5306	-1.3938
1.019	-0.0126	1.019	55.34	48.784	11.472	0.009	0.007	1.39e+08	1.23	1.775	-0.01	0.042	0.034	0.082	0.08	305.55	48.784	11.472	0.01	0.01	1.39e+08	0.376	-1.9742	-1.6624
1.1265	0.0154	1.1265	55.34	48.784	11.472	0.009	0.007	1.39e+08	1.23	1.775	-0.01	0.042	0.034	0.082	0.08	305.54	48.784	11.472	0.01	0.01	1.39e+08	0.56	-0.2486	-1.418
1.0277	0.1082	1.0277	55.34	48.784	11.472	0.009	0.007	1.39e+08	1.23	1.775	-0.01	0.042	0.034	0.082	0.08	305.53	48.784	11.472	0.01	0.01	1.39e+08	-1.4942	0.7427	-1.0109
0.9823	0.0603	0.9823	57.06	48.784	11.472	0.009	0.007	1.39e+08	1.16	1.79	-0.05	0.044	0.036	0.086	0.08	305.51	48.784	11.472	0.01	0.01	1.39e+08	0.3926	0.2125	-1.6975
1.0463	-0.0207	1.0463	57.06	48.784	11.472	0.009	0.007	1.39e+08	1.16	1.79	-0.05	0.044	0.036	0.086	0.08	305.49	48.784	11.472	0.01	0.01	1.39e+08	0.7491	-0.3391	-1.8584
0.9811	0.0815	0.9811	57.06	48.784	11.472	0.009	0.007	1.39e+08	1.16	1.79	-0.05	0.044	0.036	0.086	0.08	305.48	48.784	11.472	0.01	0.01	1.39e+08	-1.0121	0.0596	-1.1503
0.9794	0.0401	0.9794	57.06	48.784	11.472	0.009	0.007	1.39e+08	1.16	1.79	-0.05	0.044	0.036	0.086	0.08	305.46	48.784	11.472	0.01	0.01	1.39e+08	-0.1112	1.6681	-1.7295
1.0274	-0.0021	1.0274	57.06	48.784	11.472	0.009	0.007	1.39e+08	1.16	1.79	-0.05	0.044	0.036	0.086	0.08	305.44	48.784	11.472	0.01	0.01	1.39e+08	1.7107	-1.4513	-1.9628
0.954	0.0538	0.954	56.56	48.784	11.472	0.009	0.007	1.39e+08	1.17	1.775	0.075	0.047	0.038	0.091	0.08	305.43	48.784	11.472	0.01	0.01	1.39e+08	-0.3528	0.6119	-1.2579
0.82	0.0581	0.82	56.56	48.784	11.472	0.009	0.007	1.39e+08	1.17	1.775	0.075	0.047	0.038	0.091	0.08	305.42	48.784	11.472	0.01	0.01	1.39e+08	-0.5466	0.3606	-1.3797
1.023	-0.0094	1.023	56.56	48.784	11.472	0.009	0.007	1.39e+08	1.17	1.775	0.075	0.047	0.038	0.091	0.08	305.4	48.784	11.472	0.01	0.01	1.39e+08	0.4506	-1.6558	-1.4942
1.0422	0.0499	1.0422	56.56	48.784	11.472	0.009	0.007	1.39e+08	1.17	1.775	0.075	0.047	0.038	0.091	0.08	305.39	48.784	11.472	0.01	0.01	1.39e+08	0.1898	-0.1927	-1.114
0.9674	0.0709	0.9674	56.56	48.784	11.472	0.009	0.007	1.39e+08	1.17	1.775	0.075	0.047	0.038	0.091	0.08	305.38	48.784	11.472	0.01	0.01	1.39e+08	-0.5592	-0.5766	-1.2645
1.0126	-0.0262	1.0126	56.28	48.784	11.472	0.009	0.007	1.39e+08	1.19	1.78	0	0.049	0.04	0.095	0.08	305.37	48.784	11.472	0.01	0.01	1.39e+08	-0.4842	0.3294	-1.0793
1.1201	0.0261	1.1201	56.28	48.784	11.472	0.009	0.007	1.39e+08	1.19	1.78	0	0.049	0.04	0.095	0.08	305.35	48.784	11.472	0.01	0.01	1.39e+08	0.6935	-1.2633	-1.1035
1.0621	0.1413	1.0621	56.28	48.784	11.472	0.009	0.007	1.39e+08	1.19	1.78	0	0.049	0.04	0.095	0.08	305.34	48.784	11.472	0.01	0.01	1.39e+08	0.1971	0.4638	-1.2645
0.8637	0.064	0.8637	56.28	48.784	11.472	0.009	0.007	1.39e+08	1.19	1.78	0	0.049	0.04	0.095	0.08	305.33	48.784	11.472	0.01	0.01	1.39e+08	-1.2392	1.7763	-1.2303
1.072	-0.0121	1.072	56.28	48.784	11.472	0.009	0.007	1.39e+08	1.19	1.78	0	0.049	0.04	0.095	0.08	305.31	48.784	11.472	0.01	0.01	1.39e+08	0.687	-1.0821	-1.6108
1.1401	0.0434	1.1401	54.7	48.784	11.472	0.009	0.007	1.39e+08	1.275	1.8	0.17	0.051	0.041	0.099	0.08	305.3	48.784	11.472	0.01	0.01	1.39e+08	1.1676	0.8314	-1.6367
0.9172	0.1068	0.9172	54.7	48.784	11.472	0.009	0.007	1.39e+08	1.275	1.8	0.17	0.051	0.041	0.099	0.08	305.28	48.784	11.472	0.01	0.01	1.39e+08	-1.2954	1.9349	-1.3686
0.847	0.0377	0.847	54.7	48.784	11.472	0.009	0.007	1.39e+08	1.275	1.8	0.17	0.051	0.041	0.099	0.08	305.27	48.784	11.472	0.01	0.01	1.39e+08	-0.9484	1.3091	-1.6431
0.9807	0.0015	0.9807	54.7	48.784	11.472	0.009	0.007	1.39e+08	1.275	1.8	0.17	0.051	0.041	0.099	0.08	305.25	48.784	11.472	0.01	0.01	1.39e+08	0.6591	-0.362	-1.882
0.9732	0.0802	0.9732	54.7	48.784	11.472	0.009	0.007	1.39e+08	1.275	1.8	0.17	0.051	0.041	0.099	0.08	305.23	48.784	11.472	0.01	0.01	1.39e+08	-0.4303	-0.3307	-1.5922
0.9498	0.0696	0.9498	56.74	48.784	11.472	0.009	0.007	1.39e+08	1.205	1.835	-0.035	0.053	0.043	0.102	0.08	305.22	48.784	11.472	0.01	0.01	1.39e+08	-1.1215	1.3555	-1.7655
1.0207	0.0081	1.0207	56.74	48.784	11.472	0.009	0.007	1.39e+08	1.205	1.835	-0.035	0.053	0.043	0.102	0.08	305.2	48.784	11.472	0.01	0.01	1.39e+08	0.265	-0.8173	-1.9909
1.0614	-0.0121	1.0614	56.74	48.784	11.472	0.009	0.007	1.39e+08	1.205	1.835	-0.035	0.053	0.043	0.102	0.08	305.18	48.784	11.472	0.01	0.01	1.39e+08	-0.438	-0.8406	-1.6637
1.014	0.0865	1.014	56.74	48.784	11.472	0.009	0.007	1.39e+08	1.205	1.835	-0.035	0.053	0.043	0.102	0.08	305.16	48.784	11.472	0.01	0.01	1.39e+08	-0.811	0.6685	-1.6132
0.9426	0.0651	0.9426	56.74	48.784	11.472	0.009	0.007	1.39e+08	1.205	1.835	-0.035	0.053	0.043	0.102	0.08	305.15	48.784	11.472	0.01	0.01	1.39e+08	-0.6235	0.507	-1.8789
1.0299	0.007	1.0299	58.18	48.784	11.472	0.007	0.006	1.39e+08	1.15	1.85	-0.11	0.054	0.044	0.105	0.08	305.12	48.784	11.472	0.01	0.01	1.39e+08	0.4048	-1.0685	-2.2169
1.0816	0.0287	1.0816	58.18	48.784	11.472	0.007	0.006	1.39e+08	1.15	1.85	-0.11	0.054	0.044	0.105	0.08	305.1	48.784	11.472	0.01	0.01	1.39e+08	0.4723	0.2552	-2.0779
0.9508	0.0766	0.9508	58.18	48.784	11.472	0.007	0.006	1.39e+08	1.15	1.85	-0.11	0.054	0.044	0.105	0.08	305.09	48.784	11.472	0.01	0.01	1.39e+08	-1.9369	1.3483	-1.7551
0.9032	0.0219	0.9032	58.18	48.784	11.472	0.007	0.006	1.39e+08	1.15	1.85	-0.11	0.054	0.044	0.105	0.08	305.07	48.784	11.472	0.01	0.01	1.39e+08	-0.8264	-0.2591	-1.9169
0.978	-0.0132	0.978	58.18	48.784	11.472	0.007	0.006	1.39e+08	1.15	1.85	-0.11	0.054	0.044	0.105	0.08	305.04	48.784	11.472	0.01	0.01	1.39e+08	0.2787	-0.8315	-2.1395
0.9904	0.0613	0.9904	56.96	48.784	11.472	0.007	0.006	1.39e+08	1.17	1.795	0.005	0.055	0.046	0.108	0.08	305.02	48.784	11.472	0.01	0.01	1.39e+08	-0.2152	-0.2265	-1.9473
0.9046	0.08	0.9046	56.96	48.784	11.472	0.007	0.006	1.39e+08	1.17	1.795	0.005	0.055	0.046	0.108	0.08	305	48.784	11.472	0.01	0.01	1.39e+08	-0.6082	0.5985	-1.9663
0.8532	0.0124	0.8532	56.96	48.784	11.472	0.007	0.006	1.39e+08	1.17	1.795	0.005	0.055	0.046	0.108	0.08	304.98	48.784	11.472	0.01	0.01	1.39e+08	0.0893	-1.9075	-2.1845
1.0326	-0.0364	1.0326	56.96	48.784	11.472	0.007	0.006	1.39e+08	1.17	1.795	0.005	0.055	0.046	0.108	0.08	304.96	48.784	11.472	0.01	0.01	1.39e+08	-0.7512	-2.1751	-1.6567
1.1514	0.0619	1.1514	56.96	48.784	11.472	0.007	0.006	1.39e+08	1.17	1.795	0.005	0.055	0.046	0.108	0.08	304.95	48.784	11.472	0.01	0.01	1.39e+08	-1.1229	0.0814	-1.5477
0.9727	0.0594	0.9727	57.51	48.784	11.472	0.007	0.006	1.39e+08	1.155	1.815	-0.04	0.057	0.047	0.111	0.08	304.93	48.784	11.472	0.01	0.01	1.39e+08	-0.3882	0.3155	-1.7979
0.9105	0.0222	0.9105	57.51	48.784	11.472	0.007	0.006	1.39e+08	1.155	1.815	-0.04	0.057	0.047	0.111	0.08	304.91	48.784	11.472	0.01	0.01	1.39e+08	0.0514	-0.8271	-2.0486
1.0633	0.0185	1.0633	57.51	48.784	11.472	0.007	0.006	1.39e+08	1.155	1.815	-0.04	0.057	0.047	0.111	0.08	304.89	48.784	11.472	0.01	0.01	1.39e+08	0.0633	-0.3826	-1.8139
1.0384	0.068	1.0384	57.51	48.784	11.472	0.007	0.006	1.39e+08	1.155	1.815	-0.04	0.057	0.047	0.111	0.08	304.88	48.784	11.472	0.01	0.01	1.39e+08	-2.0869	0.5547	-1.3179
0.9946	0.0045	0.9946	57.51	48.784	11.472	0.007	0.006	1.39e+08	1.155	1.815	-0.04	0.057	0.047	0.111	0.08	304.86	48.784	11.472	0.01	0.01	1.39e+08	0.3204	0.2568	-1.941
0.8467	-0.016	0.8467	56.33	48.784	11.472	0.008	0.006	1.39e+08	1.175	1.76	-0.015	0.058	0.048	0.114	0.08	304.84	48.784	11.472	0.01	0.01	1.39e+08	0.4482	0.2793	-1.6501
0.9068	0.0685	0.9068	56.33	48.784	11.472	0.008	0.006	1.39e+08	1.175	1.76	-0.015	0.058	0.048	0.114	0.08	304.83	48.784	11.472	0.01	0.01	1.39e+08	-1.872	-1.9552	-0.8856
1.1084	0.0023	1.1084	56.33	48.784	11.472	0.008	0.006	1.39e+08	1.175	1.76	-0.015	0.058	0.048	0.114	0.08	304.82	48.784	11.472	0.01	0.01	1.39e+08	0.5871	-0.3064	-1.6338
1.0201	0.0379	1.0201	56.33	48.784	11.472	0.008	0.006	1.39e+08	1.175	1.76	-0.015	0.058	0.048	0.114	0.08	304.8	48.784	11.472	0.01	0.01	1.39e+08	1.0797	-0.5225	-1.5078
0.8667	0.1184	0.8667	56.33	48.784	11.472	0.008	0.006	1.39e+08	1.175	1.76	-0.015	0.058	0.048	0.114	0.08	304.79	48.784	11.472	0.01	0.01	1.39e+08	-1.7856	-1.6751	-1.0129
0.9087	0.0536	0.9087	55.45	48.784	11.472	0.008	0.006	1.39e+08	1.215	1.76	0.11	0.06	0.05	0.117	0.08	304.78	48.784	11.472	0.01	0.01	1.39e+08	-1.6074	-0.194	-1.4114
1.2165	-0.0311	1.2165	55.45	48.784	11.472	0.008	0.006	1.39e+08	1.215	1.76	0.11	0.06	0.05	0.117	0.08	304.76	48.784	11.472	0.01	0.01	1.39e+08	0.6507	-2.2924	-1.6328
1.1934	0.0721	1.1934	55.45	48.784	11.472	0.008	0.006	1.39e+08	1.215	1.76	0.11	0.06	0.05	0.117	0.08	304.75	48.784	11.472	0.01	0.01	1.39e+08	-0.6258	0.6191	-1.2158
1.0607	0.0481	1.0607	55.45	48.784	11.472	0.008	0.006	1.39e+08	1.215	1.76	0.11	0.06	0.05	0.117	0.08	304.73	48.784	11.472	0.01	0.01	1.39e+08	0.1084	2.8651	-1.659
1.0852	0.0115	1.0852	55.45	48.784	11.472	0.008	0.006	1.39e+08	1.215	1.76	0.11	0.06	0.05	0.117	0.08	304.72	48.784	11.472	0.01	0.01	1.39e+08	-0.2434	1.4811	-1.3737
0.8736	0.0536	0.8736	57.2	48.784	11.472	0.008	0.006	1.39e+08	1.17	1.82	0.05	0.061	0.051	0.119	0.08	304.71	48.784	11.472	0.01	0.01	1.39e+08	-1.5121	2.5815	-1.1288
0.8075	0.0797	0.8075	57.2	48.784	11.472	0.008	0.006	1.39e+08	1.17	1.82	0.05	0.061	0.051	0.119	0.08	304.69	48.784	11.472	0.01	0.01	1.39e+08	-0.4409	1.9227	-1.6884
0.8041	0.0008	0.8041	57.2	48.784	11.472	0.008	0.006	1.39e+08	1.17	1.82	0.05	0.061	0.051	0.119	0.08	304.68	48.784	11.472	0.01	0.01	1.39e+08	-0.7869	0.4709	-1.3891
0.7607	0.0008	0.7607	57.2	48.784	11.472	0.008	0.006	1.39e+08	1.17	1.82	0.05	0.061	0.051	0.119	0.08	304.67	48.784	11.472	0.01	0.01	1.39e+08	-0.6949	-1.4552	-1.1891
1.0288	0.037	1.0288	57.2	48.784	11.472	0.008	0.006	1.39e+08	1.17	1.82	0.05	0.061	0.051	0.119	0.08	304.65	48.784	11.472	0.01	0.01	1.39e+08	0.7169	-2.754	-1.5421
1.1937	0.0305	1.1937	56.8	48.784	11.472	0.008	0.006	1.39e+08	1.215	1.855	-0.055	0.063	0.052	0.122	0.08	304.64	48.784	11.472	0.01	0.01	1.39e+08	-1.4161	-1.1383	-0.8921
1.0298	0.0415	1.0298	56.8	48.784	11.472	0.008	0.006	1.39e+08	1.215	1.855	-0.055	0.063	0.052	0.122	0.08	304.63	48.784	11.472	0.01	0.01	1.39e+08	-1.4644	-0.7218	-0.6834
1.052	0.0308	1.052	56.8	48.784	11.472	0.008	0.006	1.39e+08	1.215	1.855	-0.055	0.063	0.052	0.122	0.08	304.62	48.784	11.472	0.01	0.01	1.39e+08	1.2481	-1.5156	-1.6675
1.1903	0.0366	1.1903	56.8	48.784	11.472	0.008	0.006	1.39e+08	1.215	1.855	-0.055	0.063	0.052	0.122	0.08	304.61	48.784	11.472	0.01	0.01	1.39e+08	-0.582	-0.1297	-0.8671
1.1206	0.06	1.1206	56.8	48.784	11.472	0.008	0.006	1.39e+08	1.215	1.855	-0.055	0.063	0.052	0.122	0.08	304.6	48.784	11.472	0.01	0.01	1.39e+08	-1.0783	1.6421	-0.8373
0.9419	0.0497	0.9419	57.27	48.784	11.472	0.008	0.007	1.39e+08	1.15	1.79	-0.045	0.064	0.053	0.125	0.08	304.59	48.784	11.472	0.01	0.01	1.39e+08	0	1.7869	-1.2861
0.8771	-0.0362	0.8771	57.27	48.784	11.472	0.008	0.007	1.39e+08	1.15	1.79	-0.045	0.064	0.053	0.125	0.08	304.58	48.784	11.472	0.01	0.01	1.39e+08	-1.256	1.2506	-0.6505
0.8643	0.015	0.8643	57.27	48.784	11.472	0.008	0.007	1.39e+08	1.15	1.79	-0.045	0.064	0.053	0.125	0.08	304.58	48.784	11.472	0.01	0.01	1.39e+08	-1.1854	0.2445	-0.3788
0.9193	0.031	0.9193	57.27	48.784	11.472	0.008	0.007	1.39e+08	1.15	1.79	-0.045	0.064	0.053	0.125	0.08	304.57	48.784	11.472	0.01	0.01	1.39e+08	0.3867	0.4277	-0.6112
0.9022	0.014	0.9022	57.27	48.784	11.472	0.008	0.007	1.39e+08	1.15	1.79	-0.045	0.064	0.053	0.125	0.08	304.57	48.784	11.472	0.01	0.01	1.39e+08	0.4972	-0.5759	-0.6247
0.8676	0.0607	0.8676	58.74	48.784	11.472	0.008	0.007	1.39e+08	1.105	1.82	-0.09	0.066	0.054	0.127	0.08	304.56	48.784	11.472	0.01	0.01	1.39e+08	-0.6604	-1.3917	-0.1203
0.9099	0.0731	0.9099	58.74	48.784	11.472	0.008	0.007	1.39e+08	1.105	1.82	-0.09	0.066	0.054	0.127	0.08	304.56	48.784	11.472	0.01	0.01	1.39e+08	-1.893	-1.4846	-0.0159
1.0923	-0.0488	1.0923	58.74	48.784	11.472	0.008	0.007	1.39e+08	1.105	1.82	-0.09	0.066	0.054	0.127	0.08	304.56	48.784	11.472	0.01	0.01	1.39e+08	-0.3266	-2.2445	-0.1303
1.0123	0.0092	1.0123	58.74	48.784	11.472	0.008	0.007	1.39e+08	1.105	1.82	-0.09	0.066	0.054	0.127	0.08	304.56	48.784	11.472	0.01	0.01	1.39e+08	0.7479	-1.0884	-0.0036
1.0223	0.1137	1.0223	58.74	48.784	11.472	0.008	0.007	1.39e+08	1.105	1.82	-0.09	0.066	0.054	0.127	0.08	304.56	48.784	11.472	0.01	0.01	1.39e+08	-0.3295	-1.8327	-0.0495
1.1344	0.0463	1.1344	57.98	48.784	11.472	0.008	0.007	1.39e+08	1.135	1.82	-0.08	0.067	0.055	0.13	0.08	304.56	48.784	11.472	0.01	0.01	1.39e+08	0.1899	-0.434	-0.2899
1.0099	0.0627	1.0099	57.98	48.784	11.472	0.008	0.007	1.39e+08	1.135	1.82	-0.08	0.067	0.055	0.13	0.08	304.56	48.784	11.472	0.01	0.01	1.39e+08	-0.8725	0.5446	-0.0117
0.9172	0.0605	0.9172	57.98	48.784	11.472	0.008	0.007	1.39e+08	1.135	1.82	-0.08	0.067	0.055	0.13	0.08	304.55	48.784	11.472	0.01	0.01	1.39e+08	-1.169	-0.3853	-0.1781
1.0058	-0.0282	1.0058	57.98	48.784	11.472	0.008	0.007	1.39e+08	1.135	1.82	-0.08	0.067	0.055	0.13	0.08	304.55	48.784	11.472	0.01	0.01	1.39e+08	-0.3717	0.9004	-0.1922
1.1053	-0.0165	1.1053	57.98	48.784	11.472	0.008	0.007	1.39e+08	1.135	1.82	-0.08	0.067	0.055	0.13	0.08	304.55	48.784	11.472	0.01	0.01	1.39e+08	1.2874	-0.3975	-0.2345
1.029	0.1158	1.029	57.43	48.784	11.472	0.008	0.007	1.39e+08	1.16	1.815	0.145	0.029	0.024	0.056	0.08	304.55	48.784	11.472	0.01	0.01	1.39e+08	0.0653	0.7844	-0.0105
0.9294	0.0501	0.9294	57.43	48.784	11.472	0.008	0.007	1.39e+08	1.16	1.815	0.145	0.029	0.024	0.056	0.08	304.55	48.784	11.472	0.01	0.01	1.39e+08	-1.2168	1.6456	0.0475
0.9913	-0.0033	0.9913	57.43	48.784	11.472	0.008	0.007	1.39e+08	1.16	1.815	0.145	0.029	0.024	0.056	0.08	304.56	48.784	11.472	0.01	0.01	1.39e+08	-0.7617	-0.6418	0.2275
0.9993	0.061	0.9993	57.43	48.784	11.472	0.008	0.007	1.39e+08	1.16	1.815	0.145	0.029	0.024	0.056	0.08	304.56	48.784	11.472	0.01	0.01	1.39e+08	-0.9392	0.3244	0.1412
0.9913	0.0567	0.9913	57.43	48.784	11.472	0.008	0.007	1.39e+08	1.16	1.815	0.145	0.029	0.024	0.056	0.08	304.56	48.784	11.472	0.01	0.01	1.39e+08	0.6097	1.0653	-0.2559
0.8741	0.0152	0.8741	57.39	48.784	11.472	0.008	0.007	1.39e+08	1.17	1.83	0.04	0.033	0.027	0.064	0.08	304.56	48.784	11.472	0.01	0.01	1.39e+08	-0.7147	-0.0854	0.1009
0.9158	-0.0056	0.9158	57.39	48.784	11.472	0.008	0.007	1.39e+08	1.17	1.83	0.04	0.033	0.027	0.064	0.08	304.56	48.784	11.472	0.01	0.01	1.39e+08	-0.3715	-1.2465	0.1933
1.0895	0.0737	1.0895	57.39	48.784	11.472	0.008	0.007	1.39e+08	1.17	1.83	0.04	0.033	0.027	0.064	0.08	304.56	48.784	11.472	0.01	0.01	1.39e+08	0.3512	-1.4306	-0.0458
1.113	0.0886	1.113	57.39	48.784	11.472	0.008	0.007	1.39e+08	1.17	1.83	0.04	0.033	0.027	0.064	0.08	304.56	48.784	11.472	0.01	0.01	1.39e+08	-1.2569	0.3046	0.1369
1.0085	0.0559	1.0085	57.39	48.784	11.472	0.008	0.007	1.39e+08	1.17	1.83	0.04	0.033	0.027	0.064	0.08	304.56	48.784	11.472	0.01	0.01	1.39e+08	-0.2401	0.2901	-0.1956
0.951	0.0144	0.951	57.26	48.784	11.472	0.009	0.007	1.39e+08	1.175	1.825	-0.03	0.036	0.03	0.07	0.08	304.55	48.784	11.472	0.01	0.01	1.39e+08	0.0095	-0.1626	-0.554
1.0526	0.0146	1.0526	57.26	48.784	11.472	0.009	0.007	1.39e+08	1.175	1.825	-0.03	0.036	0.03	0.07	0.08	304.55	48.784	11.472	0.01	0.01	1.39e+08	-1.2153	0.6861	0.2978
1.0446	0.0539	1.0446	57.26	48.784	11.472	0.009	0.007	1.39e+08	1.175	1.825	-0.03	0.036	0.03	0.07	0.08	304.55	48.784	11.472	0.01	0.01	1.39e+08	-0.7147	1.3215	-0.0441
1.0017	0.0289	1.0017	57.26	48.784	11.472	0.009	0.007	1.39e+08	1.175	1.825	-0.03	0.036	0.03	0.07	0.08	304.55	48.784	11.472	0.01	0.01	1.39e+08	-0.0511	0.8517	-0.1857
0.9082	0.0109	0.9082	57.26	48.784	11.472	0.009	0.007	1.39e+08	1.175	1.825	-0.03	0.036	0.03	0.07	0.08	304.56	48.784	11.472	0.01	0.01	1.39e+08	-0.571	1.4979	0.0404
0.8959	0.0501	0.8959	57.43	48.784	11.472	0.009	0.007	1.39e+08	1.15	1.8	0.06	0.039	0.032	0.076	0.08	304.56	48.784	11.472	0.01	0.01	1.39e+08	-1.0083	0.1515	0.1501
0.9861	0.0625	0.9861	57.43	48.784	11.472	0.009	0.007	1.39e+08	1.15	1.8	0.06	0.039	0.032	0.076	0.08	304.56	48.784	11.472	0.01	0.01	1.39e+08	-0.9179	0.474	0.114
0.9618	0.0355	0.9618	57.43	48.784	11.472	0.009	0.007	1.39e+08	1.15	1.8	0.06	0.039	0.032	0.076	0.08	304.56	48.784	11.472	0.01	0.01	1.39e+08	-0.598	0.1992	-0.1229
0.9029	0.021	0.9029	57.43	48.784	11.472	0.009	0.007	1.39e+08	1.15	1.8	0.06	0.039	0.032	0.076	0.08	304.56	48.784	11.472	0.01	0.01	1.39e+08	-0.3305	-0.7725	-0.1062
0.8809	0.0244	0.8809	57.43	48.784	11.472	0.009	0.007	1.39e+08	1.15	1.8	0.06	0.039	0.032	0.076	0.08	304.56	48.784	11.472	0.01	0.01	1.39e+08	-1.4617	-1.2054	0.3221
1.1108	-0.0532	1.1108	56.67	48.784	11.472	0.009	0.007	1.39e+08	1.19	1.81	0.045	0.041	0.034	0.081	0.08	304.56	48.784	11.472	0.01	0.01	1.39e+08	0.9691	-2.7629	-0.0744
1.0966	0.0489	1.0966	56.67	48.784	11.472	0.009	0.007	1.39e+08	1.19	1.81	0.045	0.041	0.034	0.081	0.08	304.56	48.784	11.472	0.01	0.01	1.39e+08	0.6702	-0.7436	0.4545
1.0457	0.0579	1.0457	56.67	48.784	11.472	0.009	0.007	1.39e+08	1.19	1.81	0.045	0.041	0.034	0.081	0.08	304.57	48.784	11.472	0.01	0.01	1.39e+08	-0.7649	-0.9683	0.602
1.172	0.0054	1.172	56.67	48.784	11.472	0.009	0.007	1.39e+08	1.19	1.81	0.045	0.041	0.034	0.081	0.08	304.57	48.784	11.472	0.01	0.01	1.39e+08	0.7628	0.1406	0.3745
1.0915	0.0151	1.0915	56.67	48.784	11.472	0.009	0.007	1.39e+08	1.19	1.81	0.045	0.041	0.034	0.081	0.08	304.58	48.784	11.472	0.01	0.01	1.39e+08	-0.1833	1.6265	0.8476
0.8789	0.079	0.8789	57.4	48.784	11.472	0.009	0.007	1.39e+08	1.15	1.8	0.01	0.044	0.036	0.086	0.08	304.59	48.784	11.472	0.01	0.01	1.39e+08	-1.2012	0.7772	1.1368
0.8672	-0.0096	0.8672	57.4	48.784	11.472	0.009	0.007	1.39e+08	1.15	1.8	0.01	0.044	0.036	0.086	0.08	304.6	48.784	11.472	0.01	0.01	1.39e+08	-0.6431	1.8869	0.9004
1.016	-0.0537	1.016	57.4	48.784	11.472	0.009	0.007	1.39e+08	1.15	1.8	0.01	0.044	0.036	0.086	0.08	304.61	48.784	11.472	0.01	0.01	1.39e+08	1.3981	-0.4784	1.0742
1.0063	0.0781	1.0063	57.4	48.784	11.472	0.009	0.007	1.39e+08	1.15	1.8	0.01	0.044	0.036	0.086	0.08	304.63	48.784	11.472	0.01	0.01	1.39e+08	0.4783	0.5509	1.3637
0.9151	0.042	0.9151	57.4	48.784	11.472	0.009	0.007	1.39e+08	1.15	1.8	0.01	0.044	0.036	0.086	0.08	304.64	48.784	11.472	0.01	0.01	1.39e+08	0.681	1.7629	1.2193
0.9936	0.0263	0.9936	58.67	48.784	11.472	0.009	0.007	1.39e+08	1.125	1.85	-0.08	0.046	0.038	0.089	0.08	304.66	48.784	11.472	0.01	0.01	1.39e+08	0.3321	-0.5551	1.5098
0.9647	0.0301	0.9647	58.67	48.784	11.472	0.009	0.007	1.39e+08	1.125	1.85	-0.08	0.046	0.038	0.089	0.08	304.67	48.784	11.472	0.01	0.01	1.39e+08	-0.1827	0.2415	1.6063
0.9676	0.0845	0.9676	58.67	48.784	11.472	0.009	0.007	1.39e+08	1.125	1.85	-0.08	0.046	0.038	0.089	0.08	304.69	48.784	11.472	0.01	0.01	1.39e+08	0.2735	0.757	1.5063
0.9813	-0.0254	0.9813	58.67	48.784	11.472	0.009	0.007	1.39e+08	1.125	1.85	-0.08	0.046	0.038	0.089	0.08	304.7	48.784	11.472	0.01	0.01	1.39e+08	0.8577	0.7382	1.394
0.9381	-0.0112	0.9381	58.67	48.784	11.472	0.009	0.007	1.39e+08	1.125	1.85	-0.08	0.046	0.038	0.089	0.08	304.72	48.784	11.472	0.01	0.01	1.39e+08	1.3672	-0.457	1.73
0.9635	0.0608	0.9635	58.39	48.784	11.472	0.009	0.007	1.39e+08	1.16	1.88	-0.08	0.048	0.039	0.093	0.08	304.74	48.784	11.472	0.01	0.01	1.39e+08	1.3579	-0.6008	1.7312
1.0358	0.0901	1.0358	58.39	48.784	11.472	0.009	0.007	1.39e+08	1.16	1.88	-0.08	0.048	0.039	0.093	0.08	304.76	48.784	11.472	0.01	0.01	1.39e+08	-0.1985	0.3646	1.9823
1.0097	0.0523	1.0097	58.39	48.784	11.472	0.009	0.007	1.39e+08	1.16	1.88	-0.08	0.048	0.039	0.093	0.08	304.78	48.784	11.472	0.01	0.01	1.39e+08	0.0543	-0.4538	1.8217
0.9256	0.0304	0.9256	58.39	48.784	11.472	0.009	0.007	1.39e+08	1.16	1.88	-0.08	0.048	0.039	0.093	0.08	304.79	48.784	11.472	0.01	0.01	1.39e+08	0.9198	-0.3893	1.4408
1.0122	0.0432	1.0122	58.39	48.784	11.472	0.009	0.007	1.39e+08	1.16	1.88	-0.08	0.048	0.039	0.093	0.08	304.81	48.784	11.472	0.01	0.01	1.39e+08	0.2338	0.4161	1.7209
1.027	0.0596	1.027	58.26	48.784	11.472	0.009	0.007	1.39e+08	1.15	1.86	-0.005	0.05	0.041	0.096	0.08	304.83	48.784	11.472	0.01	0.01	1.39e+08	-0.455	0.6104	1.8209
1.0316	0.0566	1.0316	58.26	48.784	11.472	0.009	0.007	1.39e+08	1.15	1.86	-0.005	0.05	0.041	0.096	0.08	304.84	48.784	11.472	0.01	0.01	1.39e+08	0.9527	0.3446	1.4083
1.0475	-0.0301	1.0475	58.26	48.784	11.472	0.009	0.007	1.39e+08	1.15	1.86	-0.005	0.05	0.041	0.096	0.08	304.85	48.784	11.472	0.01	0.01	1.39e+08	1.2697	0.9964	1.2648
1.0693	0.0739	1.0693	58.26	48.784	11.472	0.009	0.007	1.39e+08	1.15	1.86	-0.005	0.05	0.041	0.096	0.08	304.87	48.784	11.472	0.01	0.01	1.39e+08	1.255	0.6714	1.5909
0.9758	0.1022	0.9758	58.26	48.784	11.472	0.009	0.007	1.39e+08	1.15	1.86	-0.005	0.05	0.041	0.096	0.08	304.88	48.784	11.472	0.01	0.01	1.39e+08	0.753	1.3737	1.2835
0.9375	0.0469	0.9375	58.97	48.784	11.472	0.009	0.007	1.39e+08	1.09	1.815	0.06	0.051	0.042	0.099	0.08	304.9	48.784	11.472	0.01	0.01	1.39e+08	0.8002	0.6946	1.1143
0.905	0.0214	0.905	58.97	48.784	11.472	0.009	0.007	1.39e+08	1.09	1.815	0.06	0.051	0.042	0.099	0.08	304.91	48.784	11.472	0.01	0.01	1.39e+08	0.0755	0.2121	1.4001
0.8675	0.0257	0.8675	58.97	48.784	11.472	0.009	0.007	1.39e+08	1.09	1.815	0.06	0.051	0.042	0.099	0.08	304.93	48.784	11.472	0.01	0.01	1.39e+08	-0.5206	-0.9234	1.645
1.0017	0.0001	1.0017	58.97	48.784	11.472	0.009	0.007	1.39e+08	1.09	1.815	0.06	0.051	0.042	0.099	0.08	304.94	48.784	11.472	0.01	0.01	1.39e+08	1.5712	-1.3809	1.2608
0.9312	0.0125	0.9312	58.97	48.784	11.472	0.009	0.007	1.39e+08	1.09	1.815	0.06	0.051	0.042	0.099	0.08	304.95	48.784	11.472	0.01	0.01	1.39e+08	1.3475	-1.0855	1.5791
0.9641	0.0654	0.9641	58.2	48.784	11.472	0.007	0.006	1.39e+08	1.14	1.84	-0.05	0.052	0.044	0.101	0.08	304.97	48.784	11.472	0.01	0.01	1.39e+08	-0.1295	-2.6655	1.9739
1.1581	0.0138	1.1581	58.2	48.784	11.472	0.007	0.006	1.39e+08	1.14	1.84	-0.05	0.052	0.044	0.101	0.08	304.99	48.784	11.472	0.01	0.01	1.39e+08	1.7888	-0.5468	1.3929
1.1535	0.0612	1.1535	58.2	48.784	11.472	0.007	0.006	1.39e+08	1.14	1.84	-0.05	0.052	0.044	0.101	0.08	305	48.784	11.472	0.01	0.01	1.39e+08	1.4002	-0.8487	1.6653
0.9724	0.1543	0.9724	58.2	48.784	11.472	0.007	0.006	1.39e+08	1.14	1.84	-0.05	0.052	0.044	0.101	0.08	305.02	48.784	11.472	0.01	0.01	1.39e+08	-0.5576	0.1362	1.6895
0.8812	0.0353	0.8812	58.2	48.784	11.472	0.007	0.006	1.39e+08	1.14	1.84	-0.05	0.052	0.044	0.101	0.08	305.03	48.784	11.472	0.01	0.01	1.39e+08	-0.0021	0.9886	1.2204
1.0782	-0.0294	1.0782	57.51	48.784	11.472	0.007	0.006	1.39e+08	1.14	1.79	0.03	0.054	0.045	0.103	0.08	305.05	48.784	11.472	0.01	0.01	1.39e+08	0.9376	-0.917	1.3286
1.0617	0.0696	1.0617	57.51	48.784	11.472	0.007	0.006	1.39e+08	1.14	1.79	0.03	0.054	0.045	0.103	0.08	305.06	48.784	11.472	0.01	0.01	1.39e+08	0.4931	1.37	1.5149
0.902	0.0592	0.902	57.51	48.784	11.472	0.007	0.006	1.39e+08	1.14	1.79	0.03	0.054	0.045	0.103	0.08	305.08	48.784	11.472	0.01	0.01	1.39e+08	1.2015	1.5991	1.1497
0.9933	0.0229	0.9933	57.51	48.784	11.472	0.007	0.006	1.39e+08	1.14	1.79	0.03	0.054	0.045	0.103	0.08	305.09	48.784	11.472	0.01	0.01	1.39e+08	0.938	-0.0449	1.1431
1.0052	0.0531	1.0052	57.51	48.784	11.472	0.007	0.006	1.39e+08	1.14	1.79	0.03	0.054	0.045	0.103	0.08	305.1	48.784	11.472	0.01	0.01	1.39e+08	1.1611	1.1778	1.2511
0.8377	0.1447	0.8377	56.94	48.784	11.472	0.007	0.006	1.39e+08	1.185	1.825	0.055	0.055	0.046	0.106	0.08	305.11	48.784	11.472	0.01	0.01	1.39e+08	0.3594	0.9264	0.9195
0.7671	0.0398	0.7671	56.94	48.784	11.472	0.007	0.006	1.39e+08	1.185	1.825	0.055	0.055	0.046	0.106	0.08	305.12	48.784	11.472	0.01	0.01	1.39e+08	-0.7084	-0.0021	0.9487
1.1114	-0.0302	1.1114	56.94	48.784	11.472	0.007	0.006	1.39e+08	1.185	1.825	0.055	0.055	0.046	0.106	0.08	305.12	48.784	11.472	0.01	0.01	1.39e+08	1.6042	-1.8315	0.576
1.0962	0.0459	1.0962	56.94	48.784	11.472	0.007	0.006	1.39e+08	1.185	1.825	0.055	0.055	0.046	0.106	0.08	305.13	48.784	11.472	0.01	0.01	1.39e+08	1.5896	-0.9419	0.8425
0.9988	0.0688	0.9988	56.94	48.784	11.472	0.007	0.006	1.39e+08	1.185	1.825	0.055	0.055	0.046	0.106	0.08	305.15	48.784	11.472	0.01	0.01	1.39e+08	-1.0897	1.0785	1.2303
1.0116	0.0499	1.0116	57.86	48.784	11.472	0.008	0.006	1.39e+08	1.2	1.905	0.01	0.057	0.047	0.109	0.08	305.15	48.784	11.472	0.01	0.01	1.39e+08	1.4203	-1.5622	0.6296
1.0652	0.0513	1.0652	57.86	48.784	11.472	0.008	0.006	1.39e+08	1.2	1.905	0.01	0.057	0.047	0.109	0.08	305.16	48.784	11.472	0.01	0.01	1.39e+08	-0.0741	-0.7961	0.8787
1.0853	0.0743	1.0853	57.86	48.784	11.472	0.008	0.006	1.39e+08	1.2	1.905	0.01	0.057	0.047	0.109	0.08	305.17	48.784	11.472	0.01	0.01	1.39e+08	0.7812	0.3669	0.4705
0.9809	0.064	0.9809	57.86	48.784	11.472	0.008	0.006	1.39e+08	1.2	1.905	0.01	0.057	0.047	0.109	0.08	305.17	48.784	11.472	0.01	0.01	1.39e+08	0.5746	1.3911	0.3294
0.8841	0.0401	0.8841	57.86	48.784	11.472	0.008	0.006	1.39e+08	1.2	1.905	0.01	0.057	0.047	0.109	0.08	305.17	48.784	11.472	0.01	0.01	1.39e+08	-0.0344	-0.2176	0.4734
1.0253	-0.0219	1.0253	56.64	48.784	11.472	0.008	0.006	1.39e+08	1.18	1.79	-0.005	0.058	0.048	0.111	0.08	305.18	48.784	11.472	0.01	0.01	1.39e+08	0.3506	-0.5401	0.533
1.1467	0.0309	1.1467	56.64	48.784	11.472	0.008	0.006	1.39e+08	1.18	1.79	-0.005	0.058	0.048	0.111	0.08	305.19	48.784	11.472	0.01	0.01	1.39e+08	0.6624	1.4713	0.5797
0.9061	0.0925	0.9061	56.64	48.784	11.472	0.008	0.006	1.39e+08	1.18	1.79	-0.005	0.058	0.048	0.111	0.08	305.19	48.784	11.472	0.01	0.01	1.39e+08	0.3733	1.3424	0.6658
0.8464	0.1159	0.8464	56.64	48.784	11.472	0.008	0.006	1.39e+08	1.18	1.79	-0.005	0.058	0.048	0.111	0.08	305.19	48.784	11.472	0.01	0.01	1.39e+08	1.2486	-0.1444	-0.1572
0.9746	0.0607	0.9746	56.64	48.784	11.472	0.008	0.006	1.39e+08	1.18	1.79	-0.005	0.058	0.048	0.111	0.08	305.19	48.784	11.472	0.01	0.01	1.39e+08	-0.4383	-0.3156	0.1055
1.0234	0.0791	1.0234	57.09	48.784	11.472	0.008	0.006	1.39e+08	1.175	1.815	0.035	0.059	0.049	0.114	0.08	305.2	48.784	11.472	0.01	0.01	1.39e+08	-1.651	0.1835	0.2415
0.8869	0.0589	0.8869	57.09	48.784	11.472	0.008	0.006	1.39e+08	1.175	1.815	0.035	0.059	0.049	0.114	0.08	305.19	48.784	11.472	0.01	0.01	1.39e+08	0.3442	0.4275	-0.7126
0.9409	-0.0076	0.9409	57.09	48.784	11.472	0.008	0.006	1.39e+08	1.175	1.815	0.035	0.059	0.049	0.114	0.08	305.18	48.784	11.472	0.01	0.01	1.39e+08	0.5453	-1.412	-0.5394
1.0279	0.0811	1.0279	57.09	48.784	11.472	0.008	0.006	1.39e+08	1.175	1.815	0.035	0.059	0.049	0.114	0.08	305.18	48.784	11.472	0.01	0.01	1.39e+08	-0.5137	-0.4049	-0.3138
0.9767	0.0756	0.9767	57.09	48.784	11.472	0.008	0.006	1.39e+08	1.175	1.815	0.035	0.059	0.049	0.114	0.08	305.17	48.784	11.472	0.01	0.01	1.39e+08	-0.2388	0.8058	-0.6707
0.9099	0.0669	0.9099	58.49	48.784	11.472	0.008	0.006	1.39e+08	1.14	1.865	-0.065	0.06	0.05	0.116	0.08	305.16	48.784	11.472	0.01	0.01	1.39e+08	-0.0516	-0.9864	-0.9489
0.9419	0.0544	0.9419	58.49	48.784	11.472	0.008	0.006	1.39e+08	1.14	1.865	-0.065	0.06	0.05	0.116	0.08	305.15	48.784	11.472	0.01	0.01	1.39e+08	-0.9997	-0.102	-0.8621
0.994	0.0709	0.994	58.49	48.784	11.472	0.008	0.006	1.39e+08	1.14	1.865	-0.065	0.06	0.05	0.116	0.08	305.14	48.784	11.472	0.01	0.01	1.39e+08	-0.7768	-1.1982	-1.0713
1.0229	0.0282	1.0229	58.49	48.784	11.472	0.008	0.006	1.39e+08	1.14	1.865	-0.065	0.06	0.05	0.116	0.08	305.13	48.784	11.472	0.01	0.01	1.39e+08	-0.6261	-0.9155	-1.3409
0.9791	-0.005	0.9791	58.49	48.784	11.472	0.008	0.006	1.39e+08	1.14	1.865	-0.065	0.06	0.05	0.116	0.08	305.12	48.784	11.472	0.01	0.01	1.39e+08	-0.2934	-0.2872	-1.1957
1.0293	0.0709	1.0293	55.82	48.784	11.472	0.008	0.007	1.39e+08	1.18	1.735	0.02	0.062	0.052	0.119	0.08	305.11	48.784	11.472	0.01	0.01	1.39e+08	-1.0504	-2.0773	-1.0982
1.1204	0.0425	1.1204	55.82	48.784	11.472	0.008	0.007	1.39e+08	1.18	1.735	0.02	0.062	0.052	0.119	0.08	305.09	48.784	11.472	0.01	0.01	1.39e+08	-0.8377	0.1514	-1.282
1.0733	0.0406	1.0733	55.82	48.784	11.472	0.008	0.007	1.39e+08	1.18	1.735	0.02	0.062	0.052	0.119	0.08	305.07	48.784	11.472	0.01	0.01	1.39e+08	0.4052	-0.2399	-1.7759
0.9732	0.1138	0.9732	55.82	48.784	11.472	0.008	0.007	1.39e+08	1.18	1.735	0.02	0.062	0.052	0.119	0.08	305.06	48.784	11.472	0.01	0.01	1.39e+08	-1.4218	-0.5272	-1.5134
0.8756	0.0483	0.8756	55.82	48.784	11.472	0.008	0.007	1.39e+08	1.18	1.735	0.02	0.062	0.052	0.119	0.08	305.04	48.784	11.472	0.01	0.01	1.39e+08	-2.0232	0.8104	-1.5263
1.1084	-0.024	1.1084	55.2	48.784	11.472	0.008	0.007	1.39e+08	1.23	1.77	0.18	0.063	0.052	0.121	0.08	305.02	48.784	11.472	0.01	0.01	1.39e+08	-0.311	-1.0045	-2.035
1.074	0.0575	1.074	55.2	48.784	11.472	0.008	0.007	1.39e+08	1.23	1.77	0.18	0.063	0.052	0.121	0.08	305	48.784	11.472	0.01	0.01	1.39e+08	-0.1985	0.6916	-1.8878
0.832	0.0854	0.832	55.2	48.784	11.472	0.008	0.007	1.39e+08	1.23	1.77	0.18	0.063	0.052	0.121	0.08	304.99	48.784	11.472	0.01	0.01	1.39e+08	-2.0948	0.9223	-1.8493
1.0089	-0.0181	1.0089	55.2	48.784	11.472	0.008	0.007	1.39e+08	1.23	1.77	0.18	0.063	0.052	0.121	0.08	304.97	48.784	11.472	0.01	0.01	1.39e+08	-0.3834	-0.7114	-2.1123
1.0845	-0.0035	1.0845	55.2	48.784	11.472	0.008	0.007	1.39e+08	1.23	1.77	0.18	0.063	0.052	0.121	0.08	304.95	48.784	11.472	0.01	0.01	1.39e+08	-0.7041	-0.2329	-1.9181
0.913	0.1247	0.913	56.39	48.784	11.472	0.008	0.007	1.39e+08	1.2	1.805	0	0.064	0.053	0.123	0.08	304.93	48.784	11.472	0.01	0.01	1.39e+08	-1.6779	0.1565	-1.7914
0.9022	0.0282	0.9022	56.39	48.784	11.472	0.008	0.007	1.39e+08	1.2	1.805	0	0.064	0.053	0.123	0.08	304.9	48.784	11.472	0.01	0.01	1.39e+08	-0.5207	0.5469	-2.3844
0.9543	-0.0062	0.9543	56.39	48.784	11.472	0.008	0.007	1.39e+08	1.2	1.805	0	0.064	0.053	0.123	0.08	304.88	48.784	11.472	0.01	0.01	1.39e+08	-1.0246	-1.5871	-1.98
1.0345	0.0079	1.0345	56.39	48.784	11.472	0.008	0.007	1.39e+08	1.2	1.805	0	0.064	0.053	0.123	0.08	304.87	48.784	11.472	0.01	0.01	1.39e+08	-1.1824	-1.4867	-1.7213
1.0662	0.0064	1.0662	56.39	48.784	11.472	0.008	0.007	1.39e+08	1.2	1.805	0	0.064	0.053	0.123	0.08	304.85	48.784	11.472	0.01	0.01	1.39e+08	-0.3784	0.8008	-1.965
0.9682	0.0137	0.9682	57.14	48.784	11.472	0.008	0.007	1.39e+08	1.155	1.785	0.02	0.029	0.024	0.055	0.08	304.83	48.784	11.472	0.01	0.01	1.39e+08	-1.5503	-0.6466	-1.2335
1.0472	0.0309	1.0472	57.14	48.784	11.472	0.008	0.007	1.39e+08	1.155	1.785	0.02	0.029	0.024	0.055	0.08	304.82	48.784	11.472	0.01	0.01	1.39e+08	-0.165	-0.5072	-1.5764
1.0953	0.0173	1.0953	57.14	48.784	11.472	0.008	0.007	1.39e+08	1.155	1.785	0.02	0.029	0.024	0.055	0.08	304.8	48.784	11.472	0.01	0.01	1.39e+08	0.238	0.7497	-1.6214
0.9787	0.0615	0.9787	57.14	48.784	11.472	0.008	0.007	1.39e+08	1.155	1.785	0.02	0.029	0.024	0.055	0.08	304.79	48.784	11.472	0.01	0.01	1.39e+08	-2.0569	1.1665	-0.9291
0.756	0.0604	0.756	57.14	48.784	11.472	0.008	0.007	1.39e+08	1.155	1.785	0.02	0.029	0.024	0.055	0.08	304.78	48.784	11.472	0.01	0.01	1.39e+08	-1.2658	0.325	-1.263
0.8716	-0.0609	0.8716	56.26	48.784	11.472	0.008	0.007	1.39e+08	1.18	1.765	-0.015	0.032	0.027	0.062	0.08	304.77	48.784	11.472	0.01	0.01	1.39e+08	-0.5094	-1.6593	-1.2325
1.0279	0.0223	1.0279	56.26	48.784	11.472	0.008	0.007	1.39e+08	1.18	1.765	-0.015	0.032	0.027	0.062	0.08	304.76	48.784	11.472	0.01	0.01	1.39e+08	-1.0353	-1.071	-0.6066
0.9699	0.0443	0.9699	56.26	48.784	11.472	0.008	0.007	1.39e+08	1.18	1.765	-0.015	0.032	0.027	0.062	0.08	304.75	48.784	11.472	0.01	0.01	1.39e+08	-0.4516	-0.0447	-0.7341
0.9898	0.022	0.9898	56.26	48.784	11.472	0.008	0.007	1.39e+08	1.18	1.765	-0.015	0.032	0.027	0.062	0.08	304.74	48.784	11.472	0.01	0.01	1.39e+08	0.5995	-1.7602	-1.0105
1.0158	0.0491	1.0158	56.26	48.784	11.472	0.008	0.007	1.39e+08	1.18	1.765	-0.015	0.032	0.027	0.062	0.08	304.74	48.784	11.472	0.01	0.01	1.39e+08	-1.3007	-0.3413	-0.2709
1.02	0.1131	1.02	57.53	48.784	11.472	0.008	0.007	1.39e+08	1.14	1.795	-0.01	0.035	0.029	0.067	0.08	304.74	48.784	11.472	0.01	0.01	1.39e+08	-1.6475	-0.5606	-0.3975
1.1167	0.0265	1.1167	57.53	48.784	11.472	0.008	0.007	1.39e+08	1.14	1.795	-0.01	0.035	0.029	0.067	0.08	304.73	48.784	11.472	0.01	0.01	1.39e+08	-0.8492	-0.2965	-0.9083
1.0358	-0.0339	1.0358	57.53	48.784	11.472	0.008	0.007	1.39e+08	1.14	1.795	-0.01	0.035	0.029	0.067	0.08	304.72	48.784	11.472	0.01	0.01	1.39e+08	-0.09	1.0535	-0.6301
0.9851	0.0649	0.9851	57.53	48.784	11.472	0.008	0.007	1.39e+08	1.14	1.795	-0.01	0.035	0.029	0.067	0.08	304.72	48.784	11.472	0.01	0.01	1.39e+08	-1.1474	0.1818	-0.4125
1.0772	-0.0095	1.0772	57.53	48.784	11.472	0.008	0.007	1.39e+08	1.14	1.795	-0.01	0.035	0.029	0.067	0.08	304.71	48.784	11.472	0.01	0.01	1.39e+08	-0.5299	1.6472	-0.363
1.0493	0.0341	1.0493	57.77	48.784	11.472	0.008	0.007	1.39e+08	1.115	1.77	0.005	0.037	0.031	0.072	0.08	304.71	48.784	11.472	0.01	0.01	1.39e+08	-0.2404	1.0152	-0.24
0.9279	0.0828	0.9279	57.77	48.784	11.472	0.008	0.007	1.39e+08	1.115	1.77	0.005	0.037	0.031	0.072	0.08	304.71	48.784	11.472	0.01	0.01	1.39e+08	-0.9774	1.8592	-0.3846
0.755	0.0321	0.755	57.77	48.784	11.472	0.008	0.007	1.39e+08	1.115	1.77	0.005	0.037	0.031	0.072	0.08	304.71	48.784	11.472	0.01	0.01	1.39e+08	-1.2701	1.8534	-0.1263
0.9095	-0.0331	0.9095	57.77	48.784	11.472	0.008	0.007	1.39e+08	1.115	1.77	0.005	0.037	0.031	0.072	0.08	304.71	48.784	11.472	0.01	0.01	1.39e+08	-1.0401	-0.9217	-0.0238
1.0927	-0.0466	1.0927	57.77	48.784	11.472	0.008	0.007	1.39e+08	1.115	1.77	0.005	0.037	0.031	0.072	0.08	304.71	48.784	11.472	0.01	0.01	1.39e+08	0.7335	-1.0514	0.0618
1.0069	0.0691	1.0069	56.72	48.784	11.472	0.009	0.007	1.39e+08	1.18	1.8	-0.015	0.04	0.033	0.076	0.08	304.71	48.784	11.472	0.01	0.01	1.39e+08	-0.1975	0.7942	0.4561
0.8968	0.0541	0.8968	56.72	48.784	11.472	0.009	0.007	1.39e+08	1.18	1.8	-0.015	0.04	0.033	0.076	0.08	304.72	48.784	11.472	0.01	0.01	1.39e+08	-1.2604	-0.5649	0.6019
0.9947	0.0185	0.9947	56.72	48.784	11.472	0.009	0.007	1.39e+08	1.18	1.8	-0.015	0.04	0.033	0.076	0.08	304.72	48.784	11.472	0.01	0.01	1.39e+08	-0.151	-1.7106	0.4417
0.9842	0.0624	0.9842	56.72	48.784	11.472	0.009	0.007	1.39e+08	1.18	1.8	-0.015	0.04	0.033	0.076	0.08	304.73	48.784	11.472	0.01	0.01	1.39e+08	-0.6143	-0.8326	0.4739
1.0892	0.0905	1.0892	56.72	48.784	11.472	0.009	0.007	1.39e+08	1.18	1.8	-0.015	0.04	0.033	0.076	0.08	304.73	48.784	11.472	0.01	0.01	1.39e+08	-1.1093	-0.728	0.31
1.1503	0.0364	1.1503	58.09	48.784	11.472	0.009	0.007	1.39e+08	1.125	1.805	0.025	0.042	0.035	0.08	0.08	304.73	48.784	11.472	0.01	0.01	1.39e+08	0.3371	0.1511	-0.089
1.0812	0.012	1.0812	58.09	48.784	11.472	0.009	0.007	1.39e+08	1.125	1.805	0.025	0.042	0.035	0.08	0.08	304.73	48.784	11.472	0.01	0.01	1.39e+08	-0.7896	-0.0877	0.2557
1.0418	0.0601	1.0418	58.09	48.784	11.472	0.009	0.007	1.39e+08	1.125	1.805	0.025	0.042	0.035	0.08	0.08	304.74	48.784	11.472	0.01	0.01	1.39e+08	-1.3636	1.5931	0.3024
0.8933	0.0496	0.8933	58.09	48.784	11.472	0.009	0.007	1.39e+08	1.125	1.805	0.025	0.042	0.035	0.08	0.08	304.74	48.784	11.472	0.01	0.01	1.39e+08	-0.965	1.2256	0.3607
0.9028	0.0659	0.9028	58.09	48.784	11.472	0.009	0.007	1.39e+08	1.125	1.805	0.025	0.042	0.035	0.08	0.08	304.74	48.784	11.472	0.01	0.01	1.39e+08	-0.8435	-0.7132	-0.0781
0.8216	0.0707	0.8216	56.6	48.784	11.472	0.009	0.007	1.39e+08	1.17	1.775	0.03	0.044	0.036	0.084	0.08	304.74	48.784	11.472	0.01	0.01	1.39e+08	-0.2084	-0.7883	-0.1301
0.8537	0.0294	0.8537	56.6	48.784	11.472	0.009	0.007	1.39e+08	1.17	1.775	0.03	0.044	0.036	0.084	0.08	304.74	48.784	11.472	0.01	0.01	1.39e+08	-2.4942	-2.043	0.2109
1.1319	-0.0148	1.1319	56.6	48.784	11.472	0.009	0.007	1.39e+08	1.17	1.775	0.03	0.044	0.036	0.084	0.08	304.74	48.784	11.472	0.01	0.01	1.39e+08	-0.4509	-3.3206	-0.0322
1.2256	0.0858	1.2256	56.6	48.784	11.472	0.009	0.007	1.39e+08	1.17	1.775	0.03	0.044	0.036	0.084	0.08	304.74	48.784	11.472	0.01	0.01	1.39e+08	-0.3612	-0.7786	0.0581
1.1371	0.1118	1.1371	56.6	48.784	11.472	0.009	0.007	1.39e+08	1.17	1.775	0.03	0.044	0.036	0.084	0.08	304.74	48.784	11.472	0.01	0.01	1.39e+08	-1.9158	0.9202	-0.1925
1.1478	-0.0108	1.1478	57.72	48.784	11.472	0.009	0.007	1.39e+08	1.11	1.76	-0.1	0.046	0.038	0.088	0.08	304.73	48.784	11.472	0.01	0.01	1.39e+08	-0.0472	2.4642	-0.4911
1.1132	0.0221	1.1132	57.72	48.784	11.472	0.009	0.007	1.39e+08	1.11	1.76	-0.1	0.046	0.038	0.088	0.08	304.73	48.784	11.472	0.01	0.01	1.39e+08	-0.4867	3.0637	-0.5364
0.9517	0.0629	0.9517	57.72	48.784	11.472	0.009	0.007	1.39e+08	1.11	1.76	-0.1	0.046	0.038	0.088	0.08	304.73	48.784	11.472	0.01	0.01	1.39e+08	-1.0369	3.9812	-0.165
0.6317	0.0311	0.6317	57.72	48.784	11.472	0.009	0.007	1.39e+08	1.11	1.76	-0.1	0.046	0.038	0.088	0.08	304.73	48.784	11.472	0.01	0.01	1.39e+08	-2.2714	4.3904	-0.1936
0.6222	-0.0394	0.6222	57.72	48.784	11.472	0.009	0.007	1.39e+08	1.11	1.76	-0.1	0.046	0.038	0.088	0.08	304.73	48.784	11.472	0.01	0.01	1.39e+08	-1.2408	-0.2474	0.1047
0.8085	-0.026	0.8085	57.54	48.784	11.472	0.009	0.007	1.39e+08	1.175	1.845	0	0.048	0.04	0.092	0.08	304.73	48.784	11.472	0.01	0.01	1.39e+08	-0.5279	-1.9967	0.2287
0.8682	0.0531	0.8682	57.54	48.784	11.472	0.009	0.007	1.39e+08	1.175	1.845	0	0.048	0.04	0.092	0.08	304.74	48.784	11.472	0.01	0.01	1.39e+08	-1.7083	-2.6983	0.7695
1.0717	0.0306	1.0717	57.54	48.784	11.472	0.009	0.007	1.39e+08	1.175	1.845	0	0.048	0.04	0.092	0.08	304.74	48.784	11.472	0.01	0.01	1.39e+08	-1.0359	-3.4614	0.5319
1.1744	0.0582	1.1744	57.54	48.784	11.472	0.009	0.007	1.39e+08	1.175	1.845	0	0.048	0.04	0.092	0.08	304.75	48.784	11.472	0.01	0.01	1.39e+08	-0.6029	-3.9099	0.4253
1.2128	0.0701	1.2128	57.54	48.784	11.472	0.009	0.007	1.39e+08	1.175	1.845	0	0.048	0.04	0.092	0.08	304.75	48.784	11.472	0.01	0.01	1.39e+08	-1.4574	-2.3646	0.6174
1.2509	0.0733	1.2509	56.35	48.784	11.472	0.009	0.007	1.39e+08	1.22	1.835	-0.075	0.05	0.041	0.096	0.08	304.76	48.784	11.472	0.01	0.01	1.39e+08	-1.3887	-0.0161	0.2264
1.2125	0.0643	1.2125	56.35	48.784	11.472	0.009	0.007	1.39e+08	1.22	1.835	-0.075	0.05	0.041	0.096	0.08	304.75	48.784	11.472	0.01	0.01	1.39e+08	-0.2264	1.1691	-0.3384
1.0289	0.0719	1.0289	56.35	48.784	11.472	0.009	0.007	1.39e+08	1.22	1.835	-0.075	0.05	0.041	0.096	0.08	304.75	48.784	11.472	0.01	0.01	1.39e+08	-1.5428	2.7754	-0.1533
0.7897	0.0484	0.7897	56.35	48.784	11.472	0.009	0.007	1.39e+08	1.22	1.835	-0.075	0.05	0.041	0.096	0.08	304.75	48.784	11.472	0.01	0.01	1.39e+08	-2.3909	1.9743	-0.0609
0.7929	-0.0783	0.7929	56.35	48.784	11.472	0.009	0.007	1.39e+08	1.22	1.835	-0.075	0.05	0.041	0.096	0.08	304.76	48.784	11.472	0.01	0.01	1.39e+08	-2.1288	1.7889	0.1468
0.9595	-0.0269	0.9595	58.11	48.784	11.472	0.007	0.006	1.39e+08	1.11	1.785	0.145	0.051	0.042	0.098	0.08	304.75	48.784	11.472	0.01	0.01	1.39e+08	0.8087	-1.0389	-0.0772
0.8808	0.084	0.8808	58.11	48.784	11.472	0.007	0.006	1.39e+08	1.11	1.785	0.145	0.051	0.042	0.098	0.08	304.76	48.784	11.472	0.01	0.01	1.39e+08	-1.0674	-0.4543	0.5359
0.8415	0.056	0.8415	58.11	48.784	11.472	0.007	0.006	1.39e+08	1.11	1.785	0.145	0.051	0.042	0.098	0.08	304.77	48.784	11.472	0.01	0.01	1.39e+08	-1.8708	-0.4212	0.6178
1.0882	0.0033	1.0882	58.11	48.784	11.472	0.007	0.006	1.39e+08	1.11	1.785	0.145	0.051	0.042	0.098	0.08	304.77	48.784	11.472	0.01	0.01	1.39e+08	-0.5726	-2.9692	0.1951
1.214	0.0618	1.214	58.11	48.784	11.472	0.007	0.006	1.39e+08	1.11	1.785	0.145	0.051	0.042	0.098	0.08	304.78	48.784	11.472	0.01	0.01	1.39e+08	-2.2932	-0.6646	0.9075
1.1532	0.0685	1.1532	55.39	48.784	11.472	0.007	0.006	1.39e+08	1.265	1.835	0.02	0.052	0.044	0.101	0.08	304.78	48.784	11.472	0.01	0.01	1.39e+08	-1.5313	0.9215	0.3448
1.0556	-0.0337	1.0556	55.39	48.784	11.472	0.007	0.006	1.39e+08	1.265	1.835	0.02	0.052	0.044	0.101	0.08	304.78	48.784	11.472	0.01	0.01	1.39e+08	-0.8924	2.0267	0.344
1.0853	-0.0274	1.0853	55.39	48.784	11.472	0.007	0.006	1.39e+08	1.265	1.835	0.02	0.052	0.044	0.101	0.08	304.79	48.784	11.472	0.01	0.01	1.39e+08	-0.2612	1.0891	0.6342
0.8875	0.0685	0.8875	55.39	48.784	11.472	0.007	0.006	1.39e+08	1.265	1.835	0.02	0.052	0.044	0.101	0.08	304.8	48.784	11.472	0.01	0.01	1.39e+08	-1.0906	2.445	0.8887
0.7656	0.0563	0.7656	55.39	48.784	11.472	0.007	0.006	1.39e+08	1.265	1.835	0.02	0.052	0.044	0.101	0.08	304.81	48.784	11.472	0.01	0.01	1.39e+08	-2.3869	1.8869	1.0967
0.8338	-0.0077	0.8338	57.47	48.784	11.472	0.007	0.006	1.39e+08	1.195	1.875	-0.04	0.054	0.045	0.104	0.08	304.82	48.784	11.472	0.01	0.01	1.39e+08	-0.1611	-1.0589	0.6285
0.8355	0.0327	0.8355	57.47	48.784	11.472	0.007	0.006	1.39e+08	1.195	1.875	-0.04	0.054	0.045	0.104	0.08	304.83	48.784	11.472	0.01	0.01	1.39e+08	-0.5887	-1.9771	0.9672
1.0329	0.0519	1.0329	57.47	48.784	11.472	0.007	0.006	1.39e+08	1.195	1.875	-0.04	0.054	0.045	0.104	0.08	304.84	48.784	11.472	0.01	0.01	1.39e+08	-1.9554	-2.3454	1.2226
1.2715	-0.0504	1.2715	57.47	48.784	11.472	0.007	0.006	1.39e+08	1.195	1.875	-0.04	0.054	0.045	0.104	0.08	304.85	48.784	11.472	0.01	0.01	1.39e+08	-0.5227	-0.6078	1.2157
1.2711	0.008	1.2711	57.47	48.784	11.472	0.007	0.006	1.39e+08	1.195	1.875	-0.04	0.054	0.045	0.104	0.08	304.87	48.784	11.472	0.01	0.01	1.39e+08	-0.1984	-0.0157	1.5847
1.0888	0.0868	1.0888	58.36	48.784	11.472	0.007	0.006	1.39e+08	1.145	1.86	-0.1	0.055	0.046	0.107	0.08	304.89	48.784	11.472	0.01	0.01	1.39e+08	-1.1212	2.2655	1.8413
0.8964	0.068	0.8964	58.36	48.784	11.472	0.007	0.006	1.39e+08	1.145	1.86	-0.1	0.055	0.046	0.107	0.08	304.91	48.784	11.472	0.01	0.01	1.39e+08	-2.0165	2.9459	1.7842
0.8746	0.0432	0.8746	58.36	48.784	11.472	0.007	0.006	1.39e+08	1.145	1.86	-0.1	0.055	0.046	0.107	0.08	304.92	48.784	11.472	0.01	0.01	1.39e+08	-0.6232	0.604	1.32
0.8872	0.0307	0.8872	58.36	48.784	11.472	0.007	0.006	1.39e+08	1.145	1.86	-0.1	0.055	0.046	0.107	0.08	304.94	48.784	11.472	0.01	0.01	1.39e+08	-0.5334	1.2835	1.3617
0.7673	0.0331	0.7673	58.36	48.784	11.472	0.007	0.006	1.39e+08	1.145	1.86	-0.1	0.055	0.046	0.107	0.08	304.95	48.784	11.472	0.01	0.01	1.39e+08	-1.6009	-0.107	1.5759
0.9191	-0.0444	0.9191	55.9	48.784	11.472	0.008	0.006	1.39e+08	1.245	1.84	0.04	0.057	0.048	0.111	0.08	304.97	48.784	11.472	0.01	0.01	1.39e+08	-0.9675	-1.1284	1.9345
1.0174	-0.0019	1.0174	55.9	48.784	11.472	0.008	0.006	1.39e+08	1.245	1.84	0.04	0.057	0.048	0.111	0.08	304.99	48.784	11.472	0.01	0.01	1.39e+08	0.4775	-1.7683	1.7548
1.0275	0.0814	1.0275	55.9	48.784	11.472	0.008	0.006	1.39e+08	1.245	1.84	0.04	0.057	0.048	0.111	0.08	305.01	48.784	11.472	0.01	0.01	1.39e+08	-0.8875	-1.3343	2.2632
0.9434	0.0437	0.9434	55.9	48.784	11.472	0.008	0.006	1.39e+08	1.245	1.84	0.04	0.057	0.048	0.111	0.08	305.04	48.784	11.472	0.01	0.01	1.39e+08	-1.7249	-0.0589	2.3972
1.0333	0.0095	1.0333	55.9	48.784	11.472	0.008	0.006	1.39e+08	1.245	1.84	0.04	0.057	0.048	0.111	0.08	305.05	48.784	11.472	0.01	0.01	1.39e+08	0.1969	-2.238	1.9646
1.0715	0.0647	1.0715	57.09	48.784	11.472	0.008	0.006	1.39e+08	1.205	1.865	0.01	0.059	0.049	0.113	0.08	305.08	48.784	11.472	0.01	0.01	1.39e+08	-1.0305	-0.5307	2.3439
1.0261	0.0662	1.0261	57.09	48.784	11.472	0.008	0.006	1.39e+08	1.205	1.865	0.01	0.059	0.049	0.113	0.08	305.1	48.784	11.472	0.01	0.01	1.39e+08	-2.2195	0.6852	2.4072
1.0453	-0.0082	1.0453	57.09	48.784	11.472	0.008	0.006	1.39e+08	1.205	1.865	0.01	0.059	0.049	0.113	0.08	305.12	48.784	11.472	0.01	0.01	1.39e+08	-0.6692	-0.0058	2.1382
1.0038	0.016	1.0038	57.09	48.784	11.472	0.008	0.006	1.39e+08	1.205	1.865	0.01	0.059	0.049	0.113	0.08	305.15	48.784	11.472	0.01	0.01	1.39e+08	-0.226	1.1869	2.1186
0.964	0.0883	0.964	57.09	48.784	11.472	0.008	0.006	1.39e+08	1.205	1.865	0.01	0.059	0.049	0.113	0.08	305.17	48.784	11.472	0.01	0.01	1.39e+08	-0.7506	0.045	2.2473
0.8665	0.0607	0.8665	58.54	48.784	11.472	0.008	0.006	1.39e+08	1.135	1.855	-0.05	0.06	0.05	0.116	0.08	305.19	48.784	11.472	0.01	0.01	1.39e+08	-1.6448	1.9039	2.1796
1.0047	-0.0054	1.0047	58.54	48.784	11.472	0.008	0.006	1.39e+08	1.135	1.855	-0.05	0.06	0.05	0.116	0.08	305.21	48.784	11.472	0.01	0.01	1.39e+08	0.0838	-0.8875	1.9347
1.0012	0.0513	1.0012	58.54	48.784	11.472	0.008	0.006	1.39e+08	1.135	1.855	-0.05	0.06	0.05	0.116	0.08	305.23	48.784	11.472	0.01	0.01	1.39e+08	-0.33	-0.4123	2.2077
0.8997	0.0312	0.8997	58.54	48.784	11.472	0.008	0.006	1.39e+08	1.135	1.855	-0.05	0.06	0.05	0.116	0.08	305.26	48.784	11.472	0.01	0.01	1.39e+08	-2.1384	1.1047	2.6292
1.0066	-0.0158	1.0066	58.54	48.784	11.472	0.008	0.006	1.39e+08	1.135	1.855	-0.05	0.06	0.05	0.116	0.08	305.28	48.784	11.472	0.01	0.01	1.39e+08	0.1845	-1.803	2.2301
1.0179	0.045	1.0179	56.7	48.784	11.472	0.008	0.006	1.39e+08	1.24	1.885	0.155	0.061	0.051	0.119	0.08	305.31	48.784	11.472	0.01	0.01	1.39e+08	-1.074	-0.7247	2.6672
1.0089	0.0887	1.0089	56.7	48.784	11.472	0.008	0.006	1.39e+08	1.24	1.885	0.155	0.061	0.051	0.119	0.08	305.34	48.784	11.472	0.01	0.01	1.39e+08	-1.0387	-0.9416	2.584
0.9919	0.0647	0.9919	56.7	48.784	11.472	0.008	0.006	1.39e+08	1.24	1.885	0.155	0.061	0.051	0.119	0.08	305.36	48.784	11.472	0.01	0.01	1.39e+08	-1.7726	0.3096	2.5236
1.0872	-0.0397	1.0872	56.7	48.784	11.472	0.008	0.006	1.39e+08	1.24	1.885	0.155	0.061	0.051	0.119	0.08	305.39	48.784	11.472	0.01	0.01	1.39e+08	-0.5158	-1.741	2.3405
1.0604	0.0567	1.0604	56.7	48.784	11.472	0.008	0.006	1.39e+08	1.24	1.885	0.155	0.061	0.051	0.119	0.08	305.41	48.784	11.472	0.01	0.01	1.39e+08	-0.4615	-0.7972	2.6726
0.9954	0.0515	0.9954	56.45	48.784	11.472	0.008	0.006	1.39e+08	1.21	1.825	-0.06	0.063	0.052	0.121	0.08	305.44	48.784	11.472	0.01	0.01	1.39e+08	-1.8381	0.7342	2.7764
0.9877	-0.0126	0.9877	56.45	48.784	11.472	0.008	0.006	1.39e+08	1.21	1.825	-0.06	0.063	0.052	0.121	0.08	305.47	48.784	11.472	0.01	0.01	1.39e+08	-0.3818	-1.793	2.6555
0.9161	0.0672	0.9161	56.45	48.784	11.472	0.008	0.006	1.39e+08	1.21	1.825	-0.06	0.063	0.052	0.121	0.08	305.5	48.784	11.472	0.01	0.01	1.39e+08	-0.5976	-0.5475	2.8094
0.8963	0.0753	0.8963	56.45	48.784	11.472	0.008	0.006	1.39e+08	1.21	1.825	-0.06	0.063	0.052	0.121	0.08	305.52	48.784	11.472	0.01	0.01	1.39e+08	-1.3318	-1.3576	2.6914
1.2209	-0.0114	1.2209	56.45	48.784	11.472	0.008	0.006	1.39e+08	1.21	1.825	-0.06	0.063	0.052	0.121	0.08	305.55	48.784	11.472	0.01	0.01	1.39e+08	-0.7775	-1.0424	2.753
1.166	0.0004	1.166	56.03	48.784	11.472	0.008	0.007	1.39e+08	1.245	1.845	0.075	0.064	0.053	0.124	0.08	305.58	48.784	11.472	0.01	0.01	1.39e+08	0.2052	1.2363	2.7739
0.9944	0.049	0.9944	56.03	48.784	11.472	0.008	0.007	1.39e+08	1.245	1.845	0.075	0.064	0.053	0.124	0.08	305.61	48.784	11.472	0.01	0.01	1.39e+08	-1.3268	1.1676	3.1029
0.9649	0.0035	0.9649	56.03	48.784	11.472	0.008	0.007	1.39e+08	1.245	1.845	0.075	0.064	0.053	0.124	0.08	305.64	48.784	11.472	0.01	0.01	1.39e+08	-0.8619	2.9697	3.1913
0.9535	0.0044	0.9535	56.03	48.784	11.472	0.008	0.007	1.39e+08	1.245	1.845	0.075	0.064	0.053	0.124	0.08	305.68	48.784	11.472	0.01	0.01	1.39e+08	-0.1212	1.2352	3.1829
0.86	0.0794	0.86	56.03	48.784	11.472	0.008	0.007	1.39e+08	1.245	1.845	0.075	0.064	0.053	0.124	0.08	305.71	48.784	11.472	0.01	0.01	1.39e+08	-0.013	1.0948	3.063
0.7795	-0.0073	0.7795	56.46	48.784	11.472	0.008	0.007	1.39e+08	1.245	1.875	0	0.029	0.024	0.056	0.08	305.74	48.784	11.472	0.01	0.01	1.39e+08	-0.8622	1.7211	3.3803
0.8542	-0.0481	0.8542	56.46	48.784	11.472	0.008	0.007	1.39e+08	1.245	1.875	0	0.029	0.024	0.056	0.08	305.78	48.784	11.472	0.01	0.01	1.39e+08	-0.5024	-1.8704	3.8352
1.002	-0.0049	1.002	56.46	48.784	11.472	0.008	0.007	1.39e+08	1.245	1.875	0	0.029	0.024	0.056	0.08	305.82	48.784	11.472	0.01	0.01	1.39e+08	-0.0429	-1.4865	4.1404
1.1333	0.0471	1.1333	56.46	48.784	11.472	0.008	0.007	1.39e+08	1.245	1.875	0	0.029	0.024	0.056	0.08	305.86	48.784	11.472	0.01	0.01	1.39e+08	0.445	-1.3899	4.024
1.0718	0.0309	1.0718	56.46	48.784	11.472	0.008	0.007	1.39e+08	1.245	1.875	0	0.029	0.024	0.056	0.08	305.91	48.784	11.472	0.01	0.01	1.39e+08	0.2367	-0.1556	4.1822
1.0057	0.0821	1.0057	56.75	48.784	11.472	0.008	0.007	1.39e+08	1.245	1.9	-0.085	0.033	0.027	0.063	0.08	305.95	48.784	11.472	0.01	0.01	1.39e+08	0.1352	-0.9921	4.2146
1.1224	0.0795	1.1224	56.75	48.784	11.472	0.008	0.007	1.39e+08	1.245	1.9	-0.085	0.033	0.027	0.063	0.08	305.99	48.784	11.472	0.01	0.01	1.39e+08	0.4244	-1.15	3.8202
1.0882	0.0388	1.0882	56.75	48.784	11.472	0.008	0.007	1.39e+08	1.245	1.9	-0.085	0.033	0.027	0.063	0.08	306.03	48.784	11.472	0.01	0.01	1.39e+08	-1.4952	1.6767	4.4175
0.9632	0.0303	0.9632	56.75	48.784	11.472	0.008	0.007	1.39e+08	1.245	1.9	-0.085	0.033	0.027	0.063	0.08	306.07	48.784	11.472	0.01	0.01	1.39e+08	0.1032	0.1157	3.8637
0.8961	-0.0194	0.8961	56.75	48.784	11.472	0.008	0.007	1.39e+08	1.245	1.9	-0.085	0.033	0.027	0.063	0.08	306.11	48.784	11.472	0.01	0.01	1.39e+08	0.788	0.218	4.0061
0.9647	-0.0147	0.9647	56.97	48.784	11.472	0.008	0.007	1.39e+08	1.2	1.845	0.125	0.036	0.03	0.069	0.08	306.16	48.784	11.472	0.01	0.01	1.39e+08	0.3101	-0.4645	4.5048
0.9639	0.0084	0.9639	56.97	48.784	11.472	0.008	0.007	1.39e+08	1.2	1.845	0.125	0.036	0.03	0.069	0.08	306.2	48.784	11.472	0.01	0.01	1.39e+08	0.6954	-0.0798	4.6224
0.9503	0.0664	0.9503	56.97	48.784	11.472	0.008	0.007	1.39e+08	1.2	1.845	0.125	0.036	0.03	0.069	0.08	306.25	48.784	11.472	0.01	0.01	1.39e+08	1.016	-0.8926	4.613
0.9452	0.0541	0.9452	56.97	48.784	11.472	0.008	0.007	1.39e+08	1.2	1.845	0.125	0.036	0.03	0.069	0.08	306.3	48.784	11.472	0.01	0.01	1.39e+08	0.2576	-1.247	4.7607
0.945	-0.0025	0.945	56.97	48.784	11.472	0.008	0.007	1.39e+08	1.2	1.845	0.125	0.036	0.03	0.069	0.08	306.35	48.784	11.472	0.01	0.01	1.39e+08	-0.3743	-0.6119	5.0832
0.9861	0.0043	0.9861	56.92	48.784	11.472	0.008	0.007	1.39e+08	1.215	1.865	-0.065	0.038	0.032	0.074	0.08	306.4	48.784	11.472	0.01	0.01	1.39e+08	1.1837	-2.2228	4.7741
1.0133	0.091	1.0133	56.92	48.784	11.472	0.008	0.007	1.39e+08	1.215	1.865	-0.065	0.038	0.032	0.074	0.08	306.45	48.784	11.472	0.01	0.01	1.39e+08	0.5988	-0.8146	5.1431
1.0089	0.0395	1.0089	56.92	48.784	11.472	0.008	0.007	1.39e+08	1.215	1.865	-0.065	0.038	0.032	0.074	0.08	306.5	48.784	11.472	0.01	0.01	1.39e+08	0.8106	-1.1238	4.8065
1.197	-0.0272	1.197	56.92	48.784	11.472	0.008	0.007	1.39e+08	1.215	1.865	-0.065	0.038	0.032	0.074	0.08	306.55	48.784	11.472	0.01	0.01	1.39e+08	1.2985	-0.9155	4.9112
1.0481	0.0786	1.0481	56.92	48.784	11.472	0.008	0.007	1.39e+08	1.215	1.865	-0.065	0.038	0.032	0.074	0.08	306.6	48.784	11.472	0.01	0.01	1.39e+08	1.9494	1.8058	4.9679
0.8743	0.1368	0.8743	57.41	48.784	11.472	0.009	0.007	1.39e+08	1.175	1.835	0.005	0.04	0.034	0.078	0.08	306.65	48.784	11.472	0.01	0.01	1.39e+08	-0.2199	0.2403	4.996
1.1457	0.0407	1.1457	57.41	48.784	11.472	0.009	0.007	1.39e+08	1.175	1.835	0.005	0.04	0.034	0.078	0.08	306.69	48.784	11.472	0.01	0.01	1.39e+08	1.3636	0.916	4.3693
1.0478	0.0227	1.0478	57.41	48.784	11.472	0.009	0.007	1.39e+08	1.175	1.835	0.005	0.04	0.034	0.078	0.08	306.74	48.784	11.472	0.01	0.01	1.39e+08	0.9214	3.1397	4.5697
0.7914	0.0724	0.7914	57.41	48.784	11.472	0.009	0.007	1.39e+08	1.175	1.835	0.005	0.04	0.034	0.078	0.08	306.79	48.784	11.472	0.01	0.01	1.39e+08	0.0305	1.3883	4.6702
0.8155	-0.012	0.8155	57.41	48.784	11.472	0.009	0.007	1.39e+08	1.175	1.835	0.005	0.04	0.034	0.078	0.08	306.83	48.784	11.472	0.01	0.01	1.39e+08	0.7724	1.5385	4.5084
1.0795	-0.0127	1.0795	56.84	48.784	11.472	0.009	0.007	1.39e+08	1.24	1.895	0.065	0.043	0.035	0.082	0.08	306.88	48.784	11.472	0.01	0.01	1.39e+08	1.1215	-0.8473	4.8092
0.9986	0.082	0.9986	56.84	48.784	11.472	0.009	0.007	1.39e+08	1.24	1.895	0.065	0.043	0.035	0.082	0.08	306.93	48.784	11.472	0.01	0.01	1.39e+08	1.1301	0.7868	4.8415
0.736	0.0457	0.736	56.84	48.784	11.472	0.009	0.007	1.39e+08	1.24	1.895	0.065	0.043	0.035	0.082	0.08	306.98	48.784	11.472	0.01	0.01	1.39e+08	1.0285	0.858	4.6078
0.9508	-0.0217	0.9508	56.84	48.784	11.472	0.009	0.007	1.39e+08	1.24	1.895	0.065	0.043	0.035	0.082	0.08	307.03	48.784	11.472	0.01	0.01	1.39e+08	1.9741	-2.716	4.6872
1.142	0.0716	1.142	56.84	48.784	11.472	0.009	0.007	1.39e+08	1.24	1.895	0.065	0.043	0.035	0.082	0.08	307.08	48.784	11.472	0.01	0.01	1.39e+08	1.2572	-1.7927	5.0287
1.141	0.1068	1.141	56.56	48.784	11.472	0.009	0.007	1.39e+08	1.265	1.915	-0.005	0.045	0.037	0.086	0.08	307.12	48.784	11.472	0.01	0.01	1.39e+08	0.5025	-0.5733	4.6489
1.162	0.0117	1.162	56.56	48.784	11.472	0.009	0.007	1.39e+08	1.265	1.915	-0.005	0.045	0.037	0.086	0.08	307.17	48.784	11.472	0.01	0.01	1.39e+08	1.8027	1.1676	4.371
1.0557	0.0322	1.0557	56.56	48.784	11.472	0.009	0.007	1.39e+08	1.265	1.915	-0.005	0.045	0.037	0.086	0.08	307.21	48.784	11.472	0.01	0.01	1.39e+08	1.2463	0.4163	4.5611
1.045	0.0948	1.045	56.56	48.784	11.472	0.009	0.007	1.39e+08	1.265	1.915	-0.005	0.045	0.037	0.086	0.08	307.26	48.784	11.472	0.01	0.01	1.39e+08	0.4552	1.1859	4.6104
0.9556	0.0678	0.9556	56.56	48.784	11.472	0.009	0.007	1.39e+08	1.265	1.915	-0.005	0.045	0.037	0.086	0.08	307.3	48.784	11.472	0.01	0.01	1.39e+08	0.9608	3.2683	4.175
0.9195	0.0344	0.9195	56.12	48.784	11.472	0.009	0.007	1.39e+08	1.255	1.87	0.04	0.046	0.039	0.09	0.08	307.34	48.784	11.472	0.01	0.01	1.39e+08	1.8244	0.0918	3.8023
0.8823	-0.0008	0.8823	56.12	48.784	11.472	0.009	0.007	1.39e+08	1.255	1.87	0.04	0.046	0.039	0.09	0.08	307.38	48.784	11.472	0.01	0.01	1.39e+08	2.0305	0.6688	3.9614
0.8637	0.0196	0.8637	56.12	48.784	11.472	0.009	0.007	1.39e+08	1.255	1.87	0.04	0.046	0.039	0.09	0.08	307.43	48.784	11.472	0.01	0.01	1.39e+08	1.1351	-0.0315	4.1901
0.9469	0.0528	0.9469	56.12	48.784	11.472	0.009	0.007	1.39e+08	1.255	1.87	0.04	0.046	0.039	0.09	0.08	307.47	48.784	11.472	0.01	0.01	1.39e+08	0.959	-0.8409	4.3789
0.9451	0.0418	0.9451	56.12	48.784	11.472	0.009	0.007	1.39e+08	1.255	1.87	0.04	0.046	0.039	0.09	0.08	307.51	48.784	11.472	0.01	0.01	1.39e+08	2.082	-1.4109	4.0141
0.9595	0.0858	0.9595	55.62	48.784	11.472	0.009	0.007	1.39e+08	1.27	1.86	0.005	0.048	0.04	0.093	0.08	307.55	48.784	11.472	0.01	0.01	1.39e+08	1.3191	-1.8928	4.0335
1.0489	0.0652	1.0489	55.62	48.784	11.472	0.009	0.007	1.39e+08	1.27	1.86	0.005	0.048	0.04	0.093	0.08	307.59	48.784	11.472	0.01	0.01	1.39e+08	0.7363	-0.5637	4.0471
1.0716	0.0626	1.0716	55.62	48.784	11.472	0.009	0.007	1.39e+08	1.27	1.86	0.005	0.048	0.04	0.093	0.08	307.62	48.784	11.472	0.01	0.01	1.39e+08	2.0879	-1.9981	3.3651
1.0093	0.1007	1.0093	55.62	48.784	11.472	0.009	0.007	1.39e+08	1.27	1.86	0.005	0.048	0.04	0.093	0.08	307.66	48.784	11.472	0.01	0.01	1.39e+08	0.9076	-0.1755	3.5281
1.0472	0.0523	1.0472	55.62	48.784	11.472	0.009	0.007	1.39e+08	1.27	1.86	0.005	0.048	0.04	0.093	0.08	307.69	48.784	11.472	0.01	0.01	1.39e+08	0.6346	-0.1109	3.1259
1.1107	0.0165	1.1107	56.72	48.784	11.472	0.009	0.007	1.39e+08	1.21	1.845	0.005	0.05	0.041	0.096	0.08	307.72	48.784	11.472	0.01	0.01	1.39e+08	1.9605	0.1076	2.8434
0.8717	0.053	0.8717	56.72	48.784	11.472	0.009	0.007	1.39e+08	1.21	1.845	0.005	0.05	0.041	0.096	0.08	307.75	48.784	11.472	0.01	0.01	1.39e+08	2.318	1.589	2.6892
0.8652	0.1022	0.8652	56.72	48.784	11.472	0.009	0.007	1.39e+08	1.21	1.845	0.005	0.05	0.041	0.096	0.08	307.78	48.784	11.472	0.01	0.01	1.39e+08	0.4299	-0.6547	2.8358
1.0236	0.0031	1.0236	56.72	48.784	11.472	0.009	0.007	1.39e+08	1.21	1.845	0.005	0.05	0.041	0.096	0.08	307.8	48.784	11.472	0.01	0.01	1.39e+08	0.8287	-0.0322	2.7951
1.0096	0.0247	1.0096	56.72	48.784	11.472	0.009	0.007	1.39e+08	1.21	1.845	0.005	0.05	0.041	0.096	0.08	307.83	48.784	11.472	0.01	0.01	1.39e+08	1.5514	0.4134	2.6849
0.9912	0.0924	0.9912	54.96	48.784	11.472	0.007	0.006	1.39e+08	1.27	1.81	0.03	0.051	0.042	0.099	0.08	307.86	48.784	11.472	0.01	0.01	1.39e+08	1.2885	-0.8578	2.5421
0.9336	0.0592	0.9336	54.96	48.784	11.472	0.007	0.006	1.39e+08	1.27	1.81	0.03	0.051	0.042	0.099	0.08	307.88	48.784	11.472	0.01	0.01	1.39e+08	0.413	0.8802	2.5793
1.0699	0.0223	1.0699	54.96	48.784	11.472	0.007	0.006	1.39e+08	1.27	1.81	0.03	0.051	0.042	0.099	0.08	307.91	48.784	11.472	0.01	0.01	1.39e+08	1.6155	-1.9046	2.2549
1.0075	0.127	1.0075	54.96	48.784	11.472	0.007	0.006	1.39e+08	1.27	1.81	0.03	0.051	0.042	0.099	0.08	307.93	48.784	11.472	0.01	0.01	1.39e+08	1.4138	0.3766	2.0117
0.8039	0.0912	0.8039	54.96	48.784	11.472	0.007	0.006	1.39e+08	1.27	1.81	0.03	0.051	0.042	0.099	0.08	307.95	48.784	11.472	0.01	0.01	1.39e+08	-0.7634	0.019	2.1506
1.1342	-0.0375	1.1342	55.85	48.784	11.472	0.007	0.006	1.39e+08	1.265	1.86	-0.085	0.052	0.044	0.102	0.08	307.96	48.784	11.472	0.01	0.01	1.39e+08	1.6913	-2.0802	1.5806
1.1652	0.0419	1.1652	55.85	48.784	11.472	0.007	0.006	1.39e+08	1.265	1.86	-0.085	0.052	0.044	0.102	0.08	307.98	48.784	11.472	0.01	0.01	1.39e+08	2.2345	0.902	1.6822
1.0176	0.1045	1.0176	55.85	48.784	11.472	0.007	0.006	1.39e+08	1.265	1.86	-0.085	0.052	0.044	0.102	0.08	308	48.784	11.472	0.01	0.01	1.39e+08	0.1525	0.9103	1.7158
1.0562	0.0411	1.0562	55.85	48.784	11.472	0.007	0.006	1.39e+08	1.265	1.86	-0.085	0.052	0.044	0.102	0.08	308.01	48.784	11.472	0.01	0.01	1.39e+08	1.3392	2.2162	1.3212
0.9606	0.0373	0.9606	55.85	48.784	11.472	0.007	0.006	1.39e+08	1.265	1.86	-0.085	0.052	0.044	0.102	0.08	308.03	48.784	11.472	0.01	0.01	1.39e+08	0.7613	1.2055	1.3693
0.9184	0.1128	0.9184	54.96	48.784	11.472	0.007	0.006	1.39e+08	1.275	1.82	-0.01	0.054	0.045	0.104	0.08	308.04	48.784	11.472	0.01	0.01	1.39e+08	0.5009	1.3877	1.1414
0.8267	0.054	0.8267	54.96	48.784	11.472	0.007	0.006	1.39e+08	1.275	1.82	-0.01	0.054	0.045	0.104	0.08	308.05	48.784	11.472	0.01	0.01	1.39e+08	0.4535	2.2011	0.8157
0.8624	0.0087	0.8624	54.96	48.784	11.472	0.007	0.006	1.39e+08	1.275	1.82	-0.01	0.054	0.045	0.104	0.08	308.06	48.784	11.472	0.01	0.01	1.39e+08	0.3398	-1.1273	1.0278
1.0341	-0.0394	1.0341	54.96	48.784	11.472	0.007	0.006	1.39e+08	1.275	1.82	-0.01	0.054	0.045	0.104	0.08	308.07	48.784	11.472	0.01	0.01	1.39e+08	1.6428	-1.0354	0.9377
1.0577	0.0442	1.0577	54.96	48.784	11.472	0.007	0.006	1.39e+08	1.275	1.82	-0.01	0.054	0.045	0.104	0.08	308.08	48.784	11.472	0.01	0.01	1.39e+08	1.249	0.0206	1.1508
1.0236	0.0755	1.0236	55.49	48.784	11.472	0.007	0.006	1.39e+08	1.285	1.87	0.05	0.055	0.046	0.107	0.08	308.09	48.784	11.472	0.01	0.01	1.39e+08	0.2453	-0.1727	1.2776
1.012	0.063	1.012	55.49	48.784	11.472	0.007	0.006	1.39e+08	1.285	1.87	0.05	0.055	0.046	0.107	0.08	308.1	48.784	11.472	0.01	0.01	1.39e+08	1.6778	-0.7641	0.7438
1.1184	0.0595	1.1184	55.49	48.784	11.472	0.007	0.006	1.39e+08	1.285	1.87	0.05	0.055	0.046	0.107	0.08	308.11	48.784	11.472	0.01	0.01	1.39e+08	1.3154	-0.1017	0.6057
1.1745	0.0252	1.1745	55.49	48.784	11.472	0.007	0.006	1.39e+08	1.285	1.87	0.05	0.055	0.046	0.107	0.08	308.12	48.784	11.472	0.01	0.01	1.39e+08	0.2912	1.8787	0.9639
1.0261	0.0734	1.0261	55.49	48.784	11.472	0.007	0.006	1.39e+08	1.285	1.87	0.05	0.055	0.046	0.107	0.08	308.12	48.784	11.472	0.01	0.01	1.39e+08	1.1502	1.4766	0.5456
0.8957	0.0688	0.8957	54.11	48.784	11.472	0.008	0.006	1.39e+08	1.31	1.81	0.05	0.056	0.047	0.109	0.08	308.13	48.784	11.472	0.01	0.01	1.39e+08	0.1706	2.2398	0.7188
0.9005	0.0337	0.9005	54.11	48.784	11.472	0.008	0.006	1.39e+08	1.31	1.81	0.05	0.056	0.047	0.109	0.08	308.14	48.784	11.472	0.01	0.01	1.39e+08	-0.2685	0.7518	0.759
1.0058	-0.0396	1.0058	54.11	48.784	11.472	0.008	0.006	1.39e+08	1.31	1.81	0.05	0.056	0.047	0.109	0.08	308.15	48.784	11.472	0.01	0.01	1.39e+08	1.5398	0.0971	0.5358
0.8269	0.0378	0.8269	54.11	48.784	11.472	0.008	0.006	1.39e+08	1.31	1.81	0.05	0.056	0.047	0.109	0.08	308.15	48.784	11.472	0.01	0.01	1.39e+08	2.5222	0.2931	0.4819
0.843	0.1218	0.843	54.11	48.784	11.472	0.008	0.006	1.39e+08	1.31	1.81	0.05	0.056	0.047	0.109	0.08	308.16	48.784	11.472	0.01	0.01	1.39e+08	0.5252	-2.6957	0.6163
1.0188	0.0117	1.0188	55.48	48.784	11.472	0.008	0.006	1.39e+08	1.285	1.865	-0.155	0.058	0.048	0.112	0.08	308.16	48.784	11.472	0.01	0.01	1.39e+08	0.7168	-1.5557	0.6252
0.9414	0.0617	0.9414	55.48	48.784	11.472	0.008	0.006	1.39e+08	1.285	1.865	-0.155	0.058	0.048	0.112	0.08	308.17	48.784	11.472	0.01	0.01	1.39e+08	0.7888	-2.0692	0.6766
1.124	0.1354	1.124	55.48	48.784	11.472	0.008	0.006	1.39e+08	1.285	1.865	-0.155	0.058	0.048	0.112	0.08	308.17	48.784	11.472	0.01	0.01	1.39e+08	-0.1525	-2.3377	0.3459
1.1958	0.0316	1.1958	55.48	48.784	11.472	0.008	0.006	1.39e+08	1.285	1.865	-0.155	0.058	0.048	0.112	0.08	308.17	48.784	11.472	0.01	0.01	1.39e+08	1.2616	0.9219	-0.1535
1.1085	0.0073	1.1085	55.48	48.784	11.472	0.008	0.006	1.39e+08	1.285	1.865	-0.155	0.058	0.048	0.112	0.08	308.17	48.784	11.472	0.01	0.01	1.39e+08	0.0469	0.8715	0.1941
0.9978	0.1097	0.9978	54.41	48.784	11.472	0.008	0.006	1.39e+08	1.32	1.85	0.025	0.059	0.049	0.115	0.08	308.17	48.784	11.472	0.01	0.01	1.39e+08	0.7665	2.8441	-0.1396
0.793	0.0708	0.793	54.41	48.784	11.472	0.008	0.006	1.39e+08	1.32	1.85	0.025	0.059	0.049	0.115	0.08	308.17	48.784	11.472	0.01	0.01	1.39e+08	-0.3827	2.45	-0.1395
0.9391	0.0191	0.9391	54.41	48.784	11.472	0.008	0.006	1.39e+08	1.32	1.85	0.025	0.059	0.049	0.115	0.08	308.17	48.784	11.472	0.01	0.01	1.39e+08	0.5528	0.0538	-0.4366
0.8513	0.0666	0.8513	54.41	48.784	11.472	0.008	0.006	1.39e+08	1.32	1.85	0.025	0.059	0.049	0.115	0.08	308.16	48.784	11.472	0.01	0.01	1.39e+08	1.7962	1.7061	-0.8111
0.7922	0.0458	0.7922	54.41	48.784	11.472	0.008	0.006	1.39e+08	1.32	1.85	0.025	0.059	0.049	0.115	0.08	308.15	48.784	11.472	0.01	0.01	1.39e+08	-0.3806	-0.3981	-0.4745
1.0767	-0.0469	1.0767	54.84	48.784	11.472	0.008	0.006	1.39e+08	1.275	1.81	-0.01	0.06	0.05	0.117	0.08	308.15	48.784	11.472	0.01	0.01	1.39e+08	0.6408	-1.667	-0.3865
1.0584	0.0298	1.0584	54.84	48.784	11.472	0.008	0.006	1.39e+08	1.275	1.81	-0.01	0.06	0.05	0.117	0.08	308.15	48.784	11.472	0.01	0.01	1.39e+08	0.5915	-0.1719	-0.2243
1.0451	0.0989	1.0451	54.84	48.784	11.472	0.008	0.006	1.39e+08	1.275	1.81	-0.01	0.06	0.05	0.117	0.08	308.14	48.784	11.472	0.01	0.01	1.39e+08	0.2395	-0.958	-0.261
1.0525	0.0398	1.0525	54.84	48.784	11.472	0.008	0.006	1.39e+08	1.275	1.81	-0.01	0.06	0.05	0.117	0.08	308.14	48.784	11.472	0.01	0.01	1.39e+08	0.7449	0.6691	-0.5934
0.9545	0.0374	0.9545	54.84	48.784	11.472	0.008	0.006	1.39e+08	1.275	1.81	-0.01	0.06	0.05	0.117	0.08	308.13	48.784	11.472	0.01	0.01	1.39e+08	0.5871	-1.0436	-0.5115
1.0741	0.0671	1.0741	53.65	48.784	11.472	0.008	0.007	1.39e+08	1.365	1.855	-0.025	0.061	0.051	0.119	0.08	308.13	48.784	11.472	0.01	0.01	1.39e+08	-0.4016	0.1444	-0.3518
1.0272	0.0617	1.0272	53.65	48.784	11.472	0.008	0.007	1.39e+08	1.365	1.855	-0.025	0.061	0.051	0.119	0.08	308.13	48.784	11.472	0.01	0.01	1.39e+08	-0.4944	1.3931	-0.5859
0.9778	0.0071	0.9778	53.65	48.784	11.472	0.008	0.007	1.39e+08	1.365	1.855	-0.025	0.061	0.051	0.119	0.08	308.12	48.784	11.472	0.01	0.01	1.39e+08	-0.2768	-0.1023	-0.4094
0.9567	-0.0044	0.9567	53.65	48.784	11.472	0.008	0.007	1.39e+08	1.365	1.855	-0.025	0.061	0.051	0.119	0.08	308.11	48.784	11.472	0.01	0.01	1.39e+08	1.4626	0.6873	-0.8978
1.0206	0.0565	1.0206	53.65	48.784	11.472	0.008	0.007	1.39e+08	1.365	1.855	-0.025	0.061	0.051	0.119	0.08	308.1	48.784	11.472	0.01	0.01	1.39e+08	1.6373	-0.1108	-0.7576
1.0671	0.0917	1.0671	54.34	48.784	11.472	0.008	0.007	1.39e+08	1.34	1.87	0.15	0.063	0.052	0.122	0.08	308.1	48.784	11.472	0.01	0.01	1.39e+08	-0.0579	0.7128	-0.5353
0.97	0.0485	0.97	54.34	48.784	11.472	0.008	0.007	1.39e+08	1.34	1.87	0.15	0.063	0.052	0.122	0.08	308.09	48.784	11.472	0.01	0.01	1.39e+08	1.077	-0.4295	-1.0321
0.8938	0.0382	0.8938	54.34	48.784	11.472	0.008	0.007	1.39e+08	1.34	1.87	0.15	0.063	0.052	0.122	0.08	308.08	48.784	11.472	0.01	0.01	1.39e+08	-0.2823	0.4001	-0.6431
1.0198	-0.0118	1.0198	54.34	48.784	11.472	0.008	0.007	1.39e+08	1.34	1.87	0.15	0.063	0.052	0.122	0.08	308.08	48.784	11.472	0.01	0.01	1.39e+08	-0.4566	-0.8392	-0.509
1.078	-0.0272	1.078	54.34	48.784	11.472	0.008	0.007	1.39e+08	1.34	1.87	0.15	0.063	0.052	0.122	0.08	308.07	48.784	11.472	0.01	0.01	1.39e+08	1.662	-0.9332	-0.671
0.8767	0.0315	0.8767	53.9	48.784	11.472	0.008	0.007	1.39e+08	1.315	1.8	-0.11	0.028	0.024	0.055	0.08	308.07	48.784	11.472	0.01	0.01	1.39e+08	0.6037	1.1573	-0.2378
0.9908	0.0675	0.9908	53.9	48.784	11.472	0.008	0.007	1.39e+08	1.315	1.8	-0.11	0.028	0.024	0.055	0.08	308.07	48.784	11.472	0.01	0.01	1.39e+08	0.2388	-1.7552	-0.1042
1.0636	0.0389	1.0636	53.9	48.784	11.472	0.008	0.007	1.39e+08	1.315	1.8	-0.11	0.028	0.024	0.055	0.08	308.06	48.784	11.472	0.01	0.01	1.39e+08	0.2678	-0.1184	-0.2108
1.0162	0.0194	1.0162	53.9	48.784	11.472	0.008	0.007	1.39e+08	1.315	1.8	-0.11	0.028	0.024	0.055	0.08	308.06	48.784	11.472	0.01	0.01	1.39e+08	1.7578	0.7586	-0.5034
1.0969	0.1073	1.0969	53.9	48.784	11.472	0.008	0.007	1.39e+08	1.315	1.8	-0.11	0.028	0.024	0.055	0.08	308.05	48.784	11.472	0.01	0.01	1.39e+08	1.0721	-0.1227	-0.6637
0.9633	0.0262	0.9633	55.02	48.784	11.472	0.008	0.007	1.39e+08	1.28	1.835	0.09	0.032	0.026	0.062	0.08	308.05	48.784	11.472	0.01	0.01	1.39e+08	0.1801	2.0084	-0.3467
1.0528	-0.0236	1.0528	55.02	48.784	11.472	0.008	0.007	1.39e+08	1.28	1.835	0.09	0.032	0.026	0.062	0.08	308.05	48.784	11.472	0.01	0.01	1.39e+08	0.9429	1.0843	-0.4344
0.9119	0.0788	0.9119	55.02	48.784	11.472	0.008	0.007	1.39e+08	1.28	1.835	0.09	0.032	0.026	0.062	0.08	308.04	48.784	11.472	0.01	0.01	1.39e+08	1.3937	1.8565	-0.4868
0.7232	0.0749	0.7232	55.02	48.784	11.472	0.008	0.007	1.39e+08	1.28	1.835	0.09	0.032	0.026	0.062	0.08	308.05	48.784	11.472	0.01	0.01	1.39e+08	-1.3563	1.4873	0.1695
0.9839	-0.0152	0.9839	55.02	48.784	11.472	0.008	0.007	1.39e+08	1.28	1.835	0.09	0.032	0.026	0.062	0.08	308.04	48.784	11.472	0.01	0.01	1.39e+08	2.5515	-1.5535	-0.969
0.97	0.0208	0.97	55.23	48.784	11.472	0.008	0.007	1.39e+08	1.285	1.855	-0.025	0.035	0.029	0.067	0.08	308.03	48.784	11.472	0.01	0.01	1.39e+08	1.3764	0.7427	-0.2661
0.9	0.1105	0.9	55.23	48.784	11.472	0.008	0.007	1.39e+08	1.285	1.855	-0.025	0.035	0.029	0.067	0.08	308.03	48.784	11.472	0.01	0.01	1.39e+08	-0.5198	-0.9129	-0.0386
1.1111	0.0336	1.1111	55.23	48.784	11.472	0.008	0.007	1.39e+08	1.285	1.855	-0.025	0.035	0.029	0.067	0.08	308.03	48.784	11.472	0.01	0.01	1.39e+08	1.1633	-1.1628	-0.6707
1.0894	0.0328	1.0894	55.23	48.784	11.472	0.008	0.007	1.39e+08	1.285	1.855	-0.025	0.035	0.029	0.067	0.08	308.02	48.784	11.472	0.01	0.01	1.39e+08	1.0527	0.3201	-0.5928
0.9655	0.1123	0.9655	55.23	48.784	11.472	0.008	0.007	1.39e+08	1.285	1.855	-0.025	0.035	0.029	0.067	0.08	308.01	48.784	11.472	0.01	0.01	1.39e+08	0.1491	-0.5394	-0.6113
0.9813	0.0606	0.9813	54.1	48.784	11.472	0.008	0.007	1.39e+08	1.335	1.845	-0.015	0.037	0.031	0.072	0.08	308	48.784	11.472	0.01	0.01	1.39e+08	0.8094	1.3211	-1.1132
1.0683	0.0086	1.0683	54.1	48.784	11.472	0.008	0.007	1.39e+08	1.335	1.845	-0.015	0.037	0.031	0.072	0.08	307.99	48.784	11.472	0.01	0.01	1.39e+08	0.6416	-0.9439	-0.8347
1.0794	0.0808	1.0794	54.1	48.784	11.472	0.008	0.007	1.39e+08	1.335	1.845	-0.015	0.037	0.031	0.072	0.08	307.99	48.784	11.472	0.01	0.01	1.39e+08	0.5439	0.6351	-0.8189
0.8823	0.0394	0.8823	54.1	48.784	11.472	0.008	0.007	1.39e+08	1.335	1.845	-0.015	0.037	0.031	0.072	0.08	307.98	48.784	11.472	0.01	0.01	1.39e+08	0.0477	2.0069	-1.0426
1.0147	-0.0002	1.0147	54.1	48.784	11.472	0.008	0.007	1.39e+08	1.335	1.845	-0.015	0.037	0.031	0.072	0.08	307.97	48.784	11.472	0.01	0.01	1.39e+08	0.6121	-1.2852	-0.8728
0.9694	0.0716	0.9694	54.2	48.784	11.472	0.009	0.007	1.39e+08	1.305	1.81	0.02	0.04	0.033	0.077	0.08	307.96	48.784	11.472	0.01	0.01	1.39e+08	1.4639	0.6134	-1.1249
0.8221	0.0858	0.8221	54.2	48.784	11.472	0.009	0.007	1.39e+08	1.305	1.81	0.02	0.04	0.033	0.077	0.08	307.95	48.784	11.472	0.01	0.01	1.39e+08	-0.4295	-0.747	-1.015
0.9474	-0.0058	0.9474	54.2	48.784	11.472	0.009	0.007	1.39e+08	1.305	1.81	0.02	0.04	0.033	0.077	0.08	307.94	48.784	11.472	0.01	0.01	1.39e+08	-0.1869	-0.5719	-1.0984
0.9805	0.0294	0.9805	54.2	48.784	11.472	0.009	0.007	1.39e+08	1.305	1.81	0.02	0.04	0.033	0.077	0.08	307.92	48.784	11.472	0.01	0.01	1.39e+08	0.8774	-2.0946	-1.1582
1.0627	0.132	1.0627	54.2	48.784	11.472	0.009	0.007	1.39e+08	1.305	1.81	0.02	0.04	0.033	0.077	0.08	307.91	48.784	11.472	0.01	0.01	1.39e+08	-0.0426	-2.0346	-1.266
1.0695	0.0266	1.0695	53.74	48.784	11.472	0.009	0.007	1.39e+08	1.325	1.81	-0.03	0.042	0.035	0.081	0.08	307.89	48.784	11.472	0.01	0.01	1.39e+08	-0.1035	1.1231	-1.4795
1.1338	0.0144	1.1338	53.74	48.784	11.472	0.009	0.007	1.39e+08	1.325	1.81	-0.03	0.042	0.035	0.081	0.08	307.88	48.784	11.472	0.01	0.01	1.39e+08	0.978	-1.5383	-1.7022
1.0115	0.108	1.0115	53.74	48.784	11.472	0.009	0.007	1.39e+08	1.325	1.81	-0.03	0.042	0.035	0.081	0.08	307.86	48.784	11.472	0.01	0.01	1.39e+08	0.0822	1.2062	-1.5492
0.9242	0.0692	0.9242	53.74	48.784	11.472	0.009	0.007	1.39e+08	1.325	1.81	-0.03	0.042	0.035	0.081	0.08	307.84	48.784	11.472	0.01	0.01	1.39e+08	-0.4714	2.0855	-1.8732
1.0312	-0.0032	1.0312	53.74	48.784	11.472	0.009	0.007	1.39e+08	1.325	1.81	-0.03	0.042	0.035	0.081	0.08	307.82	48.784	11.472	0.01	0.01	1.39e+08	0.6	0.2234	-2.0965
0.8939	0.0279	0.8939	55.88	48.784	11.472	0.009	0.007	1.39e+08	1.23	1.815	0.025	0.044	0.036	0.085	0.08	307.8	48.784	11.472	0.01	0.01	1.39e+08	0.4498	1.2545	-1.9239
0.7771	0.072	0.7771	55.88	48.784	11.472	0.009	0.007	1.39e+08	1.23	1.815	0.025	0.044	0.036	0.085	0.08	307.78	48.784	11.472	0.01	0.01	1.39e+08	-0.2397	-0.5098	-1.9643
0.9247	-0.0277	0.9247	55.88	48.784	11.472	0.009	0.007	1.39e+08	1.23	1.815	0.025	0.044	0.036	0.085	0.08	307.77	48.784	11.472	0.01	0.01	1.39e+08	-0.6106	-0.5858	-1.6782
1.0031	0.0478	1.0031	55.88	48.784	11.472	0.009	0.007	1.39e+08	1.23	1.815	0.025	0.044	0.036	0.085	0.08	307.75	48.784	11.472	0.01	0.01	1.39e+08	0.3333	-2.3526	-1.7832
1.0247	0.12	1.0247	55.88	48.784	11.472	0.009	0.007	1.39e+08	1.23	1.815	0.025	0.044	0.036	0.085	0.08	307.73	48.784	11.472	0.01	0.01	1.39e+08	0.1099	-2.2493	-2.1098
1.0174	0.0194	1.0174	54.16	48.784	11.472	0.009	0.007	1.39e+08	1.345	1.865	-0.005	0.046	0.038	0.089	0.08	307.7	48.784	11.472	0.01	0.01	1.39e+08	-0.4557	0.0127	-2.0975
1.1532	0.0002	1.1532	54.16	48.784	11.472	0.009	0.007	1.39e+08	1.345	1.865	-0.005	0.046	0.038	0.089	0.08	307.68	48.784	11.472	0.01	0.01	1.39e+08	0.2026	-2.8992	-2.1545
1.2692	0.1086	1.2692	54.16	48.784	11.472	0.009	0.007	1.39e+08	1.345	1.865	-0.005	0.046	0.038	0.089	0.08	307.66	48.784	11.472	0.01	0.01	1.39e+08	0.3121	0.4501	-2.1748
1.1176	0.0276	1.1176	54.16	48.784	11.472	0.009	0.007	1.39e+08	1.345	1.865	-0.005	0.046	0.038	0.089	0.08	307.64	48.784	11.472	0.01	0.01	1.39e+08	-0.0752	3.0738	-2.4042
1.0752	-0.0241	1.0752	54.16	48.784	11.472	0.009	0.007	1.39e+08	1.345	1.865	-0.005	0.046	0.038	0.089	0.08	307.62	48.784	11.472	0.01	0.01	1.39e+08	0.4343	1.6717	-2.1243
0.8199	0.0295	0.8199	53.87	48.784	11.472	0.009	0.007	1.39e+08	1.34	1.84	0.03	0.048	0.039	0.092	0.08	307.6	48.784	11.472	0.01	0.01	1.39e+08	1.0544	3.385	-2.2467
0.7121	0.0635	0.7121	53.87	48.784	11.472	0.009	0.007	1.39e+08	1.34	1.84	0.03	0.048	0.039	0.092	0.08	307.58	48.784	11.472	0.01	0.01	1.39e+08	-0.5385	0.8449	-1.9429
0.8486	0.0174	0.8486	53.87	48.784	11.472	0.009	0.007	1.39e+08	1.34	1.84	0.03	0.048	0.039	0.092	0.08	307.56	48.784	11.472	0.01	0.01	1.39e+08	-0.278	0.5744	-1.9178
0.8348	-0.0001	0.8348	53.87	48.784	11.472	0.009	0.007	1.39e+08	1.34	1.84	0.03	0.048	0.039	0.092	0.08	307.54	48.784	11.472	0.01	0.01	1.39e+08	0.3566	-1.3602	-1.9344
0.9122	0.0718	0.9122	53.87	48.784	11.472	0.009	0.007	1.39e+08	1.34	1.84	0.03	0.048	0.039	0.092	0.08	307.52	48.784	11.472	0.01	0.01	1.39e+08	0.0971	-2.9576	-1.8416
1.0145	0.0054	1.0145	54.12	48.784	11.472	0.007	0.006	1.39e+08	1.345	1.86	-0.07	0.049	0.04	0.094	0.08	307.5	48.784	11.472	0.01	0.01	1.39e+08	-0.3987	-1.4312	-1.6603
1.2386	0.0071	1.2386	54.12	48.784	11.472	0.007	0.006	1.39e+08	1.345	1.86	-0.07	0.049	0.04	0.094	0.08	307.48	48.784	11.472	0.01	0.01	1.39e+08	0.7857	-3.3135	-1.8028
1.1729	0.0627	1.1729	54.12	48.784	11.472	0.007	0.006	1.39e+08	1.345	1.86	-0.07	0.049	0.04	0.094	0.08	307.46	48.784	11.472	0.01	0.01	1.39e+08	0.7767	0.1478	-1.7226
1.0658	0.0533	1.0658	54.12	48.784	11.472	0.007	0.006	1.39e+08	1.345	1.86	-0.07	0.049	0.04	0.094	0.08	307.45	48.784	11.472	0.01	0.01	1.39e+08	-0.1306	0.2006	-1.638
1.059	0.0223	1.059	54.12	48.784	11.472	0.007	0.006	1.39e+08	1.345	1.86	-0.07	0.049	0.04	0.094	0.08	307.43	48.784	11.472	0.01	0.01	1.39e+08	0.7049	0.1457	-1.8211
0.9668	0.0858	0.9668	54.57	48.784	11.472	0.007	0.006	1.39e+08	1.3	1.83	0.06	0.05	0.042	0.097	0.08	307.41	48.784	11.472	0.01	0.01	1.39e+08	0.0032	1.8388	-1.5834
0.959	0.0709	0.959	54.57	48.784	11.472	0.007	0.006	1.39e+08	1.3	1.83	0.06	0.05	0.042	0.097	0.08	307.39	48.784	11.472	0.01	0.01	1.39e+08	-0.4417	0.2875	-1.9336
1.0179	-0.0314	1.0179	54.57	48.784	11.472	0.007	0.006	1.39e+08	1.3	1.83	0.06	0.05	0.042	0.097	0.08	307.38	48.784	11.472	0.01	0.01	1.39e+08	0.5797	1.9434	-1.9418
0.8613	0.0353	0.8613	54.57	48.784	11.472	0.007	0.006	1.39e+08	1.3	1.83	0.06	0.05	0.042	0.097	0.08	307.36	48.784	11.472	0.01	0.01	1.39e+08	0.698	0.8749	-1.7572
0.891	0.0621	0.891	54.57	48.784	11.472	0.007	0.006	1.39e+08	1.3	1.83	0.06	0.05	0.042	0.097	0.08	307.34	48.784	11.472	0.01	0.01	1.39e+08	-0.3576	-1.1093	-1.5915
1.0044	0.0155	1.0044	54.13	48.784	11.472	0.007	0.006	1.39e+08	1.345	1.86	0.04	0.052	0.043	0.1	0.08	307.32	48.784	11.472	0.01	0.01	1.39e+08	0.5175	1.2655	-1.8379
0.9667	0.0114	0.9667	54.13	48.784	11.472	0.007	0.006	1.39e+08	1.345	1.86	0.04	0.052	0.043	0.1	0.08	307.31	48.784	11.472	0.01	0.01	1.39e+08	0.7394	-1.2278	-1.7149
0.8974	0.1198	0.8974	54.13	48.784	11.472	0.007	0.006	1.39e+08	1.345	1.86	0.04	0.052	0.043	0.1	0.08	307.29	48.784	11.472	0.01	0.01	1.39e+08	-0.0835	-1.0506	-1.6315
0.8838	0.0275	0.8838	54.13	48.784	11.472	0.007	0.006	1.39e+08	1.345	1.86	0.04	0.052	0.043	0.1	0.08	307.27	48.784	11.472	0.01	0.01	1.39e+08	-0.2666	-1.003	-1.779
1.2142	-0.0327	1.2142	54.13	48.784	11.472	0.007	0.006	1.39e+08	1.345	1.86	0.04	0.052	0.043	0.1	0.08	307.25	48.784	11.472	0.01	0.01	1.39e+08	0.5947	-2.8927	-1.7929
1.109	0.1024	1.109	54.84	48.784	11.472	0.007	0.006	1.39e+08	1.335	1.895	-0.025	0.053	0.044	0.102	0.08	307.24	48.784	11.472	0.01	0.01	1.39e+08	0.5425	1.0422	-1.6502
0.9039	0.0937	0.9039	54.84	48.784	11.472	0.007	0.006	1.39e+08	1.335	1.895	-0.025	0.053	0.044	0.102	0.08	307.22	48.784	11.472	0.01	0.01	1.39e+08	-0.4042	-0.2873	-1.9525
1.0335	-0.0044	1.0335	54.84	48.784	11.472	0.007	0.006	1.39e+08	1.335	1.895	-0.025	0.053	0.044	0.102	0.08	307.19	48.784	11.472	0.01	0.01	1.39e+08	0.5486	-0.8653	-2.1646
1.0503	0.0494	1.0503	54.84	48.784	11.472	0.007	0.006	1.39e+08	1.335	1.895	-0.025	0.053	0.044	0.102	0.08	307.18	48.784	11.472	0.01	0.01	1.39e+08	0.3364	0.5596	-1.8533
1.0944	0.1179	1.0944	54.84	48.784	11.472	0.007	0.006	1.39e+08	1.335	1.895	-0.025	0.053	0.044	0.102	0.08	307.15	48.784	11.472	0.01	0.01	1.39e+08	-0.3805	-0.0974	-2.2659
1.0545	-0.0036	1.0545	55.99	48.784	11.472	0.007	0.006	1.39e+08	1.29	1.915	0.05	0.054	0.045	0.105	0.08	307.13	48.784	11.472	0.01	0.01	1.39e+08	0.2042	2.4217	-2.3688
0.9203	-0.0269	0.9203	55.99	48.784	11.472	0.007	0.006	1.39e+08	1.29	1.915	0.05	0.054	0.045	0.105	0.08	307.11	48.784	11.472	0.01	0.01	1.39e+08	0.2243	0.9242	-2.0975
0.8912	0.079	0.8912	55.99	48.784	11.472	0.007	0.006	1.39e+08	1.29	1.915	0.05	0.054	0.045	0.105	0.08	307.09	48.784	11.472	0.01	0.01	1.39e+08	-0.5027	-0.34	-1.7722
0.8875	0.0479	0.8875	55.99	48.784	11.472	0.007	0.006	1.39e+08	1.29	1.915	0.05	0.054	0.045	0.105	0.08	307.07	48.784	11.472	0.01	0.01	1.39e+08	-0.6407	1.9659	-1.9751
0.9408	0.011	0.9408	55.99	48.784	11.472	0.007	0.006	1.39e+08	1.29	1.915	0.05	0.054	0.045	0.105	0.08	307.05	48.784	11.472	0.01	0.01	1.39e+08	0.5664	-1.8677	-2.2154
0.9108	0.0745	0.9108	55.09	48.784	11.472	0.007	0.006	1.39e+08	1.33	1.905	0.02	0.056	0.046	0.108	0.08	307.03	48.784	11.472	0.01	0.01	1.39e+08	-0.0505	-0.9386	-1.9659
0.8969	0.0657	0.8969	55.09	48.784	11.472	0.007	0.006	1.39e+08	1.33	1.905	0.02	0.056	0.046	0.108	0.08	307.01	48.784	11.472	0.01	0.01	1.39e+08	-1.0851	-1.238	-2.066
1.2075	-0.0034	1.2075	55.09	48.784	11.472	0.007	0.006	1.39e+08	1.33	1.905	0.02	0.056	0.046	0.108	0.08	306.99	48.784	11.472	0.01	0.01	1.39e+08	-0.0621	-2.4944	-2.2116
1.1471	0.0709	1.1471	55.09	48.784	11.472	0.007	0.006	1.39e+08	1.33	1.905	0.02	0.056	0.046	0.108	0.08	306.96	48.784	11.472	0.01	0.01	1.39e+08	0.2077	0.819	-2.099
0.9507	0.0935	0.9507	55.09	48.784	11.472	0.007	0.006	1.39e+08	1.33	1.905	0.02	0.056	0.046	0.108	0.08	306.94	48.784	11.472	0.01	0.01	1.39e+08	-0.8865	-0.6538	-2.309
1.0897	-0.0097	1.0897	55.2	48.784	11.472	0.008	0.006	1.39e+08	1.35	1.945	-0.065	0.057	0.048	0.111	0.08	306.92	48.784	11.472	0.01	0.01	1.39e+08	0.2666	0.8083	-2.5409
0.9655	0.0521	0.9655	55.2	48.784	11.472	0.008	0.006	1.39e+08	1.35	1.945	-0.065	0.057	0.048	0.111	0.08	306.89	48.784	11.472	0.01	0.01	1.39e+08	-0.0094	0.3235	-2.429
0.989	0.1342	0.989	55.2	48.784	11.472	0.008	0.006	1.39e+08	1.35	1.945	-0.065	0.057	0.048	0.111	0.08	306.87	48.784	11.472	0.01	0.01	1.39e+08	-1.8257	-0.5764	-2.2766
1.0522	-0.0374	1.0522	55.2	48.784	11.472	0.008	0.006	1.39e+08	1.35	1.945	-0.065	0.057	0.048	0.111	0.08	306.84	48.784	11.472	0.01	0.01	1.39e+08	-0.3327	2.6064	-2.8175
0.888	-0.0378	0.888	55.2	48.784	11.472	0.008	0.006	1.39e+08	1.35	1.945	-0.065	0.057	0.048	0.111	0.08	306.82	48.784	11.472	0.01	0.01	1.39e+08	-0.2854	0.0739	-2.2619
0.8743	0.0988	0.8743	54.26	48.784	11.472	0.008	0.006	1.39e+08	1.315	1.825	-0.09	0.059	0.049	0.114	0.08	306.8	48.784	11.472	0.01	0.01	1.39e+08	-1.1905	-0.7509	-2.1116
0.9882	0.0133	0.9882	54.26	48.784	11.472	0.008	0.006	1.39e+08	1.315	1.825	-0.09	0.059	0.049	0.114	0.08	306.77	48.784	11.472	0.01	0.01	1.39e+08	0.1529	1.1524	-2.556
1.0974	-0.0145	1.0974	54.26	48.784	11.472	0.008	0.006	1.39e+08	1.315	1.825	-0.09	0.059	0.049	0.114	0.08	306.75	48.784	11.472	0.01	0.01	1.39e+08	-0.163	-1.4997	-2.204
0.9997	0.1139	0.9997	54.26	48.784	11.472	0.008	0.006	1.39e+08	1.315	1.825	-0.09	0.059	0.049	0.114	0.08	306.73	48.784	11.472	0.01	0.01	1.39e+08	-0.2087	0.9459	-2.245
0.8385	0.055	0.8385	54.26	48.784	11.472	0.008	0.006	1.39e+08	1.315	1.825	-0.09	0.059	0.049	0.114	0.08	306.7	48.784	11.472	0.01	0.01	1.39e+08	-0.5708	0.6813	-2.5885
1.0574	0.0004	1.0574	55.76	48.784	11.472	0.008	0.006	1.39e+08	1.355	1.99	0.13	0.061	0.05	0.117	0.08	306.68	48.784	11.472	0.01	0.01	1.39e+08	-1.2756	-1.7618	-2.0749
0.9946	0.0405	0.9946	55.76	48.784	11.472	0.008	0.006	1.39e+08	1.355	1.99	0.13	0.061	0.05	0.117	0.08	306.66	48.784	11.472	0.01	0.01	1.39e+08	-0.4098	1.2029	-2.3141
0.8851	0.0975	0.8851	55.76	48.784	11.472	0.008	0.006	1.39e+08	1.355	1.99	0.13	0.061	0.05	0.117	0.08	306.63	48.784	11.472	0.01	0.01	1.39e+08	-0.659	-0.5111	-2.5486
1.0309	0.0022	1.0309	55.76	48.784	11.472	0.008	0.006	1.39e+08	1.355	1.99	0.13	0.061	0.05	0.117	0.08	306.61	48.784	11.472	0.01	0.01	1.39e+08	-1.5621	0.2087	-2.3888
1.0298	-0.0331	1.0298	55.76	48.784	11.472	0.008	0.006	1.39e+08	1.355	1.99	0.13	0.061	0.05	0.117	0.08	306.58	48.784	11.472	0.01	0.01	1.39e+08	0.2583	-0.7923	-2.3889
1.0545	0.0838	1.0545	54.55	48.784	11.472	0.008	0.006	1.39e+08	1.36	1.91	-0.02	0.062	0.051	0.119	0.08	306.56	48.784	11.472	0.01	0.01	1.39e+08	-0.6842	-0.8755	-2.0764
1.0594	0.0358	1.0594	54.55	48.784	11.472	0.008	0.006	1.39e+08	1.36	1.91	-0.02	0.062	0.051	0.119	0.08	306.54	48.784	11.472	0.01	0.01	1.39e+08	-0.7296	1.7872	-2.3775
0.8982	0.0244	0.8982	54.55	48.784	11.472	0.008	0.006	1.39e+08	1.36	1.91	-0.02	0.062	0.051	0.119	0.08	306.52	48.784	11.472	0.01	0.01	1.39e+08	-0.2914	-1.6041	-2.2706
0.8213	0.1186	0.8213	54.55	48.784	11.472	0.008	0.006	1.39e+08	1.36	1.91	-0.02	0.062	0.051	0.119	0.08	306.49	48.784	11.472	0.01	0.01	1.39e+08	-1.7474	-1.4793	-2.0963
0.8955	-0.0013	0.8955	54.55	48.784	11.472	0.008	0.006	1.39e+08	1.36	1.91	-0.02	0.062	0.051	0.119	0.08	306.47	48.784	11.472	0.01	0.01	1.39e+08	-0.8874	-0.9323	-2.4865
1.0704	-0.0227	1.0704	55.36	48.784	11.472	0.008	0.006	1.39e+08	1.315	1.9	-0.05	0.063	0.052	0.121	0.08	306.45	48.784	11.472	0.01	0.01	1.39e+08	-0.9393	-3.9166	-2.0992
1.2037	0.1035	1.2037	55.36	48.784	11.472	0.008	0.006	1.39e+08	1.315	1.9	-0.05	0.063	0.052	0.121	0.08	306.43	48.784	11.472	0.01	0.01	1.39e+08	-1.3198	-0.3937	-2.0829
1.0746	0.0372	1.0746	55.36	48.784	11.472	0.008	0.006	1.39e+08	1.315	1.9	-0.05	0.063	0.052	0.121	0.08	306.4	48.784	11.472	0.01	0.01	1.39e+08	-0.0334	0.6859	-2.6008
1.1711	0.0233	1.1711	55.36	48.784	11.472	0.008	0.006	1.39e+08	1.315	1.9	-0.05	0.063	0.052	0.121	0.08	306.38	48.784	11.472	0.01	0.01	1.39e+08	-1.8772	-0.3172	-1.9904
1.1116	0.0635	1.1116	55.36	48.784	11.472	0.008	0.006	1.39e+08	1.315	1.9	-0.05	0.063	0.052	0.121	0.08	306.36	48.784	11.472	0.01	0.01	1.39e+08	-0.3984	3.135	-2.5791
0.8691	0.0742	0.8691	54.87	48.784	11.472	0.008	0.007	1.39e+08	1.335	1.895	0.05	0.029	0.024	0.056	0.08	306.33	48.784	11.472	0.01	0.01	1.39e+08	-1.516	2.5078	-2.4837
0.8798	-0.0114	0.8798	54.87	48.784	11.472	0.008	0.007	1.39e+08	1.335	1.895	0.05	0.029	0.024	0.056	0.08	306.31	48.784	11.472	0.01	0.01	1.39e+08	-1.2653	1.8484	-2.5437
0.7285	0.0229	0.7285	54.87	48.784	11.472	0.008	0.007	1.39e+08	1.335	1.895	0.05	0.029	0.024	0.056	0.08	306.29	48.784	11.472	0.01	0.01	1.39e+08	-0.8093	1.0641	-2.2702
0.8348	0.0204	0.8348	54.87	48.784	11.472	0.008	0.007	1.39e+08	1.335	1.895	0.05	0.029	0.024	0.056	0.08	306.26	48.784	11.472	0.01	0.01	1.39e+08	-1.8046	-1.9634	-2.0686
1.1323	-0.0417	1.1323	54.87	48.784	11.472	0.008	0.007	1.39e+08	1.335	1.895	0.05	0.029	0.024	0.056	0.08	306.24	48.784	11.472	0.01	0.01	1.39e+08	-0.5572	-0.3529	-1.9862
0.966	0.035	0.966	54.98	48.784	11.472	0.008	0.007	1.39e+08	1.375	1.965	-0.04	0.032	0.027	0.063	0.08	306.22	48.784	11.472	0.01	0.01	1.39e+08	-0.027	-0.4742	-1.9417
0.9237	0.1259	0.9237	54.98	48.784	11.472	0.008	0.007	1.39e+08	1.375	1.965	-0.04	0.032	0.027	0.063	0.08	306.21	48.784	11.472	0.01	0.01	1.39e+08	-2.0936	-2.4493	-1.5439
1.1035	0.0173	1.1035	54.98	48.784	11.472	0.008	0.007	1.39e+08	1.375	1.965	-0.04	0.032	0.027	0.063	0.08	306.18	48.784	11.472	0.01	0.01	1.39e+08	-0.9681	-0.0713	-2.2235
1.1091	0.0169	1.1091	54.98	48.784	11.472	0.008	0.007	1.39e+08	1.375	1.965	-0.04	0.032	0.027	0.063	0.08	306.17	48.784	11.472	0.01	0.01	1.39e+08	-0.9577	-0.9474	-1.7893
1.0391	0.1144	1.0391	54.98	48.784	11.472	0.008	0.007	1.39e+08	1.375	1.965	-0.04	0.032	0.027	0.063	0.08	306.15	48.784	11.472	0.01	0.01	1.39e+08	-1.9754	0.2721	-1.8576
0.9934	-0.0442	0.9934	56.52	48.784	11.472	0.008	0.007	1.39e+08	1.285	1.945	-0.055	0.035	0.029	0.068	0.08	306.13	48.784	11.472	0.01	0.01	1.39e+08	-0.6837	2.0105	-2.1677
1.1263	-0.076	1.1263	56.52	48.784	11.472	0.008	0.007	1.39e+08	1.285	1.945	-0.055	0.035	0.029	0.068	0.08	306.11	48.784	11.472	0.01	0.01	1.39e+08	-0.5078	-0.7241	-1.5212
1.0119	0.0967	1.0119	56.52	48.784	11.472	0.008	0.007	1.39e+08	1.285	1.945	-0.055	0.035	0.029	0.068	0.08	306.1	48.784	11.472	0.01	0.01	1.39e+08	-1.2209	2.5661	-1.1323
0.7804	0.0502	0.7804	56.52	48.784	11.472	0.008	0.007	1.39e+08	1.285	1.945	-0.055	0.035	0.029	0.068	0.08	306.09	48.784	11.472	0.01	0.01	1.39e+08	-0.867	1.3901	-1.4657
0.9447	-0.0293	0.9447	56.52	48.784	11.472	0.008	0.007	1.39e+08	1.285	1.945	-0.055	0.035	0.029	0.068	0.08	306.08	48.784	11.472	0.01	0.01	1.39e+08	-0.712	-1.6019	-1.2154
0.8856	0.0539	0.8856	54.99	48.784	11.472	0.008	0.007	1.39e+08	1.37	1.955	0.03	0.038	0.031	0.073	0.08	306.07	48.784	11.472	0.01	0.01	1.39e+08	-0.7642	-0.0205	-0.9472
0.9107	0.0421	0.9107	54.99	48.784	11.472	0.008	0.007	1.39e+08	1.37	1.955	0.03	0.038	0.031	0.073	0.08	306.05	48.784	11.472	0.01	0.01	1.39e+08	-1.5668	-1.8139	-1.0057
1.2267	-0.072	1.2267	54.99	48.784	11.472	0.008	0.007	1.39e+08	1.37	1.955	0.03	0.038	0.031	0.073	0.08	306.05	48.784	11.472	0.01	0.01	1.39e+08	-0.3264	-1.6594	-0.7645
1.0392	-0.0067	1.0392	54.99	48.784	11.472	0.008	0.007	1.39e+08	1.37	1.955	0.03	0.038	0.031	0.073	0.08	306.05	48.784	11.472	0.01	0.01	1.39e+08	-0.1399	0.5309	-0.1873
0.9817	0.0657	0.9817	54.99	48.784	11.472	0.008	0.007	1.39e+08	1.37	1.955	0.03	0.038	0.031	0.073	0.08	306.04	48.784	11.472	0.01	0.01	1.39e+08	-1.0562	-0.8828	-0.0986
1.1667	0.0219	1.1667	56.08	48.784	11.472	0.008	0.007	1.39e+08	1.32	1.965	-0.025	0.04	0.033	0.077	0.08	306.04	48.784	11.472	0.01	0.01	1.39e+08	0.1993	1.0774	-0.2054
0.9331	0.0588	0.9331	56.08	48.784	11.472	0.008	0.007	1.39e+08	1.32	1.965	-0.025	0.04	0.033	0.077	0.08	306.04	48.784	11.472	0.01	0.01	1.39e+08	-0.5128	1.149	-0.0067
0.8775	0.0615	0.8775	56.08	48.784	11.472	0.008	0.007	1.39e+08	1.32	1.965	-0.025	0.04	0.033	0.077	0.08	306.04	48.784	11.472	0.01	0.01	1.39e+08	-1.0196	-0.3288	-0.1068
0.9551	-0.0398	0.9551	56.08	48.784	11.472	0.008	0.007	1.39e+08	1.32	1.965	-0.025	0.04	0.033	0.077	0.08	306.04	48.784	11.472	0.01	0.01	1.39e+08	-0.1098	1.2409	-0.1238
0.9207	-0.0145	0.9207	56.08	48.784	11.472	0.008	0.007	1.39e+08	1.32	1.965	-0.025	0.04	0.033	0.077	0.08	306.05	48.784	11.472	0.01	0.01	1.39e+08	-0.6301	-1.3907	0.4881
0.939	0.095	0.939	56.05	48.784	11.472	0.009	0.007	1.39e+08	1.33	1.98	-0.035	0.042	0.035	0.081	0.08	306.05	48.784	11.472	0.01	0.01	1.39e+08	-0.1558	-0.8901	0.3926
0.9563	-0.0415	0.9563	56.05	48.784	11.472	0.009	0.007	1.39e+08	1.33	1.98	-0.035	0.042	0.035	0.081	0.08	306.05	48.784	11.472	0.01	0.01	1.39e+08	0.4502	0.3607	0.2069
1.0729	-0.016	1.0729	56.05	48.784	11.472	0.009	0.007	1.39e+08	1.33	1.98	-0.035	0.042	0.035	0.081	0.08	306.06	48.784	11.472	0.01	0.01	1.39e+08	0.0766	-2.2291	0.9106
1.1112	0.1528	1.1112	56.05	48.784	11.472	0.009	0.007	1.39e+08	1.33	1.98	-0.035	0.042	0.035	0.081	0.08	306.07	48.784	11.472	0.01	0.01	1.39e+08	-0.0769	-0.021	0.6517
1.1016	0.0423	1.1016	56.05	48.784	11.472	0.009	0.007	1.39e+08	1.33	1.98	-0.035	0.042	0.035	0.081	0.08	306.07	48.784	11.472	0.01	0.01	1.39e+08	-0.251	2.1362	0.4399
1.1496	-0.0178	1.1496	55.92	48.784	11.472	0.009	0.007	1.39e+08	1.31	1.935	0.11	0.044	0.036	0.085	0.08	306.08	48.784	11.472	0.01	0.01	1.39e+08	-0.5407	0.5154	0.7125
0.8819	0.099	0.8819	55.92	48.784	11.472	0.009	0.007	1.39e+08	1.31	1.935	0.11	0.044	0.036	0.085	0.08	306.09	48.784	11.472	0.01	0.01	1.39e+08	-0.2631	2.8596	0.661
0.7715	0.0527	0.7715	55.92	48.784	11.472	0.009	0.007	1.39e+08	1.31	1.935	0.11	0.044	0.036	0.085	0.08	306.09	48.784	11.472	0.01	0.01	1.39e+08	-0.4131	1.3265	0.3645
1.0926	-0.0277	1.0926	55.92	48.784	11.472	0.009	0.007	1.39e+08	1.31	1.935	0.11	0.044	0.036	0.085	0.08	306.1	48.784	11.472	0.01	0.01	1.39e+08	0.5344	-0.9267	0.2958
0.9198	0.0537	0.9198	55.92	48.784	11.472	0.009	0.007	1.39e+08	1.31	1.935	0.11	0.044	0.036	0.085	0.08	306.1	48.784	11.472	0.01	0.01	1.39e+08	0.4948	1.1642	0.5433
0.764	0.0679	0.764	55.85	48.784	11.472	0.009	0.007	1.39e+08	1.37	2.02	-0.06	0.046	0.038	0.088	0.08	306.11	48.784	11.472	0.01	0.01	1.39e+08	-0.6132	-0.8653	0.4892
1.0435	-0.001	1.0435	55.85	48.784	11.472	0.009	0.007	1.39e+08	1.37	2.02	-0.06	0.046	0.038	0.088	0.08	306.11	48.784	11.472	0.01	0.01	1.39e+08	0.0874	-2.1656	0.5046
0.9827	0.0717	0.9827	55.85	48.784	11.472	0.009	0.007	1.39e+08	1.37	2.02	-0.06	0.046	0.038	0.088	0.08	306.12	48.784	11.472	0.01	0.01	1.39e+08	-0.8287	-1.1524	0.9006
1.0632	0.0795	1.0632	55.85	48.784	11.472	0.009	0.007	1.39e+08	1.37	2.02	-0.06	0.046	0.038	0.088	0.08	306.12	48.784	11.472	0.01	0.01	1.39e+08	-0.5395	-2.2285	0.2859
1.1177	-0.0111	1.1177	55.85	48.784	11.472	0.009	0.007	1.39e+08	1.37	2.02	-0.06	0.046	0.038	0.088	0.08	306.12	48.784	11.472	0.01	0.01	1.39e+08	0.9583	0.2144	0.0665
0.9733	0.0693	0.9733	56.39	48.784	11.472	0.009	0.007	1.39e+08	1.325	1.99	-0.01	0.047	0.039	0.091	0.08	306.13	48.784	11.472	0.01	0.01	1.39e+08	-1.0547	-0.1855	0.7335
1.101	0.1082	1.101	56.39	48.784	11.472	0.009	0.007	1.39e+08	1.325	1.99	-0.01	0.047	0.039	0.091	0.08	306.13	48.784	11.472	0.01	0.01	1.39e+08	-0.7455	-0.7646	0.1342
1.2139	-0.0113	1.2139	56.39	48.784	11.472	0.009	0.007	1.39e+08	1.325	1.99	-0.01	0.047	0.039	0.091	0.08	306.13	48.784	11.472	0.01	0.01	1.39e+08	0.4716	2.7257	-0.1024
0.9655	0.0216	0.9655	56.39	48.784	11.472	0.009	0.007	1.39e+08	1.325	1.99	-0.01	0.047	0.039	0.091	0.08	306.14	48.784	11.472	0.01	0.01	1.39e+08	-0.3032	2.3623	0.3121
0.7804	0.1316	0.7804	56.39	48.784	11.472	0.009	0.007	1.39e+08	1.325	1.99	-0.01	0.047	0.039	0.091	0.08	306.14	48.784	11.472	0.01	0.01	1.39e+08	-1.0189	1.1292	0.1574
0.9281	-0.034	0.9281	56.13	48.784	11.472	0.007	0.006	1.39e+08	1.345	2.005	0.015	0.048	0.04	0.093	0.08	306.14	48.784	11.472	0.01	0.01	1.39e+08	-0.2346	1.8205	-0.1362
0.9342	-0.0186	0.9342	56.13	48.784	11.472	0.007	0.006	1.39e+08	1.345	2.005	0.015	0.048	0.04	0.093	0.08	306.14	48.784	11.472	0.01	0.01	1.39e+08	-0.6355	0.2445	0.5222
0.8529	0.1064	0.8529	56.13	48.784	11.472	0.007	0.006	1.39e+08	1.345	2.005	0.015	0.048	0.04	0.093	0.08	306.15	48.784	11.472	0.01	0.01	1.39e+08	-0.6382	-0.3453	0.1997
0.8806	0.005	0.8806	56.13	48.784	11.472	0.007	0.006	1.39e+08	1.345	2.005	0.015	0.048	0.04	0.093	0.08	306.15	48.784	11.472	0.01	0.01	1.39e+08	-0.0611	0.016	0.1385
1.1239	-0.0451	1.1239	56.13	48.784	11.472	0.007	0.006	1.39e+08	1.345	2.005	0.015	0.048	0.04	0.093	0.08	306.15	48.784	11.472	0.01	0.01	1.39e+08	-0.1731	-2.374	0.5128
1.0735	0.1158	1.0735	56.3	48.784	11.472	0.007	0.006	1.39e+08	1.37	2.05	-0.03	0.049	0.041	0.096	0.08	306.16	48.784	11.472	0.01	0.01	1.39e+08	-0.2979	-0.1687	0.6138
0.9883	0.0673	0.9883	56.3	48.784	11.472	0.007	0.006	1.39e+08	1.37	2.05	-0.03	0.049	0.041	0.096	0.08	306.16	48.784	11.472	0.01	0.01	1.39e+08	-0.7594	0.604	0.2844
1.0781	-0.0014	1.0781	56.3	48.784	11.472	0.007	0.006	1.39e+08	1.37	2.05	-0.03	0.049	0.041	0.096	0.08	306.16	48.784	11.472	0.01	0.01	1.39e+08	-0.1425	-1.8017	0.315
1.0486	0.0774	1.0486	56.3	48.784	11.472	0.007	0.006	1.39e+08	1.37	2.05	-0.03	0.049	0.041	0.096	0.08	306.17	48.784	11.472	0.01	0.01	1.39e+08	-0.706	0.2594	0.4736
1.0574	0.0224	1.0574	56.3	48.784	11.472	0.007	0.006	1.39e+08	1.37	2.05	-0.03	0.049	0.041	0.096	0.08	306.17	48.784	11.472	0.01	0.01	1.39e+08	-0.4086	0.935	0.1896
1.1486	-0.0391	1.1486	55.48	48.784	11.472	0.007	0.006	1.39e+08	1.36	1.975	-0.04	0.051	0.042	0.099	0.08	306.17	48.784	11.472	0.01	0.01	1.39e+08	0.2143	-0.1366	0.3574
0.8911	0.0987	0.8911	55.48	48.784	11.472	0.007	0.006	1.39e+08	1.36	1.975	-0.04	0.051	0.042	0.099	0.08	306.18	48.784	11.472	0.01	0.01	1.39e+08	-0.4424	2.1684	0.7484
0.8049	0.0663	0.8049	55.48	48.784	11.472	0.007	0.006	1.39e+08	1.36	1.975	-0.04	0.051	0.042	0.099	0.08	306.19	48.784	11.472	0.01	0.01	1.39e+08	-0.8141	-0.0124	0.3595
1.0602	-0.0307	1.0602	55.48	48.784	11.472	0.007	0.006	1.39e+08	1.36	1.975	-0.04	0.051	0.042	0.099	0.08	306.19	48.784	11.472	0.01	0.01	1.39e+08	0.0133	-0.6788	0.2835
0.8551	0.0684	0.8551	55.48	48.784	11.472	0.007	0.006	1.39e+08	1.36	1.975	-0.04	0.051	0.042	0.099	0.08	306.2	48.784	11.472	0.01	0.01	1.39e+08	-0.2277	0.6138	0.6829
0.8197	0.068	0.8197	56.61	48.784	11.472	0.007	0.006	1.39e+08	1.315	1.995	-0.055	0.052	0.044	0.102	0.08	306.2	48.784	11.472	0.01	0.01	1.39e+08	-1.0043	-2.0235	0.5089
1.0484	-0.0735	1.0484	56.61	48.784	11.472	0.007	0.006	1.39e+08	1.315	1.995	-0.055	0.052	0.044	0.102	0.08	306.21	48.784	11.472	0.01	0.01	1.39e+08	-0.1356	-1.9373	0.5754
1.0004	0.0222	1.0004	56.61	48.784	11.472	0.007	0.006	1.39e+08	1.315	1.995	-0.055	0.052	0.044	0.102	0.08	306.22	48.784	11.472	0.01	0.01	1.39e+08	-0.3955	-1.131	1.2377
1.0099	0.1243	1.0099	56.61	48.784	11.472	0.007	0.006	1.39e+08	1.315	1.995	-0.055	0.052	0.044	0.102	0.08	306.22	48.784	11.472	0.01	0.01	1.39e+08	-0.192	-2.1218	0.6118
1.1037	0.0413	1.1037	56.61	48.784	11.472	0.007	0.006	1.39e+08	1.315	1.995	-0.055	0.052	0.044	0.102	0.08	306.23	48.784	11.472	0.01	0.01	1.39e+08	0.3859	-1.1774	0.4277
0.9619	0.097	0.9619	55.9	48.784	11.472	0.007	0.006	1.39e+08	1.355	2	0.025	0.054	0.045	0.104	0.08	306.24	48.784	11.472	0.01	0.01	1.39e+08	-1.2499	-0.2903	0.8446
1.0905	0.0374	1.0905	55.9	48.784	11.472	0.007	0.006	1.39e+08	1.355	2	0.025	0.054	0.045	0.104	0.08	306.24	48.784	11.472	0.01	0.01	1.39e+08	-0.6057	-1.0595	0.2016
1.3174	-0.0391	1.3174	55.9	48.784	11.472	0.007	0.006	1.39e+08	1.355	2	0.025	0.054	0.045	0.104	0.08	306.24	48.784	11.472	0.01	0.01	1.39e+08	0.8444	1.0373	0.0444
0.9861	0.0696	0.9861	55.9	48.784	11.472	0.007	0.006	1.39e+08	1.355	2	0.025	0.054	0.045	0.104	0.08	306.25	48.784	11.472	0.01	0.01	1.39e+08	-0.6281	3.3405	0.7866
0.7304	0.094	0.7304	55.9	48.784	11.472	0.007	0.006	1.39e+08	1.355	2	0.025	0.054	0.045	0.104	0.08	306.25	48.784	11.472	0.01	0.01	1.39e+08	-0.7577	1.615	0.3554
0.9592	-0.0272	0.9592	56.37	48.784	11.472	0.008	0.006	1.39e+08	1.385	2.08	0.055	0.055	0.046	0.107	0.08	306.26	48.784	11.472	0.01	0.01	1.39e+08	-0.1536	0.628	0.2081
0.995	0.0263	0.995	56.37	48.784	11.472	0.008	0.006	1.39e+08	1.385	2.08	0.055	0.055	0.046	0.107	0.08	306.27	48.784	11.472	0.01	0.01	1.39e+08	-0.8114	1.2021	0.8104
0.8814	0.0853	0.8814	56.37	48.784	11.472	0.008	0.006	1.39e+08	1.385	2.08	0.055	0.055	0.046	0.107	0.08	306.27	48.784	11.472	0.01	0.01	1.39e+08	-0.366	0.3037	0.4118
0.9531	-0.0202	0.9531	56.37	48.784	11.472	0.008	0.006	1.39e+08	1.385	2.08	0.055	0.055	0.046	0.107	0.08	306.27	48.784	11.472	0.01	0.01	1.39e+08	0.0617	0.1216	0.3141
0.9974	-0.003	0.9974	56.37	48.784	11.472	0.008	0.006	1.39e+08	1.385	2.08	0.055	0.055	0.046	0.107	0.08	306.28	48.784	11.472	0.01	0.01	1.39e+08	-0.8195	-1.2502	1.029
1.0422	0.1167	1.0422	54.53	48.784	11.472	0.008	0.006	1.39e+08	1.46	2.05	0.105	0.057	0.047	0.11	0.08	306.29	48.784	11.472	0.01	0.01	1.39e+08	-0.7084	-1.2638	0.8176
1.0419	0.0403	1.0419	54.53	48.784	11.472	0.008	0.006	1.39e+08	1.46	2.05	0.105	0.057	0.047	0.11	0.08	306.29	48.784	11.472	0.01	0.01	1.39e+08	0.0633	0.9119	0.2351
1.0286	0.0139	1.0286	54.53	48.784	11.472	0.008	0.006	1.39e+08	1.46	2.05	0.105	0.057	0.047	0.11	0.08	306.3	48.784	11.472	0.01	0.01	1.39e+08	-0.1789	-1.3866	0.4742
1.0983	0.1046	1.0983	54.53	48.784	11.472	0.008	0.006	1.39e+08	1.46	2.05	0.105	0.057	0.047	0.11	0.08	306.3	48.784	11.472	0.01	0.01	1.39e+08	-0.61	-0.2364	0.4448
1.0749	0.0005	1.0749	54.53	48.784	11.472	0.008	0.006	1.39e+08	1.46	2.05	0.105	0.057	0.047	0.11	0.08	306.31	48.784	11.472	0.01	0.01	1.39e+08	-0.6623	2.0034	0.3549
1.0404	0.0089	1.0404	56.41	48.784	11.472	0.008	0.006	1.39e+08	1.37	2.06	-0.105	0.058	0.049	0.113	0.08	306.31	48.784	11.472	0.01	0.01	1.39e+08	-0.8857	0.0584	0.6685
0.898	0.129	0.898	56.41	48.784	11.472	0.008	0.006	1.39e+08	1.37	2.06	-0.105	0.058	0.049	0.113	0.08	306.32	48.784	11.472	0.01	0.01	1.39e+08	-1.1944	1.0098	0.5238
0.9098	-0.0059	0.9098	56.41	48.784	11.472	0.008	0.006	1.39e+08	1.37	2.06	-0.105	0.058	0.049	0.113	0.08	306.32	48.784	11.472	0.01	0.01	1.39e+08	-0.4141	1.2611	0.1843
0.9766	-0.0407	0.9766	56.41	48.784	11.472	0.008	0.006	1.39e+08	1.37	2.06	-0.105	0.058	0.049	0.113	0.08	306.33	48.784	11.472	0.01	0.01	1.39e+08	-0.0497	-0.7701	0.4699
0.9061	0.1073	0.9061	56.41	48.784	11.472	0.008	0.006	1.39e+08	1.37	2.06	-0.105	0.058	0.049	0.113	0.08	306.34	48.784	11.472	0.01	0.01	1.39e+08	-1.3555	-0.0273	0.8315
0.9271	0.0261	0.9271	56.79	48.784	11.472	0.008	0.006	1.39e+08	1.325	2.02	-0.075	0.06	0.05	0.116	0.08	306.34	48.784	11.472	0.01	0.01	1.39e+08	-0.1439	-0.0689	0.2511
1.0131	0.0012	1.0131	56.79	48.784	11.472	0.008	0.006	1.39e+08	1.325	2.02	-0.075	0.06	0.05	0.116	0.08	306.35	48.784	11.472	0.01	0.01	1.39e+08	-1.3922	-1.4109	0.8899
0.9575	0.1129	0.9575	56.79	48.784	11.472	0.008	0.006	1.39e+08	1.325	2.02	-0.075	0.06	0.05	0.116	0.08	306.35	48.784	11.472	0.01	0.01	1.39e+08	-0.8973	-0.3374	0.649
0.926	0.0197	0.926	56.79	48.784	11.472	0.008	0.006	1.39e+08	1.325	2.02	-0.075	0.06	0.05	0.116	0.08	306.35	48.784	11.472	0.01	0.01	1.39e+08	0.2889	-0.2054	0.0692
1.1484	-0.0152	1.1484	56.79	48.784	11.472	0.008	0.006	1.39e+08	1.325	2.02	-0.075	0.06	0.05	0.116	0.08	306.36	48.784	11.472	0.01	0.01	1.39e+08	-0.4063	-1.725	0.4899
1.1192	0.1125	1.1192	53.23	48.784	11.472	0.008	0.006	1.39e+08	1.485	1.985	0.06	0.061	0.051	0.119	0.08	306.37	48.784	11.472	0.01	0.01	1.39e+08	-0.6687	0.6936	0.5604
0.9799	0.0632	0.9799	53.23	48.784	11.472	0.008	0.006	1.39e+08	1.485	1.985	0.06	0.061	0.051	0.119	0.08	306.37	48.784	11.472	0.01	0.01	1.39e+08	-0.9949	1.8709	0.2641
1.0786	-0.0369	1.0786	53.23	48.784	11.472	0.008	0.006	1.39e+08	1.485	1.985	0.06	0.061	0.051	0.119	0.08	306.37	48.784	11.472	0.01	0.01	1.39e+08	-0.6619	0.112	0.3104
0.919	0.1057	0.919	53.23	48.784	11.472	0.008	0.006	1.39e+08	1.485	1.985	0.06	0.061	0.051	0.119	0.08	306.38	48.784	11.472	0.01	0.01	1.39e+08	-1.4597	2.0365	0.6832
0.7828	0.0429	0.7828	53.23	48.784	11.472	0.008	0.006	1.39e+08	1.485	1.985	0.06	0.061	0.051	0.119	0.08	306.38	48.784	11.472	0.01	0.01	1.39e+08	-1.1966	1.3742	0.2512
1.0106	-0.05	1.0106	57.57	48.784	11.472	0.008	0.007	1.39e+08	1.345	2.115	0.03	0.063	0.052	0.121	0.08	306.39	48.784	11.472	0.01	0.01	1.39e+08	-0.2668	-0.5202	0.3528
0.9076	0.0457	0.9076	57.57	48.784	11.472	0.008	0.007	1.39e+08	1.345	2.115	0.03	0.063	0.052	0.121	0.08	306.4	48.784	11.472	0.01	0.01	1.39e+08	-0.8311	0.0304	0.8359
0.8643	0.0678	0.8643	57.57	48.784	11.472	0.008	0.007	1.39e+08	1.345	2.115	0.03	0.063	0.052	0.121	0.08	306.4	48.784	11.472	0.01	0.01	1.39e+08	-1.5854	-0.3935	0.7164
1.1453	-0.017	1.1453	57.57	48.784	11.472	0.008	0.007	1.39e+08	1.345	2.115	0.03	0.063	0.052	0.121	0.08	306.41	48.784	11.472	0.01	0.01	1.39e+08	0.0737	-1.8349	0.4246
1.015	0.0901	1.015	57.57	48.784	11.472	0.008	0.007	1.39e+08	1.345	2.115	0.03	0.063	0.052	0.121	0.08	306.42	48.784	11.472	0.01	0.01	1.39e+08	-1.1435	-0.0486	1.0373
0.9448	0.0681	0.9448	56.23	48.784	11.472	0.008	0.007	1.39e+08	1.385	2.07	-0.045	0.028	0.024	0.055	0.08	306.42	48.784	11.472	0.01	0.01	1.39e+08	-1.5796	-0.7604	0.5158
1.0825	-0.0449	1.0825	56.23	48.784	11.472	0.008	0.007	1.39e+08	1.385	2.07	-0.045	0.028	0.024	0.055	0.08	306.43	48.784	11.472	0.01	0.01	1.39e+08	0.1069	-1.2967	0.44
1.019	0.0736	1.019	56.23	48.784	11.472	0.008	0.007	1.39e+08	1.385	2.07	-0.045	0.028	0.024	0.055	0.08	306.44	48.784	11.472	0.01	0.01	1.39e+08	-1.7664	0.2125	1.1665
1.0889	0.034	1.0889	56.23	48.784	11.472	0.008	0.007	1.39e+08	1.385	2.07	-0.045	0.028	0.024	0.055	0.08	306.44	48.784	11.472	0.01	0.01	1.39e+08	-0.6725	-0.2063	0.531
1.2001	-0.0339	1.2001	56.23	48.784	11.472	0.008	0.007	1.39e+08	1.385	2.07	-0.045	0.028	0.024	0.055	0.08	306.45	48.784	11.472	0.01	0.01	1.39e+08	0.1796	1.1364	0.6241
0.832	0.0705	0.832	55.33	48.784	11.472	0.008	0.007	1.39e+08	1.405	2.035	0.07	0.032	0.026	0.062	0.08	306.47	48.784	11.472	0.01	0.01	1.39e+08	-1.5075	3.1214	1.3629
0.7462	0.088	0.7462	55.33	48.784	11.472	0.008	0.007	1.39e+08	1.405	2.035	0.07	0.032	0.026	0.062	0.08	306.47	48.784	11.472	0.01	0.01	1.39e+08	-0.922	-0.1039	0.6464
1.0459	-0.0061	1.0459	55.33	48.784	11.472	0.008	0.007	1.39e+08	1.405	2.035	0.07	0.032	0.026	0.062	0.08	306.48	48.784	11.472	0.01	0.01	1.39e+08	-0.5809	-0.2412	0.6012
0.9148	-0.0146	0.9148	55.33	48.784	11.472	0.008	0.007	1.39e+08	1.405	2.035	0.07	0.032	0.026	0.062	0.08	306.49	48.784	11.472	0.01	0.01	1.39e+08	-1.1223	0.6378	1.2812
0.8464	0.0188	0.8464	55.33	48.784	11.472	0.008	0.007	1.39e+08	1.405	2.035	0.07	0.032	0.026	0.062	0.08	306.5	48.784	11.472	0.01	0.01	1.39e+08	-0.28	-1.4843	1.0648
1.0469	-0.049	1.0469	56.13	48.784	11.472	0.008	0.007	1.39e+08	1.39	2.07	0.02	0.035	0.029	0.067	0.08	306.52	48.784	11.472	0.01	0.01	1.39e+08	-0.0926	-1.8028	1.3276
1.0407	0.0382	1.0407	56.13	48.784	11.472	0.008	0.007	1.39e+08	1.39	2.07	0.02	0.035	0.029	0.067	0.08	306.54	48.784	11.472	0.01	0.01	1.39e+08	-0.9839	-0.8176	2.2145
1.0904	0.1074	1.0904	56.13	48.784	11.472	0.008	0.007	1.39e+08	1.39	2.07	0.02	0.035	0.029	0.067	0.08	306.55	48.784	11.472	0.01	0.01	1.39e+08	-0.4829	-1.3823	1.4711
1.1582	0.0355	1.1582	56.13	48.784	11.472	0.008	0.007	1.39e+08	1.39	2.07	0.02	0.035	0.029	0.067	0.08	306.57	48.784	11.472	0.01	0.01	1.39e+08	0.7318	-0.1703	1.2186
0.9661	0.0954	0.9661	56.13	48.784	11.472	0.008	0.007	1.39e+08	1.39	2.07	0.02	0.035	0.029	0.067	0.08	306.58	48.784	11.472	0.01	0.01	1.39e+08	-1.0997	0.9964	1.5381
0.9378	0.0629	0.9378	55.01	48.784	11.472	0.008	0.007	1.39e+08	1.435	2.05	0.025	0.037	0.031	0.072	0.08	306.59	48.784	11.472	0.01	0.01	1.39e+08	-1.3963	-0.2158	1.2417
1.1527	-0.0591	1.1527	55.01	48.784	11.472	0.008	0.007	1.39e+08	1.435	2.05	0.025	0.037	0.031	0.072	0.08	306.6	48.784	11.472	0.01	0.01	1.39e+08	0.3566	0.7756	1.0274
0.9327	0.0254	0.9327	55.01	48.784	11.472	0.008	0.007	1.39e+08	1.435	2.05	0.025	0.037	0.031	0.072	0.08	306.62	48.784	11.472	0.01	0.01	1.39e+08	-0.4381	1.6875	1.7798
0.8171	0.0559	0.8171	55.01	48.784	11.472	0.008	0.007	1.39e+08	1.435	2.05	0.025	0.037	0.031	0.072	0.08	306.64	48.784	11.472	0.01	0.01	1.39e+08	-0.3081	0.573	1.5501
1.0883	-0.0466	1.0883	55.01	48.784	11.472	0.008	0.007	1.39e+08	1.435	2.05	0.025	0.037	0.031	0.072	0.08	306.65	48.784	11.472	0.01	0.01	1.39e+08	0.9248	-0.1925	1.4316
1.0082	0.0411	1.0082	55.46	48.784	11.472	0.008	0.007	1.39e+08	1.395	2.03	0.035	0.04	0.033	0.077	0.08	306.68	48.784	11.472	0.01	0.01	1.39e+08	-0.542	1.1297	2.4519
0.8896	0.1059	0.8896	55.46	48.784	11.472	0.008	0.007	1.39e+08	1.395	2.03	0.035	0.04	0.033	0.077	0.08	306.7	48.784	11.472	0.01	0.01	1.39e+08	-1.1376	-0.051	1.9812
1.0463	0.0039	1.0463	55.46	48.784	11.472	0.008	0.007	1.39e+08	1.395	2.03	0.035	0.04	0.033	0.077	0.08	306.72	48.784	11.472	0.01	0.01	1.39e+08	0.1262	-0.3228	1.7055
0.9151	0.0337	0.9151	55.46	48.784	11.472	0.008	0.007	1.39e+08	1.395	2.03	0.035	0.04	0.033	0.077	0.08	306.74	48.784	11.472	0.01	0.01	1.39e+08	-0.9041	0.7182	2.4061
0.8711	0.0692	0.8711	55.46	48.784	11.472	0.008	0.007	1.39e+08	1.395	2.03	0.035	0.04	0.033	0.077	0.08	306.76	48.784	11.472	0.01	0.01	1.39e+08	-1.0596	-1.7367	2.0846
1.1657	-0.0091	1.1657	56.27	48.784	11.472	0.009	0.007	1.39e+08	1.4	2.1	-0.08	0.042	0.035	0.081	0.08	306.78	48.784	11.472	0.01	0.01	1.39e+08	1.2678	-0.3897	1.5614
1.0853	0.0723	1.0853	56.27	48.784	11.472	0.009	0.007	1.39e+08	1.4	2.1	-0.08	0.042	0.035	0.081	0.08	306.8	48.784	11.472	0.01	0.01	1.39e+08	-0.7781	0.4214	2.3593
1.0336	0.0937	1.0336	56.27	48.784	11.472	0.009	0.007	1.39e+08	1.4	2.1	-0.08	0.042	0.035	0.081	0.08	306.82	48.784	11.472	0.01	0.01	1.39e+08	-0.6287	0.1048	1.7686
1.148	0.0083	1.148	56.27	48.784	11.472	0.009	0.007	1.39e+08	1.4	2.1	-0.08	0.042	0.035	0.081	0.08	306.83	48.784	11.472	0.01	0.01	1.39e+08	1.0651	1.6119	1.302
0.9996	0.0819	0.9996	56.27	48.784	11.472	0.009	0.007	1.39e+08	1.4	2.1	-0.08	0.042	0.035	0.081	0.08	306.86	48.784	11.472	0.01	0.01	1.39e+08	-1.5315	2.5818	2.1106
0.8476	0.1108	0.8476	55.58	48.784	11.472	0.009	0.007	1.39e+08	1.415	2.065	0.05	0.044	0.036	0.085	0.08	306.87	48.784	11.472	0.01	0.01	1.39e+08	-0.8966	1.0516	1.3675
0.915	-0.0168	0.915	55.58	48.784	11.472	0.009	0.007	1.39e+08	1.415	2.065	0.05	0.044	0.036	0.085	0.08	306.88	48.784	11.472	0.01	0.01	1.39e+08	-0.2095	1.6023	1.1723
0.9189	-0.0763	0.9189	55.58	48.784	11.472	0.009	0.007	1.39e+08	1.415	2.065	0.05	0.044	0.036	0.085	0.08	306.9	48.784	11.472	0.01	0.01	1.39e+08	-0.7444	0.5753	2.0107
0.8861	0.0659	0.8861	55.58	48.784	11.472	0.009	0.007	1.39e+08	1.415	2.065	0.05	0.044	0.036	0.085	0.08	306.92	48.784	11.472	0.01	0.01	1.39e+08	-0.3341	-1.6011	2.0291
1.0535	0.0295	1.0535	55.58	48.784	11.472	0.009	0.007	1.39e+08	1.415	2.065	0.05	0.044	0.036	0.085	0.08	306.94	48.784	11.472	0.01	0.01	1.39e+08	0.452	0.1816	1.761
0.9661	0.0266	0.9661	56.2	48.784	11.472	0.009	0.007	1.39e+08	1.42	2.12	-0.01	0.046	0.038	0.088	0.08	306.97	48.784	11.472	0.01	0.01	1.39e+08	-0.3133	-0.9519	2.233
0.9135	0.1303	0.9135	56.2	48.784	11.472	0.009	0.007	1.39e+08	1.42	2.12	-0.01	0.046	0.038	0.088	0.08	306.98	48.784	11.472	0.01	0.01	1.39e+08	-1.6503	-2.151	2.0402
1.1014	-0.0137	1.1014	56.2	48.784	11.472	0.009	0.007	1.39e+08	1.42	2.12	-0.01	0.046	0.038	0.088	0.08	307	48.784	11.472	0.01	0.01	1.39e+08	0.5947	-0.6226	1.4728
1.0772	0.043	1.0772	56.2	48.784	11.472	0.009	0.007	1.39e+08	1.42	2.12	-0.01	0.046	0.038	0.088	0.08	307.02	48.784	11.472	0.01	0.01	1.39e+08	-0.6592	-0.4028	2.0442
1.037	0.1208	1.037	56.2	48.784	11.472	0.009	0.007	1.39e+08	1.42	2.12	-0.01	0.046	0.038	0.088	0.08	307.04	48.784	11.472	0.01	0.01	1.39e+08	-2.1504	-0.3227	1.9224
1.0884	-0.0294	1.0884	54.56	48.784	11.472	0.009	0.007	1.39e+08	1.45	2.04	0.01	0.047	0.039	0.092	0.08	307.05	48.784	11.472	0.01	0.01	1.39e+08	0.6504	1.1634	1.2302
0.9525	-0.0125	0.9525	54.56	48.784	11.472	0.009	0.007	1.39e+08	1.45	2.04	0.01	0.047	0.039	0.092	0.08	307.08	48.784	11.472	0.01	0.01	1.39e+08	-0.8597	1.6227	2.1775
0.848	0.083	0.848	54.56	48.784	11.472	0.009	0.007	1.39e+08	1.45	2.04	0.01	0.047	0.039	0.092	0.08	307.1	48.784	11.472	0.01	0.01	1.39e+08	-0.6562	0.0812	1.9361
1.018	0.0284	1.018	54.56	48.784	11.472	0.009	0.007	1.39e+08	1.45	2.04	0.01	0.047	0.039	0.092	0.08	307.11	48.784	11.472	0.01	0.01	1.39e+08	1.2335	0.564	1.3189
0.9723	0.0223	0.9723	54.56	48.784	11.472	0.009	0.007	1.39e+08	1.45	2.04	0.01	0.047	0.039	0.092	0.08	307.13	48.784	11.472	0.01	0.01	1.39e+08	-0.7533	0.5814	2.1559
0.8542	0.0733	0.8542	55.15	48.784	11.472	0.007	0.006	1.39e+08	1.43	2.055	-0.025	0.048	0.04	0.094	0.08	307.15	48.784	11.472	0.01	0.01	1.39e+08	-1.3903	-0.9342	2.0651
1.0421	0.01	1.0421	55.15	48.784	11.472	0.007	0.006	1.39e+08	1.43	2.055	-0.025	0.048	0.04	0.094	0.08	307.17	48.784	11.472	0.01	0.01	1.39e+08	0.3952	-0.3206	1.6302
1.0432	0.0251	1.0432	55.15	48.784	11.472	0.007	0.006	1.39e+08	1.43	2.055	-0.025	0.048	0.04	0.094	0.08	307.19	48.784	11.472	0.01	0.01	1.39e+08	-1.1739	-0.0523	2.3029
0.919	0.1054	0.919	55.15	48.784	11.472	0.007	0.006	1.39e+08	1.43	2.055	-0.025	0.048	0.04	0.094	0.08	307.21	48.784	11.472	0.01	0.01	1.39e+08	-1.5145	-1.1605	2.0518
1.0166	-0.0259	1.0166	55.15	48.784	11.472	0.007	0.006	1.39e+08	1.43	2.055	-0.025	0.048	0.04	0.094	0.08	307.23	48.784	11.472	0.01	0.01	1.39e+08	1.0062	0.1898	1.3457
1.0051	0.0238	1.0051	56.18	48.784	11.472	0.007	0.006	1.39e+08	1.415	2.115	0.025	0.05	0.042	0.097	0.08	307.25	48.784	11.472	0.01	0.01	1.39e+08	-0.602	-0.0969	2.2364
1.059	0.0929	1.059	56.18	48.784	11.472	0.007	0.006	1.39e+08	1.415	2.115	0.025	0.05	0.042	0.097	0.08	307.27	48.784	11.472	0.01	0.01	1.39e+08	-1.2843	-1.3442	2.0281
1.1552	-0.005	1.1552	56.18	48.784	11.472	0.007	0.006	1.39e+08	1.415	2.115	0.025	0.05	0.042	0.097	0.08	307.28	48.784	11.472	0.01	0.01	1.39e+08	1.3169	1.8041	1.3731
0.922	0.018	0.922	56.18	48.784	11.472	0.007	0.006	1.39e+08	1.415	2.115	0.025	0.05	0.042	0.097	0.08	307.31	48.784	11.472	0.01	0.01	1.39e+08	-0.6776	1.669	2.1864
0.8775	0.1039	0.8775	56.18	48.784	11.472	0.007	0.006	1.39e+08	1.415	2.115	0.025	0.05	0.042	0.097	0.08	307.33	48.784	11.472	0.01	0.01	1.39e+08	-1.5616	-0.7301	2.1337
1.0926	-0.0056	1.0926	54.66	48.784	11.472	0.007	0.006	1.39e+08	1.445	2.04	0.06	0.052	0.043	0.1	0.08	307.34	48.784	11.472	0.01	0.01	1.39e+08	0.9742	1.0276	1.4448
1.0096	-0.0162	1.0096	54.66	48.784	11.472	0.007	0.006	1.39e+08	1.445	2.04	0.06	0.052	0.043	0.1	0.08	307.37	48.784	11.472	0.01	0.01	1.39e+08	-0.6338	0.9832	2.2385
0.8501	0.1162	0.8501	54.66	48.784	11.472	0.007	0.006	1.39e+08	1.445	2.04	0.06	0.052	0.043	0.1	0.08	307.39	48.784	11.472	0.01	0.01	1.39e+08	-1.3569	-0.3393	2.2092
1.0031	-0.0172	1.0031	54.66	48.784	11.472	0.007	0.006	1.39e+08	1.445	2.04	0.06	0.052	0.043	0.1	0.08	307.41	48.784	11.472	0.01	0.01	1.39e+08	0.405	0.3265	1.7214
0.9785	-0.0195	0.9785	54.66	48.784	11.472	0.007	0.006	1.39e+08	1.445	2.04	0.06	0.052	0.043	0.1	0.08	307.43	48.784	11.472	0.01	0.01	1.39e+08	-0.6154	-0.539	2.5949
0.9113	0.1118	0.9113	54.34	48.784	11.472	0.007	0.006	1.39e+08	1.49	2.08	-0.045	0.053	0.044	0.102	0.08	307.46	48.784	11.472	0.01	0.01	1.39e+08	-1.0959	-1.3237	2.3091
1.0335	-0.0221	1.0335	54.34	48.784	11.472	0.007	0.006	1.39e+08	1.49	2.08	-0.045	0.053	0.044	0.102	0.08	307.47	48.784	11.472	0.01	0.01	1.39e+08	1.7325	-0.2509	1.5712
1.0087	0.0453	1.0087	54.34	48.784	11.472	0.007	0.006	1.39e+08	1.49	2.08	-0.045	0.053	0.044	0.102	0.08	307.5	48.784	11.472	0.01	0.01	1.39e+08	-0.3286	-0.8644	2.5434
0.9439	0.107	0.9439	54.34	48.784	11.472	0.007	0.006	1.39e+08	1.49	2.08	-0.045	0.053	0.044	0.102	0.08	307.52	48.784	11.472	0.01	0.01	1.39e+08	-1.3588	-1.0348	2.3485
1.0632	-0.0251	1.0632	54.34	48.784	11.472	0.007	0.006	1.39e+08	1.49	2.08	-0.045	0.053	0.044	0.102	0.08	307.54	48.784	11.472	0.01	0.01	1.39e+08	1.3595	-0.0886	1.5718
1.0402	0.0422	1.0402	56.7	48.784	11.472	0.007	0.006	1.39e+08	1.37	2.09	-0.06	0.054	0.045	0.105	0.08	307.56	48.784	11.472	0.01	0.01	1.39e+08	-0.3002	0.2498	2.4521
1.0033	0.0958	1.0033	56.7	48.784	11.472	0.007	0.006	1.39e+08	1.37	2.09	-0.06	0.054	0.045	0.105	0.08	307.59	48.784	11.472	0.01	0.01	1.39e+08	-0.7994	0.0405	2.2645
1.1398	-0.043	1.1398	56.7	48.784	11.472	0.007	0.006	1.39e+08	1.37	2.09	-0.06	0.054	0.045	0.105	0.08	307.6	48.784	11.472	0.01	0.01	1.39e+08	1.929	1.4924	1.4796
0.9748	0.0118	0.9748	56.7	48.784	11.472	0.007	0.006	1.39e+08	1.37	2.09	-0.06	0.054	0.045	0.105	0.08	307.63	48.784	11.472	0.01	0.01	1.39e+08	-0.7835	2.179	2.9487
0.8582	0.0996	0.8582	56.7	48.784	11.472	0.007	0.006	1.39e+08	1.37	2.09	-0.06	0.054	0.045	0.105	0.08	307.66	48.784	11.472	0.01	0.01	1.39e+08	-0.8956	0.363	2.5364
1.0681	-0.0255	1.0681	54.97	48.784	11.472	0.007	0.006	1.39e+08	1.45	2.07	0.045	0.056	0.046	0.108	0.08	307.68	48.784	11.472	0.01	0.01	1.39e+08	1.5749	1.3275	1.9698
0.8796	0.0096	0.8796	54.97	48.784	11.472	0.007	0.006	1.39e+08	1.45	2.07	0.045	0.056	0.046	0.108	0.08	307.71	48.784	11.472	0.01	0.01	1.39e+08	-0.2366	1.6751	2.9971
0.6856	0.1195	0.6856	54.97	48.784	11.472	0.007	0.006	1.39e+08	1.45	2.07	0.045	0.056	0.046	0.108	0.08	307.74	48.784	11.472	0.01	0.01	1.39e+08	-0.9341	-1.4382	2.6958
0.9575	-0.0219	0.9575	54.97	48.784	11.472	0.007	0.006	1.39e+08	1.45	2.07	0.045	0.056	0.046	0.108	0.08	307.76	48.784	11.472	0.01	0.01	1.39e+08	1.3873	-1.537	2.1562
1.0657	-0.0041	1.0657	54.97	48.784	11.472	0.007	0.006	1.39e+08	1.45	2.07	0.045	0.056	0.046	0.108	0.08	307.79	48.784	11.472	0.01	0.01	1.39e+08	-0.1431	-1.8564	3.1507
1.1585	0.086	1.1585	54.8	48.784	11.472	0.008	0.006	1.39e+08	1.485	2.105	0.03	0.057	0.048	0.111	0.08	307.82	48.784	11.472	0.01	0.01	1.39e+08	0.0952	-2.0547	2.8263
1.2103	0.0101	1.2103	54.8	48.784	11.472	0.008	0.006	1.39e+08	1.485	2.105	0.03	0.057	0.048	0.111	0.08	307.84	48.784	11.472	0.01	0.01	1.39e+08	2.3662	0.6267	2.165
1.0557	0.0197	1.0557	54.8	48.784	11.472	0.008	0.006	1.39e+08	1.485	2.105	0.03	0.057	0.048	0.111	0.08	307.87	48.784	11.472	0.01	0.01	1.39e+08	-0.0344	1.513	3.2616
0.9568	0.1094	0.9568	54.8	48.784	11.472	0.008	0.006	1.39e+08	1.485	2.105	0.03	0.057	0.048	0.111	0.08	307.9	48.784	11.472	0.01	0.01	1.39e+08	-0.4626	0.3209	2.9406
1.0451	0.0355	1.0451	54.8	48.784	11.472	0.008	0.006	1.39e+08	1.485	2.105	0.03	0.057	0.048	0.111	0.08	307.93	48.784	11.472	0.01	0.01	1.39e+08	0.9648	1.7553	2.4633
0.8379	0.0414	0.8379	55.08	48.784	11.472	0.008	0.006	1.39e+08	1.435	2.055	-0.085	0.059	0.049	0.113	0.08	307.96	48.784	11.472	0.01	0.01	1.39e+08	-0.0237	1.8682	2.7947
0.7567	0.0675	0.7567	55.08	48.784	11.472	0.008	0.006	1.39e+08	1.435	2.055	-0.085	0.059	0.049	0.113	0.08	307.98	48.784	11.472	0.01	0.01	1.39e+08	-0.3659	-0.8523	2.6973
0.9817	-0.054	0.9817	55.08	48.784	11.472	0.008	0.006	1.39e+08	1.435	2.055	-0.085	0.059	0.049	0.113	0.08	308.01	48.784	11.472	0.01	0.01	1.39e+08	1.407	-0.723	2.3954
0.9906	0.0021	0.9906	55.08	48.784	11.472	0.008	0.006	1.39e+08	1.435	2.055	-0.085	0.059	0.049	0.113	0.08	308.04	48.784	11.472	0.01	0.01	1.39e+08	0.0746	-0.5799	3.4214
0.9693	0.1253	0.9693	55.08	48.784	11.472	0.008	0.006	1.39e+08	1.435	2.055	-0.085	0.059	0.049	0.113	0.08	308.07	48.784	11.472	0.01	0.01	1.39e+08	0.5269	-2.0469	2.7916
1.1485	0.018	1.1485	54.51	48.784	11.472	0.008	0.006	1.39e+08	1.475	2.065	-0.04	0.06	0.05	0.116	0.08	308.09	48.784	11.472	0.01	0.01	1.39e+08	1.7541	-0.2759	2.4183
1.1506	0.0327	1.1506	54.51	48.784	11.472	0.008	0.006	1.39e+08	1.475	2.065	-0.04	0.06	0.05	0.116	0.08	308.13	48.784	11.472	0.01	0.01	1.39e+08	0.5093	0.8188	3.0037
0.9422	0.1132	0.9422	54.51	48.784	11.472	0.008	0.006	1.39e+08	1.475	2.065	-0.04	0.06	0.05	0.116	0.08	308.15	48.784	11.472	0.01	0.01	1.39e+08	-0.5064	0.4314	2.7225
1.0217	0.0075	1.0217	54.51	48.784	11.472	0.008	0.006	1.39e+08	1.475	2.065	-0.04	0.06	0.05	0.116	0.08	308.18	48.784	11.472	0.01	0.01	1.39e+08	1.1423	1.9912	2.2341
0.9086	0.0237	0.9086	54.51	48.784	11.472	0.008	0.006	1.39e+08	1.475	2.065	-0.04	0.06	0.05	0.116	0.08	308.2	48.784	11.472	0.01	0.01	1.39e+08	0.2386	1.1603	2.6769
0.8246	0.1087	0.8246	55.71	48.784	11.472	0.008	0.006	1.39e+08	1.41	2.065	0.07	0.062	0.051	0.119	0.08	308.23	48.784	11.472	0.01	0.01	1.39e+08	-0.3874	-0.2875	2.6588
1.0087	-0.0064	1.0087	55.71	48.784	11.472	0.008	0.006	1.39e+08	1.41	2.065	0.07	0.062	0.051	0.119	0.08	308.25	48.784	11.472	0.01	0.01	1.39e+08	2.5	-0.0058	1.5641
0.936	-0.0014	0.936	55.71	48.784	11.472	0.008	0.006	1.39e+08	1.41	2.065	0.07	0.062	0.051	0.119	0.08	308.27	48.784	11.472	0.01	0.01	1.39e+08	0.8131	-0.6315	2.6403
0.9761	0.0844	0.9761	55.71	48.784	11.472	0.008	0.006	1.39e+08	1.41	2.065	0.07	0.062	0.051	0.119	0.08	308.3	48.784	11.472	0.01	0.01	1.39e+08	-0.2794	-2.085	2.6737
1.1581	0.0206	1.1581	55.71	48.784	11.472	0.008	0.006	1.39e+08	1.41	2.065	0.07	0.062	0.051	0.119	0.08	308.32	48.784	11.472	0.01	0.01	1.39e+08	1.4094	-0.5914	2.1092
1.0002	0.0517	1.0002	54.55	48.784	11.472	0.008	0.006	1.39e+08	1.475	2.075	0.065	0.063	0.052	0.121	0.08	308.35	48.784	11.472	0.01	0.01	1.39e+08	0.0957	0.1101	2.7687
0.9813	0.0784	0.9813	54.55	48.784	11.472	0.008	0.006	1.39e+08	1.475	2.075	0.065	0.063	0.052	0.121	0.08	308.37	48.784	11.472	0.01	0.01	1.39e+08	-0.3068	-1.1319	2.2754
1.0358	0.024	1.0358	54.55	48.784	11.472	0.008	0.006	1.39e+08	1.475	2.075	0.065	0.063	0.052	0.121	0.08	308.39	48.784	11.472	0.01	0.01	1.39e+08	2.132	-0.3381	1.7243
1.0398	0.1006	1.0398	54.55	48.784	11.472	0.008	0.006	1.39e+08	1.475	2.075	0.065	0.063	0.052	0.121	0.08	308.42	48.784	11.472	0.01	0.01	1.39e+08	-1.0669	1.3531	2.5721
1.016	0.0816	1.016	54.55	48.784	11.472	0.008	0.006	1.39e+08	1.475	2.075	0.065	0.063	0.052	0.121	0.08	308.43	48.784	11.472	0.01	0.01	1.39e+08	0.2999	0.0146	1.6089
1.0824	-0.0228	1.0824	54.4	48.784	11.472	0.008	0.007	1.39e+08	1.465	2.05	-0.02	0.029	0.024	0.056	0.08	308.45	48.784	11.472	0.01	0.01	1.39e+08	1.341	0.6755	1.4722
1.007	0.0557	1.007	54.4	48.784	11.472	0.008	0.007	1.39e+08	1.465	2.05	-0.02	0.029	0.024	0.056	0.08	308.47	48.784	11.472	0.01	0.01	1.39e+08	0.065	2.2866	2.0835
0.9017	0.0611	0.9017	54.4	48.784	11.472	0.008	0.007	1.39e+08	1.465	2.05	-0.02	0.029	0.024	0.056	0.08	308.49	48.784	11.472	0.01	0.01	1.39e+08	0.8829	0.9923	1.4418
1.0026	0.0323	1.0026	54.4	48.784	11.472	0.008	0.007	1.39e+08	1.465	2.05	-0.02	0.029	0.024	0.056	0.08	308.5	48.784	11.472	0.01	0.01	1.39e+08	0.9485	0.756	1.3693
0.8604	0.0424	0.8604	54.4	48.784	11.472	0.008	0.007	1.39e+08	1.465	2.05	-0.02	0.029	0.024	0.056	0.08	308.52	48.784	11.472	0.01	0.01	1.39e+08	-0.2415	0.9435	1.86
0.7986	0.0542	0.7986	54.21	48.784	11.472	0.008	0.007	1.39e+08	1.485	2.06	-0.085	0.032	0.027	0.062	0.08	308.54	48.784	11.472	0.01	0.01	1.39e+08	-0.2953	-0.4482	1.6577
1.071	-0.0202	1.071	54.21	48.784	11.472	0.008	0.007	1.39e+08	1.485	2.06	-0.085	0.032	0.027	0.062	0.08	308.55	48.784	11.472	0.01	0.01	1.39e+08	1.2556	-2.195	1.3135
1.0814	0.0661	1.0814	54.21	48.784	11.472	0.008	0.007	1.39e+08	1.485	2.06	-0.085	0.032	0.027	0.062	0.08	308.57	48.784	11.472	0.01	0.01	1.39e+08	0.485	0.2704	1.7832
0.9126	0.0948	0.9126	54.21	48.784	11.472	0.008	0.007	1.39e+08	1.485	2.06	-0.085	0.032	0.027	0.062	0.08	308.58	48.784	11.472	0.01	0.01	1.39e+08	0.1382	0.193	1.433
1.1398	0.002	1.1398	54.21	48.784	11.472	0.008	0.007	1.39e+08	1.485	2.06	-0.085	0.032	0.027	0.062	0.08	308.59	48.784	11.472	0.01	0.01	1.39e+08	0.7246	-1.3442	1.2405
1.2149	0.1106	1.2149	53.49	48.784	11.472	0.008	0.007	1.39e+08	1.55	2.095	0.015	0.035	0.029	0.068	0.08	308.61	48.784	11.472	0.01	0.01	1.39e+08	0.2265	1.4001	1.371
1.0612	0.0767	1.0612	53.49	48.784	11.472	0.008	0.007	1.39e+08	1.55	2.095	0.015	0.035	0.029	0.068	0.08	308.62	48.784	11.472	0.01	0.01	1.39e+08	0.0356	2.4994	0.8744
0.9857	0.0175	0.9857	53.49	48.784	11.472	0.008	0.007	1.39e+08	1.55	2.095	0.015	0.035	0.029	0.068	0.08	308.63	48.784	11.472	0.01	0.01	1.39e+08	0.6081	1.6812	0.706
0.7663	0.0471	0.7663	53.49	48.784	11.472	0.008	0.007	1.39e+08	1.55	2.095	0.015	0.035	0.029	0.068	0.08	308.64	48.784	11.472	0.01	0.01	1.39e+08	-0.898	1.9233	1.2284
0.7907	0.0352	0.7907	53.49	48.784	11.472	0.008	0.007	1.39e+08	1.55	2.095	0.015	0.035	0.029	0.068	0.08	308.65	48.784	11.472	0.01	0.01	1.39e+08	-0.3338	0.4738	0.9432
[truncated: 88,273 more rows]
