# Supplementary material for: High Precision Outdoor and Indoor Reference State Estimation for Testing Autonomous Vehicles
Source: Sensors (Basel). 2021 Feb 6;21(4):1131. doi: 10.3390/s21041131 (PMC7914456; doi:10.3390/s21041131)
Supplement: Supplementary file 1 [file sensors-21-01131-s001.zip › Datasets/Figure1112.csv]

1.0006	0.0411	1.0006	0	48.784	11.474	1.126	1.431	2.9835e+08	0	-0.005	-0.01	0.081	0.103	0.161	0.08	299.81	48.784	11.474	0.01	0.01	2.9835e+08	0.0418	-0.0159	0.021
0.9951	0.0413	0.9951	0	48.784	11.474	1.126	1.431	2.9835e+08	0	-0.005	-0.01	0.081	0.103	0.161	0.08	299.81	48.784	11.474	0.01	0.01	2.9835e+08	-0.0199	-0.0003	0.013
0.9987	0.0395	0.9987	0	48.784	11.474	1.126	1.431	2.9835e+08	0	-0.005	-0.01	0.081	0.103	0.161	0.08	299.81	48.784	11.474	0.01	0.01	2.9835e+08	-0.0354	0.0033	-0.0046
1.0017	0.0368	1.0017	0	48.784	11.474	1.126	1.431	2.9835e+08	0	-0.005	-0.01	0.081	0.103	0.161	0.08	299.81	48.784	11.474	0.01	0.01	2.9835e+08	0.0285	0.0002	0.0136
0.9987	0.038	0.9987	0	48.784	11.474	1.126	1.431	2.9835e+08	0	-0.005	-0.01	0.081	0.103	0.161	0.08	299.81	48.784	11.474	0.01	0.01	2.9835e+08	0.0414	0.0081	0.0217
1.0005	0.04	1.0005	0	48.784	11.474	1.126	1.431	2.9835e+08	-0.005	-0.005	0.01	0.081	0.103	0.161	0.08	299.81	48.784	11.474	0.01	0.01	2.9835e+08	0.0067	-0.0047	0.0055
1.0004	0.0409	1.0004	0	48.784	11.474	1.126	1.431	2.9835e+08	-0.005	-0.005	0.01	0.081	0.103	0.161	0.08	299.81	48.784	11.474	0.01	0.01	2.9835e+08	-0.0097	0.011	0.0074
0.9992	0.0419	0.9992	0	48.784	11.474	1.126	1.431	2.9835e+08	-0.005	-0.005	0.01	0.081	0.103	0.161	0.08	299.81	48.784	11.474	0.01	0.01	2.9835e+08	0.0036	0.0062	-0.0102
0.9993	0.0408	0.9993	0	48.784	11.474	1.126	1.431	2.9835e+08	-0.005	-0.005	0.01	0.081	0.103	0.161	0.08	299.81	48.784	11.474	0.01	0.01	2.9835e+08	-0.0234	0.0102	-0.0197
0.9981	0.0384	0.9981	0	48.784	11.474	1.126	1.431	2.9835e+08	-0.005	0	0.005	0.081	0.103	0.161	0.08	299.81	48.784	11.474	0.01	0.01	2.9835e+08	-0.0221	0.0009	0.0026
0.9984	0.0382	0.9984	0	48.784	11.474	1.126	1.431	2.9835e+08	-0.005	0	0.005	0.081	0.103	0.161	0.08	299.81	48.784	11.474	0.01	0.01	2.9835e+08	0.0213	0.0032	0.012
0.9987	0.0408	0.9987	0	48.784	11.474	1.126	1.431	2.9835e+08	-0.005	0	0.005	0.081	0.103	0.161	0.08	299.81	48.784	11.474	0.01	0.01	2.9835e+08	0.0253	0.001	0.0204
0.9999	0.0409	0.9999	0	48.784	11.474	1.126	1.431	2.9835e+08	-0.005	0	0.005	0.081	0.103	0.161	0.08	299.81	48.784	11.474	0.01	0.01	2.9835e+08	-0.0016	-0.0003	-0.0062
1.0015	0.0408	1.0015	0	48.784	11.474	1.126	1.431	2.9835e+08	-0.005	0	0.005	0.081	0.103	0.161	0.08	299.81	48.784	11.474	0.01	0.01	2.9835e+08	-0.0185	0.0016	0.0038
1.0015	0.0406	1.0015	0	48.784	11.474	1.126	1.431	2.9835e+08	-0.005	0	0.005	0.081	0.103	0.161	0.08	299.81	48.784	11.474	0.01	0.01	2.9835e+08	0.0139	0.0086	0.0008
0.9971	0.0387	0.9971	0	48.784	11.474	1.126	1.431	2.9835e+08	0	0.005	-0.005	0.081	0.103	0.161	0.08	299.81	48.784	11.474	0.01	0.01	2.9835e+08	-0.0304	0.0073	-0.0027
0.9998	0.0394	0.9998	0	48.784	11.474	1.126	1.431	2.9835e+08	0	0.005	-0.005	0.081	0.103	0.161	0.08	299.81	48.784	11.474	0.01	0.01	2.9835e+08	-0.0628	0.0142	0.0017
1.0038	0.0413	1.0038	0	48.784	11.474	1.126	1.431	2.9835e+08	0	0.005	-0.005	0.081	0.103	0.161	0.08	299.81	48.784	11.474	0.01	0.01	2.9835e+08	0.0287	-0.0034	0.0164
0.9979	0.0411	0.9979	0	48.784	11.474	1.126	1.431	2.9835e+08	0	0.005	-0.005	0.081	0.103	0.161	0.08	299.81	48.784	11.474	0.01	0.01	2.9835e+08	0.0385	-0.0025	0.0137
0.9954	0.0409	0.9954	0	48.784	11.474	1.126	1.431	2.9835e+08	0.005	-0.02	0.05	0.081	0.103	0.161	0.08	299.81	48.784	11.474	0.01	0.01	2.9835e+08	-0.0272	0.0152	-0.0117
1.0014	0.0407	1.0014	0	48.784	11.474	1.126	1.431	2.9835e+08	0.005	-0.02	0.05	0.081	0.103	0.161	0.08	299.81	48.784	11.474	0.01	0.01	2.9835e+08	-0.0273	0.003	-0.0013
1.002	0.0356	1.002	0	48.784	11.474	1.126	1.431	2.9835e+08	0.005	-0.02	0.05	0.081	0.103	0.161	0.08	299.81	48.784	11.474	0.01	0.01	2.9835e+08	0.0202	0.0134	0.0142
0.9999	0.0394	0.9999	0	48.784	11.474	1.126	1.431	2.9835e+08	0.005	-0.02	0.05	0.081	0.103	0.161	0.08	299.81	48.784	11.474	0.01	0.01	2.9835e+08	0.0067	0.01	0.0194
0.9982	0.0399	0.9982	0	48.784	11.474	1.126	1.431	2.9835e+08	0.005	-0.02	0.05	0.081	0.103	0.161	0.08	299.81	48.784	11.474	0.01	0.01	2.9835e+08	-0.0319	0.0032	0.0037
1.0002	0.0397	1.0002	0	48.784	11.474	1.126	1.431	2.9835e+08	0.005	-0.02	0.05	0.081	0.103	0.161	0.08	299.81	48.784	11.474	0.01	0.01	2.9835e+08	-0.0203	0.0035	0.0106
0.9987	0.0416	0.9987	0	48.784	11.474	1.126	1.431	2.9835e+08	0.015	-0.01	0	0.081	0.103	0.161	0.08	299.81	48.784	11.474	0.01	0.01	2.9835e+08	-0.0113	0.0159	-0.0091
0.9985	0.0414	0.9985	0	48.784	11.474	1.126	1.431	2.9835e+08	0.015	-0.01	0	0.081	0.103	0.161	0.08	299.81	48.784	11.474	0.01	0.01	2.9835e+08	-0.0228	0.0048	-0.0065
0.999	0.0378	0.999	0	48.784	11.474	1.126	1.431	2.9835e+08	0.015	-0.01	0	0.081	0.103	0.161	0.08	299.81	48.784	11.474	0.01	0.01	2.9835e+08	-0.0159	-0.0084	-0.0015
0.9976	0.0393	0.9976	0	48.784	11.474	1.126	1.431	2.9835e+08	0.015	-0.01	0	0.081	0.103	0.161	0.08	299.82	48.784	11.474	0.01	0.01	2.9835e+08	0.0131	0	0.0175
0.9973	0.0399	0.9973	0	48.784	11.474	1.126	1.431	2.9835e+08	0.02	0.005	-0.02	0.081	0.103	0.161	0.08	299.82	48.784	11.474	0.01	0.01	2.9835e+08	0.0236	-0.0068	0.0057
1.0003	0.0402	1.0003	0	48.784	11.474	1.126	1.431	2.9835e+08	0.02	0.005	-0.02	0.081	0.103	0.161	0.08	299.82	48.784	11.474	0.01	0.01	2.9835e+08	-0.0073	-0.0114	-0.0008
1.0002	0.04	1.0002	0	48.784	11.474	1.126	1.431	2.9835e+08	0.02	0.005	-0.02	0.081	0.103	0.161	0.08	299.82	48.784	11.474	0.01	0.01	2.9835e+08	-0.0015	-0.0149	-0.0015
0.9982	0.04	0.9982	0	48.784	11.474	1.126	1.431	2.9835e+08	0.02	0.005	-0.02	0.081	0.103	0.161	0.08	299.82	48.784	11.474	0.01	0.01	2.9835e+08	-0.0203	-0.0064	0.0053
0.9996	0.039	0.9996	0	48.784	11.474	1.126	1.431	2.9835e+08	0.02	0.005	-0.02	0.081	0.103	0.161	0.08	299.82	48.784	11.474	0.01	0.01	2.9835e+08	-0.0454	-0.0202	0.0083
1.0021	0.0402	1.0021	0	48.784	11.474	1.126	1.431	2.9835e+08	0.02	0.005	-0.02	0.081	0.103	0.161	0.08	299.82	48.784	11.474	0.01	0.01	2.9835e+08	-0.0254	-0.0066	0.0119
0.9995	0.0418	0.9995	0	48.784	11.474	1.126	1.431	2.9835e+08	0	0.01	-0.005	0.081	0.103	0.161	0.08	299.82	48.784	11.474	0.01	0.01	2.9835e+08	0.0218	-0.0171	-0.0081
0.9958	0.041	0.9958	0	48.784	11.474	1.126	1.431	2.9835e+08	0	0.01	-0.005	0.081	0.103	0.161	0.08	299.82	48.784	11.474	0.01	0.01	2.9835e+08	0.0058	-0.0185	-0.0043
0.9973	0.0401	0.9973	0	48.784	11.474	1.126	1.431	2.9835e+08	0	0.01	-0.005	0.081	0.103	0.161	0.08	299.82	48.784	11.474	0.01	0.01	2.9835e+08	-0.0201	-0.0116	-0.0045
1.0015	0.0406	1.0015	0	48.784	11.474	1.126	1.431	2.9835e+08	0	0.01	-0.005	0.081	0.103	0.161	0.08	299.82	48.784	11.474	0.01	0.01	2.9835e+08	0.0134	0.0006	-0.0077
1.0017	0.0388	1.0017	0	48.784	11.474	1.126	1.431	2.9835e+08	-0.04	-0.005	0.01	0.081	0.103	0.161	0.08	299.82	48.784	11.474	0.01	0.01	2.9835e+08	0.0337	0.0057	0.004
1.0002	0.0392	1.0002	0	48.784	11.474	1.126	1.431	2.9835e+08	-0.04	-0.005	0.01	0.081	0.103	0.161	0.08	299.82	48.784	11.474	0.01	0.01	2.9835e+08	-0.0188	-0.0084	0.0032
0.9994	0.0399	0.9994	0	48.784	11.474	1.126	1.431	2.9835e+08	-0.04	-0.005	0.01	0.081	0.103	0.161	0.08	299.82	48.784	11.474	0.01	0.01	2.9835e+08	-0.0383	-0.0004	-0.0129
0.9972	0.0395	0.9972	0	48.784	11.474	1.126	1.431	2.9835e+08	-0.04	-0.005	0.01	0.081	0.103	0.161	0.08	299.82	48.784	11.474	0.01	0.01	2.9835e+08	-0.0155	-0.0035	-0.001
0.9999	0.0414	0.9999	0	48.784	11.474	1.126	1.431	2.9835e+08	-0.04	-0.005	0.01	0.081	0.103	0.161	0.08	299.82	48.784	11.474	0.01	0.01	2.9835e+08	-0.0177	-0.0001	-0.0147
1.0005	0.04	1.0005	0	48.784	11.474	1.126	1.431	2.9835e+08	-0.04	-0.005	0.01	0.081	0.103	0.161	0.08	299.82	48.784	11.474	0.01	0.01	2.9835e+08	-0.0155	-0.0119	-0.0145
0.998	0.0373	0.998	0	48.784	11.474	1.126	1.431	2.9835e+08	-0.005	-0.01	0.025	0.081	0.103	0.161	0.08	299.82	48.784	11.474	0.01	0.01	2.9835e+08	0.0031	0.0022	-0.0005
0.9988	0.0393	0.9988	0	48.784	11.474	1.126	1.431	2.9835e+08	-0.005	-0.01	0.025	0.081	0.103	0.161	0.08	299.82	48.784	11.474	0.01	0.01	2.9835e+08	0.0109	-0.0053	0.0029
1.0016	0.0398	1.0016	0	48.784	11.474	1.126	1.431	2.9835e+08	-0.005	-0.01	0.025	0.081	0.103	0.161	0.08	299.82	48.784	11.474	0.01	0.01	2.9835e+08	0.0086	-0.003	-0.0083
1.0023	0.038	1.0023	0	48.784	11.474	1.126	1.431	2.9835e+08	-0.005	-0.01	0.025	0.081	0.103	0.161	0.08	299.82	48.784	11.474	0.01	0.01	2.9835e+08	0.0127	0.0125	-0.0149
0.998	0.0392	0.998	0	48.784	11.474	1.126	1.431	2.9835e+08	0.03	-0.025	-0.01	0.081	0.103	0.161	0.08	299.82	48.784	11.474	0.01	0.01	2.9835e+08	0.0226	-0.0038	-0.0033
0.9965	0.0375	0.9965	0	48.784	11.474	1.126	1.431	2.9835e+08	0.03	-0.025	-0.01	0.081	0.103	0.161	0.08	299.82	48.784	11.474	0.01	0.01	2.9835e+08	-0.0069	0.0167	0.0016
1.0026	0.0382	1.0026	0	48.784	11.474	1.126	1.431	2.9835e+08	0.03	-0.025	-0.01	0.081	0.103	0.161	0.08	299.82	48.784	11.474	0.01	0.01	2.9835e+08	-0.0224	0.0091	0.0044
1.0071	0.0401	1.0071	0	48.784	11.474	1.126	1.431	2.9835e+08	0.03	-0.025	-0.01	0.081	0.103	0.161	0.08	299.82	48.784	11.474	0.01	0.01	2.9835e+08	0.0446	0.0182	0.0291
0.9976	0.0409	0.9976	0	48.784	11.474	1.126	1.431	2.9835e+08	0.03	-0.025	-0.01	0.081	0.103	0.161	0.08	299.82	48.784	11.474	0.01	0.01	2.9835e+08	0.0392	0.0027	0.0072
0.9944	0.0403	0.9944	0	48.784	11.474	1.126	1.431	2.9835e+08	0.03	-0.025	-0.01	0.081	0.103	0.161	0.08	299.82	48.784	11.474	0.01	0.01	2.9835e+08	-0.0321	0.0063	0.0279
1.0015	0.0399	1.0015	0	48.784	11.474	1.126	1.431	2.9835e+08	0.035	-0.005	-0.025	0.081	0.103	0.161	0.08	299.82	48.784	11.474	0.01	0.01	2.9835e+08	-0.0329	0.0103	-0.0131
1.0018	0.0386	1.0018	0	48.784	11.474	1.126	1.431	2.9835e+08	0.035	-0.005	-0.025	0.081	0.103	0.161	0.08	299.82	48.784	11.474	0.01	0.01	2.9835e+08	0.0476	0.0108	0.0189
0.998	0.0391	0.998	0	48.784	11.474	1.126	1.431	2.9835e+08	0.035	-0.005	-0.025	0.081	0.103	0.161	0.08	299.82	48.784	11.474	0.01	0.01	2.9835e+08	0.058	0.009	0.0143
0.9992	0.0413	0.9992	0	48.784	11.474	1.126	1.431	2.9835e+08	0.035	-0.005	-0.025	0.081	0.103	0.161	0.08	299.82	48.784	11.474	0.01	0.01	2.9835e+08	0.0179	0.0154	0.0031
1.0004	0.0415	1.0004	0	48.784	11.474	1.126	1.431	2.9835e+08	-0.005	0.02	-0.01	0.081	0.103	0.161	0.08	299.82	48.784	11.474	0.01	0.01	2.9835e+08	-0.0198	-0.0001	-0.0094
0.9984	0.0421	0.9984	0	48.784	11.474	1.126	1.431	2.9835e+08	-0.005	0.02	-0.01	0.081	0.103	0.161	0.08	299.82	48.784	11.474	0.01	0.01	2.9835e+08	-0.006	0.0044	-0.0058
0.9963	0.0421	0.9963	0	48.784	11.474	1.126	1.431	2.9835e+08	-0.005	0.02	-0.01	0.081	0.103	0.161	0.08	299.82	48.784	11.474	0.01	0.01	2.9835e+08	-0.0041	-0.0067	-0.0153
0.9974	0.039	0.9974	0	48.784	11.474	1.126	1.431	2.9835e+08	-0.005	0.02	-0.01	0.081	0.103	0.161	0.08	299.82	48.784	11.474	0.01	0.01	2.9835e+08	0.0149	-0.015	-0.0067
0.9976	0.0382	0.9976	0	48.784	11.474	1.126	1.431	2.9835e+08	-0.005	0.02	-0.01	0.081	0.103	0.161	0.08	299.82	48.784	11.474	0.01	0.01	2.9835e+08	0.0439	-0.0121	0.0097
0.9993	0.0419	0.9993	0	48.784	11.474	1.126	1.431	2.9835e+08	-0.005	0.02	-0.01	0.081	0.103	0.161	0.08	299.82	48.784	11.474	0.01	0.01	2.9835e+08	0.023	-0.0082	0.024
1.0005	0.041	1.0005	0	48.784	11.474	1.126	1.431	2.9835e+08	-0.015	0.005	0.01	0.081	0.103	0.161	0.08	299.82	48.784	11.474	0.01	0.01	2.9835e+08	0	-0.0089	0.0018
1.0008	0.0398	1.0008	0	48.784	11.474	1.126	1.431	2.9835e+08	-0.015	0.005	0.01	0.081	0.103	0.161	0.08	299.82	48.784	11.474	0.01	0.01	2.9835e+08	0.0145	-0.0314	-0.0259
0.998	0.0399	0.998	0	48.784	11.474	1.126	1.431	2.9835e+08	-0.015	0.005	0.01	0.081	0.103	0.161	0.08	299.82	48.784	11.474	0.01	0.01	2.9835e+08	0.0038	-0.0072	-0.0144
0.9965	0.0379	0.9965	0	48.784	11.474	1.126	1.431	2.9835e+08	-0.015	0.005	0.01	0.081	0.103	0.161	0.08	299.82	48.784	11.474	0.01	0.01	2.9835e+08	-0.0382	0.003	-0.003
1.0009	0.0395	1.0009	0	48.784	11.474	1.126	1.431	2.9835e+08	-0.01	-0.005	0.055	0.081	0.103	0.161	0.08	299.82	48.784	11.474	0.01	0.01	2.9835e+08	-0.0424	0.0054	0.0003
1.0039	0.0413	1.0039	0	48.784	11.474	1.126	1.431	2.9835e+08	-0.01	-0.005	0.055	0.081	0.103	0.161	0.08	299.82	48.784	11.474	0.01	0.01	2.9835e+08	0.0245	-0.0042	0.006
0.9979	0.0414	0.9979	0	48.784	11.474	1.126	1.431	2.9835e+08	-0.01	-0.005	0.055	0.081	0.103	0.161	0.08	299.82	48.784	11.474	0.01	0.01	2.9835e+08	-0.003	0.0003	0.0018
0.9953	0.0411	0.9953	0	48.784	11.474	1.126	1.431	2.9835e+08	-0.01	-0.005	0.055	0.081	0.103	0.161	0.08	299.82	48.784	11.474	0.01	0.01	2.9835e+08	-0.0803	-0.0011	-0.0219
1.001	0.0388	1.001	0	48.784	11.474	1.126	1.431	2.9835e+08	-0.01	-0.005	0.055	0.081	0.103	0.161	0.08	299.82	48.784	11.474	0.01	0.01	2.9835e+08	-0.0622	0.0028	-0.0044
1.0029	0.038	1.0029	0	48.784	11.474	1.126	1.431	2.9835e+08	-0.01	-0.005	0.055	0.081	0.103	0.161	0.08	299.82	48.784	11.474	0.01	0.01	2.9835e+08	0.0082	0.0156	0.0004
1.0009	0.0401	1.0009	0	48.784	11.474	1.126	1.431	2.9835e+08	-0.01	-0.025	0.025	0.081	0.103	0.161	0.08	299.82	48.784	11.474	0.01	0.01	2.9835e+08	0.0309	-0.0014	0.0187
0.9989	0.0411	0.9989	0	48.784	11.474	1.126	1.431	2.9835e+08	-0.01	-0.025	0.025	0.081	0.103	0.161	0.08	299.82	48.784	11.474	0.01	0.01	2.9835e+08	-0.023	0.0099	0.0077
1.0018	0.0407	1.0018	0	48.784	11.474	1.126	1.431	2.9835e+08	-0.01	-0.025	0.025	0.081	0.103	0.161	0.08	299.82	48.784	11.474	0.01	0.01	2.9835e+08	-0.0142	0.0154	0.004
1.0027	0.0416	1.0027	0	48.784	11.474	1.126	1.431	2.9835e+08	-0.01	-0.025	0.025	0.081	0.103	0.161	0.08	299.82	48.784	11.474	0.01	0.01	2.9835e+08	-0.0138	0.0167	-0.0107
0.9994	0.0403	0.9994	0	48.784	11.474	1.126	1.431	2.9835e+08	-0.005	-0.02	0.02	0.081	0.103	0.161	0.08	299.82	48.784	11.474	0.01	0.01	2.9835e+08	-0.0034	0.0071	0.0004
0.9994	0.0371	0.9994	0	48.784	11.474	1.126	1.431	2.9835e+08	-0.005	-0.02	0.02	0.081	0.103	0.161	0.08	299.82	48.784	11.474	0.01	0.01	2.9835e+08	0.0187	0.0284	0.0195
1.0006	0.0403	1.0006	0	48.784	11.474	1.126	1.431	2.9835e+08	-0.005	-0.02	0.02	0.081	0.103	0.161	0.08	299.82	48.784	11.474	0.01	0.01	2.9835e+08	0.015	0.0164	0.0108
1.002	0.0413	1.002	0	48.784	11.474	1.126	1.431	2.9835e+08	-0.005	-0.02	0.02	0.081	0.103	0.161	0.08	299.82	48.784	11.474	0.01	0.01	2.9835e+08	0.0188	0.0146	-0.0054
1.0029	0.0394	1.0029	0	48.784	11.474	1.126	1.431	2.9835e+08	-0.005	-0.02	0.02	0.081	0.103	0.161	0.08	299.82	48.784	11.474	0.01	0.01	2.9835e+08	0.0044	0.0241	-0.0051
0.9993	0.0392	0.9993	0	48.784	11.474	1.126	1.431	2.9835e+08	-0.005	-0.02	0.02	0.081	0.103	0.161	0.08	299.82	48.784	11.474	0.01	0.01	2.9835e+08	-0.018	0.0029	-0.0175
0.9982	0.0383	0.9982	0	48.784	11.474	1.126	1.431	2.9835e+08	0	-0.005	-0.005	0.081	0.103	0.161	0.08	299.82	48.784	11.474	0.01	0.01	2.9835e+08	-0.0424	0.0161	-0.011
0.9986	0.0373	0.9986	0	48.784	11.474	1.126	1.431	2.9835e+08	0	-0.005	-0.005	0.081	0.103	0.161	0.08	299.82	48.784	11.474	0.01	0.01	2.9835e+08	-0.0483	0.0147	-0.0019
1.0007	0.04	1.0007	0	48.784	11.474	1.126	1.431	2.9835e+08	0	-0.005	-0.005	0.081	0.103	0.161	0.08	299.82	48.784	11.474	0.01	0.01	2.9835e+08	-0.0289	0.0086	0.0047
1.0001	0.041	1.0001	0	48.784	11.474	1.126	1.431	2.9835e+08	0	-0.005	-0.005	0.081	0.103	0.161	0.08	299.82	48.784	11.474	0.01	0.01	2.9835e+08	0.0429	0.0083	0.0058
0.9953	0.041	0.9953	0	48.784	11.474	1.126	1.431	2.9835e+08	0.03	0.01	0.005	0.081	0.103	0.161	0.08	299.82	48.784	11.474	0.01	0.01	2.9835e+08	0.0073	-0.0001	0.0076
0.9962	0.0409	0.9962	0	48.784	11.474	1.126	1.431	2.9835e+08	0.03	0.01	0.005	0.081	0.103	0.161	0.08	299.82	48.784	11.474	0.01	0.01	2.9835e+08	-0.0427	-0.0005	-0.0177
0.9984	0.0388	0.9984	0	48.784	11.474	1.126	1.431	2.9835e+08	0.03	0.01	0.005	0.081	0.103	0.161	0.08	299.82	48.784	11.474	0.01	0.01	2.9835e+08	-0.0127	0.0066	0.0005
0.9991	0.037	0.9991	0	48.784	11.474	1.126	1.431	2.9835e+08	0.03	0.01	0.005	0.081	0.103	0.161	0.08	299.82	48.784	11.474	0.01	0.01	2.9835e+08	0.0544	0.0119	-0.0058
0.9997	0.0384	0.9997	0	48.784	11.474	1.126	1.431	2.9835e+08	0.03	0.01	0.005	0.081	0.103	0.161	0.08	299.82	48.784	11.474	0.01	0.01	2.9835e+08	0.0172	-0.0168	0.0056
0.9964	0.0401	0.9964	0	48.784	11.474	1.126	1.431	2.9835e+08	0.03	0.01	0.005	0.081	0.103	0.161	0.08	299.82	48.784	11.474	0.01	0.01	2.9835e+08	-0.0159	-0.0252	-0.0164
0.9987	0.0405	0.9987	0	48.784	11.474	1.126	1.431	2.9835e+08	0.02	0.005	-0.005	0.081	0.103	0.161	0.08	299.82	48.784	11.474	0.01	0.01	2.9835e+08	0.0214	0.0084	-0.009
0.9998	0.0424	0.9998	0	48.784	11.474	1.126	1.431	2.9835e+08	0.02	0.005	-0.005	0.081	0.103	0.161	0.08	299.82	48.784	11.474	0.01	0.01	2.9835e+08	-0.0232	-0.0212	-0.0036
0.999	0.0405	0.999	0	48.784	11.474	1.126	1.431	2.9835e+08	0.02	0.005	-0.005	0.081	0.103	0.161	0.08	299.82	48.784	11.474	0.01	0.01	2.9835e+08	-0.0263	-0.0023	-0.0122
0.9979	0.0387	0.9979	0	48.784	11.474	1.126	1.431	2.9835e+08	0.02	0.005	-0.005	0.081	0.103	0.161	0.08	299.82	48.784	11.474	0.01	0.01	2.9835e+08	0.0017	-0.0278	0.0086
0.9989	0.0418	0.9989	0	48.784	11.474	1.126	1.431	2.9835e+08	0.01	-0.04	0	0.081	0.103	0.161	0.08	299.82	48.784	11.474	0.01	0.01	2.9835e+08	0.0032	-0.0145	0.0033
1.0009	0.0418	1.0009	0	48.784	11.474	1.126	1.431	2.9835e+08	0.01	-0.04	0	0.081	0.103	0.161	0.08	299.82	48.784	11.474	0.01	0.01	2.9835e+08	-0.011	-0.0182	0
1.002	0.041	1.002	0	48.784	11.474	1.126	1.431	2.9835e+08	0.01	-0.04	0	0.081	0.103	0.161	0.08	299.82	48.784	11.474	0.01	0.01	2.9835e+08	-0.0028	0.0028	-0.0252
1.0001	0.0401	1.0001	0	48.784	11.474	1.126	1.431	2.9835e+08	0.01	-0.04	0	0.081	0.103	0.161	0.08	299.82	48.784	11.474	0.01	0.01	2.9835e+08	-0.0112	-0.0311	-0.029
0.9987	0.0397	0.9987	0	48.784	11.474	1.126	1.431	2.9835e+08	0.01	-0.04	0	0.081	0.103	0.161	0.08	299.82	48.784	11.474	0.01	0.01	2.9835e+08	-0.0482	0	-0.016
1.0016	0.0393	1.0016	0	48.784	11.474	1.126	1.431	2.9835e+08	0.01	-0.04	0	0.081	0.103	0.161	0.08	299.82	48.784	11.474	0.01	0.01	2.9835e+08	-0.0536	-0.0003	-0.0026
1.0053	0.041	1.0053	0	48.784	11.474	1.126	1.431	2.9835e+08	-0.01	-0.02	-0.005	0.081	0.103	0.161	0.08	299.82	48.784	11.474	0.01	0.01	2.9835e+08	-0.0077	0.0056	0.0171
1.0014	0.0428	1.0014	0	48.784	11.474	1.126	1.431	2.9835e+08	-0.01	-0.02	-0.005	0.081	0.103	0.161	0.08	299.82	48.784	11.474	0.01	0.01	2.9835e+08	-0.0144	-0.0061	0.0042
0.996	0.0416	0.996	0	48.784	11.474	1.126	1.431	2.9835e+08	-0.01	-0.02	-0.005	0.081	0.103	0.161	0.08	299.82	48.784	11.474	0.01	0.01	2.9835e+08	-0.0594	0.0131	0.0042
1.0003	0.04	1.0003	0	48.784	11.474	1.126	1.431	2.9835e+08	-0.01	-0.02	-0.005	0.081	0.103	0.161	0.08	299.82	48.784	11.474	0.01	0.01	2.9835e+08	-0.0582	0.0229	0.0004
1.0027	0.0384	1.0027	0	48.784	11.474	1.126	1.431	2.9835e+08	0.005	-0.015	-0.04	0.081	0.103	0.161	0.08	299.82	48.784	11.474	0.01	0.01	2.9835e+08	0.0038	0.0198	-0.0082
1.0014	0.0396	1.0014	0	48.784	11.474	1.126	1.431	2.9835e+08	0.005	-0.015	-0.04	0.081	0.103	0.161	0.08	299.82	48.784	11.474	0.01	0.01	2.9835e+08	0.0019	0.0276	0.0071
1.0019	0.0398	1.0019	0	48.784	11.474	1.126	1.431	2.9835e+08	0.005	-0.015	-0.04	0.081	0.103	0.161	0.08	299.82	48.784	11.474	0.01	0.01	2.9835e+08	-0.0321	0.0211	0.0125
0.9996	0.0392	0.9996	0	48.784	11.474	1.126	1.431	2.9835e+08	0.005	-0.015	-0.04	0.081	0.103	0.161	0.08	299.82	48.784	11.474	0.01	0.01	2.9835e+08	-0.0302	0.0256	-0.0204
0.9995	0.0405	0.9995	0	48.784	11.474	1.126	1.431	2.9835e+08	0.005	-0.015	-0.04	0.081	0.103	0.161	0.08	299.82	48.784	11.474	0.01	0.01	2.9835e+08	-0.0377	0.0348	-0.0098
1.0003	0.0397	1.0003	0	48.784	11.474	1.126	1.431	2.9835e+08	0.005	-0.015	-0.04	0.081	0.103	0.161	0.08	299.82	48.784	11.474	0.01	0.01	2.9835e+08	-0.0743	0.037	-0.0293
0.9981	0.0367	0.9981	0	48.784	11.474	1.126	1.431	2.9835e+08	0.015	-0.01	0.01	0.081	0.103	0.161	0.08	299.82	48.784	11.474	0.01	0.01	2.9835e+08	-0.0166	0.0178	-0.0023
0.9973	0.0373	0.9973	0	48.784	11.474	1.126	1.431	2.9835e+08	0.015	-0.01	0.01	0.081	0.103	0.161	0.08	299.82	48.784	11.474	0.01	0.01	2.9835e+08	0.013	0.0117	0.023
0.9973	0.0395	0.9973	0	48.784	11.474	1.126	1.431	2.9835e+08	0.015	-0.01	0.01	0.081	0.103	0.161	0.08	299.82	48.784	11.474	0.01	0.01	2.9835e+08	-0.0154	0.0209	0.017
0.9999	0.0375	0.9999	0	48.784	11.474	1.126	1.431	2.9835e+08	0.015	-0.01	0.01	0.081	0.103	0.161	0.08	299.82	48.784	11.474	0.01	0.01	2.9835e+08	-0.0023	0.0128	0.0049
1.0009	0.0385	1.0009	0	48.784	11.474	1.126	1.431	2.9835e+08	0	0.02	0.005	0.081	0.103	0.161	0.08	299.82	48.784	11.474	0.01	0.01	2.9835e+08	0.023	0.0248	-0.0021
0.9959	0.0391	0.9959	0	48.784	11.474	1.126	1.431	2.9835e+08	0	0.02	0.005	0.081	0.103	0.161	0.08	299.82	48.784	11.474	0.01	0.01	2.9835e+08	0.0005	0.0179	-0.0167
0.9933	0.0372	0.9933	0	48.784	11.474	1.126	1.431	2.9835e+08	0	0.02	0.005	0.081	0.103	0.161	0.08	299.82	48.784	11.474	0.01	0.01	2.9835e+08	-0.0584	0.0153	0.0063
1.0006	0.0382	1.0006	0	48.784	11.474	1.126	1.431	2.9835e+08	0	0.02	0.005	0.081	0.103	0.161	0.08	299.82	48.784	11.474	0.01	0.01	2.9835e+08	-0.0321	0.0066	0.014
1.0012	0.041	1.0012	0	48.784	11.474	1.126	1.431	2.9835e+08	0	0.02	0.005	0.081	0.103	0.161	0.08	299.82	48.784	11.474	0.01	0.01	2.9835e+08	0.051	-0.0073	0.012
0.9936	0.041	0.9936	0	48.784	11.474	1.126	1.431	2.9835e+08	0	0.02	0.005	0.081	0.103	0.161	0.08	299.82	48.784	11.474	0.01	0.01	2.9835e+08	0.0091	-0.005	-0.0081
0.9948	0.0414	0.9948	0	48.784	11.474	1.126	1.431	2.9835e+08	-0.01	0.01	0.035	0.081	0.103	0.161	0.08	299.82	48.784	11.474	0.01	0.01	2.9835e+08	-0.0475	-0.0152	-0.012
1.0006	0.0401	1.0006	0	48.784	11.474	1.126	1.431	2.9835e+08	-0.01	0.01	0.035	0.081	0.103	0.161	0.08	299.82	48.784	11.474	0.01	0.01	2.9835e+08	-0.0045	-0.0122	-0.0169
0.9993	0.0381	0.9993	0	48.784	11.474	1.126	1.431	2.9835e+08	-0.01	0.01	0.035	0.081	0.103	0.161	0.08	299.82	48.784	11.474	0.01	0.01	2.9835e+08	0.0547	-0.0136	0
0.999	0.0408	0.999	0	48.784	11.474	1.126	1.431	2.9835e+08	-0.01	0.01	0.035	0.081	0.103	0.161	0.08	299.82	48.784	11.474	0.01	0.01	2.9835e+08	0.0191	-0.0114	-0.0074
1.0011	0.0412	1.0011	0	48.784	11.474	1.126	1.431	2.9835e+08	-0.03	0.005	-0.01	0.081	0.103	0.161	0.08	299.82	48.784	11.474	0.01	0.01	2.9835e+08	-0.0041	-0.026	-0.0014
1.001	0.0414	1.001	0	48.784	11.474	1.126	1.431	2.9835e+08	-0.03	0.005	-0.01	0.081	0.103	0.161	0.08	299.82	48.784	11.474	0.01	0.01	2.9835e+08	-0.0013	-0.0096	-0.0166
0.9998	0.0428	0.9998	0	48.784	11.474	1.126	1.431	2.9835e+08	-0.03	0.005	-0.01	0.081	0.103	0.161	0.08	299.82	48.784	11.474	0.01	0.01	2.9835e+08	-0.0085	-0.0157	-0.013
1.001	0.0403	1.001	0	48.784	11.474	1.126	1.431	2.9835e+08	-0.03	0.005	-0.01	0.081	0.103	0.161	0.08	299.82	48.784	11.474	0.01	0.01	2.9835e+08	-0.0463	-0.0136	-0.0291
1.0016	0.039	1.0016	0	48.784	11.474	1.126	1.431	2.9835e+08	-0.03	0.005	-0.01	0.081	0.103	0.161	0.08	299.82	48.784	11.474	0.01	0.01	2.9835e+08	-0.004	-0.0161	0.003
1	0.0406	1	0	48.784	11.474	1.126	1.431	2.9835e+08	-0.03	0.005	-0.01	0.081	0.103	0.161	0.08	299.82	48.784	11.474	0.01	0.01	2.9835e+08	0.0095	-0.0054	0.0025
1.0012	0.0411	1.0012	0	48.784	11.474	1.126	1.431	2.9835e+08	-0.02	0.02	0.06	0.081	0.103	0.161	0.08	299.82	48.784	11.474	0.01	0.01	2.9835e+08	-0.0207	-0.0201	0.0046
1.004	0.0399	1.004	0	48.784	11.474	1.126	1.431	2.9835e+08	-0.02	0.02	0.06	0.081	0.103	0.161	0.08	299.82	48.784	11.474	0.01	0.01	2.9835e+08	-0.0358	0.0039	0.004
1.0021	0.0388	1.0021	0	48.784	11.474	1.126	1.431	2.9835e+08	-0.02	0.02	0.06	0.081	0.103	0.161	0.08	299.82	48.784	11.474	0.01	0.01	2.9835e+08	0.0021	0.0015	-0.0006
0.9985	0.0407	0.9985	0	48.784	11.474	1.126	1.431	2.9835e+08	-0.02	0.02	0.06	0.081	0.103	0.161	0.08	299.82	48.784	11.474	0.01	0.01	2.9835e+08	-0.0426	-0.0061	-0.0069
0.9995	0.0384	0.9995	0	48.784	11.474	1.126	1.431	2.9835e+08	0.01	-0.01	0.005	0.081	0.103	0.161	0.08	299.82	48.784	11.474	0.01	0.01	2.9835e+08	-0.0796	0.0213	0.0189
1.0034	0.0401	1.0034	0	48.784	11.474	1.126	1.431	2.9835e+08	0.01	-0.01	0.005	0.081	0.103	0.161	0.08	299.82	48.784	11.474	0.01	0.01	2.9835e+08	-0.0571	0.0138	0.0235
0.9994	0.0414	0.9994	0	48.784	11.474	1.126	1.431	2.9835e+08	0.01	-0.01	0.005	0.081	0.103	0.161	0.08	299.82	48.784	11.474	0.01	0.01	2.9835e+08	0.0023	0.0046	0.0163
0.9942	0.0401	0.9942	0	48.784	11.474	1.126	1.431	2.9835e+08	0.01	-0.01	0.005	0.081	0.103	0.161	0.08	299.82	48.784	11.474	0.01	0.01	2.9835e+08	-0.0271	0.0168	0.0147
0.9989	0.0409	0.9989	0	48.784	11.474	1.126	1.431	2.9835e+08	0.01	-0.01	0.005	0.081	0.103	0.161	0.08	299.82	48.784	11.474	0.01	0.01	2.9835e+08	-0.0703	0.0249	-0.0039
1.0017	0.04	1.0017	0	48.784	11.474	1.126	1.431	2.9835e+08	0.01	-0.01	0.005	0.081	0.103	0.161	0.08	299.82	48.784	11.474	0.01	0.01	2.9835e+08	-0.024	0.0388	0.0018
0.9988	0.0383	0.9988	0	48.784	11.474	1.126	1.431	2.9835e+08	0.005	-0.035	0.01	0.081	0.103	0.161	0.08	299.82	48.784	11.474	0.01	0.01	2.9835e+08	0.0012	0.0302	0.0057
0.9984	0.0391	0.9984	0	48.784	11.474	1.126	1.431	2.9835e+08	0.005	-0.035	0.01	0.081	0.103	0.161	0.08	299.82	48.784	11.474	0.01	0.01	2.9835e+08	-0.0469	0.0213	-0.0014
1.0001	0.04	1.0001	0	48.784	11.474	1.126	1.431	2.9835e+08	0.005	-0.035	0.01	0.081	0.103	0.161	0.08	299.82	48.784	11.474	0.01	0.01	2.9835e+08	-0.0585	0.0177	0.0153
0.998	0.0404	0.998	0	48.784	11.474	1.126	1.431	2.9835e+08	0.005	-0.035	0.01	0.081	0.103	0.161	0.08	299.82	48.784	11.474	0.01	0.01	2.9835e+08	-0.0332	0.0264	0.005
0.998	0.041	0.998	0	48.784	11.474	1.126	1.431	2.9835e+08	0.02	-0.03	0.01	0.081	0.103	0.161	0.08	299.82	48.784	11.474	0.01	0.01	2.9835e+08	-0.0614	0.0221	0.0043
0.9989	0.0389	0.9989	0	48.784	11.474	1.126	1.431	2.9835e+08	0.02	-0.03	0.01	0.081	0.103	0.161	0.08	299.82	48.784	11.474	0.01	0.01	2.9835e+08	-0.0264	0.0283	0.0152
0.9975	0.0382	0.9975	0	48.784	11.474	1.126	1.431	2.9835e+08	0.02	-0.03	0.01	0.081	0.103	0.161	0.08	299.82	48.784	11.474	0.01	0.01	2.9835e+08	0.0097	0.0141	0.0208
0.9978	0.0415	0.9978	0	48.784	11.474	1.126	1.431	2.9835e+08	0.02	-0.03	0.01	0.081	0.103	0.161	0.08	299.82	48.784	11.474	0.01	0.01	2.9835e+08	-0.0325	0.0073	0.0111
1.0009	0.0405	1.0009	0	48.784	11.474	1.126	1.431	2.9835e+08	0.02	-0.03	0.01	0.081	0.103	0.161	0.08	299.82	48.784	11.474	0.01	0.01	2.9835e+08	-0.0583	-0.0062	-0.0193
1.0014	0.0395	1.0014	0	48.784	11.474	1.126	1.431	2.9835e+08	0.02	-0.03	0.01	0.081	0.103	0.161	0.08	299.82	48.784	11.474	0.01	0.01	2.9835e+08	-0.0317	0.0135	-0.0245
0.9998	0.0396	0.9998	0	48.784	11.474	1.126	1.431	2.9835e+08	0.005	0.01	0.015	0.081	0.103	0.161	0.08	299.82	48.784	11.474	0.01	0.01	2.9835e+08	-0.0186	0.004	-0.0289
0.9943	0.0376	0.9943	0	48.784	11.474	1.126	1.431	2.9835e+08	0.005	0.01	0.015	0.081	0.103	0.161	0.08	299.82	48.784	11.474	0.01	0.01	2.9835e+08	-0.0571	0.0092	-0.0093
1.0003	0.0383	1.0003	0	48.784	11.474	1.126	1.431	2.9835e+08	0.005	0.01	0.015	0.081	0.103	0.161	0.08	299.82	48.784	11.474	0.01	0.01	2.9835e+08	-0.0741	0.0116	0.0024
1.0056	0.0401	1.0056	0	48.784	11.474	1.126	1.431	2.9835e+08	0.005	0.01	0.015	0.081	0.103	0.161	0.08	299.82	48.784	11.474	0.01	0.01	2.9835e+08	0.0134	0.0009	0.0196
0.9972	0.0409	0.9972	0	48.784	11.474	1.124	1.43	2.9835e+08	-0.005	0.025	-0.03	0.081	0.103	0.16	0.08	299.82	48.784	11.474	0.01	0.01	2.9835e+08	0.0542	-0.0169	0.0122
0.9937	0.0409	0.9937	0	48.784	11.474	1.124	1.43	2.9835e+08	-0.005	0.025	-0.03	0.081	0.103	0.16	0.08	299.82	48.784	11.474	0.01	0.01	2.9835e+08	-0.0439	-0.0084	-0.0096
1.0023	0.0411	1.0023	0	48.784	11.474	1.124	1.43	2.9835e+08	-0.005	0.025	-0.03	0.081	0.103	0.16	0.08	299.82	48.784	11.474	0.01	0.01	2.9835e+08	-0.0679	-0.0098	0.0014
1.0022	0.0375	1.0022	0	48.784	11.474	1.124	1.43	2.9835e+08	-0.005	0.025	-0.03	0.081	0.103	0.16	0.08	299.82	48.784	11.474	0.01	0.01	2.9835e+08	0.0156	-0.0072	-0.0002
0.9988	0.0381	0.9988	0	48.784	11.474	1.124	1.43	2.9835e+08	-0.005	0.025	-0.03	0.081	0.103	0.16	0.08	299.82	48.784	11.474	0.01	0.01	2.9835e+08	0.0256	-0.0092	-0.0044
0.9984	0.0396	0.9984	0	48.784	11.474	1.124	1.43	2.9835e+08	-0.005	0.025	-0.03	0.081	0.103	0.16	0.08	299.82	48.784	11.474	0.01	0.01	2.9835e+08	-0.029	-0.0008	-0.0093
0.9992	0.0386	0.9992	0	48.784	11.474	1.124	1.43	2.9835e+08	0	-0.03	-0.005	0.081	0.103	0.16	0.08	299.82	48.784	11.474	0.01	0.01	2.9835e+08	-0.0253	0.0008	-0.0008
0.9994	0.0397	0.9994	0	48.784	11.474	1.124	1.43	2.9835e+08	0	-0.03	-0.005	0.081	0.103	0.16	0.08	299.82	48.784	11.474	0.01	0.01	2.9835e+08	0.0173	-0.0031	-0.0082
1.0003	0.04	1.0003	0	48.784	11.474	1.124	1.43	2.9835e+08	0	-0.03	-0.005	0.081	0.103	0.16	0.08	299.82	48.784	11.474	0.01	0.01	2.9835e+08	-0.0236	-0.0081	-0.0078
0.9983	0.0378	0.9983	0	48.784	11.474	1.124	1.43	2.9835e+08	0	-0.03	-0.005	0.081	0.103	0.16	0.08	299.82	48.784	11.474	0.01	0.01	2.9835e+08	-0.0221	-0.015	-0.002
0.9978	0.0379	0.9978	0	48.784	11.474	1.124	1.43	2.9835e+08	0.01	0.01	-0.015	0.081	0.103	0.16	0.08	299.82	48.784	11.474	0.01	0.01	2.9835e+08	0.0187	-0.007	0.0172
0.9997	0.0407	0.9997	0	48.784	11.474	1.124	1.43	2.9835e+08	0.01	0.01	-0.015	0.081	0.103	0.16	0.08	299.82	48.784	11.474	0.01	0.01	2.9835e+08	0.0075	-0.0131	0.0169
1.0012	0.0395	1.0012	0	48.784	11.474	1.124	1.43	2.9835e+08	0.01	0.01	-0.015	0.081	0.103	0.16	0.08	299.82	48.784	11.474	0.01	0.01	2.9835e+08	-0.0136	-0.0052	-0.0035
1.001	0.0406	1.001	0	48.784	11.474	1.124	1.43	2.9835e+08	0.01	0.01	-0.015	0.081	0.103	0.16	0.08	299.82	48.784	11.474	0.01	0.01	2.9835e+08	0.003	0.0091	-0.0072
0.999	0.0389	0.999	0	48.784	11.474	1.124	1.43	2.9835e+08	0.01	0.01	-0.015	0.081	0.103	0.16	0.08	299.82	48.784	11.474	0.01	0.01	2.9835e+08	-0.0044	0.0055	-0.026
0.9988	0.0382	0.9988	0	48.784	11.474	1.124	1.43	2.9835e+08	0.01	0.01	-0.015	0.081	0.103	0.16	0.08	299.82	48.784	11.474	0.01	0.01	2.9835e+08	-0.0488	0.0049	-0.0077
1.0016	0.0384	1.0016	0	48.784	11.474	1.124	1.43	2.9835e+08	0	0.02	0.045	0.081	0.103	0.16	0.08	299.82	48.784	11.474	0.01	0.01	2.9835e+08	-0.0151	0.0223	0.0076
1.0033	0.0426	1.0033	0	48.784	11.474	1.124	1.43	2.9835e+08	0	0.02	0.045	0.081	0.103	0.16	0.08	299.82	48.784	11.474	0.01	0.01	2.9835e+08	0.0473	0.0124	-0.0018
0.9977	0.0407	0.9977	0	48.784	11.474	1.124	1.43	2.9835e+08	0	0.02	0.045	0.081	0.103	0.16	0.08	299.82	48.784	11.474	0.01	0.01	2.9835e+08	0.0101	0.0254	0.013
0.9969	0.0407	0.9969	0	48.784	11.474	1.124	1.43	2.9835e+08	0	0.02	0.045	0.081	0.103	0.16	0.08	299.82	48.784	11.474	0.01	0.01	2.9835e+08	-0.03	0.032	-0.0018
1.0009	0.0401	1.0009	0	48.784	11.474	1.124	1.43	2.9835e+08	-0.005	0.015	0.05	0.081	0.103	0.16	0.08	299.82	48.784	11.474	0.01	0.01	2.9835e+08	0.0176	0.0243	-0.0041
1.0018	0.0385	1.0018	0	48.784	11.474	1.124	1.43	2.9835e+08	-0.005	0.015	0.05	0.081	0.103	0.16	0.08	299.82	48.784	11.474	0.01	0.01	2.9835e+08	0.0209	0.0288	0.0169
0.9994	0.0398	0.9994	0	48.784	11.474	1.124	1.43	2.9835e+08	-0.005	0.015	0.05	0.081	0.103	0.16	0.08	299.82	48.784	11.474	0.01	0.01	2.9835e+08	-0.0118	0.0074	-0.0011
0.9996	0.0412	0.9996	0	48.784	11.474	1.124	1.43	2.9835e+08	-0.005	0.015	0.05	0.081	0.103	0.16	0.08	299.82	48.784	11.474	0.01	0.01	2.9835e+08	-0.0206	0.0153	0.0045
0.9992	0.0403	0.9992	0	48.784	11.474	1.124	1.43	2.9835e+08	-0.005	0.015	0.05	0.081	0.103	0.16	0.08	299.82	48.784	11.474	0.01	0.01	2.9835e+08	-0.0169	0.0301	-0.0061
0.9981	0.0423	0.9981	0	48.784	11.474	1.124	1.43	2.9835e+08	-0.005	0.015	0.05	0.081	0.103	0.16	0.08	299.82	48.784	11.474	0.01	0.01	2.9835e+08	-0.0695	0.0156	0.0027
0.9986	0.0398	0.9986	0	48.784	11.474	1.124	1.43	2.9835e+08	-0.015	0.025	0.015	0.081	0.103	0.16	0.08	299.82	48.784	11.474	0.01	0.01	2.9835e+08	-0.0598	0.0008	-0.0081
0.9977	0.0378	0.9977	0	48.784	11.474	1.124	1.43	2.9835e+08	-0.015	0.025	0.015	0.081	0.103	0.16	0.08	299.82	48.784	11.474	0.01	0.01	2.9835e+08	-0.0213	0.0005	0.0128
0.9983	0.0405	0.9983	0	48.784	11.474	1.124	1.43	2.9835e+08	-0.015	0.025	0.015	0.081	0.103	0.16	0.08	299.82	48.784	11.474	0.01	0.01	2.9835e+08	0.0055	-0.007	0.01
0.9987	0.0404	0.9987	0	48.784	11.474	1.124	1.43	2.9835e+08	-0.015	0.025	0.015	0.081	0.103	0.16	0.08	299.82	48.784	11.474	0.01	0.01	2.9835e+08	-0.017	-0.0183	0.0103
1.0006	0.0392	1.0006	0	48.784	11.474	1.124	1.43	2.9835e+08	0.005	0	-0.035	0.081	0.103	0.16	0.08	299.82	48.784	11.474	0.01	0.01	2.9835e+08	-0.0254	-0.0132	-0.0063
1	0.0384	1	0	48.784	11.474	1.124	1.43	2.9835e+08	0.005	0	-0.035	0.081	0.103	0.16	0.08	299.82	48.784	11.474	0.01	0.01	2.9835e+08	-0.0037	-0.023	-0.0027
0.9959	0.038	0.9959	0	48.784	11.474	1.124	1.43	2.9835e+08	0.005	0	-0.035	0.081	0.103	0.16	0.08	299.82	48.784	11.474	0.01	0.01	2.9835e+08	-0.0047	-0.0213	0.002
0.9979	0.0383	0.9979	0	48.784	11.474	1.124	1.43	2.9835e+08	0.005	0	-0.035	0.081	0.103	0.16	0.08	299.82	48.784	11.474	0.01	0.01	2.9835e+08	-0.0189	-0.0158	0.012
1.0031	0.0399	1.0031	0	48.784	11.474	1.124	1.43	2.9835e+08	0.005	0	-0.035	0.081	0.103	0.16	0.08	299.82	48.784	11.474	0.01	0.01	2.9835e+08	0.0096	-0.006	0.0074
1.0003	0.0416	1.0003	0	48.784	11.474	1.124	1.43	2.9835e+08	0.005	0	-0.035	0.081	0.103	0.16	0.08	299.82	48.784	11.474	0.01	0.01	2.9835e+08	0.0285	-0.0274	0.0092
0.9956	0.041	0.9956	0	48.784	11.474	1.124	1.43	2.9835e+08	0.015	-0.045	-0.025	0.081	0.103	0.16	0.08	299.82	48.784	11.474	0.01	0.01	2.9835e+08	-0.0246	-0.0203	0.0143
0.9986	0.0398	0.9986	0	48.784	11.474	1.124	1.43	2.9835e+08	0.015	-0.045	-0.025	0.081	0.103	0.16	0.08	299.82	48.784	11.474	0.01	0.01	2.9835e+08	-0.0494	-0.0127	-0.0197
1.0026	0.037	1.0026	0	48.784	11.474	1.124	1.43	2.9835e+08	0.015	-0.045	-0.025	0.081	0.103	0.16	0.08	299.82	48.784	11.474	0.01	0.01	2.9835e+08	0.0202	-0.0073	-0.0073
1.0014	0.0367	1.0014	0	48.784	11.474	1.124	1.43	2.9835e+08	0.015	-0.045	-0.025	0.081	0.103	0.16	0.08	299.82	48.784	11.474	0.01	0.01	2.9835e+08	0.0501	-0.013	0.0077
0.9982	0.0407	0.9982	0	48.784	11.474	1.124	1.43	2.9835e+08	0.01	-0.015	0.005	0.081	0.103	0.16	0.08	299.82	48.784	11.474	0.01	0.01	2.9835e+08	0.015	0.0157	-0.0209
1.0016	0.0388	1.0016	0	48.784	11.474	1.124	1.43	2.9835e+08	0.01	-0.015	0.005	0.081	0.103	0.16	0.08	299.82	48.784	11.474	0.01	0.01	2.9835e+08	-0.0248	-0.0055	-0.0091
1.0002	0.0406	1.0002	0	48.784	11.474	1.124	1.43	2.9835e+08	0.01	-0.015	0.005	0.081	0.103	0.16	0.08	299.82	48.784	11.474	0.01	0.01	2.9835e+08	0.0076	0.0249	-0.0014
1.001	0.0398	1.001	0	48.784	11.474	1.124	1.43	2.9835e+08	0.01	-0.015	0.005	0.081	0.103	0.16	0.08	299.82	48.784	11.474	0.01	0.01	2.9835e+08	0.0015	0.0128	-0.0149
0.9985	0.0382	0.9985	0	48.784	11.474	1.124	1.43	2.9835e+08	0.01	-0.015	0.005	0.081	0.103	0.16	0.08	299.82	48.784	11.474	0.01	0.01	2.9835e+08	-0.0028	-0.0041	-0.0117
0.9999	0.0368	0.9999	0	48.784	11.474	1.124	1.43	2.9835e+08	0.01	-0.015	0.005	0.081	0.103	0.16	0.08	299.82	48.784	11.474	0.01	0.01	2.9835e+08	0.0504	0.0156	0.0083
1.0007	0.0388	1.0007	0	48.784	11.474	1.124	1.43	2.9835e+08	-0.005	-0.015	-0.005	0.081	0.103	0.16	0.08	299.82	48.784	11.474	0.01	0.01	2.9835e+08	0.0515	0.0026	0.0038
0.9995	0.04	0.9995	0	48.784	11.474	1.124	1.43	2.9835e+08	-0.005	-0.015	-0.005	0.081	0.103	0.16	0.08	299.82	48.784	11.474	0.01	0.01	2.9835e+08	0.0221	0.0248	0.0053
1.0026	0.0395	1.0026	0	48.784	11.474	1.124	1.43	2.9835e+08	-0.005	-0.015	-0.005	0.081	0.103	0.16	0.08	299.82	48.784	11.474	0.01	0.01	2.9835e+08	0.0189	0.0126	-0.0094
0.9997	0.0385	0.9997	0	48.784	11.474	1.124	1.43	2.9835e+08	-0.005	-0.015	-0.005	0.081	0.103	0.16	0.08	299.82	48.784	11.474	0.01	0.01	2.9835e+08	0.0039	0.0241	0.0076
0.9956	0.0365	0.9956	0	48.784	11.474	1.124	1.43	2.9835e+08	-0.005	-0.015	-0.005	0.081	0.103	0.16	0.08	299.82	48.784	11.474	0.01	0.01	2.9835e+08	0.008	0.0133	0.0095
0.9995	0.0391	0.9995	0	48.784	11.474	1.124	1.43	2.9835e+08	0	0.005	0.01	0.081	0.103	0.16	0.08	299.82	48.784	11.474	0.01	0.01	2.9835e+08	-0.0083	0.0208	0.0072
1.0029	0.0423	1.0029	0	48.784	11.474	1.124	1.43	2.9835e+08	0	0.005	0.01	0.081	0.103	0.16	0.08	299.82	48.784	11.474	0.01	0.01	2.9835e+08	0.0451	0.0148	0.0222
0.998	0.0425	0.998	0	48.784	11.474	1.124	1.43	2.9835e+08	0	0.005	0.01	0.081	0.103	0.16	0.08	299.82	48.784	11.474	0.01	0.01	2.9835e+08	0.0381	0.0103	0.0064
0.9948	0.0415	0.9948	0	48.784	11.474	1.124	1.43	2.9835e+08	0	0.005	0.01	0.081	0.103	0.16	0.08	299.82	48.784	11.474	0.01	0.01	2.9835e+08	-0.0169	0.0309	0.0073
0.9989	0.0411	0.9989	0	48.784	11.474	1.124	1.43	2.9835e+08	0	0.005	0.01	0.081	0.103	0.16	0.08	299.82	48.784	11.474	0.01	0.01	2.9835e+08	-0.0164	0.0093	-0.0179
1.0006	0.0393	1.0006	0	48.784	11.474	1.124	1.43	2.9835e+08	-0.03	0.01	0.015	0.081	0.103	0.16	0.08	299.82	48.784	11.474	0.01	0.01	2.9835e+08	0.0581	0.0055	0.0155
0.9984	0.0393	0.9984	0	48.784	11.474	1.124	1.43	2.9835e+08	-0.03	0.01	0.015	0.081	0.103	0.16	0.08	299.82	48.784	11.474	0.01	0.01	2.9835e+08	0.0422	0.0133	0.0083
0.9981	0.0416	0.9981	0	48.784	11.474	1.124	1.43	2.9835e+08	-0.03	0.01	0.015	0.081	0.103	0.16	0.08	299.82	48.784	11.474	0.01	0.01	2.9835e+08	-0.0004	-0.0037	-0.0057
1.0013	0.0424	1.0013	0	48.784	11.474	1.124	1.43	2.9835e+08	-0.03	0.01	0.015	0.081	0.103	0.16	0.08	299.82	48.784	11.474	0.01	0.01	2.9835e+08	0.0023	0.0039	0.0048
0.9995	0.0426	0.9995	0	48.784	11.474	1.124	1.43	2.9835e+08	0.01	-0.02	0.015	0.081	0.103	0.16	0.08	299.82	48.784	11.474	0.01	0.01	2.9835e+08	-0.0026	-0.0093	-0.0186
0.9999	0.042	0.9999	0	48.784	11.474	1.124	1.43	2.9835e+08	0.01	-0.02	0.015	0.081	0.103	0.16	0.08	299.82	48.784	11.474	0.01	0.01	2.9835e+08	-0.0214	0.0123	-0.0221
0.9988	0.0392	0.9988	0	48.784	11.474	1.124	1.43	2.9835e+08	0.01	-0.02	0.015	0.081	0.103	0.16	0.08	299.82	48.784	11.474	0.01	0.01	2.9835e+08	-0.0499	-0.0054	-0.017
0.9972	0.0397	0.9972	0	48.784	11.474	1.124	1.43	2.9835e+08	0.01	-0.02	0.015	0.081	0.103	0.16	0.08	299.82	48.784	11.474	0.01	0.01	2.9835e+08	0.0194	-0.0048	0.0059
1.0002	0.0412	1.0002	0	48.784	11.474	1.124	1.43	2.9835e+08	0.01	-0.02	0.015	0.081	0.103	0.16	0.08	299.82	48.784	11.474	0.01	0.01	2.9835e+08	0.0092	-0.0147	0.0101
1	0.041	1	0	48.784	11.474	1.124	1.43	2.9835e+08	0.01	-0.02	0.015	0.081	0.103	0.16	0.08	299.82	48.784	11.474	0.01	0.01	2.9835e+08	-0.0321	0.0018	0.0097
1.0019	0.0409	1.0019	0	48.784	11.474	1.124	1.43	2.9835e+08	0.02	-0.03	0.025	0.081	0.103	0.16	0.08	299.82	48.784	11.474	0.01	0.01	2.9835e+08	-0.0035	-0.0078	-0.0144
0.9996	0.0399	0.9996	0	48.784	11.474	1.124	1.43	2.9835e+08	0.02	-0.03	0.025	0.081	0.103	0.16	0.08	299.82	48.784	11.474	0.01	0.01	2.9835e+08	-0.0358	-0.0205	-0.0155
0.9982	0.0385	0.9982	0	48.784	11.474	1.124	1.43	2.9835e+08	0.02	-0.03	0.025	0.081	0.103	0.16	0.08	299.82	48.784	11.474	0.01	0.01	2.9835e+08	-0.0962	-0.0178	-0.0085
1.0019	0.0384	1.0019	0	48.784	11.474	1.124	1.43	2.9835e+08	0.02	-0.03	0.025	0.081	0.103	0.16	0.08	299.82	48.784	11.474	0.01	0.01	2.9835e+08	-0.072	-0.004	0.0088
1.0001	0.041	1.0001	0	48.784	11.474	1.124	1.43	2.9835e+08	0.01	0.03	0.025	0.081	0.103	0.16	0.08	299.82	48.784	11.474	0.01	0.01	2.9835e+08	0.0163	-0.0131	0
0.9952	0.0398	0.9952	0	48.784	11.474	1.124	1.43	2.9835e+08	0.01	0.03	0.025	0.081	0.103	0.16	0.08	299.82	48.784	11.474	0.01	0.01	2.9835e+08	0.0013	-0.0156	0.0202
0.9984	0.0406	0.9984	0	48.784	11.474	1.124	1.43	2.9835e+08	0.01	0.03	0.025	0.081	0.103	0.16	0.08	299.82	48.784	11.474	0.01	0.01	2.9835e+08	-0.0732	-0.001	0.0182
1.003	0.0392	1.003	0	48.784	11.474	1.124	1.43	2.9835e+08	0.01	0.03	0.025	0.081	0.103	0.16	0.08	299.83	48.784	11.474	0.01	0.01	2.9835e+08	-0.0269	-0.003	0.0148
1.0014	0.0379	1.0014	0	48.784	11.474	1.124	1.43	2.9835e+08	0.01	0.03	0.025	0.081	0.103	0.16	0.08	299.83	48.784	11.474	0.01	0.01	2.9835e+08	0.0115	0.0063	0.0142
0.9981	0.0397	0.9981	0	48.784	11.474	1.124	1.43	2.9835e+08	0.01	0.03	0.025	0.081	0.103	0.16	0.08	299.83	48.784	11.474	0.01	0.01	2.9835e+08	-0.0329	-0.012	0.0053
0.9991	0.0402	0.9991	0	48.784	11.474	1.124	1.43	2.9835e+08	-0.02	0.015	0.025	0.081	0.103	0.16	0.08	299.83	48.784	11.474	0.01	0.01	2.9835e+08	-0.0469	-0.006	0.0022
1.0002	0.039	1.0002	0	48.784	11.474	1.124	1.43	2.9835e+08	-0.02	0.015	0.025	0.081	0.103	0.16	0.08	299.83	48.784	11.474	0.01	0.01	2.9835e+08	-0.0085	0.0088	0.0078
0.9987	0.0408	0.9987	0	48.784	11.474	1.124	1.43	2.9835e+08	-0.02	0.015	0.025	0.081	0.103	0.16	0.08	299.83	48.784	11.474	0.01	0.01	2.9835e+08	-0.0104	0.0047	-0.0018
0.999	0.0394	0.999	0	48.784	11.474	1.124	1.43	2.9835e+08	-0.02	0.015	0.025	0.081	0.103	0.16	0.08	299.83	48.784	11.474	0.01	0.01	2.9835e+08	-0.0408	0.0004	-0.0061
0.9994	0.0366	0.9994	0	48.784	11.474	1.124	1.43	2.9835e+08	0.01	-0.005	0.025	0.081	0.103	0.16	0.08	299.83	48.784	11.474	0.01	0.01	2.9835e+08	0.0001	0.0104	0.0049
1.0001	0.0392	1.0001	0	48.784	11.474	1.124	1.43	2.9835e+08	0.01	-0.005	0.025	0.081	0.103	0.16	0.08	299.83	48.784	11.474	0.01	0.01	2.9835e+08	0.0049	-0.004	-0.0017
0.9996	0.04	0.9996	0	48.784	11.474	1.124	1.43	2.9835e+08	0.01	-0.005	0.025	0.081	0.103	0.16	0.08	299.83	48.784	11.474	0.01	0.01	2.9835e+08	0.0017	0.0099	-0.0019
1.0018	0.0394	1.0018	0	48.784	11.474	1.124	1.43	2.9835e+08	0.01	-0.005	0.025	0.081	0.103	0.16	0.08	299.83	48.784	11.474	0.01	0.01	2.9835e+08	0.002	0.0144	-0.0091
1.002	0.039	1.002	0	48.784	11.474	1.124	1.43	2.9835e+08	0.01	-0.005	0.025	0.081	0.103	0.16	0.08	299.83	48.784	11.474	0.01	0.01	2.9835e+08	0.011	0.0104	-0.0195
0.9977	0.038	0.9977	0	48.784	11.474	1.124	1.43	2.9835e+08	0.01	-0.005	0.025	0.081	0.103	0.16	0.08	299.83	48.784	11.474	0.01	0.01	2.9835e+08	0.0196	0.0069	-0.0156
1.0006	0.0374	1.0006	0	48.784	11.474	1.124	1.43	2.9835e+08	-0.005	-0.01	0.025	0.081	0.103	0.16	0.08	299.83	48.784	11.474	0.01	0.01	2.9835e+08	-0.0306	0.0239	0.0103
1.0048	0.0397	1.0048	0	48.784	11.474	1.124	1.43	2.9835e+08	-0.005	-0.01	0.025	0.081	0.103	0.16	0.08	299.83	48.784	11.474	0.01	0.01	2.9835e+08	0.0214	0.0177	-0.0087
1	0.0399	1	0	48.784	11.474	1.124	1.43	2.9835e+08	-0.005	-0.01	0.025	0.081	0.103	0.16	0.08	299.83	48.784	11.474	0.01	0.01	2.9835e+08	0.0444	0.0161	0.0108
0.9953	0.0397	0.9953	0	48.784	11.474	1.124	1.43	2.9835e+08	-0.005	-0.01	0.025	0.081	0.103	0.16	0.08	299.83	48.784	11.474	0.01	0.01	2.9835e+08	0.0173	0.0249	0.0044
0.9997	0.0411	0.9997	0	48.784	11.474	1.124	1.43	2.9835e+08	0.015	0	0.02	0.081	0.103	0.16	0.08	299.83	48.784	11.474	0.01	0.01	2.9835e+08	-0.0012	0.0211	0.0094
1.0018	0.0395	1.0018	0	48.784	11.474	1.124	1.43	2.9835e+08	0.015	0	0.02	0.081	0.103	0.16	0.08	299.83	48.784	11.474	0.01	0.01	2.9835e+08	0.0234	0.0341	0.0029
0.9987	0.0383	0.9987	0	48.784	11.474	1.124	1.43	2.9835e+08	0.015	0	0.02	0.081	0.103	0.16	0.08	299.83	48.784	11.474	0.01	0.01	2.9835e+08	0.0378	0.0287	0.0091
0.9986	0.0412	0.9986	0	48.784	11.474	1.124	1.43	2.9835e+08	0.015	0	0.02	0.081	0.103	0.16	0.08	299.83	48.784	11.474	0.01	0.01	2.9835e+08	0.0003	0.0134	-0.0074
0.9986	0.0407	0.9986	0	48.784	11.474	1.124	1.43	2.9835e+08	0.015	0	0.02	0.081	0.103	0.16	0.08	299.83	48.784	11.474	0.01	0.01	2.9836e+08	-0.0198	0.0198	-0.0084
0.9984	0.0421	0.9984	0	48.784	11.474	1.124	1.43	2.9835e+08	0.015	0	0.02	0.081	0.103	0.16	0.08	299.83	48.784	11.474	0.01	0.01	2.9836e+08	-0.0086	0.0139	-0.0025
0.999	0.0425	0.999	0	48.784	11.474	1.124	1.43	2.9836e+08	0	-0.025	0.005	0.081	0.103	0.16	0.08	299.83	48.784	11.474	0.01	0.01	2.9836e+08	-0.0261	0.0005	-0.0154
0.9981	0.0399	0.9981	0	48.784	11.474	1.124	1.43	2.9836e+08	0	-0.025	0.005	0.081	0.103	0.16	0.08	299.83	48.784	11.474	0.01	0.01	2.9836e+08	-0.0183	-0.005	0.006
0.9973	0.0395	0.9973	0	48.784	11.474	1.124	1.43	2.9836e+08	0	-0.025	0.005	0.081	0.103	0.16	0.08	299.83	48.784	11.474	0.01	0.01	2.9836e+08	0.0054	-0.0163	0.0267
0.9992	0.0422	0.9992	0	48.784	11.474	1.124	1.43	2.9836e+08	0	-0.025	0.005	0.081	0.103	0.16	0.08	299.83	48.784	11.474	0.01	0.01	2.9836e+08	0.0108	-0.009	0.007
1.0027	0.0422	1.0027	0	48.784	11.474	1.124	1.43	2.9836e+08	0	-0.025	0.005	0.081	0.103	0.16	0.08	299.83	48.784	11.474	0.01	0.01	2.9836e+08	-0.015	-0.003	0.0145
1.0014	0.0413	1.0014	0	48.784	11.474	1.124	1.43	2.9836e+08	0.01	0	-0.025	0.081	0.103	0.16	0.08	299.83	48.784	11.474	0.01	0.01	2.9836e+08	-0.0106	-0.0072	-0.0145
0.9979	0.0401	0.9979	0	48.784	11.474	1.124	1.43	2.9836e+08	0.01	0	-0.025	0.081	0.103	0.16	0.08	299.83	48.784	11.474	0.01	0.01	2.9836e+08	-0.0245	-0.0073	-0.0092
0.9971	0.0383	0.9971	0	48.784	11.474	1.124	1.43	2.9836e+08	0.01	0	-0.025	0.081	0.103	0.16	0.08	299.83	48.784	11.474	0.01	0.01	2.9836e+08	-0.0438	-0.0113	-0.0153
1.0013	0.0384	1.0013	0	48.784	11.474	1.124	1.43	2.9836e+08	0.01	0	-0.025	0.081	0.103	0.16	0.08	299.83	48.784	11.474	0.01	0.01	2.9836e+08	-0.0516	-0.0034	0.0114
1.0031	0.0405	1.0031	0	48.784	11.474	1.124	1.43	2.9836e+08	0.01	0	-0.025	0.081	0.103	0.16	0.08	299.83	48.784	11.474	0.01	0.01	2.9836e+08	0.0074	-0.0096	0.0101
0.9965	0.0403	0.9965	0	48.784	11.474	1.124	1.43	2.9836e+08	0.01	0.01	0	0.081	0.103	0.16	0.08	299.83	48.784	11.474	0.01	0.01	2.9836e+08	-0.0112	-0.0089	-0.007
0.9947	0.0396	0.9947	0	48.784	11.474	1.124	1.43	2.9836e+08	0.01	0.01	0	0.081	0.103	0.16	0.08	299.83	48.784	11.474	0.01	0.01	2.9836e+08	-0.0977	-0.0027	-0.0083
1.0005	0.0388	1.0005	0	48.784	11.474	1.124	1.43	2.9836e+08	0.01	0.01	0	0.081	0.103	0.16	0.08	299.83	48.784	11.474	0.01	0.01	2.9836e+08	-0.0599	0.0008	-0.0252
0.9985	0.0371	0.9985	0	48.784	11.474	1.124	1.43	2.9836e+08	0.01	0.01	0	0.081	0.103	0.16	0.08	299.83	48.784	11.474	0.01	0.01	2.9836e+08	-0.019	0.0032	0.0015
0.9969	0.0375	0.9969	0	48.784	11.474	1.124	1.43	2.9836e+08	-0.005	0.005	0.01	0.081	0.103	0.16	0.08	299.83	48.784	11.474	0.01	0.01	2.9836e+08	-0.01	-0.0044	0.0112
0.9972	0.0394	0.9972	0	48.784	11.474	1.124	1.43	2.9836e+08	-0.005	0.005	0.01	0.081	0.103	0.16	0.08	299.83	48.784	11.474	0.01	0.01	2.9836e+08	-0.0397	-0.0149	0.0095
0.9994	0.0394	0.9994	0	48.784	11.474	1.124	1.43	2.9836e+08	-0.005	0.005	0.01	0.081	0.103	0.16	0.08	299.83	48.784	11.474	0.01	0.01	2.9836e+08	-0.0146	0.0012	0.0003
0.9982	0.0394	0.9982	0	48.784	11.474	1.124	1.43	2.9836e+08	-0.005	0.005	0.01	0.081	0.103	0.16	0.08	299.83	48.784	11.474	0.01	0.01	2.9836e+08	-0.0131	-0.0016	-0.009
0.997	0.0402	0.997	0	48.784	11.474	1.124	1.43	2.9836e+08	-0.005	0.005	0.01	0.081	0.103	0.16	0.08	299.83	48.784	11.474	0.01	0.01	2.9836e+08	-0.0382	-0.008	-0.0159
0.9973	0.0365	0.9973	0	48.784	11.474	1.124	1.43	2.9836e+08	-0.005	0.005	0.01	0.081	0.103	0.16	0.08	299.83	48.784	11.474	0.01	0.01	2.9836e+08	0.0079	-0.0028	-0.0051
0.9983	0.0374	0.9983	0	48.784	11.474	1.124	1.43	2.9836e+08	0	-0.015	0.035	0.081	0.103	0.16	0.08	299.83	48.784	11.474	0.01	0.01	2.9836e+08	0.0302	-0.0182	-0.0028
0.9993	0.0406	0.9993	0	48.784	11.474	1.124	1.43	2.9836e+08	0	-0.015	0.035	0.081	0.103	0.16	0.08	299.83	48.784	11.474	0.01	0.01	2.9836e+08	0.022	-0.0145	0.0171
1.0045	0.0396	1.0045	0	48.784	11.474	1.124	1.43	2.9836e+08	0	-0.015	0.035	0.081	0.103	0.16	0.08	299.83	48.784	11.474	0.01	0.01	2.9836e+08	0.021	-0.0044	0.0017
1.0032	0.0386	1.0032	0	48.784	11.474	1.124	1.43	2.9836e+08	0	-0.015	0.035	0.081	0.103	0.16	0.08	299.83	48.784	11.474	0.01	0.01	2.9836e+08	0.0023	-0.01	-0.012
0.9994	0.0382	0.9994	0	48.784	11.474	1.124	1.43	2.9836e+08	0.035	-0.035	0.025	0.081	0.103	0.16	0.08	299.83	48.784	11.474	0.01	0.01	2.9836e+08	0.0019	-0.0113	-0.0075
1.0004	0.0364	1.0004	0	48.784	11.474	1.124	1.43	2.9836e+08	0.035	-0.035	0.025	0.081	0.103	0.16	0.08	299.83	48.784	11.474	0.01	0.01	2.9836e+08	-0.0124	-0.001	0.0097
1.0059	0.0394	1.0059	0	48.784	11.474	1.124	1.43	2.9836e+08	0.035	-0.035	0.025	0.081	0.103	0.16	0.08	299.83	48.784	11.474	0.01	0.01	2.9836e+08	0.0084	0.0105	0.0075
1.0052	0.0414	1.0052	0	48.784	11.474	1.124	1.43	2.9836e+08	0.035	-0.035	0.025	0.081	0.103	0.16	0.08	299.83	48.784	11.474	0.01	0.01	2.9836e+08	0.0747	-0.0013	0.0191
0.998	0.0423	0.998	0	48.784	11.474	1.124	1.43	2.9836e+08	0.035	-0.035	0.025	0.081	0.103	0.16	0.08	299.83	48.784	11.474	0.01	0.01	2.9836e+08	0.0229	0.0119	0.0154
1.0005	0.0418	1.0005	0	48.784	11.474	1.124	1.43	2.9836e+08	0.035	-0.035	0.025	0.081	0.103	0.16	0.08	299.83	48.784	11.474	0.01	0.01	2.9836e+08	-0.0352	0.0123	-0.0092
1.0045	0.0401	1.0045	0	48.784	11.474	1.124	1.43	2.9836e+08	0	0.01	-0.005	0.081	0.103	0.16	0.08	299.83	48.784	11.474	0.01	0.01	2.9836e+08	0.0034	0.028	-0.0173
1.0001	0.0377	1.0001	0	48.784	11.474	1.124	1.43	2.9836e+08	0	0.01	-0.005	0.081	0.103	0.16	0.08	299.83	48.784	11.474	0.01	0.01	2.9836e+08	0.0562	0.0169	-0.0023
0.9974	0.0405	0.9974	0	48.784	11.474	1.124	1.43	2.9836e+08	0	0.01	-0.005	0.081	0.103	0.16	0.08	299.83	48.784	11.474	0.01	0.01	2.9836e+08	0.0216	0.0087	0.0087
0.9991	0.0423	0.9991	0	48.784	11.474	1.124	1.43	2.9836e+08	0	0.01	-0.005	0.081	0.103	0.16	0.08	299.83	48.784	11.474	0.01	0.01	2.9836e+08	-0.0014	0.013	-0.0105
0.9985	0.0422	0.9985	0	48.784	11.474	1.124	1.43	2.9836e+08	-0.035	0.045	-0.02	0.081	0.103	0.16	0.08	299.83	48.784	11.474	0.01	0.01	2.9836e+08	0.0067	0.0199	0.0152
0.9972	0.043	0.9972	0	48.784	11.474	1.124	1.43	2.9836e+08	-0.035	0.045	-0.02	0.081	0.103	0.16	0.08	299.83	48.784	11.474	0.01	0.01	2.9836e+08	-0.0148	0.0094	0.0004
0.9973	0.042	0.9973	0	48.784	11.474	1.124	1.43	2.9836e+08	-0.035	0.045	-0.02	0.081	0.103	0.16	0.08	299.83	48.784	11.474	0.01	0.01	2.9836e+08	-0.0467	0.0003	-0.0077
0.9956	0.0389	0.9956	0	48.784	11.474	1.124	1.43	2.9836e+08	-0.035	0.045	-0.02	0.081	0.103	0.16	0.08	299.83	48.784	11.474	0.01	0.01	2.9836e+08	0.0045	0.0045	0.0037
0.994	0.0408	0.994	0	48.784	11.474	1.124	1.43	2.9836e+08	-0.035	0.045	-0.02	0.081	0.103	0.16	0.08	299.83	48.784	11.474	0.01	0.01	2.9836e+08	0.0137	-0.0144	-0.0015
0.9969	0.0426	0.9969	0	48.784	11.474	1.124	1.43	2.9836e+08	-0.035	0.045	-0.02	0.081	0.103	0.16	0.08	299.83	48.784	11.474	0.01	0.01	2.9836e+08	-0.0379	-0.0081	-0.0021
1.0012	0.0406	1.0012	0	48.784	11.474	1.124	1.43	2.9836e+08	-0.01	-0.02	0.01	0.081	0.103	0.16	0.08	299.83	48.784	11.474	0.01	0.01	2.9836e+08	-0.0082	-0.0127	-0.0268
0.9972	0.0395	0.9972	0	48.784	11.474	1.124	1.43	2.9836e+08	-0.01	-0.02	0.01	0.081	0.103	0.16	0.08	299.83	48.784	11.474	0.01	0.01	2.9836e+08	0.0145	-0.0155	-0.0189
0.9936	0.0378	0.9936	0	48.784	11.474	1.124	1.43	2.9836e+08	-0.01	-0.02	0.01	0.081	0.103	0.16	0.08	299.83	48.784	11.474	0.01	0.01	2.9836e+08	-0.0581	-0.0282	-0.0325
0.9993	0.0367	0.9993	0	48.784	11.474	1.124	1.43	2.9836e+08	-0.01	-0.02	0.01	0.081	0.103	0.16	0.08	299.83	48.784	11.474	0.01	0.01	2.9836e+08	-0.0899	-0.0154	-0.0125
1.0051	0.0378	1.0051	0	48.784	11.474	1.124	1.43	2.9836e+08	0.015	-0.03	-0.01	0.081	0.103	0.16	0.08	299.83	48.784	11.474	0.01	0.01	2.9836e+08	-0.0097	-0.0097	-0.0014
0.9989	0.0403	0.9989	0	48.784	11.474	1.124	1.43	2.9836e+08	0.015	-0.03	-0.01	0.081	0.103	0.16	0.08	299.83	48.784	11.474	0.01	0.01	2.9836e+08	0.0389	-0.0084	0.0166
0.9961	0.0392	0.9961	0	48.784	11.474	1.124	1.43	2.9836e+08	0.015	-0.03	-0.01	0.081	0.103	0.16	0.08	299.83	48.784	11.474	0.01	0.01	2.9836e+08	-0.0359	-0.0011	0.015
1.0017	0.0386	1.0017	0	48.784	11.474	1.124	1.43	2.9836e+08	0.015	-0.03	-0.01	0.081	0.103	0.16	0.08	299.83	48.784	11.474	0.01	0.01	2.9836e+08	-0.0793	-0.0035	-0.0058
1.0046	0.0384	1.0046	0	48.784	11.474	1.124	1.43	2.9836e+08	0.015	-0.03	-0.01	0.081	0.103	0.16	0.08	299.83	48.784	11.474	0.01	0.01	2.9836e+08	-0.0124	-0.0022	0.0052
1.0031	0.0372	1.0031	0	48.784	11.474	1.124	1.43	2.9836e+08	0.015	-0.03	-0.01	0.081	0.103	0.16	0.08	299.83	48.784	11.474	0.01	0.01	2.9836e+08	0.0395	-0.0024	0.0102
1.0005	0.0385	1.0005	0	48.784	11.474	1.124	1.43	2.9836e+08	0.005	-0.01	0.015	0.081	0.103	0.16	0.08	299.83	48.784	11.474	0.01	0.01	2.9836e+08	-0.0316	-0.0203	-0.0073
1.0005	0.0393	1.0005	0	48.784	11.474	1.124	1.43	2.9836e+08	0.005	-0.01	0.015	0.081	0.103	0.16	0.08	299.83	48.784	11.474	0.01	0.01	2.9836e+08	-0.0212	0.0222	0.007
1.0023	0.0402	1.0023	0	48.784	11.474	1.124	1.43	2.9836e+08	0.005	-0.01	0.015	0.081	0.103	0.16	0.08	299.83	48.784	11.474	0.01	0.01	2.9836e+08	0.0363	0.02	-0.0064
1.0007	0.0411	1.0007	0	48.784	11.474	1.124	1.43	2.9836e+08	0.005	-0.01	0.015	0.081	0.103	0.16	0.08	299.83	48.784	11.474	0.01	0.01	2.9836e+08	-0.0172	0.0149	-0.0168
1.0018	0.0393	1.0018	0	48.784	11.474	1.124	1.43	2.9836e+08	0.005	-0.01	0.015	0.081	0.103	0.16	0.08	299.83	48.784	11.474	0.01	0.01	2.9836e+08	-0.0103	0.0155	0.0026
0.9988	0.0368	0.9988	0	48.784	11.474	1.124	1.43	2.9836e+08	0.005	-0.01	0.015	0.081	0.103	0.16	0.08	299.83	48.784	11.474	0.01	0.01	2.9836e+08	0.0412	0.013	0.023
0.9991	0.0413	0.9991	0	48.784	11.474	1.124	1.43	2.9836e+08	0.005	-0.01	0.015	0.081	0.103	0.16	0.08	299.83	48.784	11.474	0.01	0.01	2.9836e+08	0.0389	0.0205	0.001
1.0011	0.0412	1.0011	0	48.784	11.474	1.124	1.43	2.9836e+08	0.005	-0.01	0.015	0.081	0.103	0.16	0.08	299.83	48.784	11.474	0.01	0.01	2.9836e+08	0.0208	-0.0022	0.0111
1.0018	0.0409	1.0018	0	48.784	11.474	1.124	1.43	2.9836e+08	0.005	-0.01	0.015	0.081	0.103	0.16	0.08	299.83	48.784	11.474	0.01	0.01	2.9836e+08	0.0137	0.0227	0.0064
1.0004	0.0409	1.0004	0	48.784	11.474	1.124	1.43	2.9836e+08	-0.025	0.035	0.025	0.081	0.103	0.16	0.08	299.83	48.784	11.474	0.01	0.01	2.9836e+08	0.0374	0.0062	-0.0124
0.9955	0.039	0.9955	0	48.784	11.474	1.124	1.43	2.9836e+08	-0.025	0.035	0.025	0.081	0.103	0.16	0.08	299.83	48.784	11.474	0.01	0.01	2.9836e+08	-0.0427	0.0256	0.0007
0.9998	0.0394	0.9998	0	48.784	11.474	1.124	1.43	2.9836e+08	-0.025	0.035	0.025	0.081	0.103	0.16	0.08	299.83	48.784	11.474	0.01	0.01	2.9836e+08	-0.0268	0.0068	0.0096
1.0043	0.0413	1.0043	0	48.784	11.474	1.124	1.43	2.9836e+08	-0.025	0.035	0.025	0.081	0.103	0.16	0.08	299.83	48.784	11.474	0.01	0.01	2.9836e+08	0.0182	0.0121	0.0097
0.997	0.0421	0.997	0	48.784	11.474	1.124	1.43	2.9836e+08	-0.025	0.035	0.025	0.081	0.103	0.16	0.08	299.83	48.784	11.474	0.01	0.01	2.9836e+08	0.0165	0.0195	0.0131
0.9924	0.0405	0.9924	0	48.784	11.474	1.124	1.43	2.9836e+08	0	-0.005	-0.03	0.081	0.103	0.16	0.08	299.83	48.784	11.474	0.01	0.01	2.9836e+08	-0.0291	0.0054	-0.0039
0.9989	0.0406	0.9989	0	48.784	11.474	1.124	1.43	2.9836e+08	0	-0.005	-0.03	0.081	0.103	0.16	0.08	299.83	48.784	11.474	0.01	0.01	2.9836e+08	-0.0509	0.014	-0.0162
1.0012	0.0385	1.0012	0	48.784	11.474	1.124	1.43	2.9836e+08	0	-0.005	-0.03	0.081	0.103	0.16	0.08	299.83	48.784	11.474	0.01	0.01	2.9836e+08	0.0088	0.0014	-0.005
0.9986	0.039	0.9986	0	48.784	11.474	1.124	1.43	2.9836e+08	0	-0.005	-0.03	0.081	0.103	0.16	0.08	299.83	48.784	11.474	0.01	0.01	2.9836e+08	0.0086	0.015	0.0165
0.9963	0.0394	0.9963	0	48.784	11.474	1.124	1.43	2.9836e+08	0	-0.005	-0.03	0.081	0.103	0.16	0.08	299.83	48.784	11.474	0.01	0.01	2.9836e+08	-0.0365	0.0122	0.0012
0.9968	0.0404	0.9968	0	48.784	11.474	1.124	1.43	2.9836e+08	0	-0.005	-0.03	0.081	0.103	0.16	0.08	299.83	48.784	11.474	0.01	0.01	2.9836e+08	-0.0308	-0.0196	-0.0032
0.9975	0.0411	0.9975	0	48.784	11.474	1.124	1.43	2.9836e+08	0.025	-0.01	0.005	0.081	0.103	0.16	0.08	299.83	48.784	11.474	0.01	0.01	2.9836e+08	-0.026	0.0056	-0.0179
0.9998	0.0405	0.9998	0	48.784	11.474	1.124	1.43	2.9836e+08	0.025	-0.01	0.005	0.081	0.103	0.16	0.08	299.83	48.784	11.474	0.01	0.01	2.9836e+08	-0.0312	-0.0006	-0.0064
0.996	0.0382	0.996	0	48.784	11.474	1.124	1.43	2.9836e+08	0.025	-0.01	0.005	0.081	0.103	0.16	0.08	299.83	48.784	11.474	0.01	0.01	2.9836e+08	-0.0284	-0.0032	-0.0054
0.9963	0.0386	0.9963	0	48.784	11.474	1.124	1.43	2.9836e+08	0.025	-0.01	0.005	0.081	0.103	0.16	0.08	299.83	48.784	11.474	0.01	0.01	2.9836e+08	-0.0318	-0.0118	-0.0007
0.9979	0.0409	0.9979	0	48.784	11.474	1.124	1.43	2.9836e+08	-0.01	0.02	-0.025	0.081	0.103	0.16	0.08	299.83	48.784	11.474	0.01	0.01	2.9836e+08	-0.014	-0.0081	0.0001
1.0017	0.0396	1.0017	0	48.784	11.474	1.124	1.43	2.9836e+08	-0.01	0.02	-0.025	0.081	0.103	0.16	0.08	299.83	48.784	11.474	0.01	0.01	2.9836e+08	-0.0215	-0.0086	0.0001
1.0011	0.0406	1.0011	0	48.784	11.474	1.124	1.43	2.9836e+08	-0.01	0.02	-0.025	0.081	0.103	0.16	0.08	299.83	48.784	11.474	0.01	0.01	2.9836e+08	0.0068	-0.0279	-0.0039
0.9981	0.0394	0.9981	0	48.784	11.474	1.124	1.43	2.9836e+08	-0.01	0.02	-0.025	0.081	0.103	0.16	0.08	299.83	48.784	11.474	0.01	0.01	2.9836e+08	-0.0137	-0.0067	0.0054
1.0003	0.0375	1.0003	0	48.784	11.474	1.124	1.43	2.9836e+08	-0.01	0.02	-0.025	0.081	0.103	0.16	0.08	299.83	48.784	11.474	0.01	0.01	2.9836e+08	-0.0476	-0.0251	-0.0049
1.0051	0.039	1.0051	0	48.784	11.474	1.124	1.43	2.9836e+08	-0.01	0.02	-0.025	0.081	0.103	0.16	0.08	299.83	48.784	11.474	0.01	0.01	2.9836e+08	-0.0308	-0.0001	0.0135
1.0044	0.0389	1.0044	0	48.784	11.474	1.124	1.43	2.9836e+08	0.01	-0.03	0.09	0.081	0.103	0.16	0.08	299.83	48.784	11.474	0.01	0.01	2.9836e+08	0.0428	-0.0055	0.017
0.996	0.0392	0.996	0	48.784	11.474	1.124	1.43	2.9836e+08	0.01	-0.03	0.09	0.081	0.103	0.16	0.08	299.83	48.784	11.474	0.01	0.01	2.9836e+08	0.0155	-0.0024	0.0104
0.9992	0.0396	0.9992	0	48.784	11.474	1.124	1.43	2.9836e+08	0.01	-0.03	0.09	0.081	0.103	0.16	0.08	299.83	48.784	11.474	0.01	0.01	2.9836e+08	-0.0412	0.0023	-0.0044
1.0058	0.0392	1.0058	0	48.784	11.474	1.124	1.43	2.9836e+08	0.01	-0.03	0.09	0.081	0.103	0.16	0.08	299.83	48.784	11.474	0.01	0.01	2.9836e+08	0.0025	0.0129	0.0018
1.0048	0.0387	1.0048	0	48.784	11.474	1.124	1.43	2.9836e+08	-0.025	0.015	0.02	0.081	0.103	0.16	0.08	299.83	48.784	11.474	0.01	0.01	2.9836e+08	0.0486	0.018	0.0107
0.9991	0.0387	0.9991	0	48.784	11.474	1.124	1.43	2.9836e+08	-0.025	0.015	0.02	0.081	0.103	0.16	0.08	299.83	48.784	11.474	0.01	0.01	2.9836e+08	0.0037	0.0227	-0.0147
1.0002	0.0405	1.0002	0	48.784	11.474	1.124	1.43	2.9836e+08	-0.025	0.015	0.02	0.081	0.103	0.16	0.08	299.83	48.784	11.474	0.01	0.01	2.9836e+08	-0.048	0.0081	-0.0107
0.9998	0.0389	0.9998	0	48.784	11.474	1.124	1.43	2.9836e+08	-0.025	0.015	0.02	0.081	0.103	0.16	0.08	299.83	48.784	11.474	0.01	0.01	2.9836e+08	0.0097	0.0206	-0.0002
0.9986	0.042	0.9986	0	48.784	11.474	1.124	1.43	2.9836e+08	-0.025	0.015	0.02	0.081	0.103	0.16	0.08	299.83	48.784	11.474	0.01	0.01	2.9836e+08	0.0149	0.0212	0.0005
0.9964	0.0393	0.9964	0	48.784	11.474	1.124	1.43	2.9836e+08	-0.025	0.015	0.02	0.081	0.103	0.16	0.08	299.83	48.784	11.474	0.01	0.01	2.9836e+08	-0.0224	-0.0042	0.0053
0.9986	0.038	0.9986	0	48.784	11.474	1.124	1.43	2.9836e+08	0.005	0.015	0	0.081	0.103	0.16	0.08	299.83	48.784	11.474	0.01	0.01	2.9836e+08	0.0398	0.0003	0.0075
0.9986	0.0403	0.9986	0	48.784	11.474	1.124	1.43	2.9836e+08	0.005	0.015	0	0.081	0.103	0.16	0.08	299.83	48.784	11.474	0.01	0.01	2.9836e+08	0.0628	0.0102	-0.0052
0.9987	0.0414	0.9987	0	48.784	11.474	1.124	1.43	2.9836e+08	0.005	0.015	0	0.081	0.103	0.16	0.08	299.83	48.784	11.474	0.01	0.01	2.9836e+08	0.0132	0.0012	0.0003
1.0013	0.0398	1.0013	0	48.784	11.474	1.124	1.43	2.9836e+08	0.005	0.015	0	0.081	0.103	0.16	0.08	299.83	48.784	11.474	0.01	0.01	2.9836e+08	-0.0219	0.0084	-0.0174
0.9995	0.039	0.9995	0	48.784	11.474	1.124	1.43	2.9836e+08	0.02	-0.015	-0.015	0.081	0.103	0.16	0.08	299.83	48.784	11.474	0.01	0.01	2.9836e+08	0.0284	0.0003	-0.0387
0.9942	0.0383	0.9942	0	48.784	11.474	1.124	1.43	2.9836e+08	0.02	-0.015	-0.015	0.081	0.103	0.16	0.08	299.83	48.784	11.474	0.01	0.01	2.9836e+08	0.0112	0.0031	-0.0079
0.9969	0.0385	0.9969	0	48.784	11.474	1.124	1.43	2.9836e+08	0.02	-0.015	-0.015	0.081	0.103	0.16	0.08	299.83	48.784	11.474	0.01	0.01	2.9836e+08	-0.0228	0.0203	-0.0024
1.0036	0.0402	1.0036	0	48.784	11.474	1.124	1.43	2.9836e+08	0.02	-0.015	-0.015	0.081	0.103	0.16	0.08	299.83	48.784	11.474	0.01	0.01	2.9836e+08	0.0095	-0.0032	0.0117
0.9992	0.0419	0.9992	0	48.784	11.474	1.124	1.43	2.9836e+08	0.02	-0.015	-0.015	0.081	0.103	0.16	0.08	299.83	48.784	11.474	0.01	0.01	2.9836e+08	0.0422	0.0103	0.0055
0.9935	0.0415	0.9935	0	48.784	11.474	1.124	1.43	2.9836e+08	0.02	-0.015	-0.015	0.081	0.103	0.16	0.08	299.83	48.784	11.474	0.01	0.01	2.9836e+08	-0.0098	0.0028	-0.0054
0.998	0.0407	0.998	0	48.784	11.474	1.124	1.43	2.9836e+08	-0.005	0.01	0	0.081	0.103	0.16	0.08	299.83	48.784	11.474	0.01	0.01	2.9836e+08	-0.0846	0.0179	-0.0092
1.0018	0.04	1.0018	0	48.784	11.474	1.124	1.43	2.9836e+08	-0.005	0.01	0	0.081	0.103	0.16	0.08	299.83	48.784	11.474	0.01	0.01	2.9836e+08	-0.0034	0.0138	-0.0056
0.9986	0.0392	0.9986	0	48.784	11.474	1.124	1.43	2.9836e+08	-0.005	0.01	0	0.081	0.103	0.16	0.08	299.83	48.784	11.474	0.01	0.01	2.9836e+08	0.0076	0.018	0.008
0.9975	0.041	0.9975	0	48.784	11.474	1.124	1.43	2.9836e+08	-0.005	0.01	0	0.081	0.103	0.16	0.08	299.83	48.784	11.474	0.01	0.01	2.9836e+08	-0.0512	0.009	0.0006
0.9975	0.0401	0.9975	0	48.784	11.474	1.124	1.43	2.9836e+08	0	0.01	-0.015	0.081	0.103	0.16	0.08	299.83	48.784	11.474	0.01	0.01	2.9836e+08	-0.0266	-0.0059	0.0077
0.9983	0.0414	0.9983	0	48.784	11.474	1.124	1.43	2.9836e+08	0	0.01	-0.015	0.081	0.103	0.16	0.08	299.83	48.784	11.474	0.01	0.01	2.9836e+08	0.0042	0.0118	-0.0051
1.0007	0.0432	1.0007	0	48.784	11.474	1.124	1.43	2.9836e+08	0	0.01	-0.015	0.081	0.103	0.16	0.08	299.83	48.784	11.474	0.01	0.01	2.9836e+08	-0.0554	-0.0186	-0.0049
1.0004	0.0398	1.0004	0	48.784	11.474	1.124	1.43	2.9836e+08	0	0.01	-0.015	0.081	0.103	0.16	0.08	299.83	48.784	11.474	0.01	0.01	2.9836e+08	-0.0401	-0.0078	-0.0096
0.9996	0.0389	0.9996	0	48.784	11.474	1.124	1.43	2.9836e+08	0	0.01	-0.015	0.081	0.103	0.16	0.08	299.83	48.784	11.474	0.01	0.01	2.9836e+08	0.0088	-0.0192	0.0022
1.0008	0.041	1.0008	0	48.784	11.474	1.124	1.43	2.9836e+08	0	0.01	-0.015	0.081	0.103	0.16	0.08	299.83	48.784	11.474	0.01	0.01	2.9836e+08	-0.02	-0.0217	-0.0033
1.0041	0.0401	1.0041	0	48.784	11.474	1.124	1.43	2.9836e+08	0.015	-0.015	0.005	0.081	0.103	0.16	0.08	299.83	48.784	11.474	0.01	0.01	2.9836e+08	-0.0276	0.003	-0.0079
1.0057	0.0392	1.0057	0	48.784	11.474	1.124	1.43	2.9836e+08	0.015	-0.015	0.005	0.081	0.103	0.16	0.08	299.83	48.784	11.474	0.01	0.01	2.9836e+08	0.0185	-0.0161	-0.0046
1.0011	0.0386	1.0011	0	48.784	11.474	1.124	1.43	2.9836e+08	0.015	-0.015	0.005	0.081	0.103	0.16	0.08	299.83	48.784	11.474	0.01	0.01	2.9836e+08	0.0177	-0.0137	-0.0097
0.9994	0.0371	0.9994	0	48.784	11.474	1.124	1.43	2.9836e+08	0.015	-0.015	0.005	0.081	0.103	0.16	0.08	299.83	48.784	11.474	0.01	0.01	2.9836e+08	-0.0447	-0.0066	-0.0091
1.0055	0.0374	1.0055	0	48.784	11.474	1.124	1.43	2.9836e+08	-0.02	-0.02	0.06	0.081	0.103	0.16	0.08	299.83	48.784	11.474	0.01	0.01	2.9836e+08	-0.0311	0.005	0.0016
1.0061	0.0402	1.0061	0	48.784	11.474	1.124	1.43	2.9836e+08	-0.02	-0.02	0.06	0.081	0.103	0.16	0.08	299.83	48.784	11.474	0.01	0.01	2.9836e+08	0.0405	0.0017	-0.0028
0.9973	0.0399	0.9973	0	48.784	11.474	1.124	1.43	2.9836e+08	-0.02	-0.02	0.06	0.081	0.103	0.16	0.08	299.83	48.784	11.474	0.01	0.01	2.9836e+08	-0.0066	-0.0036	0.0083
0.9948	0.0386	0.9948	0	48.784	11.474	1.124	1.43	2.9836e+08	-0.02	-0.02	0.06	0.081	0.103	0.16	0.08	299.83	48.784	11.474	0.01	0.01	2.9836e+08	-0.0585	0.0268	-0.0136
1.0004	0.0381	1.0004	0	48.784	11.474	1.124	1.43	2.9836e+08	-0.02	-0.02	0.06	0.081	0.103	0.16	0.08	299.83	48.784	11.474	0.01	0.01	2.9836e+08	-0.0229	0.0224	-0.0038
0.9988	0.0367	0.9988	0	48.784	11.474	1.124	1.43	2.9836e+08	-0.02	-0.02	0.06	0.081	0.103	0.16	0.08	299.83	48.784	11.474	0.01	0.01	2.9836e+08	0.0201	0.0077	0.0017
0.9961	0.0381	0.9961	0	48.784	11.474	1.124	1.43	2.9836e+08	0.01	0	0.045	0.081	0.103	0.16	0.08	299.83	48.784	11.474	0.01	0.01	2.9836e+08	-0.007	0.0133	0.0143
0.9968	0.0407	0.9968	0	48.784	11.474	1.124	1.43	2.9836e+08	0.01	0	0.045	0.081	0.103	0.16	0.08	299.83	48.784	11.474	0.01	0.01	2.9836e+08	-0.0298	0.0019	0.0102
0.9957	0.0407	0.9957	0	48.784	11.474	1.124	1.43	2.9836e+08	0.01	0	0.045	0.081	0.103	0.16	0.08	299.83	48.784	11.474	0.01	0.01	2.9836e+08	-0.0292	0.0057	0.0048
0.9949	0.0413	0.9949	0	48.784	11.474	1.124	1.43	2.9836e+08	0.01	0	0.045	0.081	0.103	0.16	0.08	299.83	48.784	11.474	0.01	0.01	2.9836e+08	-0.0263	0.0039	-0.0004
0.9958	0.0404	0.9958	0	48.784	11.474	1.124	1.43	2.9836e+08	-0.005	0.005	-0.015	0.081	0.103	0.16	0.08	299.83	48.784	11.474	0.01	0.01	2.9836e+08	-0.0006	0.0082	-0.0136
0.9946	0.0391	0.9946	0	48.784	11.474	1.124	1.43	2.9836e+08	-0.005	0.005	-0.015	0.081	0.103	0.16	0.08	299.83	48.784	11.474	0.01	0.01	2.9836e+08	0.0306	-0.0028	-0.0012
0.9954	0.0404	0.9954	0	48.784	11.474	1.124	1.43	2.9836e+08	-0.005	0.005	-0.015	0.081	0.103	0.16	0.08	299.83	48.784	11.474	0.01	0.01	2.9836e+08	0.0396	0.0098	-0.0019
0.9978	0.0414	0.9978	0	48.784	11.474	1.124	1.43	2.9836e+08	-0.005	0.005	-0.015	0.081	0.103	0.16	0.08	299.83	48.784	11.474	0.01	0.01	2.9836e+08	0.0112	0.0046	0.0114
1.0008	0.0411	1.0008	0	48.784	11.474	1.124	1.43	2.9836e+08	-0.005	0.005	-0.015	0.081	0.103	0.16	0.08	299.83	48.784	11.474	0.01	0.01	2.9836e+08	0.0038	0.0076	-0.0092
1.0012	0.041	1.0012	0	48.784	11.474	1.124	1.43	2.9836e+08	-0.005	0.005	-0.015	0.081	0.103	0.16	0.08	299.83	48.784	11.474	0.01	0.01	2.9836e+08	-0.0016	-0.0241	-0.016
0.9986	0.0393	0.9986	0	48.784	11.474	1.124	1.43	2.9836e+08	-0.005	0.005	-0.015	0.081	0.103	0.16	0.08	299.83	48.784	11.474	0.01	0.01	2.9836e+08	-0.0247	-0.0183	-0.018
0.9988	0.0376	0.9988	0	48.784	11.474	1.124	1.43	2.9836e+08	-0.005	0.005	-0.015	0.081	0.103	0.16	0.08	299.83	48.784	11.474	0.01	0.01	2.9836e+08	-0.0465	-0.0124	-0.0084
1.0055	0.0404	1.0055	0	48.784	11.474	1.124	1.43	2.9836e+08	-0.005	0.005	-0.015	0.081	0.103	0.16	0.08	299.83	48.784	11.474	0.01	0.01	2.9836e+08	-0.0431	-0.0002	0.011
1.0061	0.0399	1.0061	0	48.784	11.474	1.124	1.43	2.9836e+08	-0.005	0.005	-0.015	0.081	0.103	0.16	0.08	299.83	48.784	11.474	0.01	0.01	2.9836e+08	0.0111	-0.021	0.0079
0.9995	0.0406	0.9995	0	48.784	11.474	1.124	1.43	2.9836e+08	0.01	-0.01	0.005	0.081	0.103	0.16	0.08	299.83	48.784	11.474	0.01	0.01	2.9836e+08	-0.0177	-0.016	-0.0046
0.9999	0.04	0.9999	0	48.784	11.474	1.124	1.43	2.9836e+08	0.01	-0.01	0.005	0.081	0.103	0.16	0.08	299.83	48.784	11.474	0.01	0.01	2.9836e+08	-0.0778	-0.0247	-0.006
1.0055	0.0384	1.0055	0	48.784	11.474	1.124	1.43	2.9836e+08	0.01	-0.01	0.005	0.081	0.103	0.16	0.08	299.83	48.784	11.474	0.01	0.01	2.9836e+08	-0.0626	-0.0132	-0.0023
1.0054	0.0361	1.0054	0	48.784	11.474	1.124	1.43	2.9836e+08	0.01	-0.01	0.005	0.081	0.103	0.16	0.08	299.83	48.784	11.474	0.01	0.01	2.9836e+08	0.0547	-0.0029	0.0104
1.0013	0.0386	1.0013	0	48.784	11.474	1.124	1.43	2.9836e+08	0.01	-0.01	0.005	0.081	0.103	0.16	0.08	299.83	48.784	11.474	0.01	0.01	2.9836e+08	0.031	-0.0119	0.0024
1.0009	0.0396	1.0009	0	48.784	11.474	1.124	1.43	2.9836e+08	0.01	-0.01	0.005	0.081	0.103	0.16	0.08	299.83	48.784	11.474	0.01	0.01	2.9836e+08	-0.0369	0.013	-0.0086
1.0028	0.0391	1.0028	0	48.784	11.474	1.124	1.43	2.9836e+08	0.005	-0.015	-0.02	0.081	0.103	0.16	0.08	299.83	48.784	11.474	0.01	0.01	2.9836e+08	0.0155	-0.0061	-0.0027
1.0018	0.0399	1.0018	0	48.784	11.474	1.124	1.43	2.9836e+08	0.005	-0.015	-0.02	0.081	0.103	0.16	0.08	299.83	48.784	11.474	0.01	0.01	2.9836e+08	0.0505	0.0135	-0.0138
0.998	0.038	0.998	0	48.784	11.474	1.124	1.43	2.9836e+08	0.005	-0.015	-0.02	0.081	0.103	0.16	0.08	299.83	48.784	11.474	0.01	0.01	2.9836e+08	0.0237	0.0124	-0.0172
0.9985	0.0364	0.9985	0	48.784	11.474	1.124	1.43	2.9836e+08	0.005	-0.015	-0.02	0.081	0.103	0.16	0.08	299.83	48.784	11.474	0.01	0.01	2.9836e+08	0.0372	0.0085	0.007
0.9974	0.0387	0.9974	0	48.784	11.474	1.124	1.43	2.9836e+08	-0.005	0	0.005	0.081	0.103	0.16	0.08	299.83	48.784	11.474	0.01	0.01	2.9836e+08	0.0767	-0.0068	0.0042
0.9984	0.0402	0.9984	0	48.784	11.474	1.124	1.43	2.9836e+08	-0.005	0	0.005	0.081	0.103	0.16	0.08	299.83	48.784	11.474	0.01	0.01	2.9836e+08	0.0362	0.0117	0.0268
0.9985	0.0398	0.9985	0	48.784	11.474	1.124	1.43	2.9836e+08	-0.005	0	0.005	0.081	0.103	0.16	0.08	299.83	48.784	11.474	0.01	0.01	2.9836e+08	0.0153	0.0246	0.0147
0.9987	0.0402	0.9987	0	48.784	11.474	1.124	1.43	2.9836e+08	-0.005	0	0.005	0.081	0.103	0.16	0.08	299.83	48.784	11.474	0.01	0.01	2.9836e+08	0.0389	0.0118	-0.0103
0.9935	0.0395	0.9935	0	48.784	11.474	1.124	1.43	2.9836e+08	-0.005	0	0.005	0.081	0.103	0.16	0.08	299.83	48.784	11.474	0.01	0.01	2.9836e+08	0.0075	0.022	-0.0133
0.9946	0.0389	0.9946	0	48.784	11.474	1.124	1.43	2.9836e+08	-0.005	0	0.005	0.081	0.103	0.16	0.08	299.83	48.784	11.474	0.01	0.01	2.9836e+08	-0.0131	0.0309	-0.0066
1.0028	0.0421	1.0028	0	48.784	11.474	1.124	1.43	2.9836e+08	-0.02	0	0	0.081	0.103	0.16	0.08	299.83	48.784	11.474	0.01	0.01	2.9836e+08	0.0154	0.0252	0.0081
0.9976	0.0427	0.9976	0	48.784	11.474	1.124	1.43	2.9836e+08	-0.02	0	0	0.081	0.103	0.16	0.08	299.83	48.784	11.474	0.01	0.01	2.9836e+08	0.0605	0.002	0.0004
0.9912	0.0428	0.9912	0	48.784	11.474	1.124	1.43	2.9836e+08	-0.02	0	0	0.081	0.103	0.16	0.08	299.83	48.784	11.474	0.01	0.01	2.9836e+08	-0.0222	0.0183	0.0106
0.9965	0.0416	0.9965	0	48.784	11.474	1.124	1.43	2.9836e+08	-0.02	0	0	0.081	0.103	0.16	0.08	299.83	48.784	11.474	0.01	0.01	2.9836e+08	-0.0564	0.0271	-0.0125
1.0021	0.0384	1.0021	0	48.784	11.474	1.124	1.43	2.9836e+08	0	0.01	-0.005	0.081	0.103	0.16	0.08	299.83	48.784	11.474	0.01	0.01	2.9836e+08	0.0238	0.0306	0.0098
0.9984	0.0399	0.9984	0	48.784	11.474	1.124	1.43	2.9836e+08	0	0.01	-0.005	0.081	0.103	0.16	0.08	299.83	48.784	11.474	0.01	0.01	2.9836e+08	0.0323	0.007	0.0112
0.9988	0.0417	0.9988	0	48.784	11.474	1.124	1.43	2.9836e+08	0	0.01	-0.005	0.081	0.103	0.16	0.08	299.83	48.784	11.474	0.01	0.01	2.9836e+08	-0.0149	0.0295	0.0061
1.0006	0.0417	1.0006	0	48.784	11.474	1.124	1.43	2.9836e+08	0	0.01	-0.005	0.081	0.103	0.16	0.08	299.83	48.784	11.474	0.01	0.01	2.9836e+08	-0.0439	0.0001	-0.0033
1.0012	0.0427	1.0012	0	48.784	11.474	1.124	1.43	2.9836e+08	0	0.01	-0.005	0.081	0.103	0.16	0.08	299.83	48.784	11.474	0.01	0.01	2.9836e+08	-0.0283	0.0188	0.0073
1.0019	0.0417	1.0019	0	48.784	11.474	1.124	1.43	2.9836e+08	0	0.01	-0.005	0.081	0.103	0.16	0.08	299.83	48.784	11.474	0.01	0.01	2.9836e+08	-0.0399	-0.0116	-0.0034
0.9992	0.039	0.9992	0	48.784	11.474	1.124	1.43	2.9836e+08	0.005	0.015	0.045	0.081	0.103	0.16	0.08	299.83	48.784	11.474	0.01	0.01	2.9836e+08	-0.0453	0.0069	-0.011
1.0009	0.0381	1.0009	0	48.784	11.474	1.124	1.43	2.9836e+08	0.005	0.015	0.045	0.081	0.103	0.16	0.08	299.83	48.784	11.474	0.01	0.01	2.9836e+08	-0.0108	-0.0176	0.0109
1.0036	0.0404	1.0036	0	48.784	11.474	1.124	1.43	2.9836e+08	0.005	0.015	0.045	0.081	0.103	0.16	0.08	299.83	48.784	11.474	0.01	0.01	2.9836e+08	-0.0195	-0.0092	0.0009
1.0034	0.0398	1.0034	0	48.784	11.474	1.124	1.43	2.9836e+08	0.005	0.015	0.045	0.081	0.103	0.16	0.08	299.83	48.784	11.474	0.01	0.01	2.9836e+08	-0.0246	-0.0024	0.01
1.0048	0.0398	1.0048	0	48.784	11.474	1.124	1.43	2.9836e+08	0.025	0.01	0.005	0.081	0.103	0.16	0.08	299.83	48.784	11.474	0.01	0.01	2.9836e+08	-0.0217	-0.0025	0.004
0.9996	0.0387	0.9996	0	48.784	11.474	1.124	1.43	2.9836e+08	0.025	0.01	0.005	0.081	0.103	0.16	0.08	299.83	48.784	11.474	0.01	0.01	2.9836e+08	-0.0512	-0.0142	-0.0073
0.9991	0.0367	0.9991	0	48.784	11.474	1.124	1.43	2.9836e+08	0.025	0.01	0.005	0.081	0.103	0.16	0.08	299.83	48.784	11.474	0.01	0.01	2.9836e+08	-0.0175	-0.0025	-0.0034
1.0011	0.0372	1.0011	0	48.784	11.474	1.124	1.43	2.9836e+08	0.025	0.01	0.005	0.081	0.103	0.16	0.08	299.83	48.784	11.474	0.01	0.01	2.9836e+08	-0.0419	-0.0054	0.0033
1.002	0.0397	1.002	0	48.784	11.474	1.124	1.43	2.9836e+08	0.025	0.01	0.005	0.081	0.103	0.16	0.08	299.83	48.784	11.474	0.01	0.01	2.9836e+08	0.019	-0.0076	0.0042
0.9984	0.0398	0.9984	0	48.784	11.474	1.124	1.43	2.9836e+08	0.025	0.01	0.005	0.081	0.103	0.16	0.08	299.83	48.784	11.474	0.01	0.01	2.9836e+08	0.0062	-0.0105	0.0109
0.9944	0.0397	0.9944	0	48.784	11.474	1.124	1.43	2.9836e+08	-0.02	-0.005	0.04	0.081	0.103	0.16	0.08	299.83	48.784	11.474	0.01	0.01	2.9836e+08	-0.029	0.006	-0.0089
0.9965	0.0385	0.9965	0	48.784	11.474	1.124	1.43	2.9836e+08	-0.02	-0.005	0.04	0.081	0.103	0.16	0.08	299.83	48.784	11.474	0.01	0.01	2.9836e+08	0.0027	-0.0049	-0.0016
0.9974	0.0362	0.9974	0	48.784	11.474	1.124	1.43	2.9836e+08	-0.02	-0.005	0.04	0.081	0.103	0.16	0.08	299.83	48.784	11.474	0.01	0.01	2.9836e+08	-0.0074	0.0156	-0.0074
0.9984	0.0369	0.9984	0	48.784	11.474	1.124	1.43	2.9836e+08	-0.02	-0.005	0.04	0.081	0.103	0.16	0.08	299.83	48.784	11.474	0.01	0.01	2.9836e+08	0.0305	0.0037	0.0116
0.9969	0.0411	0.9969	0	48.784	11.474	1.124	1.43	2.9836e+08	-0.02	-0.01	-0.02	0.081	0.103	0.16	0.08	299.83	48.784	11.474	0.01	0.01	2.9836e+08	0.0265	0.0045	0.0068
0.9971	0.0403	0.9971	0	48.784	11.474	1.124	1.43	2.9836e+08	-0.02	-0.01	-0.02	0.081	0.103	0.16	0.08	299.83	48.784	11.474	0.01	0.01	2.9836e+08	0.0014	-0.0028	-0.0177
0.9964	0.0408	0.9964	0	48.784	11.474	1.124	1.43	2.9836e+08	-0.02	-0.01	-0.02	0.081	0.103	0.16	0.08	299.83	48.784	11.474	0.01	0.01	2.9836e+08	-0.0146	0.0108	0.0008
0.9985	0.0396	0.9985	0	48.784	11.474	1.124	1.43	2.9836e+08	-0.02	-0.01	-0.02	0.081	0.103	0.16	0.08	299.83	48.784	11.474	0.01	0.01	2.9836e+08	0.0191	0.022	-0.0163
0.9962	0.0377	0.9962	0	48.784	11.474	1.124	1.43	2.9836e+08	-0.02	-0.01	-0.02	0.081	0.103	0.16	0.08	299.83	48.784	11.474	0.01	0.01	2.9836e+08	0.0317	0.0071	-0.0169
0.9953	0.0388	0.9953	0	48.784	11.474	1.124	1.43	2.9836e+08	-0.02	-0.01	-0.02	0.081	0.103	0.16	0.08	299.83	48.784	11.474	0.01	0.01	2.9836e+08	0.0123	0.0051	0.0021
1.0006	0.0404	1.0006	0	48.784	11.474	1.124	1.43	2.9836e+08	-0.005	-0.005	-0.02	0.081	0.103	0.16	0.08	299.83	48.784	11.474	0.01	0.01	2.9836e+08	0.0463	0.0208	0.0151
1.0008	0.0398	1.0008	0	48.784	11.474	1.124	1.43	2.9836e+08	-0.005	-0.005	-0.02	0.081	0.103	0.16	0.08	299.83	48.784	11.474	0.01	0.01	2.9836e+08	0.0441	0.0128	0.0082
1.0012	0.041	1.0012	0	48.784	11.474	1.124	1.43	2.9836e+08	-0.005	-0.005	-0.02	0.081	0.103	0.16	0.08	299.83	48.784	11.474	0.01	0.01	2.9836e+08	0.0239	0.0108	-0.0105
1.0006	0.0399	1.0006	0	48.784	11.474	1.124	1.43	2.9836e+08	-0.005	-0.005	-0.02	0.081	0.103	0.16	0.08	299.83	48.784	11.474	0.01	0.01	2.9836e+08	-0.0207	-0.0091	-0.0264
1.0012	0.0388	1.0012	0	48.784	11.474	1.124	1.43	2.9836e+08	0	0	0	0.081	0.103	0.16	0.08	299.83	48.784	11.474	0.01	0.01	2.9836e+08	-0.0241	0.007	-0.0068
1.005	0.0409	1.005	0	48.784	11.474	1.124	1.43	2.9836e+08	0	0	0	0.081	0.103	0.16	0.08	299.83	48.784	11.474	0.01	0.01	2.9836e+08	-0.0192	-0.0066	0.0024
1.0045	0.0417	1.0045	0	48.784	11.474	1.124	1.43	2.9836e+08	0	0	0	0.081	0.103	0.16	0.08	299.83	48.784	11.474	0.01	0.01	2.9836e+08	0.0369	0.0109	-0.0085
0.999	0.0419	0.999	0	48.784	11.474	1.124	1.43	2.9836e+08	0	0	0	0.081	0.103	0.16	0.08	299.83	48.784	11.474	0.01	0.01	2.9836e+08	0.023	-0.0104	0.0069
1.0002	0.0427	1.0002	0	48.784	11.474	1.124	1.43	2.9836e+08	0	0	0	0.081	0.103	0.16	0.08	299.83	48.784	11.474	0.01	0.01	2.9836e+08	-0.0433	0.032	0.004
1.0029	0.0408	1.0029	0	48.784	11.474	1.124	1.43	2.9836e+08	0	0	0	0.081	0.103	0.16	0.08	299.83	48.784	11.474	0.01	0.01	2.9836e+08	-0.045	-0.0006	0.0073
1.0027	0.039	1.0027	0	48.784	11.474	1.124	1.43	2.9836e+08	0.025	0.015	0.01	0.081	0.103	0.16	0.08	299.83	48.784	11.474	0.01	0.01	2.9836e+08	0.0211	0.0213	0.0281
1.0006	0.0419	1.0006	0	48.784	11.474	1.124	1.43	2.9836e+08	0.025	0.015	0.01	0.081	0.103	0.16	0.08	299.83	48.784	11.474	0.01	0.01	2.9836e+08	-0.0041	-0.0107	0.0208
1	0.043	1	0	48.784	11.474	1.124	1.43	2.9836e+08	0.025	0.015	0.01	0.081	0.103	0.16	0.08	299.83	48.784	11.474	0.01	0.01	2.9836e+08	-0.071	0.0032	0.0022
1.0012	0.0406	1.0012	0	48.784	11.474	1.124	1.43	2.9836e+08	0.025	0.015	0.01	0.081	0.103	0.16	0.08	299.83	48.784	11.474	0.01	0.01	2.9836e+08	-0.0522	0.0049	-0.002
0.9973	0.0426	0.9973	0	48.784	11.474	1.124	1.43	2.9836e+08	0	0.01	0.01	0.081	0.103	0.16	0.08	299.83	48.784	11.474	0.01	0.01	2.9836e+08	-0.0147	-0.0205	-0.019
0.9961	0.0409	0.9961	0	48.784	11.474	1.124	1.43	2.9836e+08	0	0.01	0.01	0.081	0.103	0.16	0.08	299.83	48.784	11.474	0.01	0.01	2.9836e+08	-0.0682	-0.0056	-0.0209
0.9985	0.0373	0.9985	0	48.784	11.474	1.124	1.43	2.9836e+08	0	0.01	0.01	0.081	0.103	0.16	0.08	299.83	48.784	11.474	0.01	0.01	2.9836e+08	-0.0368	-0.0063	0.0046
0.9984	0.0399	0.9984	0	48.784	11.474	1.124	1.43	2.9836e+08	0	0.01	0.01	0.081	0.103	0.16	0.08	299.83	48.784	11.474	0.01	0.01	2.9836e+08	0.0141	-0.0079	0.0093
0.9956	0.0409	0.9956	0	48.784	11.474	1.124	1.43	2.9836e+08	0	0.01	0.01	0.081	0.103	0.16	0.08	299.83	48.784	11.474	0.01	0.01	2.9836e+08	-0.0067	-0.0289	0.0016
0.9974	0.0384	0.9974	0	48.784	11.474	1.124	1.43	2.9836e+08	0	0.01	0.01	0.081	0.103	0.16	0.08	299.83	48.784	11.474	0.01	0.01	2.9836e+08	-0.1015	-0.0043	-0.0075
1.0004	0.038	1.0004	0	48.784	11.474	1.124	1.43	2.9836e+08	-0.005	0.01	0.04	0.081	0.103	0.16	0.08	299.83	48.784	11.474	0.01	0.01	2.9836e+08	-0.0057	-0.0081	-0.024
0.9945	0.0386	0.9945	0	48.784	11.474	1.124	1.43	2.9836e+08	-0.005	0.01	0.04	0.081	0.103	0.16	0.08	299.83	48.784	11.474	0.01	0.01	2.9836e+08	0.0061	-0.0162	-0.0067
0.9947	0.0373	0.9947	0	48.784	11.474	1.124	1.43	2.9836e+08	-0.005	0.01	0.04	0.081	0.103	0.16	0.08	299.83	48.784	11.474	0.01	0.01	2.9836e+08	-0.0948	-0.0011	0.0162
1.002	0.0376	1.002	0	48.784	11.474	1.124	1.43	2.9836e+08	-0.005	0.01	0.04	0.081	0.103	0.16	0.08	299.83	48.784	11.474	0.01	0.01	2.9836e+08	-0.0318	-0.0021	0.0071
1.0013	0.0403	1.0013	0	48.784	11.474	1.124	1.43	2.9836e+08	-0.01	-0.025	0.01	0.081	0.103	0.16	0.08	299.83	48.784	11.474	0.01	0.01	2.9836e+08	0.0626	-0.0135	-0.0035
0.9925	0.0397	0.9925	0	48.784	11.474	1.124	1.43	2.9836e+08	-0.01	-0.025	0.01	0.081	0.103	0.16	0.08	299.83	48.784	11.474	0.01	0.01	2.9836e+08	-0.0154	-0.0133	-0.0069
0.9987	0.039	0.9987	0	48.784	11.474	1.124	1.43	2.9836e+08	-0.01	-0.025	0.01	0.081	0.103	0.16	0.08	299.83	48.784	11.474	0.01	0.01	2.9836e+08	-0.0661	0.001	-0.0084
1.0051	0.0358	1.0051	0	48.784	11.474	1.124	1.43	2.9836e+08	-0.01	-0.025	0.01	0.081	0.103	0.16	0.08	299.83	48.784	11.474	0.01	0.01	2.9836e+08	0.0299	0.0012	-0.0092
0.9989	0.0358	0.9989	0	48.784	11.474	1.124	1.43	2.9836e+08	-0.01	-0.025	0.01	0.081	0.103	0.16	0.08	299.83	48.784	11.474	0.01	0.01	2.9836e+08	0.0644	0.0045	0.0082
1.0011	0.0389	1.0011	0	48.784	11.474	1.124	1.43	2.9836e+08	-0.01	-0.025	0.01	0.081	0.103	0.16	0.08	299.83	48.784	11.474	0.01	0.01	2.9836e+08	-0.027	0.0091	0.0027
1.0038	0.0384	1.0038	0	48.784	11.474	1.124	1.43	2.9836e+08	0.005	-0.02	0.01	0.081	0.103	0.16	0.08	299.83	48.784	11.474	0.01	0.01	2.9836e+08	-0.0087	-0.0039	-0.0052
1.0026	0.0393	1.0026	0	48.784	11.474	1.124	1.43	2.9836e+08	0.005	-0.02	0.01	0.081	0.103	0.16	0.08	299.84	48.784	11.474	0.01	0.01	2.9836e+08	0.0418	0.0177	0.01
0.9991	0.0411	0.9991	0	48.784	11.474	1.124	1.43	2.9836e+08	0.005	-0.02	0.01	0.081	0.103	0.16	0.08	299.84	48.784	11.474	0.01	0.01	2.9836e+08	-0.0042	0.0077	0.0058
1.0017	0.0392	1.0017	0	48.784	11.474	1.124	1.43	2.9836e+08	0.005	-0.02	0.01	0.081	0.103	0.16	0.08	299.84	48.784	11.474	0.01	0.01	2.9836e+08	-0.0186	0.0149	0.0084
1.0032	0.038	1.0032	0	48.784	11.474	1.124	1.43	2.9836e+08	0.01	-0.015	-0.005	0.081	0.103	0.16	0.08	299.84	48.784	11.474	0.01	0.01	2.9836e+08	0.0681	0.0134	0.0264
0.9945	0.0406	0.9945	0	48.784	11.474	1.124	1.43	2.9836e+08	0.01	-0.015	-0.005	0.081	0.103	0.16	0.08	299.84	48.784	11.474	0.01	0.01	2.9836e+08	0.0769	0.0054	0.0226
0.9891	0.0374	0.9891	0	48.784	11.474	1.124	1.43	2.9836e+08	0.01	-0.015	-0.005	0.081	0.103	0.16	0.08	299.84	48.784	11.474	0.01	0.01	2.9836e+08	0.2195	-0.0332	0.0155
0.9931	0.0492	0.9931	0	48.784	11.474	1.124	1.43	2.9836e+08	0.01	-0.015	-0.005	0.081	0.103	0.16	0.08	299.84	48.784	11.474	0.01	0.01	2.9836e+08	-0.2057	-0.0833	-0.0108
1.0144	0.0309	1.0144	0	48.784	11.474	1.124	1.43	2.9836e+08	0.01	-0.015	-0.005	0.081	0.103	0.16	0.08	299.84	48.784	11.474	0.01	0.01	2.9836e+08	-0.1149	0.0745	-0.0314
0.9947	0.0365	0.9947	0	48.784	11.474	1.124	1.43	2.9836e+08	0.01	-0.015	-0.005	0.081	0.103	0.16	0.08	299.84	48.784	11.474	0.01	0.01	2.9836e+08	0.509	-0.0792	0.0278
0.9523	0.0523	0.9523	0	48.784	11.474	1.124	1.43	2.9836e+08	0	-0.01	0.025	0.081	0.103	0.16	0.08	299.84	48.784	11.474	0.01	0.01	2.9836e+08	-0.1925	-0.1093	-0.0114
1.0232	0.0314	1.0232	0	48.784	11.474	1.124	1.43	2.9836e+08	0	-0.01	0.025	0.081	0.103	0.16	0.08	299.84	48.784	11.474	0.01	0.01	2.9836e+08	-0.4606	-0.0183	0.013
1.0068	0.041	1.0068	0	48.784	11.474	1.124	1.43	2.9836e+08	0	-0.01	0.025	0.081	0.103	0.16	0.08	299.84	48.784	11.474	0.01	0.01	2.9836e+08	0.3078	-0.188	0.0434
0.9891	0.0396	0.9891	0	48.784	11.474	1.124	1.43	2.9836e+08	0	-0.01	0.025	0.081	0.103	0.16	0.08	299.84	48.784	11.474	0.01	0.01	2.9836e+08	0.3727	-0.0405	0.0802
0.9814	0.051	0.9814	0	48.784	11.474	1.124	1.43	2.9836e+08	-0.015	-0.005	0.015	0.081	0.103	0.16	0.08	299.84	48.784	11.474	0.01	0.01	2.9836e+08	-0.3431	-0.1392	0.0327
1.0086	0.0371	1.0086	0	48.784	11.474	1.124	1.43	2.9836e+08	-0.015	-0.005	0.015	0.081	0.103	0.16	0.08	299.84	48.784	11.474	0.01	0.01	2.9836e+08	-0.0852	0.0067	0.0394
1.0283	0.0388	1.0283	0	48.784	11.474	1.124	1.43	2.9836e+08	-0.015	-0.005	0.015	0.081	0.103	0.16	0.08	299.84	48.784	11.474	0.01	0.01	2.9836e+08	0.3505	-0.1413	0.0385
0.9824	0.0465	0.9824	0	48.784	11.474	1.124	1.43	2.9836e+08	-0.015	-0.005	0.015	0.081	0.103	0.16	0.08	299.84	48.784	11.474	0.01	0.01	2.9836e+08	-0.0948	-0.0219	0.0036
0.9996	0.0415	0.9996	0	48.784	11.474	1.124	1.43	2.9836e+08	-0.015	-0.005	0.015	0.081	0.103	0.16	0.08	299.84	48.784	11.474	0.01	0.01	2.9836e+08	-0.1754	0.0264	-0.0164
1.0234	0.0385	1.0234	0	48.784	11.474	1.124	1.43	2.9836e+08	-0.015	-0.005	0.015	0.081	0.103	0.16	0.08	299.84	48.784	11.474	0.01	0.01	2.9836e+08	0.0344	0.0007	-0.021
0.9893	0.0429	0.9893	0	48.784	11.474	1.124	1.43	2.9836e+08	-0.015	-0.01	0.055	0.081	0.103	0.16	0.08	299.84	48.784	11.474	0.01	0.01	2.9836e+08	0.1182	0.0375	-0.0049
0.9934	0.0396	0.9934	0	48.784	11.474	1.124	1.43	2.9836e+08	-0.015	-0.01	0.055	0.081	0.103	0.16	0.08	299.84	48.784	11.474	0.01	0.01	2.9836e+08	-0.12	0.0068	-0.0147
1.0012	0.0378	1.0012	0	48.784	11.474	1.124	1.43	2.9836e+08	-0.015	-0.01	0.055	0.081	0.103	0.16	0.08	299.84	48.784	11.474	0.01	0.01	2.9836e+08	-0.105	0.0308	0.0089
0.992	0.0421	0.992	0	48.784	11.474	1.124	1.43	2.9836e+08	-0.015	-0.01	0.055	0.081	0.103	0.16	0.08	299.84	48.784	11.474	0.01	0.01	2.9836e+08	0.1708	-0.0545	0.0148
0.9876	0.0415	0.9876	0	48.784	11.474	1.124	1.43	2.9836e+08	0.015	0.005	-0.02	0.081	0.103	0.16	0.08	299.84	48.784	11.474	0.01	0.01	2.9836e+08	-0.2321	0.0219	-0.0025
1.0061	0.037	1.0061	0	48.784	11.474	1.124	1.43	2.9836e+08	0.015	0.005	-0.02	0.081	0.103	0.16	0.08	299.84	48.784	11.474	0.01	0.01	2.9836e+08	-0.2112	-0.0401	-0.0071
1.0002	0.0398	1.0002	0	48.784	11.474	1.124	1.43	2.9836e+08	0.015	0.005	-0.02	0.081	0.103	0.16	0.08	299.84	48.784	11.474	0.01	0.01	2.9836e+08	0.1681	-0.0759	0.0072
0.985	0.0394	0.985	0	48.784	11.474	1.124	1.43	2.9836e+08	0.015	0.005	-0.02	0.081	0.103	0.16	0.08	299.84	48.784	11.474	0.01	0.01	2.9836e+08	-0.177	-0.0527	0.0001
1.0057	0.0434	1.0057	0	48.784	11.474	1.124	1.43	2.9836e+08	0.015	0.005	-0.02	0.081	0.103	0.16	0.08	299.84	48.784	11.474	0.01	0.01	2.9836e+08	-0.2601	-0.0529	-0.0039
1.0181	0.0362	1.0181	0	48.784	11.474	1.124	1.43	2.9836e+08	0.015	0.005	-0.02	0.081	0.103	0.16	0.08	299.84	48.784	11.474	0.01	0.01	2.9836e+08	0.1855	-0.061	0.0053
0.9898	0.0439	0.9898	0	48.784	11.474	1.124	1.43	2.9836e+08	0.02	0.01	-0.035	0.081	0.103	0.16	0.08	299.84	48.784	11.474	0.01	0.01	2.9836e+08	0.1579	-0.0897	-0.0197
0.9902	0.0426	0.9902	0	48.784	11.474	1.124	1.43	2.9836e+08	0.02	0.01	-0.035	0.081	0.103	0.16	0.08	299.84	48.784	11.474	0.01	0.01	2.9836e+08	-0.2394	-0.0692	-0.0336
1.0211	0.033	1.0211	0	48.784	11.474	1.124	1.43	2.9836e+08	0.02	0.01	-0.035	0.081	0.103	0.16	0.08	299.84	48.784	11.474	0.01	0.01	2.9836e+08	-0.0647	-0.0527	-0.0337
1.0105	0.0355	1.0105	0	48.784	11.474	1.124	1.43	2.9836e+08	0.02	0.01	-0.035	0.081	0.103	0.16	0.08	299.84	48.784	11.474	0.01	0.01	2.9836e+08	0.2675	-0.0625	-0.0107
0.9921	0.0378	0.9921	0	48.784	11.474	1.124	1.43	2.9836e+08	-0.01	-0.015	-0.01	0.081	0.103	0.16	0.08	299.84	48.784	11.474	0.01	0.01	2.9836e+08	0.0287	-0.0558	-0.0103
1.0031	0.0369	1.0031	0	48.784	11.474	1.124	1.43	2.9836e+08	-0.01	-0.015	-0.01	0.081	0.103	0.16	0.08	299.84	48.784	11.474	0.01	0.01	2.9836e+08	-0.2047	-0.0333	-0.0114
1.0147	0.0342	1.0147	0	48.784	11.474	1.124	1.43	2.9836e+08	-0.01	-0.015	-0.01	0.081	0.103	0.16	0.08	299.84	48.784	11.474	0.01	0.01	2.9836e+08	0.0813	-0.0549	0.0027
1.0014	0.0394	1.0014	0	48.784	11.474	1.124	1.43	2.9836e+08	-0.01	-0.015	-0.01	0.081	0.103	0.16	0.08	299.84	48.784	11.474	0.01	0.01	2.9836e+08	0.1188	-0.0378	0.0135
0.9918	0.042	0.9918	0	48.784	11.474	1.124	1.43	2.9836e+08	-0.01	-0.015	-0.01	0.081	0.103	0.16	0.08	299.84	48.784	11.474	0.01	0.01	2.9836e+08	-0.0958	-0.017	0.0097
1.0063	0.0377	1.0063	0	48.784	11.474	1.124	1.43	2.9836e+08	-0.01	-0.015	-0.01	0.081	0.103	0.16	0.08	299.84	48.784	11.474	0.01	0.01	2.9836e+08	-0.0485	-0.0326	0.0192
1.006	0.0402	1.006	0	48.784	11.474	1.124	1.43	2.9836e+08	0.01	-0.02	-0.005	0.081	0.103	0.16	0.08	299.84	48.784	11.474	0.01	0.01	2.9836e+08	0.1185	-0.0435	0.0249
0.9961	0.0406	0.9961	0	48.784	11.474	1.124	1.43	2.9836e+08	0.01	-0.02	-0.005	0.081	0.103	0.16	0.08	299.84	48.784	11.474	0.01	0.01	2.9836e+08	0.0242	-0.0272	-0.0075
1.0052	0.0377	1.0052	0	48.784	11.474	1.124	1.43	2.9836e+08	0.01	-0.02	-0.005	0.081	0.103	0.16	0.08	299.84	48.784	11.474	0.01	0.01	2.9836e+08	-0.0108	0.0132	-0.0083
1.0049	0.037	1.0049	0	48.784	11.474	1.124	1.43	2.9836e+08	0.01	-0.02	-0.005	0.081	0.103	0.16	0.08	299.84	48.784	11.474	0.01	0.01	2.9836e+08	0.0946	0.0209	-0.0125
0.9936	0.0371	0.9936	0	48.784	11.474	1.124	1.43	2.9836e+08	0.01	-0.02	-0.005	0.081	0.103	0.16	0.08	299.84	48.784	11.474	0.01	0.01	2.9836e+08	0.1113	0.0741	0.0046
0.9992	0.0388	0.9992	0	48.784	11.474	1.124	1.43	2.9836e+08	-0.005	-0.01	0.02	0.081	0.103	0.16	0.08	299.84	48.784	11.474	0.01	0.01	2.9836e+08	-0.0181	0.0836	0.0025
1.0056	0.0393	1.0056	0	48.784	11.474	1.124	1.43	2.9836e+08	-0.005	-0.01	0.02	0.081	0.103	0.16	0.08	299.84	48.784	11.474	0.01	0.01	2.9836e+08	0.0703	0.0645	0.0219
0.9921	0.0429	0.9921	0	48.784	11.474	1.124	1.43	2.9836e+08	-0.005	-0.01	0.02	0.081	0.103	0.16	0.08	299.84	48.784	11.474	0.01	0.01	2.9836e+08	0.15	0.0689	0.0126
0.9912	0.0437	0.9912	0	48.784	11.474	1.124	1.43	2.9836e+08	-0.005	-0.01	0.02	0.081	0.103	0.16	0.08	299.84	48.784	11.474	0.01	0.01	2.9836e+08	-0.0231	0.0758	-0.0096
1.0043	0.0414	1.0043	0	48.784	11.474	1.124	1.43	2.9836e+08	-0.005	-0.01	0.02	0.081	0.103	0.16	0.08	299.84	48.784	11.474	0.01	0.01	2.9836e+08	-0.0318	0.0621	0.0015
0.9999	0.0387	0.9999	0	48.784	11.474	1.124	1.43	2.9836e+08	-0.025	-0.005	0	0.081	0.103	0.16	0.08	299.84	48.784	11.474	0.01	0.01	2.9836e+08	0.1258	0.0691	-0.0061
0.9946	0.0427	0.9946	0	48.784	11.474	1.124	1.43	2.9836e+08	-0.025	-0.005	0	0.081	0.103	0.16	0.08	299.84	48.784	11.474	0.01	0.01	2.9836e+08	0.025	0.0734	0.0134
0.999	0.0416	0.999	0	48.784	11.474	1.124	1.43	2.9836e+08	-0.025	-0.005	0	0.081	0.103	0.16	0.08	299.84	48.784	11.474	0.01	0.01	2.9836e+08	-0.0943	0.0484	-0.0001
1.0038	0.0398	1.0038	0	48.784	11.474	1.124	1.43	2.9836e+08	-0.025	-0.005	0	0.081	0.103	0.16	0.08	299.84	48.784	11.474	0.01	0.01	2.9836e+08	-0.0032	0.0736	-0.002
0.9965	0.0446	0.9965	0	48.784	11.474	1.124	1.43	2.9836e+08	-0.01	0.015	0.03	0.081	0.103	0.16	0.08	299.84	48.784	11.474	0.01	0.01	2.9836e+08	0.0286	0.0446	-0.0009
0.9932	0.0424	0.9932	0	48.784	11.474	1.124	1.43	2.9836e+08	-0.01	0.015	0.03	0.081	0.103	0.16	0.08	299.84	48.784	11.474	0.01	0.01	2.9836e+08	-0.0707	0.0468	0.005
1.001	0.0393	1.001	0	48.784	11.474	1.124	1.43	2.9836e+08	-0.01	0.015	0.03	0.081	0.103	0.16	0.08	299.84	48.784	11.474	0.01	0.01	2.9836e+08	-0.0233	0.0202	0.0075
0.9995	0.0418	0.9995	0	48.784	11.474	1.124	1.43	2.9836e+08	-0.01	0.015	0.03	0.081	0.103	0.16	0.08	299.84	48.784	11.474	0.01	0.01	2.9836e+08	0.1387	0.0386	0.0271
0.9975	0.0421	0.9975	0	48.784	11.474	1.124	1.43	2.9836e+08	-0.01	0.015	0.03	0.081	0.103	0.16	0.08	299.84	48.784	11.474	0.01	0.01	2.9836e+08	0.061	0.0144	0.0132
1.003	0.0406	1.003	0	48.784	11.474	1.124	1.43	2.9836e+08	-0.01	0.015	0.03	0.081	0.103	0.16	0.08	299.84	48.784	11.474	0.01	0.01	2.9836e+08	-0.0553	0.0063	0.0048
1.0042	0.038	1.0042	0	48.784	11.474	1.124	1.43	2.9836e+08	0.01	0.045	0.025	0.081	0.103	0.16	0.08	299.84	48.784	11.474	0.01	0.01	2.9836e+08	0.0178	-0.0255	0.0001
0.9973	0.0394	0.9973	0	48.784	11.474	1.124	1.43	2.9836e+08	0.01	0.045	0.025	0.081	0.103	0.16	0.08	299.84	48.784	11.474	0.01	0.01	2.9836e+08	-0.0266	-0.0263	0.0017
0.9976	0.0393	0.9976	0	48.784	11.474	1.124	1.43	2.9836e+08	0.01	0.045	0.025	0.081	0.103	0.16	0.08	299.84	48.784	11.474	0.01	0.01	2.9836e+08	-0.1477	-0.0089	-0.0082
1.0043	0.0407	1.0043	0	48.784	11.474	1.124	1.43	2.9836e+08	0.01	0.045	0.025	0.081	0.103	0.16	0.08	299.84	48.784	11.474	0.01	0.01	2.9836e+08	-0.0698	-0.0126	0.0024
0.9975	0.0408	0.9975	0	48.784	11.474	1.124	1.43	2.9836e+08	0.02	-0.015	-0.01	0.081	0.103	0.16	0.08	299.84	48.784	11.474	0.01	0.01	2.9836e+08	0.0472	-0.0338	-0.002
0.992	0.0433	0.992	0	48.784	11.474	1.124	1.43	2.9836e+08	0.02	-0.015	-0.01	0.081	0.103	0.16	0.08	299.84	48.784	11.474	0.01	0.01	2.9836e+08	-0.0798	-0.0431	-0.0074
0.9997	0.0397	0.9997	0	48.784	11.474	1.124	1.43	2.9836e+08	0.02	-0.015	-0.01	0.081	0.103	0.16	0.08	299.84	48.784	11.474	0.01	0.01	2.9836e+08	-0.1209	-0.0314	-0.0294
1.0036	0.0367	1.0036	0	48.784	11.474	1.124	1.43	2.9836e+08	0.02	-0.015	-0.01	0.081	0.103	0.16	0.08	299.84	48.784	11.474	0.01	0.01	2.9836e+08	0.0337	-0.0415	-0.0195
0.9975	0.0371	0.9975	0	48.784	11.474	1.124	1.43	2.9836e+08	0.02	-0.015	-0.01	0.081	0.103	0.16	0.08	299.84	48.784	11.474	0.01	0.01	2.9836e+08	0.0457	-0.0268	-0.0121
0.997	0.0367	0.997	0	48.784	11.474	1.124	1.43	2.9836e+08	0.02	-0.015	-0.01	0.081	0.103	0.16	0.08	299.84	48.784	11.474	0.01	0.01	2.9836e+08	-0.0523	-0.0376	-0.0135
1.0017	0.0369	1.0017	0	48.784	11.474	1.124	1.43	2.9836e+08	0	-0.015	0.01	0.081	0.103	0.16	0.08	299.84	48.784	11.474	0.01	0.01	2.9836e+08	-0.0385	-0.0323	-0.0162
1.0033	0.0378	1.0033	0	48.784	11.474	1.124	1.43	2.9836e+08	0	-0.015	0.01	0.081	0.103	0.16	0.08	299.84	48.784	11.474	0.01	0.01	2.9836e+08	0.0639	-0.025	-0.0172
0.9997	0.0385	0.9997	0	48.784	11.474	1.124	1.43	2.9836e+08	0	-0.015	0.01	0.081	0.103	0.16	0.08	299.84	48.784	11.474	0.01	0.01	2.9836e+08	0.0255	-0.0018	-0.0021
0.9992	0.0365	0.9992	0	48.784	11.474	1.124	1.43	2.9836e+08	0	-0.015	0.01	0.081	0.103	0.16	0.08	299.84	48.784	11.474	0.01	0.01	2.9836e+08	0.0169	-0.0267	-0.0242
1.0012	0.0368	1.0012	0	48.784	11.474	1.124	1.43	2.9836e+08	-0.015	-0.03	0.01	0.081	0.103	0.16	0.08	299.84	48.784	11.474	0.01	0.01	2.9836e+08	0.0851	0.0004	-0.0032
1.001	0.0361	1.001	0	48.784	11.474	1.124	1.43	2.9836e+08	-0.015	-0.03	0.01	0.081	0.103	0.16	0.08	299.84	48.784	11.474	0.01	0.01	2.9836e+08	0.0711	0.0042	-0.0045
1.0015	0.0345	1.0015	0	48.784	11.474	1.124	1.43	2.9836e+08	-0.015	-0.03	0.01	0.081	0.103	0.16	0.08	299.84	48.784	11.474	0.01	0.01	2.9836e+08	0.0595	0.0135	0.0111
1.0066	0.0348	1.0066	0	48.784	11.474	1.124	1.43	2.9836e+08	-0.015	-0.03	0.01	0.081	0.103	0.16	0.08	299.84	48.784	11.474	0.01	0.01	2.9836e+08	0.1504	0.0204	0.0104
1.0022	0.0362	1.0022	0	48.784	11.474	1.124	1.43	2.9836e+08	-0.015	-0.03	0.01	0.081	0.103	0.16	0.08	299.84	48.784	11.474	0.01	0.01	2.9836e+08	0.1381	0.0089	0.0129
0.9996	0.0362	0.9996	0	48.784	11.474	1.124	1.43	2.9836e+08	0.025	0.005	-0.005	0.081	0.103	0.16	0.08	299.84	48.784	11.474	0.01	0.01	2.9836e+08	0.085	0.0403	0.0236
1.0046	0.0396	1.0046	0	48.784	11.474	1.124	1.43	2.9836e+08	0.025	0.005	-0.005	0.081	0.103	0.16	0.08	299.84	48.784	11.474	0.01	0.01	2.9836e+08	0.1164	0.0484	0.0304
1.0006	0.0417	1.0006	0	48.784	11.474	1.124	1.43	2.9836e+08	0.025	0.005	-0.005	0.081	0.103	0.16	0.08	299.84	48.784	11.474	0.01	0.01	2.9836e+08	0.1806	0.0561	0.0279
0.9906	0.042	0.9906	0	48.784	11.474	1.124	1.43	2.9836e+08	0.025	0.005	-0.005	0.081	0.103	0.16	0.08	299.84	48.784	11.474	0.01	0.01	2.9836e+08	0.1387	0.0481	0.0198
0.9915	0.0443	0.9915	0	48.784	11.474	1.124	1.43	2.9836e+08	0.025	0.005	-0.005	0.081	0.103	0.16	0.08	299.84	48.784	11.474	0.01	0.01	2.9836e+08	0.0582	0.056	0.01
0.9992	0.0417	0.9992	0	48.784	11.474	1.124	1.43	2.9836e+08	0.01	0.03	0.025	0.081	0.103	0.16	0.08	299.84	48.784	11.474	0.01	0.01	2.9836e+08	0.0711	0.0319	0.0113
0.9988	0.0421	0.9988	0	48.784	11.474	1.124	1.43	2.9836e+08	0.01	0.03	0.025	0.081	0.103	0.16	0.08	299.84	48.784	11.474	0.01	0.01	2.9836e+08	0.1195	0.0264	0.0343
0.9942	0.0446	0.9942	0	48.784	11.474	1.124	1.43	2.9836e+08	0.01	0.03	0.025	0.081	0.103	0.16	0.08	299.84	48.784	11.474	0.01	0.01	2.9836e+08	0.0317	0.0212	0.0142
0.9951	0.0452	0.9951	0	48.784	11.474	1.124	1.43	2.9836e+08	0.01	0.03	0.025	0.081	0.103	0.16	0.08	299.84	48.784	11.474	0.01	0.01	2.9836e+08	-0.0282	0.0014	0.0029
0.9976	0.0458	0.9976	0	48.784	11.474	1.124	1.43	2.9836e+08	0.01	0.03	0.025	0.081	0.103	0.16	0.08	299.84	48.784	11.474	0.01	0.01	2.9836e+08	-0.0187	-0.004	-0.0136
0.9943	0.0485	0.9943	0	48.784	11.474	1.124	1.43	2.9836e+08	0.01	0.03	0.025	0.081	0.103	0.16	0.08	299.84	48.784	11.474	0.01	0.01	2.9836e+08	0.0057	-0.0212	-0.0219
0.9916	0.0472	0.9916	0	48.784	11.474	1.124	1.43	2.9836e+08	-0.025	0.01	0.04	0.081	0.103	0.16	0.08	299.84	48.784	11.474	0.01	0.01	2.9836e+08	-0.0115	-0.0041	-0.025
0.9943	0.0463	0.9943	0	48.784	11.474	1.124	1.43	2.9836e+08	-0.025	0.01	0.04	0.081	0.103	0.16	0.08	299.84	48.784	11.474	0.01	0.01	2.9836e+08	-0.0202	-0.0173	-0.0232
0.9975	0.046	0.9975	0	48.784	11.474	1.124	1.43	2.9836e+08	-0.025	0.01	0.04	0.081	0.103	0.16	0.08	299.84	48.784	11.474	0.01	0.01	2.9836e+08	-0.0109	-0.0235	-0.0371
0.9981	0.0424	0.9981	0	48.784	11.474	1.124	1.43	2.9836e+08	-0.025	0.01	0.04	0.081	0.103	0.16	0.08	299.84	48.784	11.474	0.01	0.01	2.9836e+08	-0.0541	-0.0168	-0.0405
1.0004	0.0401	1.0004	0	48.784	11.474	1.124	1.43	2.9836e+08	-0.02	-0.005	0.01	0.081	0.103	0.16	0.08	299.84	48.784	11.474	0.01	0.01	2.9836e+08	-0.0939	-0.0157	-0.0497
1.0003	0.0379	1.0003	0	48.784	11.474	1.124	1.43	2.9836e+08	-0.02	-0.005	0.01	0.081	0.103	0.16	0.08	299.84	48.784	11.474	0.01	0.01	2.9836e+08	-0.1195	-0.0348	-0.0349
0.9991	0.037	0.9991	0	48.784	11.474	1.124	1.43	2.9836e+08	-0.02	-0.005	0.01	0.081	0.103	0.16	0.08	299.84	48.784	11.474	0.01	0.01	2.9836e+08	-0.1358	-0.0376	-0.0218
1.0044	0.0368	1.0044	0	48.784	11.474	1.124	1.43	2.9836e+08	-0.02	-0.005	0.01	0.081	0.103	0.16	0.08	299.84	48.784	11.474	0.01	0.01	2.9836e+08	-0.1229	-0.0163	0.0131
1.0048	0.0393	1.0048	0	48.784	11.474	1.124	1.43	2.9836e+08	-0.02	-0.005	0.01	0.081	0.103	0.16	0.08	299.84	48.784	11.474	0.01	0.01	2.9836e+08	-0.0814	-0.0173	0.0225
0.9988	0.0385	0.9988	0	48.784	11.474	1.124	1.43	2.9836e+08	-0.02	-0.005	0.01	0.081	0.103	0.16	0.08	299.84	48.784	11.474	0.01	0.01	2.9836e+08	-0.0677	-0.0024	0.0141
0.999	0.0382	0.999	0	48.784	11.474	1.124	1.43	2.9836e+08	0	-0.025	0.02	0.081	0.103	0.16	0.08	299.84	48.784	11.474	0.01	0.01	2.9836e+08	-0.1215	-0.0062	0.0067
1.0037	0.0361	1.0037	0	48.784	11.474	1.124	1.43	2.9836e+08	0	-0.025	0.02	0.081	0.103	0.16	0.08	299.84	48.784	11.474	0.01	0.01	2.9836e+08	-0.0989	-0.0147	0.0302
1.0053	0.0345	1.0053	0	48.784	11.474	1.124	1.43	2.9836e+08	0	-0.025	0.02	0.081	0.103	0.16	0.08	299.84	48.784	11.474	0.01	0.01	2.9836e+08	-0.0405	0.0015	0.0454
1.0014	0.0343	1.0014	0	48.784	11.474	1.124	1.43	2.9836e+08	0	-0.025	0.02	0.081	0.103	0.16	0.08	299.84	48.784	11.474	0.01	0.01	2.9836e+08	-0.0089	-0.008	0.0566
0.9995	0.037	0.9995	0	48.784	11.474	1.124	1.43	2.9836e+08	0.02	-0.02	-0.035	0.081	0.103	0.16	0.08	299.84	48.784	11.474	0.01	0.01	2.9836e+08	-0.0863	-0.0087	0.0549
1.0017	0.0372	1.0017	0	48.784	11.474	1.124	1.43	2.9836e+08	0.02	-0.02	-0.035	0.081	0.103	0.16	0.08	299.84	48.784	11.474	0.01	0.01	2.9836e+08	-0.0784	-0.004	0.0437
1.0026	0.0411	1.0026	0	48.784	11.474	1.124	1.43	2.9836e+08	0.02	-0.02	-0.035	0.081	0.103	0.16	0.08	299.84	48.784	11.474	0.01	0.01	2.9836e+08	-0.0196	-0.0075	0.0191
0.999	0.0416	0.999	0	48.784	11.474	1.124	1.43	2.9836e+08	0.02	-0.02	-0.035	0.081	0.103	0.16	0.08	299.84	48.784	11.474	0.01	0.01	2.9836e+08	-0.01	-0.0001	0.0183
0.9957	0.0418	0.9957	0	48.784	11.474	1.124	1.43	2.9836e+08	0.02	-0.02	-0.035	0.081	0.103	0.16	0.08	299.84	48.784	11.474	0.01	0.01	2.9836e+08	-0.0192	-0.011	0.0098
0.9976	0.0417	0.9976	0	48.784	11.474	1.124	1.43	2.9836e+08	0.02	-0.02	-0.035	0.081	0.103	0.16	0.08	299.84	48.784	11.474	0.01	0.01	2.9836e+08	-0.0033	-0.0191	0.0073
1	0.0408	1	0	48.784	11.474	1.124	1.43	2.9836e+08	0.02	0	-0.04	0.081	0.103	0.16	0.08	299.84	48.784	11.474	0.01	0.01	2.9836e+08	0.049	-0.0175	-0.0145
0.9988	0.0401	0.9988	0	48.784	11.474	1.124	1.43	2.9836e+08	0.02	0	-0.04	0.081	0.103	0.16	0.08	299.84	48.784	11.474	0.01	0.01	2.9836e+08	0.0349	-0.0229	-0.0163
0.9984	0.0412	0.9984	0	48.784	11.474	1.124	1.43	2.9836e+08	0.02	0	-0.04	0.081	0.103	0.16	0.08	299.84	48.784	11.474	0.01	0.01	2.9836e+08	-0.0152	-0.0194	-0.0293
0.9987	0.0384	0.9987	0	48.784	11.474	1.124	1.43	2.9836e+08	0.02	0	-0.04	0.081	0.103	0.16	0.08	299.84	48.784	11.474	0.01	0.01	2.9836e+08	-0.0436	-0.015	-0.0372
1.0007	0.0398	1.0007	0	48.784	11.474	1.124	1.43	2.9836e+08	-0.01	0.015	0	0.081	0.103	0.16	0.08	299.84	48.784	11.474	0.01	0.01	2.9836e+08	-0.0151	-0.0073	-0.0119
1.0008	0.0432	1.0008	0	48.784	11.474	1.124	1.43	2.9836e+08	-0.01	0.015	0	0.081	0.103	0.16	0.08	299.84	48.784	11.474	0.01	0.01	2.9836e+08	-0.0104	-0.0028	-0.0146
0.9978	0.0438	0.9978	0	48.784	11.474	1.124	1.43	2.9836e+08	-0.01	0.015	0	0.081	0.103	0.16	0.08	299.84	48.784	11.474	0.01	0.01	2.9836e+08	0.004	0.0157	-0.0141
0.9965	0.0424	0.9965	0	48.784	11.474	1.124	1.43	2.9836e+08	-0.01	0.015	0	0.081	0.103	0.16	0.08	299.84	48.784	11.474	0.01	0.01	2.9836e+08	-0.0197	0.008	-0.0386
0.9984	0.0416	0.9984	0	48.784	11.474	1.124	1.43	2.9836e+08	-0.01	0.015	0	0.081	0.103	0.16	0.08	299.84	48.784	11.474	0.01	0.01	2.9836e+08	-0.0616	0.0063	-0.0325
1.001	0.0375	1.001	0	48.784	11.474	1.124	1.43	2.9836e+08	-0.01	0.015	0	0.081	0.103	0.16	0.08	299.84	48.784	11.474	0.01	0.01	2.9836e+08	-0.036	0.0158	-0.0389
1.0034	0.0358	1.0034	0	48.784	11.474	1.124	1.43	2.9836e+08	-0.02	-0.015	0.065	0.081	0.103	0.16	0.08	299.84	48.784	11.474	0.01	0.01	2.9836e+08	-0.0086	-0.0076	-0.015
0.9996	0.038	0.9996	0	48.784	11.474	1.124	1.43	2.9836e+08	-0.02	-0.015	0.065	0.081	0.103	0.16	0.08	299.84	48.784	11.474	0.01	0.01	2.9836e+08	-0.0559	0.0106	-0.0063
0.9983	0.037	0.9983	0	48.784	11.474	1.124	1.43	2.9836e+08	-0.02	-0.015	0.065	0.081	0.103	0.16	0.08	299.84	48.784	11.474	0.01	0.01	2.9836e+08	-0.083	0.0191	0.0116
1.0026	0.0384	1.0026	0	48.784	11.474	1.124	1.43	2.9836e+08	-0.02	-0.015	0.065	0.081	0.103	0.16	0.08	299.84	48.784	11.474	0.01	0.01	2.9836e+08	-0.0593	0.0117	0.0095
1.0019	0.0395	1.0019	0	48.784	11.474	1.124	1.43	2.9836e+08	0.005	-0.025	0.005	0.081	0.103	0.16	0.08	299.84	48.784	11.474	0.01	0.01	2.9836e+08	-0.0316	0.0002	0.0208
0.9956	0.0395	0.9956	0	48.784	11.474	1.124	1.43	2.9836e+08	0.005	-0.025	0.005	0.081	0.103	0.16	0.08	299.84	48.784	11.474	0.01	0.01	2.9836e+08	-0.0219	0.0171	0.0375
0.9999	0.0396	0.9999	0	48.784	11.474	1.124	1.43	2.9836e+08	0.005	-0.025	0.005	0.081	0.103	0.16	0.08	299.84	48.784	11.474	0.01	0.01	2.9836e+08	-0.0184	0.005	0.0275
1.0031	0.039	1.0031	0	48.784	11.474	1.124	1.43	2.9836e+08	0.005	-0.025	0.005	0.081	0.103	0.16	0.08	299.84	48.784	11.474	0.01	0.01	2.9836e+08	-0.0086	-0.0063	0.0282
1.0015	0.0388	1.0015	0	48.784	11.474	1.124	1.43	2.9836e+08	0.005	-0.025	0.005	0.081	0.103	0.16	0.08	299.84	48.784	11.474	0.01	0.01	2.9836e+08	0.0184	0.0057	0.0237
1.0007	0.0389	1.0007	0	48.784	11.474	1.124	1.43	2.9836e+08	0.005	-0.025	0.005	0.081	0.103	0.16	0.08	299.84	48.784	11.474	0.01	0.01	2.9836e+08	-0.0497	0.0067	0.0064
0.9999	0.0384	0.9999	0	48.784	11.474	1.124	1.43	2.9836e+08	0.005	0.01	-0.03	0.081	0.103	0.16	0.08	299.84	48.784	11.474	0.01	0.01	2.9836e+08	-0.0628	-0.0041	0.0193
0.9995	0.0391	0.9995	0	48.784	11.474	1.124	1.43	2.9836e+08	0.005	0.01	-0.03	0.081	0.103	0.16	0.08	299.84	48.784	11.474	0.01	0.01	2.9836e+08	-0.0363	-0.0135	0.0303
1	0.0426	1	0	48.784	11.474	1.124	1.43	2.9836e+08	0.005	0.01	-0.03	0.081	0.103	0.16	0.08	299.84	48.784	11.474	0.01	0.01	2.9836e+08	-0.0392	-0.0025	0.0234
0.9988	0.044	0.9988	0	48.784	11.474	1.124	1.43	2.9836e+08	0.005	0.01	-0.03	0.081	0.103	0.16	0.08	299.85	48.784	11.474	0.01	0.01	2.9836e+08	-0.0258	-0.0115	0.0118
0.9943	0.0449	0.9943	0	48.784	11.474	1.124	1.43	2.9836e+08	0.02	0	0	0.081	0.103	0.16	0.08	299.85	48.784	11.474	0.01	0.01	2.9836e+08	-0.0289	0.0057	-0.0063
0.9966	0.0431	0.9966	0	48.784	11.474	1.124	1.43	2.9836e+08	0.02	0	0	0.081	0.103	0.16	0.08	299.84	48.784	11.474	0.01	0.01	2.9836e+08	-0.0637	-0.0021	-0.0242
0.9997	0.0392	0.9997	0	48.784	11.474	1.124	1.43	2.9836e+08	0.02	0	0	0.081	0.103	0.16	0.08	299.84	48.784	11.474	0.01	0.01	2.9836e+08	-0.0124	-0.0008	-0.0191
0.9994	0.038	0.9994	0	48.784	11.474	1.124	1.43	2.9836e+08	0.02	0	0	0.081	0.103	0.16	0.08	299.84	48.784	11.474	0.01	0.01	2.9836e+08	0.0075	0.0004	-0.019
0.9983	0.0395	0.9983	0	48.784	11.474	1.124	1.43	2.9836e+08	0.02	0	0	0.081	0.103	0.16	0.08	299.84	48.784	11.474	0.01	0.01	2.9836e+08	-0.0171	-0.0042	-0.0165
0.9973	0.0378	0.9973	0	48.784	11.474	1.124	1.43	2.9836e+08	0.02	0	0	0.081	0.103	0.16	0.08	299.84	48.784	11.474	0.01	0.01	2.9836e+08	-0.0255	-0.007	-0.021
0.9979	0.0399	0.9979	0	48.784	11.474	1.124	1.43	2.9836e+08	-0.025	0	0.015	0.081	0.103	0.16	0.08	299.84	48.784	11.474	0.01	0.01	2.9836e+08	-0.0315	-0.0062	-0.0288
1.0001	0.0394	1.0001	0	48.784	11.474	1.124	1.43	2.9836e+08	-0.025	0	0.015	0.081	0.103	0.16	0.08	299.84	48.784	11.474	0.01	0.01	2.9836e+08	-0.0148	0.0078	-0.0307
0.9959	0.0397	0.9959	0	48.784	11.474	1.124	1.43	2.9836e+08	-0.025	0	0.015	0.081	0.103	0.16	0.08	299.84	48.784	11.474	0.01	0.01	2.9836e+08	0.0152	-0.0248	-0.0231
0.995	0.0361	0.995	0	48.784	11.474	1.124	1.43	2.9836e+08	-0.025	0	0.015	0.081	0.103	0.16	0.08	299.84	48.784	11.474	0.01	0.01	2.9836e+08	-0.012	-0.0214	-0.021
0.998	0.0368	0.998	0	48.784	11.474	1.124	1.43	2.9836e+08	-0.025	0	0.015	0.081	0.103	0.16	0.08	299.84	48.784	11.474	0.01	0.01	2.9836e+08	0.0257	-0.0218	-0.0097
0.9978	0.0366	0.9978	0	48.784	11.474	1.124	1.43	2.9836e+08	-0.005	0.015	0.045	0.081	0.103	0.16	0.08	299.84	48.784	11.474	0.01	0.01	2.9836e+08	0.0719	-0.0209	0.0063
0.9969	0.041	0.9969	0	48.784	11.474	1.124	1.43	2.9836e+08	-0.005	0.015	0.045	0.081	0.103	0.16	0.08	299.84	48.784	11.474	0.01	0.01	2.9836e+08	0.0408	-0.0546	-0.0152
0.9949	0.0425	0.9949	0	48.784	11.474	1.124	1.43	2.9836e+08	-0.005	0.015	0.045	0.081	0.103	0.16	0.08	299.84	48.784	11.474	0.01	0.01	2.9836e+08	-0.0669	-0.0757	-0.0291
0.9928	0.0408	0.9928	0	48.784	11.474	1.124	1.43	2.9836e+08	-0.005	0.015	0.045	0.081	0.103	0.16	0.08	299.84	48.784	11.474	0.01	0.01	2.9836e+08	-0.0995	-0.0715	-0.0382
1.0015	0.0413	1.0015	0	48.784	11.474	1.124	1.43	2.9836e+08	-0.005	0.015	0.045	0.081	0.103	0.16	0.08	299.84	48.784	11.474	0.01	0.01	2.9836e+08	-0.1024	-0.0923	-0.0601
0.9978	0.042	0.9978	0	48.784	11.474	1.124	1.43	2.9836e+08	0.02	0.015	-0.02	0.081	0.103	0.16	0.08	299.84	48.784	11.474	0.01	0.01	2.9836e+08	-0.0865	-0.1035	-0.0626
0.9867	0.0444	0.9867	0	48.784	11.474	1.124	1.43	2.9836e+08	0.02	0.015	-0.02	0.081	0.103	0.16	0.08	299.84	48.784	11.474	0.01	0.01	2.9836e+08	-0.073	-0.1342	-0.0731
0.9884	0.042	0.9884	0	48.784	11.474	1.124	1.43	2.9836e+08	0.02	0.015	-0.02	0.081	0.103	0.16	0.08	299.84	48.784	11.474	0.01	0.01	2.9836e+08	-0.137	-0.1575	-0.1058
0.996	0.0402	0.996	0	48.784	11.474	1.124	1.43	2.9836e+08	0.02	0.015	-0.02	0.081	0.103	0.16	0.08	299.84	48.784	11.474	0.01	0.01	2.9836e+08	-0.1496	-0.16	-0.1143
0.9914	0.0366	0.9914	0	48.784	11.474	1.124	1.43	2.9836e+08	0	0.02	0	0.081	0.103	0.16	0.08	299.84	48.784	11.474	0.01	0.01	2.9836e+08	-0.0199	-0.2031	-0.1038
0.985	0.0404	0.985	0	48.784	11.474	1.124	1.43	2.9836e+08	0	0.02	0	0.081	0.103	0.16	0.08	299.84	48.784	11.474	0.01	0.01	2.9836e+08	-0.1138	-0.2407	-0.1276
0.9926	0.0414	0.9926	0	48.784	11.474	1.124	1.43	2.9836e+08	0	0.02	0	0.081	0.103	0.16	0.08	299.83	48.784	11.474	0.01	0.01	2.9836e+08	-0.2165	-0.2381	-0.1548
0.9952	0.0391	0.9952	0	48.784	11.474	1.124	1.43	2.9836e+08	0	0.02	0	0.081	0.103	0.16	0.08	299.83	48.784	11.474	0.01	0.01	2.9836e+08	-0.077	-0.2933	-0.1549
0.9818	0.0431	0.9818	0	48.784	11.474	1.124	1.43	2.9836e+08	0	0.02	0	0.081	0.103	0.16	0.08	299.83	48.784	11.474	0.01	0.01	2.9836e+08	-0.1169	-0.3109	-0.195
0.9863	0.0411	0.9863	0	48.784	11.474	1.124	1.43	2.9836e+08	0	0.02	0	0.081	0.103	0.16	0.08	299.83	48.784	11.474	0.01	0.01	2.9836e+08	-0.2522	-0.3414	-0.1922
0.9909	0.0376	0.9909	0	48.784	11.474	1.124	1.43	2.9836e+08	0.01	-0.02	0.025	0.081	0.103	0.16	0.08	299.83	48.784	11.474	0.01	0.01	2.9836e+08	-0.1901	-0.3789	-0.1905
0.9908	0.04	0.9908	0	48.784	11.474	1.124	1.43	2.9836e+08	0.01	-0.02	0.025	0.081	0.103	0.16	0.08	299.82	48.784	11.474	0.01	0.01	2.9836e+08	-0.114	-0.4104	-0.193
0.99	0.0409	0.99	0	48.784	11.474	1.124	1.43	2.9836e+08	0.01	-0.02	0.025	0.081	0.103	0.16	0.08	299.82	48.784	11.474	0.01	0.01	2.9836e+08	-0.1656	-0.4749	-0.2165
0.9949	0.0376	0.9949	0	48.784	11.474	1.124	1.43	2.9836e+08	0.01	-0.02	0.025	0.081	0.103	0.16	0.08	299.82	48.784	11.474	0.01	0.01	2.9836e+08	-0.2584	-0.4898	-0.2249
0.9988	0.0391	0.9988	0	48.784	11.474	1.124	1.43	2.9836e+08	-0.02	0.02	0	0.081	0.103	0.16	0.08	299.82	48.784	11.474	0.01	0.01	2.9836e+08	-0.179	-0.5499	-0.2602
0.9935	0.0404	0.9935	0	48.784	11.474	1.124	1.43	2.9836e+08	-0.02	0.02	0	0.081	0.103	0.16	0.08	299.81	48.784	11.474	0.01	0.01	2.9836e+08	-0.1879	-0.5489	-0.2573
0.9953	0.0408	0.9953	0	48.784	11.474	1.124	1.43	2.9836e+08	-0.02	0.02	0	0.081	0.103	0.16	0.08	299.81	48.784	11.474	0.01	0.01	2.9836e+08	-0.31	-0.5511	-0.301
1.0074	0.0438	1.0074	0	48.784	11.474	1.124	1.43	2.9836e+08	-0.02	0.02	0	0.081	0.103	0.16	0.08	299.81	48.784	11.474	0.01	0.01	2.9836e+08	-0.2811	-0.5584	-0.322
1.0023	0.0425	1.0023	0	48.784	11.474	1.124	1.43	2.9836e+08	-0.02	0.02	0	0.081	0.103	0.16	0.08	299.8	48.784	11.474	0.01	0.01	2.9836e+08	-0.1636	-0.538	-0.3636
0.9939	0.0442	0.9939	0	48.784	11.474	1.124	1.43	2.9836e+08	-0.02	0.02	0	0.081	0.103	0.16	0.08	299.8	48.784	11.474	0.01	0.01	2.9836e+08	-0.2608	-0.5946	-0.398
1.0056	0.0447	1.0056	0	48.784	11.474	1.124	1.43	2.9836e+08	0.035	0.06	0.055	0.081	0.103	0.16	0.08	299.79	48.784	11.474	0.01	0.01	2.9836e+08	-0.4087	-0.5572	-0.4646
1.0116	0.0387	1.0116	0	48.784	11.474	1.124	1.43	2.9836e+08	0.035	0.06	0.055	0.081	0.103	0.16	0.08	299.79	48.784	11.474	0.01	0.01	2.9836e+08	-0.2204	-0.5835	-0.4655
1.0018	0.0415	1.0018	0	48.784	11.474	1.124	1.43	2.9836e+08	0.035	0.06	0.055	0.081	0.103	0.16	0.08	299.78	48.784	11.474	0.01	0.01	2.9836e+08	-0.1933	-0.5647	-0.5109
1.0055	0.0434	1.0055	0	48.784	11.474	1.124	1.43	2.9836e+08	0.035	0.06	0.055	0.081	0.103	0.16	0.08	299.78	48.784	11.474	0.01	0.01	2.9836e+08	-0.3741	-0.5665	-0.5396
1.0154	0.0412	1.0154	0	48.784	11.474	1.124	1.43	2.9836e+08	0.035	0.095	0.005	0.081	0.103	0.16	0.08	299.77	48.784	11.474	0.01	0.01	2.9836e+08	-0.3175	-0.5537	-0.5885
1.01	0.0417	1.01	0	48.784	11.474	1.124	1.43	2.9836e+08	0.035	0.095	0.005	0.081	0.103	0.16	0.08	299.77	48.784	11.474	0.01	0.01	2.9836e+08	-0.1962	-0.534	-0.6283
1.0103	0.0459	1.0103	0	48.784	11.474	1.124	1.43	2.9836e+08	0.035	0.095	0.005	0.081	0.103	0.16	0.08	299.76	48.784	11.474	0.01	0.01	2.9836e+08	-0.3179	-0.4935	-0.6945
1.0162	0.0415	1.0162	0	48.784	11.474	1.124	1.43	2.9836e+08	0.035	0.095	0.005	0.081	0.103	0.16	0.08	299.75	48.784	11.474	0.01	0.01	2.9836e+08	-0.3565	-0.4335	-0.7399
1.0116	0.037	1.0116	0	48.784	11.474	1.124	1.43	2.9836e+08	0.035	0.095	0.005	0.081	0.103	0.16	0.08	299.74	48.784	11.474	0.01	0.01	2.9836e+08	-0.1865	-0.4151	-0.7644
1.0098	0.0393	1.0098	0	48.784	11.474	1.124	1.43	2.9836e+08	0.035	0.095	0.005	0.081	0.103	0.16	0.08	299.74	48.784	11.474	0.01	0.01	2.9836e+08	-0.1772	-0.377	-0.8066
1.0136	0.0412	1.0136	0	48.784	11.474	1.124	1.43	2.9836e+08	0.06	0.125	0.02	0.081	0.103	0.16	0.08	299.73	48.784	11.474	0.01	0.01	2.9836e+08	-0.2898	-0.3331	-0.8595
1.0121	0.0348	1.0121	0	48.784	11.474	1.124	1.43	2.9836e+08	0.06	0.125	0.02	0.081	0.103	0.16	0.08	299.72	48.784	11.474	0.01	0.01	2.9836e+08	-0.1857	-0.2899	-0.8885
1.0078	0.0356	1.0078	0	48.784	11.474	1.124	1.43	2.9836e+08	0.06	0.125	0.02	0.081	0.103	0.16	0.08	299.71	48.784	11.474	0.01	0.01	2.9836e+08	-0.1099	-0.2911	-0.9269
1.0079	0.0387	1.0079	0	48.784	11.474	1.124	1.43	2.9836e+08	0.06	0.125	0.02	0.081	0.103	0.16	0.08	299.7	48.784	11.474	0.01	0.01	2.9836e+08	-0.2422	-0.2465	-0.9754
1.0101	0.0323	1.0101	0	48.784	11.474	1.124	1.43	2.9836e+08	0.09	0.15	0.005	0.081	0.103	0.16	0.08	299.69	48.784	11.474	0.01	0.01	2.9836e+08	-0.2125	-0.2088	-0.9758
1.0073	0.0325	1.0073	0	48.784	11.474	1.124	1.43	2.9836e+08	0.09	0.15	0.005	0.081	0.103	0.16	0.08	299.68	48.784	11.474	0.01	0.01	2.9836e+08	-0.029	-0.1838	-1.0001
1.009	0.0394	1.009	0	48.784	11.474	1.124	1.43	2.9836e+08	0.09	0.15	0.005	0.081	0.103	0.16	0.08	299.67	48.784	11.474	0.01	0.01	2.9836e+08	-0.0142	-0.1407	-1.0368
1.0064	0.0369	1.0064	0	48.784	11.474	1.124	1.43	2.9836e+08	0.09	0.15	0.005	0.081	0.103	0.16	0.08	299.66	48.784	11.474	0.01	0.01	2.9836e+08	-0.0752	-0.111	-1.081
1	0.0328	1	0	48.784	11.474	1.124	1.43	2.9836e+08	0.09	0.15	0.005	0.081	0.103	0.16	0.08	299.65	48.784	11.474	0.01	0.01	2.9836e+08	0.0217	-0.0647	-1.1037
1.0033	0.0358	1.0033	0	48.784	11.474	1.124	1.43	2.9836e+08	0.09	0.15	0.005	0.081	0.103	0.16	0.08	299.64	48.784	11.474	0.01	0.01	2.9836e+08	0.0891	-0.0571	-1.149
1.0059	0.0355	1.0059	0	48.784	11.474	1.124	1.43	2.9836e+08	0.07	0.2	0.01	0.081	0.103	0.16	0.08	299.62	48.784	11.474	0.01	0.01	2.9836e+08	0.0523	0.001	-1.1809
0.9976	0.03	0.9976	0	48.784	11.474	1.124	1.43	2.9836e+08	0.07	0.2	0.01	0.081	0.103	0.16	0.08	299.61	48.784	11.474	0.01	0.01	2.9836e+08	0.1836	-0.0028	-1.2039
0.9943	0.0335	0.9943	0	48.784	11.474	1.124	1.43	2.9836e+08	0.07	0.2	0.01	0.081	0.103	0.16	0.08	299.6	48.784	11.474	0.01	0.01	2.9836e+08	0.186	0.0165	-1.2434
1.0038	0.0379	1.0038	0	48.784	11.474	1.124	1.43	2.9836e+08	0.07	0.2	0.01	0.081	0.103	0.16	0.08	299.59	48.784	11.474	0.01	0.01	2.9836e+08	0.1052	0.0268	-1.277
1.0006	0.0322	1.0006	0	48.784	11.474	1.124	1.43	2.9836e+08	0.12	0.245	0.01	0.081	0.103	0.16	0.08	299.57	48.784	11.474	0.01	0.02	2.9836e+08	0.1705	0.0377	-1.3096
0.9925	0.0338	0.9925	0	48.784	11.474	1.124	1.43	2.9836e+08	0.12	0.245	0.01	0.081	0.103	0.16	0.08	299.56	48.784	11.474	0.01	0.02	2.9836e+08	0.2017	0.0575	-1.3287
0.9986	0.0394	0.9986	0	48.784	11.474	1.124	1.43	2.9836e+08	0.12	0.245	0.01	0.081	0.103	0.16	0.08	299.55	48.784	11.474	0.01	0.02	2.9836e+08	0.1023	0.0504	-1.3729
0.9995	0.0351	0.9995	0	48.784	11.474	1.124	1.43	2.9836e+08	0.12	0.245	0.01	0.081	0.103	0.16	0.08	299.53	48.784	11.474	0.01	0.02	2.9836e+08	0.0865	0.0495	-1.3945
0.9935	0.0328	0.9935	0	48.784	11.474	1.124	1.43	2.9836e+08	0.12	0.245	0.01	0.081	0.103	0.16	0.08	299.52	48.784	11.474	0.01	0.02	2.9836e+08	0.1976	0.0514	-1.3951
0.9942	0.0413	0.9942	0	48.784	11.474	1.124	1.43	2.9836e+08	0.12	0.245	0.01	0.081	0.103	0.16	0.08	299.5	48.784	11.474	0.01	0.02	2.9836e+08	0.1457	0.071	-1.4391
1.0018	0.041	1.0018	0	48.784	11.474	1.124	1.43	2.9836e+08	0.135	0.255	0.055	0.081	0.103	0.16	0.08	299.49	48.784	11.474	0.01	0.02	2.9836e+08	0.1315	0.0573	-1.4799
0.9946	0.0384	0.9946	0	48.784	11.474	1.124	1.43	2.9836e+08	0.135	0.255	0.055	0.081	0.103	0.16	0.08	299.48	48.784	11.474	0.01	0.02	2.9836e+08	0.1916	0.0648	-1.4984
0.9933	0.0436	0.9933	0	48.784	11.474	1.124	1.43	2.9836e+08	0.135	0.255	0.055	0.081	0.103	0.16	0.08	299.46	48.784	11.474	0.01	0.02	2.9836e+08	0.18	0.0676	-1.5519
0.9979	0.0475	0.9979	0	48.784	11.474	1.124	1.43	2.9836e+08	0.135	0.255	0.055	0.081	0.103	0.16	0.08	299.44	48.784	11.474	0.02	0.02	2.9836e+08	0.0826	0.0548	-1.6096
0.9908	0.0392	0.9908	0	48.784	11.474	1.124	1.43	2.9836e+08	0.135	0.28	0.02	0.081	0.103	0.16	0.08	299.43	48.784	11.474	0.02	0.02	2.9836e+08	0.1278	0.0692	-1.6475
0.9952	0.0435	0.9952	0	48.784	11.474	1.124	1.43	2.9836e+08	0.135	0.28	0.02	0.081	0.103	0.16	0.08	299.41	48.784	11.474	0.02	0.02	2.9836e+08	0.1998	0.0466	-1.6919
1.0023	0.0491	1.0023	0	48.784	11.474	1.124	1.43	2.9836e+08	0.135	0.28	0.02	0.081	0.103	0.16	0.08	299.39	48.784	11.474	0.02	0.02	2.9836e+08	0.2212	0.0132	-1.7461
0.992	0.0443	0.992	0	48.784	11.474	1.124	1.43	2.9836e+08	0.135	0.28	0.02	0.081	0.103	0.16	0.08	299.38	48.784	11.474	0.02	0.02	2.9836e+08	0.1586	-0.0198	-1.7588
0.9917	0.0439	0.9917	0	48.784	11.474	1.124	1.43	2.9836e+08	0.135	0.28	0.02	0.081	0.103	0.16	0.08	299.36	48.784	11.474	0.02	0.02	2.9836e+08	0.019	-0.0234	-1.8319
1.0101	0.0469	1.0101	0	48.784	11.474	1.124	1.43	2.9836e+08	0.135	0.28	0.02	0.081	0.103	0.16	0.08	299.34	48.784	11.474	0.02	0.02	2.9836e+08	0.0635	-0.0269	-1.8908
0.9997	0.0429	0.9997	0	48.784	11.474	1.124	1.43	2.9836e+08	0.17	0.305	0.01	0.081	0.103	0.16	0.08	299.32	48.784	11.474	0.02	0.02	2.9836e+08	0.1467	-0.06	-1.897
0.9875	0.0404	0.9875	0	48.784	11.474	1.124	1.43	2.9836e+08	0.17	0.305	0.01	0.081	0.103	0.16	0.08	299.3	48.784	11.474	0.02	0.02	2.9836e+08	0.0217	-0.0596	-1.959
1.008	0.0456	1.008	0	48.784	11.474	1.124	1.43	2.9836e+08	0.17	0.305	0.01	0.081	0.103	0.16	0.08	299.28	48.784	11.474	0.02	0.02	2.9836e+08	-0.0739	-0.0642	-1.9989
1.0069	0.0404	1.0069	0	48.784	11.474	1.124	1.43	2.9836e+08	0.17	0.305	0.01	0.081	0.103	0.16	0.08	299.26	48.784	11.474	0.02	0.02	2.9836e+08	0.1087	-0.0894	-2.0173
0.993	0.0369	0.993	0	48.784	11.474	1.124	1.43	2.9836e+08	0.12	0.325	-0.015	0.081	0.103	0.16	0.08	299.24	48.784	11.474	0.02	0.02	2.9836e+08	0.0718	-0.0961	-2.0478
1.0042	0.041	1.0042	0	48.784	11.474	1.124	1.43	2.9836e+08	0.12	0.325	-0.015	0.081	0.103	0.16	0.08	299.22	48.784	11.474	0.02	0.02	2.9836e+08	-0.069	-0.1023	-2.1345
1.0036	0.0358	1.0036	0	48.784	11.474	1.124	1.43	2.9836e+08	0.12	0.325	-0.015	0.081	0.103	0.16	0.08	299.2	48.784	11.474	0.02	0.02	2.9836e+08	0.0905	-0.1115	-2.1594
0.986	0.0347	0.986	0	48.784	11.474	1.124	1.43	2.9836e+08	0.12	0.325	-0.015	0.081	0.103	0.16	0.08	299.17	48.784	11.474	0.02	0.02	2.9836e+08	0.1056	-0.1719	-2.2105
0.9969	0.04	0.9969	0	48.784	11.474	1.124	1.43	2.9836e+08	0.12	0.325	-0.015	0.081	0.103	0.16	0.08	299.15	48.784	11.474	0.02	0.02	2.9836e+08	-0.1394	-0.1654	-2.2673
1.0043	0.0335	1.0043	0	48.784	11.474	1.124	1.43	2.9836e+08	0.12	0.325	-0.015	0.081	0.103	0.16	0.08	299.13	48.784	11.474	0.02	0.02	2.9836e+08	0.0686	-0.2067	-2.3024
0.9958	0.0346	0.9958	0	48.784	11.474	1.124	1.43	2.9836e+08	0.145	0.28	-0.02	0.081	0.103	0.16	0.08	299.1	48.784	11.474	0.02	0.02	2.9836e+08	0.182	-0.2311	-2.338
0.984	0.0344	0.984	0	48.784	11.474	1.124	1.43	2.9836e+08	0.145	0.28	-0.02	0.081	0.103	0.16	0.08	299.08	48.784	11.474	0.02	0.02	2.9836e+08	-0.0433	-0.2514	-2.3713
0.9928	0.0343	0.9928	0	48.784	11.474	1.124	1.43	2.9836e+08	0.145	0.28	-0.02	0.081	0.103	0.16	0.08	299.06	48.784	11.474	0.02	0.02	2.9836e+08	-0.118	-0.2932	-2.4254
1.0063	0.0366	1.0063	0	48.784	11.474	1.124	1.43	2.9836e+08	0.145	0.28	-0.02	0.081	0.103	0.16	0.08	299.03	48.784	11.474	0.02	0.02	2.9836e+08	-0.0031	-0.2948	-2.4418
0.984	0.0369	0.984	0	48.784	11.474	1.124	1.43	2.9836e+08	0.115	0.3	-0.03	0.081	0.103	0.16	0.08	299.01	48.784	11.474	0.02	0.02	2.9836e+08	0.0944	-0.3741	-2.5116
0.978	0.0409	0.978	0	48.784	11.474	1.124	1.43	2.9836e+08	0.115	0.3	-0.03	0.081	0.103	0.16	0.08	298.98	48.784	11.474	0.02	0.02	2.9836e+08	-0.1249	-0.3792	-2.5963
0.9922	0.0382	0.9922	0	48.784	11.474	1.124	1.43	2.9836e+08	0.115	0.3	-0.03	0.081	0.103	0.16	0.08	298.95	48.784	11.474	0.02	0.02	2.9836e+08	-0.1966	-0.4628	-2.6567
0.9871	0.0358	0.9871	0	48.784	11.474	1.124	1.43	2.9836e+08	0.115	0.3	-0.03	0.081	0.103	0.16	0.08	298.93	48.784	11.474	0.02	0.02	2.9836e+08	0.0472	-0.5085	-2.7154
0.9829	0.0455	0.9829	0	48.784	11.474	1.124	1.43	2.9836e+08	0.115	0.3	-0.03	0.081	0.103	0.16	0.08	298.9	48.784	11.474	0.02	0.02	2.9836e+08	-0.0819	-0.5399	-2.8099
0.9842	0.0422	0.9842	0	48.784	11.474	1.124	1.43	2.9836e+08	0.115	0.3	-0.03	0.081	0.103	0.16	0.08	298.87	48.784	11.474	0.02	0.02	2.9836e+08	-0.173	-0.6	-2.8809
0.9922	0.0391	0.9922	0	48.784	11.474	1.124	1.43	2.9836e+08	0.175	0.405	0	0.081	0.103	0.161	0.08	298.84	48.784	11.474	0.02	0.02	2.9836e+08	0.0013	-0.6517	-2.9609
0.988	0.0408	0.988	0	48.784	11.474	1.124	1.43	2.9836e+08	0.175	0.405	0	0.081	0.103	0.161	0.08	298.81	48.784	11.474	0.02	0.02	2.9836e+08	0.0572	-0.6803	-3.0274
0.9796	0.0428	0.9796	0	48.784	11.474	1.124	1.43	2.9836e+08	0.175	0.405	0	0.081	0.103	0.161	0.08	298.78	48.784	11.474	0.02	0.02	2.9836e+08	0.1208	-0.7274	-3.0884
0.9947	0.0421	0.9947	0	48.784	11.474	1.124	1.43	2.9836e+08	0.175	0.405	0	0.081	0.103	0.161	0.08	298.74	48.784	11.474	0.02	0.02	2.9836e+08	0.0747	-0.7296	-3.1799
0.9997	0.038	0.9997	0	48.784	11.474	1.124	1.43	2.9836e+08	0.145	0.48	0.08	0.081	0.103	0.161	0.08	298.71	48.784	11.474	0.02	0.02	2.9836e+08	0.2635	-0.748	-3.2444
0.9926	0.0358	0.9926	0	48.784	11.474	1.124	1.43	2.9836e+08	0.145	0.48	0.08	0.081	0.103	0.161	0.08	298.67	48.784	11.474	0.02	0.02	2.9836e+08	0.4185	-0.7747	-3.3134
0.9903	0.0323	0.9903	0	48.784	11.474	1.124	1.43	2.9836e+08	0.145	0.48	0.08	0.081	0.103	0.161	0.08	298.64	48.784	11.474	0.02	0.02	2.9836e+08	0.3997	-0.7884	-3.3574
0.9955	0.0329	0.9955	0	48.784	11.474	1.124	1.43	2.9836e+08	0.145	0.48	0.08	0.081	0.103	0.161	0.08	298.61	48.784	11.474	0.02	0.02	2.9836e+08	0.4398	-0.8248	-3.4201
1.0036	0.0289	1.0036	0	48.784	11.474	1.124	1.43	2.9836e+08	0.145	0.48	0.08	0.081	0.103	0.161	0.08	298.57	48.784	11.474	0.02	0.02	2.9836e+08	0.5715	-0.7629	-3.457
0.9958	0.0292	0.9958	0	48.784	11.474	1.124	1.43	2.9836e+08	0.145	0.48	0.08	0.081	0.103	0.161	0.08	298.53	48.784	11.474	0.02	0.02	2.9836e+08	0.725	-0.7965	-3.4992
0.9958	0.0254	0.9958	0	48.784	11.474	1.124	1.43	2.9836e+08	0.175	0.535	0.07	0.081	0.103	0.161	0.08	298.5	48.784	11.474	0.02	0.02	2.9836e+08	0.6553	-0.7701	-3.535
1.003	0.0242	1.003	0	48.784	11.474	1.124	1.43	2.9836e+08	0.175	0.535	0.07	0.081	0.103	0.161	0.08	298.46	48.784	11.474	0.02	0.02	2.9836e+08	0.7232	-0.8114	-3.5403
1.0053	0.0228	1.0053	0	48.784	11.474	1.124	1.43	2.9836e+08	0.175	0.535	0.07	0.081	0.103	0.161	0.08	298.43	48.784	11.474	0.02	0.02	2.9836e+08	0.8489	-0.763	-3.5455
1.0068	0.0201	1.0068	0	48.784	11.474	1.124	1.43	2.9836e+08	0.175	0.535	0.07	0.081	0.103	0.161	0.08	298.39	48.784	11.474	0.02	0.02	2.9836e+08	0.943	-0.716	-3.5554
0.9997	0.0195	0.9997	0	48.784	11.474	1.124	1.43	2.9836e+08	0.175	0.535	0.07	0.081	0.103	0.161	0.08	298.35	48.784	11.474	0.02	0.02	2.9836e+08	0.908	-0.7388	-3.5533
0.9983	0.0184	0.9983	0	48.784	11.474	1.124	1.43	2.9836e+08	0.165	0.52	-0.01	0.081	0.103	0.161	0.08	298.32	48.784	11.474	0.02	0.02	2.9836e+08	0.9399	-0.7082	-3.5261
1.0007	0.019	1.0007	0	48.784	11.474	1.124	1.43	2.9836e+08	0.165	0.52	-0.01	0.081	0.103	0.161	0.08	298.28	48.784	11.474	0.02	0.02	2.9836e+08	0.9218	-0.744	-3.5188
1.0086	0.0163	1.0086	0	48.784	11.474	1.124	1.43	2.9836e+08	0.165	0.52	-0.01	0.081	0.103	0.161	0.08	298.24	48.784	11.474	0.02	0.02	2.9836e+08	0.9447	-0.661	-3.4593
1.0037	0.0176	1.0037	0	48.784	11.474	1.124	1.43	2.9836e+08	0.165	0.52	-0.01	0.081	0.103	0.161	0.08	298.21	48.784	11.474	0.02	0.02	2.9836e+08	1.1511	-0.6946	-3.4208
0.9898	0.023	0.9898	0	48.784	11.474	1.124	1.43	2.9836e+08	0.165	0.52	-0.01	0.081	0.103	0.161	0.08	298.18	48.784	11.474	0.02	0.02	2.9836e+08	1.1473	-0.6642	-3.3859
0.9914	0.0268	0.9914	0	48.784	11.474	1.124	1.43	2.9836e+08	0.185	0.53	-0.07	0.081	0.103	0.161	0.08	298.14	48.784	11.474	0.02	0.02	2.9836e+08	0.9828	-0.6803	-3.3452
1.0059	0.0297	1.0059	0	48.784	11.474	1.124	1.43	2.9836e+08	0.185	0.53	-0.07	0.081	0.103	0.161	0.08	298.11	48.784	11.474	0.02	0.02	2.9836e+08	1.0701	-0.6347	-3.2991
1.003	0.0298	1.003	0	48.784	11.474	1.124	1.43	2.9836e+08	0.185	0.53	-0.07	0.081	0.103	0.161	0.08	298.08	48.784	11.474	0.02	0.02	2.9836e+08	1.3869	-0.583	-3.2369
0.99	0.039	0.99	0	48.784	11.474	1.124	1.43	2.9836e+08	0.185	0.53	-0.07	0.081	0.103	0.161	0.08	298.04	48.784	11.474	0.02	0.02	2.9836e+08	1.4492	-0.6002	-3.2121
0.9916	0.0415	0.9916	0	48.784	11.474	1.124	1.43	2.9836e+08	0.235	0.64	-0.03	0.081	0.103	0.161	0.08	298.01	48.784	11.474	0.02	0.02	2.9836e+08	1.2708	-0.5736	-3.1754
1.0066	0.0391	1.0066	0	48.784	11.474	1.124	1.43	2.9836e+08	0.235	0.64	-0.03	0.081	0.103	0.161	0.08	297.98	48.784	11.474	0.02	0.02	2.9836e+08	1.3984	-0.5691	-3.1607
1.0098	0.0402	1.0098	0	48.784	11.474	1.124	1.43	2.9836e+08	0.235	0.64	-0.03	0.081	0.103	0.161	0.08	297.95	48.784	11.474	0.02	0.02	2.9836e+08	1.5732	-0.5325	-3.124
0.9934	0.0424	0.9934	0	48.784	11.474	1.124	1.43	2.9836e+08	0.235	0.64	-0.03	0.081	0.103	0.161	0.08	297.92	48.784	11.474	0.02	0.02	2.9836e+08	1.6337	-0.5115	-3.085
0.9931	0.0491	0.9931	0	48.784	11.474	1.124	1.43	2.9836e+08	0.235	0.64	-0.03	0.081	0.103	0.161	0.08	297.89	48.784	11.474	0.02	0.02	2.9836e+08	1.4985	-0.4875	-3.0536
1.0096	0.0491	1.0096	0	48.784	11.474	1.124	1.43	2.9836e+08	0.235	0.64	-0.03	0.081	0.103	0.161	0.08	297.86	48.784	11.474	0.02	0.02	2.9836e+08	1.4949	-0.4814	-3.0256
1.0126	0.0478	1.0126	0	48.784	11.474	1.124	1.43	2.9836e+08	0.245	0.67	0	0.081	0.103	0.161	0.08	297.82	48.784	11.474	0.02	0.02	2.9836e+08	1.6134	-0.4331	-2.9758
1.0083	0.0508	1.0083	0	48.784	11.474	1.124	1.43	2.9836e+08	0.245	0.67	0	0.081	0.103	0.161	0.08	297.8	48.784	11.474	0.02	0.02	2.9836e+08	1.5202	-0.4353	-2.935
1.0148	0.0549	1.0148	0	48.784	11.474	1.124	1.43	2.9836e+08	0.245	0.67	0	0.081	0.103	0.161	0.08	297.77	48.784	11.474	0.02	0.02	2.9836e+08	1.3088	-0.3652	-2.9083
1.0244	0.0506	1.0244	0	48.784	11.474	1.124	1.43	2.9836e+08	0.245	0.67	0	0.081	0.103	0.161	0.08	297.74	48.784	11.474	0.02	0.02	2.9836e+08	1.2297	-0.3376	-2.8622
1.0175	0.053	1.0175	0	48.784	11.474	1.124	1.43	2.9836e+08	0.25	0.69	-0.02	0.081	0.103	0.161	0.08	297.71	48.784	11.474	0.02	0.02	2.9836e+08	1.2368	-0.2813	-2.8003
1.0101	0.054	1.0101	0	48.784	11.474	1.124	1.43	2.9836e+08	0.25	0.69	-0.02	0.081	0.103	0.161	0.08	297.68	48.784	11.474	0.02	0.02	2.9836e+08	1.0457	-0.2536	-2.7483
1.0128	0.0597	1.0128	0	48.784	11.474	1.124	1.43	2.9836e+08	0.25	0.69	-0.02	0.081	0.103	0.161	0.08	297.65	48.784	11.474	0.02	0.02	2.9836e+08	0.8098	-0.2205	-2.7143
1.0176	0.0579	1.0176	0	48.784	11.474	1.124	1.43	2.9836e+08	0.25	0.69	-0.02	0.081	0.103	0.161	0.08	297.62	48.784	11.474	0.02	0.02	2.9836e+08	0.7732	-0.1558	-2.6858
1.0165	0.0543	1.0165	0	48.784	11.474	1.124	1.43	2.9836e+08	0.25	0.69	-0.02	0.081	0.103	0.161	0.08	297.6	48.784	11.474	0.02	0.02	2.9836e+08	0.7588	-0.1165	-2.6295
1.013	0.0559	1.013	0	48.784	11.474	1.124	1.43	2.9836e+08	0.25	0.69	-0.02	0.081	0.103	0.161	0.08	297.57	48.784	11.474	0.02	0.02	2.9836e+08	0.6715	-0.0722	-2.5693
1.0125	0.0552	1.0125	0	48.784	11.474	1.124	1.43	2.9836e+08	0.3	0.79	0.065	0.081	0.103	0.161	0.08	297.54	48.784	11.474	0.02	0.02	2.9836e+08	0.6029	-0.0465	-2.5053
1.0108	0.0536	1.0108	0	48.784	11.474	1.124	1.43	2.9836e+08	0.3	0.79	0.065	0.081	0.103	0.161	0.08	297.52	48.784	11.474	0.02	0.02	2.9836e+08	0.4352	0.0076	-2.4535
1.0192	0.0517	1.0192	0	48.784	11.474	1.124	1.43	2.9836e+08	0.3	0.79	0.065	0.081	0.103	0.161	0.08	297.49	48.784	11.474	0.02	0.02	2.9836e+08	0.3954	0.0671	-2.4055
1.0213	0.0514	1.0213	0	48.784	11.474	1.124	1.43	2.9836e+08	0.3	0.79	0.065	0.081	0.103	0.161	0.08	297.47	48.784	11.474	0.02	0.02	2.9836e+08	0.5101	0.1479	-2.3247
1.0052	0.0553	1.0052	0	48.784	11.474	1.124	1.43	2.9836e+08	0.33	0.805	-0.035	0.081	0.103	0.161	0.08	297.45	48.784	11.474	0.02	0.02	2.9836e+08	0.459	0.1624	-2.2425
1.006	0.0602	1.006	0	48.784	11.474	1.124	1.43	2.9836e+08	0.33	0.805	-0.035	0.081	0.103	0.161	0.08	297.42	48.784	11.474	0.02	0.02	2.9836e+08	0.1016	0.2003	-2.1987
1.0186	0.0476	1.0186	0	48.784	11.474	1.124	1.43	2.9836e+08	0.33	0.805	-0.035	0.081	0.103	0.161	0.08	297.4	48.784	11.474	0.02	0.02	2.9836e+08	0.0974	0.237	-2.1476
1.01	0.0486	1.01	0	48.784	11.474	1.124	1.43	2.9836e+08	0.33	0.805	-0.035	0.081	0.103	0.161	0.08	297.38	48.784	11.474	0.02	0.02	2.9836e+08	0.2619	0.2818	-2.063
0.9945	0.0515	0.9945	0	48.784	11.474	1.124	1.43	2.9836e+08	0.33	0.805	-0.035	0.081	0.103	0.161	0.08	297.36	48.784	11.474	0.02	0.02	2.9836e+08	0.0787	0.3005	-2.0071
0.9961	0.0522	0.9961	0	48.784	11.474	1.124	1.43	2.9836e+08	0.33	0.805	-0.035	0.081	0.103	0.161	0.08	297.34	48.784	11.474	0.02	0.02	2.9836e+08	-0.2076	0.2835	-1.9515
1.0136	0.0462	1.0136	0	48.784	11.474	1.124	1.43	2.9836e+08	0.34	0.865	0.01	0.081	0.103	0.161	0.08	297.32	48.784	11.474	0.02	0.02	2.9836e+08	-0.17	0.3112	-1.8891
1.0025	0.0483	1.0025	0	48.784	11.474	1.124	1.43	2.9836e+08	0.34	0.865	0.01	0.081	0.103	0.161	0.08	297.3	48.784	11.474	0.02	0.02	2.9836e+08	-0.0475	0.2963	-1.8273
0.9855	0.0491	0.9855	0	48.784	11.474	1.124	1.43	2.9836e+08	0.34	0.865	0.01	0.081	0.103	0.161	0.08	297.28	48.784	11.474	0.02	0.02	2.9836e+08	-0.3137	0.3031	-1.7995
0.9902	0.0459	0.9902	0	48.784	11.474	1.124	1.43	2.9836e+08	0.34	0.865	0.01	0.081	0.103	0.161	0.08	297.26	48.784	11.474	0.02	0.02	2.9836e+08	-0.439	0.2879	-1.7435
0.9971	0.048	0.9971	0	48.784	11.474	1.124	1.43	2.9836e+08	0.385	0.875	0.065	0.081	0.103	0.161	0.08	297.24	48.784	11.474	0.02	0.02	2.9836e+08	-0.3064	0.2642	-1.6975
0.9962	0.0485	0.9962	0	48.784	11.474	1.124	1.43	2.9836e+08	0.385	0.875	0.065	0.081	0.103	0.161	0.08	297.23	48.784	11.474	0.02	0.02	2.9836e+08	-0.3131	0.2849	-1.6649
0.995	0.046	0.995	0	48.784	11.474	1.124	1.43	2.9836e+08	0.385	0.875	0.065	0.081	0.103	0.161	0.08	297.21	48.784	11.474	0.02	0.02	2.9836e+08	-0.3702	0.2976	-1.6167
0.9957	0.0388	0.9957	0	48.784	11.474	1.124	1.43	2.9836e+08	0.385	0.875	0.065	0.081	0.103	0.161	0.08	297.19	48.784	11.474	0.02	0.02	2.9836e+08	-0.3485	0.2841	-1.5895
0.9976	0.0433	0.9976	0	48.784	11.474	1.124	1.43	2.9836e+08	0.385	0.875	0.065	0.081	0.103	0.161	0.08	297.18	48.784	11.474	0.02	0.02	2.9836e+08	-0.365	0.2608	-1.5639
1.0026	0.0375	1.0026	0	48.784	11.474	1.124	1.43	2.9836e+08	0.385	0.875	0.065	0.081	0.103	0.161	0.08	297.16	48.784	11.474	0.02	0.02	2.9836e+08	-0.4517	0.2778	-1.5285
0.9938	0.0421	0.9938	0	48.784	11.474	1.125	1.43	2.9836e+08	0.49	0.845	0.085	0.081	0.103	0.161	0.08	297.16	48.784	11.474	0.02	0.02	2.9836e+08	-0.3502	0.2607	-1.491
0.9872	0.0427	0.9872	0	48.784	11.474	1.125	1.43	2.9836e+08	0.49	0.845	0.085	0.081	0.103	0.161	0.08	297.14	48.784	11.474	0.02	0.02	2.9836e+08	-0.3457	0.2607	-1.4855
0.992	0.0394	0.992	0	48.784	11.474	1.125	1.43	2.9836e+08	0.49	0.845	0.085	0.081	0.103	0.161	0.08	297.13	48.784	11.474	0.02	0.02	2.9836e+08	-0.4405	0.2252	-1.4668
1.0063	0.037	1.0063	0	48.784	11.474	1.125	1.43	2.9836e+08	0.49	0.845	0.085	0.081	0.103	0.161	0.08	297.11	48.784	11.474	0.02	0.02	2.9836e+08	-0.4223	0.2359	-1.4309
0.9996	0.0347	0.9996	60.36	48.784	11.474	1.124	1.43	2.9836e+08	0.515	0.91	0.065	0.081	0.103	0.161	0.08	297.11	48.784	11.474	0.02	0.02	2.9836e+08	-0.1905	0.2335	-1.4202
0.9852	0.0398	0.9852	60.36	48.784	11.474	1.124	1.43	2.9836e+08	0.515	0.91	0.065	0.081	0.103	0.161	0.08	297.09	48.784	11.474	0.02	0.02	2.9836e+08	-0.3177	0.2003	-1.4185
0.9928	0.0353	0.9928	60.36	48.784	11.474	1.124	1.43	2.9836e+08	0.515	0.91	0.065	0.081	0.103	0.161	0.08	297.08	48.784	11.474	0.02	0.02	2.9836e+08	-0.4651	0.2296	-1.4181
1.0004	0.0346	1.0004	60.36	48.784	11.474	1.124	1.43	2.9836e+08	0.515	0.91	0.065	0.081	0.103	0.161	0.08	297.07	48.784	11.474	0.02	0.02	2.9836e+08	-0.2554	0.1744	-1.4048
0.992	0.0365	0.992	60.36	48.784	11.474	1.124	1.43	2.9836e+08	0.515	0.91	0.065	0.081	0.103	0.161	0.08	297.05	48.784	11.474	0.02	0.02	2.9836e+08	-0.1752	0.2078	-1.3819
0.9888	0.0325	0.9888	60.36	48.784	11.474	1.124	1.43	2.9836e+08	0.515	0.91	0.065	0.081	0.103	0.161	0.08	297.04	48.784	11.474	0.02	0.02	2.9836e+08	-0.1696	0.1585	-1.3644
0.9898	0.0319	0.9898	61.36	48.784	11.474	1.124	1.43	2.9836e+08	0.485	0.89	-0.04	0.081	0.103	0.161	0.08	297.03	48.784	11.474	0.02	0.02	2.9836e+08	-0.116	0.1889	-1.3541
0.9893	0.0361	0.9893	61.36	48.784	11.474	1.124	1.43	2.9836e+08	0.485	0.89	-0.04	0.081	0.103	0.161	0.08	297.02	48.784	11.474	0.02	0.02	2.9836e+08	-0.0335	0.1014	-1.358
0.9914	0.0389	0.9914	61.36	48.784	11.474	1.124	1.43	2.9836e+08	0.485	0.89	-0.04	0.081	0.103	0.161	0.08	297	48.784	11.474	0.02	0.02	2.9836e+08	-0.1673	0.1057	-1.343
0.9959	0.0404	0.9959	61.36	48.784	11.474	1.124	1.43	2.9836e+08	0.485	0.89	-0.04	0.081	0.103	0.161	0.08	296.99	48.784	11.474	0.02	0.02	2.9836e+08	-0.1171	0.1054	-1.3427
0.9926	0.0435	0.9926	64.37	48.784	11.474	1.124	1.43	2.9836e+08	0.47	0.985	-0.07	0.081	0.103	0.161	0.08	296.97	48.784	11.474	0.02	0.02	2.9836e+08	0.0473	0.0583	-1.3391
0.9828	0.0436	0.9828	64.37	48.784	11.474	1.124	1.43	2.9836e+08	0.47	0.985	-0.07	0.081	0.103	0.161	0.08	296.96	48.784	11.474	0.02	0.02	2.9836e+08	-0.0473	0.0615	-1.3383
0.9861	0.0472	0.9861	64.37	48.784	11.474	1.124	1.43	2.9836e+08	0.47	0.985	-0.07	0.081	0.103	0.161	0.08	296.95	48.784	11.474	0.02	0.02	2.9836e+08	-0.0957	-0.0116	-1.3542
1.0017	0.0484	1.0017	64.37	48.784	11.474	1.124	1.43	2.9836e+08	0.47	0.985	-0.07	0.081	0.103	0.161	0.08	296.93	48.784	11.474	0.02	0.02	2.9836e+08	0.0219	0.0439	-1.3866
0.9899	0.0525	0.9899	64.37	48.784	11.474	1.124	1.43	2.9836e+08	0.47	0.985	-0.07	0.081	0.103	0.161	0.08	296.92	48.784	11.474	0.02	0.02	2.9836e+08	0.0354	-0.065	-1.4225
0.9843	0.0491	0.9843	64.37	48.784	11.474	1.124	1.43	2.9836e+08	0.47	0.985	-0.07	0.081	0.103	0.161	0.08	296.91	48.784	11.474	0.02	0.02	2.9836e+08	-0.1221	-0.0306	-1.4385
0.9948	0.0464	0.9948	62.93	48.784	11.474	1.124	1.43	2.9836e+08	0.505	0.99	0.005	0.081	0.103	0.161	0.08	296.89	48.784	11.474	0.02	0.02	2.9836e+08	-0.0785	-0.0538	-1.4651
0.9954	0.0476	0.9954	62.93	48.784	11.474	1.124	1.43	2.9836e+08	0.505	0.99	0.005	0.081	0.103	0.161	0.08	296.88	48.784	11.474	0.02	0.02	2.9836e+08	0.091	-0.0806	-1.461
0.9944	0.0467	0.9944	62.93	48.784	11.474	1.124	1.43	2.9836e+08	0.505	0.99	0.005	0.081	0.103	0.161	0.08	296.86	48.784	11.474	0.02	0.02	2.9836e+08	0.0515	-0.0479	-1.4585
0.9885	0.0445	0.9885	62.93	48.784	11.474	1.124	1.43	2.9836e+08	0.505	0.99	0.005	0.081	0.103	0.161	0.08	296.85	48.784	11.474	0.02	0.02	2.9836e+08	-0.0162	-0.1061	-1.4678
1.0026	0.0438	1.0026	62.76	48.784	11.474	1.124	1.43	2.9836e+08	0.52	1.005	0.065	0.081	0.103	0.161	0.08	296.84	48.784	11.474	0.02	0.02	2.9836e+08	-0.0619	-0.0634	-1.4536
1.0069	0.0387	1.0069	62.76	48.784	11.474	1.124	1.43	2.9836e+08	0.52	1.005	0.065	0.081	0.103	0.161	0.08	296.82	48.784	11.474	0.02	0.02	2.9836e+08	0.0409	-0.0976	-1.4597
1.0033	0.0402	1.0033	62.76	48.784	11.474	1.124	1.43	2.9836e+08	0.52	1.005	0.065	0.081	0.103	0.161	0.08	296.81	48.784	11.474	0.02	0.02	2.9836e+08	0.0177	-0.0256	-1.4631
0.9931	0.036	0.9931	62.76	48.784	11.474	1.124	1.43	2.9836e+08	0.52	1.005	0.065	0.081	0.103	0.161	0.08	296.79	48.784	11.474	0.02	0.02	2.9836e+08	0.1039	-0.068	-1.433
0.991	0.0382	0.991	62.76	48.784	11.474	1.124	1.43	2.9836e+08	0.52	1.005	0.065	0.081	0.103	0.161	0.08	296.78	48.784	11.474	0.02	0.02	2.9836e+08	0.0043	-0.0611	-1.428
1.0013	0.0355	1.0013	62.76	48.784	11.474	1.124	1.43	2.9836e+08	0.52	1.005	0.065	0.081	0.103	0.161	0.08	296.77	48.784	11.474	0.02	0.02	2.9836e+08	-0.0091	-0.0503	-1.3985
1.0073	0.0411	1.0073	65.72	48.784	11.474	1.124	1.43	2.9836e+08	0.5	1.11	0	0.081	0.103	0.161	0.08	296.75	48.784	11.474	0.02	0.02	2.9836e+08	0.0832	-0.0434	-1.3958
0.9993	0.0387	0.9993	65.72	48.784	11.474	1.124	1.43	2.9836e+08	0.5	1.11	0	0.081	0.103	0.161	0.08	296.73	48.784	11.474	0.02	0.02	2.9836e+08	0.168	-0.0256	-1.3704
0.9891	0.0356	0.9891	65.72	48.784	11.474	1.124	1.43	2.9836e+08	0.5	1.11	0	0.081	0.103	0.161	0.08	296.72	48.784	11.474	0.02	0.02	2.9836e+08	0.1279	-0.0532	-1.3674
0.9976	0.0361	0.9976	65.72	48.784	11.474	1.124	1.43	2.9836e+08	0.5	1.11	0	0.081	0.103	0.161	0.08	296.71	48.784	11.474	0.02	0.02	2.9836e+08	0.0678	-0.0302	-1.3429
1.0123	0.0376	1.0123	66.61	48.784	11.474	1.124	1.43	2.9836e+08	0.49	1.135	-0.01	0.081	0.103	0.161	0.08	296.69	48.784	11.474	0.02	0.02	2.9836e+08	0.21	-0.0406	-1.3142
0.9977	0.0358	0.9977	66.61	48.784	11.474	1.124	1.43	2.9836e+08	0.49	1.135	-0.01	0.081	0.103	0.161	0.08	296.67	48.784	11.474	0.02	0.02	2.9836e+08	0.3471	-0.0054	-1.2748
0.9986	0.0381	0.9986	66.61	48.784	11.474	1.124	1.43	2.9836e+08	0.49	1.135	-0.01	0.081	0.103	0.161	0.08	296.66	48.784	11.474	0.02	0.02	2.9836e+08	0.2521	0.0009	-1.2854
1.0086	0.0423	1.0086	66.61	48.784	11.474	1.124	1.43	2.9836e+08	0.49	1.135	-0.01	0.081	0.103	0.161	0.08	296.65	48.784	11.474	0.02	0.02	2.9836e+08	0.1139	-0.0048	-1.2657
1.0112	0.0405	1.0112	66.61	48.784	11.474	1.124	1.43	2.9836e+08	0.49	1.135	-0.01	0.081	0.103	0.161	0.08	296.64	48.784	11.474	0.02	0.02	2.9836e+08	0.16	0.0245	-1.2591
1.002	0.0319	1.002	66.61	48.784	11.474	1.124	1.43	2.9836e+08	0.49	1.135	-0.01	0.081	0.103	0.161	0.08	296.62	48.784	11.474	0.02	0.02	2.9836e+08	0.3059	0.0192	-1.2453
1.0014	0.0496	1.0014	65.39	48.784	11.474	1.124	1.43	2.9836e+08	0.545	1.19	0.03	0.081	0.103	0.161	0.08	296.61	48.784	11.474	0.02	0.02	2.9836e+08	0.2126	0.0637	-1.2344
1.0009	0.0474	1.0009	65.39	48.784	11.474	1.124	1.43	2.9836e+08	0.545	1.19	0.03	0.081	0.103	0.161	0.08	296.6	48.784	11.474	0.02	0.02	2.9836e+08	0.093	0.0448	-1.2537
1.0063	0.0448	1.0063	65.39	48.784	11.474	1.124	1.43	2.9836e+08	0.545	1.19	0.03	0.081	0.103	0.161	0.08	296.58	48.784	11.474	0.02	0.02	2.9836e+08	0.2238	0.04	-1.2614
1.0013	0.0496	1.0013	65.39	48.784	11.474	1.124	1.43	2.9836e+08	0.545	1.19	0.03	0.081	0.103	0.161	0.08	296.57	48.784	11.474	0.02	0.02	2.9836e+08	0.3015	0.0603	-1.2685
0.9955	0.0472	0.9955	62.5	48.784	11.474	1.124	1.43	2.9836e+08	0.6	1.155	0.11	0.081	0.103	0.161	0.08	296.56	48.784	11.474	0.02	0.02	2.9836e+08	0.3304	0.0582	-1.2615
0.9918	0.0466	0.9918	62.5	48.784	11.474	1.124	1.43	2.9836e+08	0.6	1.155	0.11	0.081	0.103	0.161	0.08	296.55	48.784	11.474	0.02	0.02	2.9836e+08	0.2573	0.0404	-1.2744
0.9979	0.0472	0.9979	62.5	48.784	11.474	1.124	1.43	2.9836e+08	0.6	1.155	0.11	0.081	0.103	0.161	0.08	296.54	48.784	11.474	0.02	0.03	2.9836e+08	0.2984	0.0446	-1.2684
1.0067	0.0388	1.0067	62.5	48.784	11.474	1.124	1.43	2.9836e+08	0.6	1.155	0.11	0.081	0.103	0.161	0.08	296.53	48.784	11.474	0.02	0.03	2.9836e+08	0.4373	0.0565	-1.2438
0.996	0.0468	0.996	62.5	48.784	11.474	1.124	1.43	2.9836e+08	0.6	1.155	0.11	0.081	0.103	0.161	0.08	296.51	48.784	11.474	0.02	0.03	2.9836e+08	0.3779	0.0521	-1.211
0.995	0.0375	0.995	62.5	48.784	11.474	1.124	1.43	2.9836e+08	0.6	1.155	0.11	0.081	0.103	0.161	0.08	296.5	48.784	11.474	0.02	0.03	2.9836e+08	0.5443	0.0441	-1.2002
1.0012	0.0357	1.0012	64.02	48.784	11.474	1.124	1.43	2.9836e+08	0.61	1.255	0.075	0.081	0.103	0.161	0.08	296.49	48.784	11.474	0.02	0.03	2.9836e+08	0.417	0.0726	-1.134
0.997	0.0401	0.997	64.02	48.784	11.474	1.124	1.43	2.9836e+08	0.61	1.255	0.075	0.081	0.103	0.161	0.08	296.48	48.784	11.474	0.02	0.03	2.9836e+08	0.4878	0.0623	-1.0901
1.0025	0.031	1.0025	64.02	48.784	11.474	1.124	1.43	2.9836e+08	0.61	1.255	0.075	0.081	0.103	0.161	0.08	296.47	48.784	11.474	0.02	0.03	2.9836e+08	0.5778	0.0433	-1.0519
0.9904	0.0333	0.9904	64.02	48.784	11.474	1.124	1.43	2.9836e+08	0.61	1.255	0.075	0.081	0.103	0.161	0.08	296.46	48.784	11.474	0.02	0.03	2.9836e+08	0.6037	0.021	-0.9935
0.9902	0.0316	0.9902	64.02	48.784	11.474	1.124	1.43	2.9836e+08	0.61	1.255	0.075	0.081	0.103	0.161	0.08	296.45	48.784	11.474	0.02	0.03	2.9836e+08	0.5341	0.0371	-0.9262
0.9923	0.0325	0.9923	67.28	48.784	11.474	1.124	1.43	2.9836e+08	0.565	1.35	0.02	0.081	0.103	0.161	0.08	296.43	48.784	11.474	0.02	0.03	2.9836e+08	0.6199	0.0075	-0.8645
0.9923	0.0277	0.9923	67.28	48.784	11.474	1.124	1.43	2.9836e+08	0.565	1.35	0.02	0.081	0.103	0.161	0.08	296.43	48.784	11.474	0.02	0.03	2.9836e+08	0.5907	-0.0089	-0.7698
0.9846	0.0292	0.9846	67.28	48.784	11.474	1.124	1.43	2.9836e+08	0.565	1.35	0.02	0.081	0.103	0.161	0.08	296.42	48.784	11.474	0.02	0.03	2.9836e+08	0.5123	-0.0121	-0.6828
0.995	0.0262	0.995	67.28	48.784	11.474	1.124	1.43	2.9836e+08	0.565	1.35	0.02	0.081	0.103	0.161	0.08	296.41	48.784	11.474	0.02	0.03	2.9836e+08	0.5885	-0.0107	-0.6028
0.9954	0.0394	0.9954	67.28	48.784	11.474	1.124	1.43	2.9836e+08	0.565	1.35	0.02	0.081	0.103	0.161	0.08	296.41	48.784	11.474	0.02	0.03	2.9836e+08	0.5456	-0.0104	-0.4938
0.9833	0.0326	0.9833	67.62	48.784	11.474	1.124	1.43	2.9836e+08	0.59	1.43	-0.015	0.081	0.103	0.161	0.08	296.39	48.784	11.474	0.02	0.03	2.9836e+08	0.6241	-0.0546	-0.4209
0.9784	0.046	0.9784	67.62	48.784	11.474	1.124	1.43	2.9836e+08	0.59	1.43	-0.015	0.081	0.103	0.161	0.08	296.39	48.784	11.474	0.02	0.03	2.9836e+08	0.449	-0.0305	-0.344
0.9898	0.0443	0.9898	67.62	48.784	11.474	1.124	1.43	2.9836e+08	0.59	1.43	-0.015	0.081	0.103	0.161	0.08	296.39	48.784	11.474	0.02	0.03	2.9836e+08	0.4971	-0.062	-0.2939
0.9889	0.0483	0.9889	67.62	48.784	11.474	1.124	1.43	2.9836e+08	0.59	1.43	-0.015	0.081	0.103	0.161	0.08	296.39	48.784	11.474	0.02	0.03	2.9836e+08	0.5728	-0.0684	-0.2546
0.9882	0.0544	0.9882	63.33	48.784	11.474	1.124	1.429	2.9836e+08	0.695	1.38	0.015	0.081	0.103	0.16	0.08	296.39	48.784	11.474	0.02	0.03	2.9836e+08	0.476	-0.1038	-0.205
0.9871	0.0592	0.9871	63.33	48.784	11.474	1.124	1.429	2.9836e+08	0.695	1.38	0.015	0.081	0.103	0.16	0.08	296.39	48.784	11.474	0.03	0.03	2.9836e+08	0.3293	-0.1255	-0.1914
0.9969	0.0564	0.9969	63.33	48.784	11.474	1.124	1.429	2.9836e+08	0.695	1.38	0.015	0.081	0.103	0.16	0.08	296.38	48.784	11.474	0.03	0.03	2.9836e+08	0.4106	-0.1012	-0.1787
0.9889	0.0604	0.9889	63.33	48.784	11.474	1.124	1.429	2.9836e+08	0.695	1.38	0.015	0.081	0.103	0.16	0.08	296.38	48.784	11.474	0.03	0.03	2.9836e+08	0.3509	-0.1492	-0.1499
0.9851	0.0654	0.9851	63.33	48.784	11.474	1.124	1.429	2.9836e+08	0.695	1.38	0.015	0.081	0.103	0.16	0.08	296.38	48.784	11.474	0.03	0.03	2.9836e+08	0.1972	-0.1029	-0.1272
1.0014	0.0548	1.0014	63.33	48.784	11.474	1.124	1.429	2.9836e+08	0.695	1.38	0.015	0.081	0.103	0.16	0.08	296.38	48.784	11.474	0.03	0.03	2.9836e+08	0.1801	-0.1688	-0.1123
0.9973	0.0629	0.9973	63.47	48.784	11.474	1.124	1.429	2.9836e+08	0.71	1.42	0.05	0.081	0.103	0.16	0.08	296.38	48.784	11.474	0.03	0.03	2.9836e+08	0.1069	-0.1481	-0.0667
0.9977	0.0542	0.9977	63.47	48.784	11.474	1.124	1.429	2.9836e+08	0.71	1.42	0.05	0.081	0.103	0.16	0.08	296.38	48.784	11.474	0.03	0.03	2.9836e+08	0.1279	-0.1422	-0.0311
0.9919	0.0581	0.9919	63.47	48.784	11.474	1.124	1.429	2.9836e+08	0.71	1.42	0.05	0.081	0.103	0.16	0.08	296.38	48.784	11.474	0.03	0.03	2.9836e+08	-0.0669	-0.1462	-0.0109
1.004	0.0496	1.004	63.47	48.784	11.474	1.124	1.429	2.9836e+08	0.71	1.42	0.05	0.081	0.103	0.16	0.08	296.38	48.784	11.474	0.03	0.03	2.9836e+08	-0.0352	-0.119	0.0148
1.004	0.0526	1.004	65.08	48.784	11.474	1.124	1.429	2.9836e+08	0.72	1.55	0.065	0.081	0.103	0.16	0.08	296.38	48.784	11.474	0.03	0.03	2.9836e+08	0.0525	-0.1779	0.0543
1.001	0.0461	1.001	65.08	48.784	11.474	1.124	1.429	2.9836e+08	0.72	1.55	0.065	0.081	0.103	0.16	0.08	296.38	48.784	11.474	0.03	0.03	2.9836e+08	-0.1184	-0.1316	0.0901
1.0052	0.0392	1.0052	65.08	48.784	11.474	1.124	1.429	2.9836e+08	0.72	1.55	0.065	0.081	0.103	0.16	0.08	296.38	48.784	11.474	0.03	0.03	2.9836e+08	-0.1296	-0.2112	0.1068
1.001	0.0397	1.001	65.08	48.784	11.474	1.124	1.429	2.9836e+08	0.72	1.55	0.065	0.081	0.103	0.16	0.08	296.38	48.784	11.474	0.03	0.03	2.9836e+08	-0.0455	-0.1146	0.1628
1.0087	0.0377	1.0087	65.08	48.784	11.474	1.124	1.429	2.9836e+08	0.72	1.55	0.065	0.081	0.103	0.16	0.08	296.38	48.784	11.474	0.03	0.03	2.9836e+08	-0.0249	-0.2055	0.1939
1.005	0.042	1.005	65.08	48.784	11.474	1.124	1.429	2.9836e+08	0.72	1.55	0.065	0.081	0.103	0.16	0.08	296.39	48.784	11.474	0.03	0.03	2.9836e+08	-0.2213	-0.1304	0.2519
1.0125	0.0399	1.0125	62.31	48.784	11.474	1.124	1.429	2.9836e+08	0.79	1.5	0.03	0.081	0.103	0.16	0.08	296.39	48.784	11.474	0.03	0.03	2.9836e+08	-0.0838	-0.1846	0.2958
1.0019	0.0463	1.0019	62.31	48.784	11.474	1.124	1.429	2.9836e+08	0.79	1.5	0.03	0.081	0.103	0.16	0.08	296.4	48.784	11.474	0.03	0.03	2.9836e+08	-0.0775	-0.1712	0.3372
0.9968	0.0389	0.9968	62.31	48.784	11.474	1.124	1.429	2.9836e+08	0.79	1.5	0.03	0.081	0.103	0.16	0.08	296.4	48.784	11.474	0.03	0.03	2.9836e+08	-0.0834	-0.1321	0.3963
1.0116	0.046	1.0116	62.31	48.784	11.474	1.124	1.429	2.9836e+08	0.79	1.5	0.03	0.081	0.103	0.16	0.08	296.41	48.784	11.474	0.03	0.03	2.9836e+08	-0.1234	-0.1502	0.4185
1.008	0.0421	1.008	63.8	48.784	11.474	1.124	1.429	2.9836e+08	0.785	1.59	-0.035	0.081	0.103	0.16	0.08	296.41	48.784	11.474	0.03	0.03	2.9836e+08	0.0421	-0.1045	0.4616
1.0023	0.0552	1.0023	63.8	48.784	11.474	1.124	1.429	2.9836e+08	0.785	1.59	-0.035	0.081	0.103	0.16	0.08	296.41	48.784	11.474	0.03	0.03	2.9836e+08	0.0014	-0.1432	0.4718
0.9932	0.0509	0.9932	63.8	48.784	11.474	1.124	1.429	2.9836e+08	0.785	1.59	-0.035	0.081	0.103	0.16	0.08	296.42	48.784	11.474	0.03	0.03	2.9836e+08	-0.2114	-0.11	0.4357
1.0035	0.0503	1.0035	63.8	48.784	11.474	1.124	1.429	2.9836e+08	0.785	1.59	-0.035	0.081	0.103	0.16	0.08	296.42	48.784	11.474	0.03	0.03	2.9836e+08	-0.0623	-0.1559	0.4375
1.0014	0.0568	1.0014	63.8	48.784	11.474	1.124	1.429	2.9836e+08	0.785	1.59	-0.035	0.081	0.103	0.16	0.08	296.43	48.784	11.474	0.03	0.03	2.9836e+08	-0.1375	-0.1353	0.4147
0.9959	0.0546	0.9959	63.8	48.784	11.474	1.124	1.429	2.9836e+08	0.785	1.59	-0.035	0.081	0.103	0.16	0.08	296.43	48.784	11.474	0.03	0.03	2.9836e+08	-0.1423	-0.1464	0.4064
1.0073	0.0559	1.0073	64.55	48.784	11.474	1.124	1.429	2.9836e+08	0.825	1.73	-0.05	0.081	0.103	0.16	0.08	296.43	48.784	11.474	0.03	0.03	2.9836e+08	-0.1724	-0.083	0.3914
1.0055	0.0551	1.0055	64.55	48.784	11.474	1.124	1.429	2.9836e+08	0.825	1.73	-0.05	0.081	0.103	0.16	0.08	296.43	48.784	11.474	0.03	0.03	2.9836e+08	-0.0409	-0.1246	0.3603
0.9917	0.0629	0.9917	64.55	48.784	11.474	1.124	1.429	2.9836e+08	0.825	1.73	-0.05	0.081	0.103	0.16	0.08	296.44	48.784	11.474	0.03	0.03	2.9836e+08	-0.1626	-0.052	0.3418
0.9995	0.0543	0.9995	64.55	48.784	11.474	1.124	1.429	2.9836e+08	0.825	1.73	-0.05	0.081	0.103	0.16	0.08	296.44	48.784	11.474	0.03	0.03	2.9836e+08	-0.2807	-0.0313	0.3245
1.0063	0.0543	1.0063	63.57	48.784	11.474	1.124	1.429	2.9836e+08	0.855	1.725	0.04	0.081	0.103	0.16	0.08	296.44	48.784	11.474	0.03	0.03	2.9836e+08	-0.2091	-0.0569	0.312
0.9884	0.0559	0.9884	63.57	48.784	11.474	1.124	1.429	2.9836e+08	0.855	1.725	0.04	0.081	0.103	0.16	0.08	296.45	48.784	11.474	0.03	0.03	2.9836e+08	-0.1166	-0.0463	0.2939
0.9848	0.0592	0.9848	63.57	48.784	11.474	1.124	1.429	2.9836e+08	0.855	1.725	0.04	0.081	0.103	0.16	0.08	296.45	48.784	11.474	0.03	0.03	2.9836e+08	-0.456	-0.1276	0.2274
0.9978	0.0537	0.9978	63.57	48.784	11.474	1.124	1.429	2.9836e+08	0.855	1.725	0.04	0.081	0.103	0.16	0.08	296.45	48.784	11.474	0.03	0.03	2.9836e+08	-0.5253	-0.041	0.215
0.9948	0.0514	0.9948	63.57	48.784	11.474	1.124	1.429	2.9836e+08	0.855	1.725	0.04	0.081	0.103	0.16	0.08	296.45	48.784	11.474	0.03	0.03	2.9836e+08	-0.284	-0.1465	0.1845
0.9775	0.0501	0.9775	63.57	48.784	11.474	1.124	1.429	2.9836e+08	0.855	1.725	0.04	0.081	0.103	0.16	0.08	296.45	48.784	11.474	0.03	0.03	2.9836e+08	-0.4769	-0.0828	0.1507
0.9851	0.0525	0.9851	63.43	48.784	11.474	1.124	1.429	2.9836e+08	0.865	1.735	0.025	0.081	0.103	0.16	0.08	296.46	48.784	11.474	0.03	0.03	2.9836e+08	-0.5878	-0.121	0.1388
0.9953	0.0481	0.9953	63.43	48.784	11.474	1.124	1.429	2.9836e+08	0.865	1.735	0.025	0.081	0.103	0.16	0.08	296.46	48.784	11.474	0.03	0.03	2.9836e+08	-0.5601	-0.0581	0.1246
0.9858	0.0396	0.9858	63.43	48.784	11.474	1.124	1.429	2.9836e+08	0.865	1.735	0.025	0.081	0.103	0.16	0.08	296.46	48.784	11.474	0.03	0.03	2.9836e+08	-0.3348	-0.1094	0.1594
0.9791	0.0573	0.9791	63.43	48.784	11.474	1.124	1.429	2.9836e+08	0.865	1.735	0.025	0.081	0.103	0.16	0.08	296.46	48.784	11.474	0.03	0.03	2.9836e+08	-0.5071	-0.0621	0.148
1.0044	0.0329	1.0044	63.09	48.784	11.474	1.124	1.429	2.9836e+08	0.91	1.79	0.065	0.081	0.103	0.16	0.08	296.46	48.784	11.474	0.03	0.03	2.9836e+08	-0.4786	-0.0426	0.1556
0.9913	0.0453	0.9913	63.09	48.784	11.474	1.124	1.429	2.9836e+08	0.91	1.79	0.065	0.081	0.103	0.16	0.08	296.46	48.784	11.474	0.03	0.03	2.9836e+08	-0.2879	-0.1317	0.1507
0.989	0.0356	0.989	63.09	48.784	11.474	1.124	1.429	2.9836e+08	0.91	1.79	0.065	0.081	0.103	0.16	0.08	296.46	48.784	11.474	0.03	0.03	2.9836e+08	-0.2293	-0.0319	0.1407
0.9765	0.0452	0.9765	63.09	48.784	11.474	1.124	1.429	2.9836e+08	0.91	1.79	0.065	0.081	0.103	0.16	0.08	296.47	48.784	11.474	0.03	0.03	2.9836e+08	-0.3025	-0.1299	0.1197
0.993	0.0351	0.993	63.09	48.784	11.474	1.124	1.429	2.9836e+08	0.91	1.79	0.065	0.081	0.103	0.16	0.08	296.47	48.784	11.474	0.03	0.03	2.9836e+08	-0.1938	-0.0291	0.1275
0.992	0.0412	0.992	63.09	48.784	11.474	1.124	1.429	2.9836e+08	0.91	1.79	0.065	0.081	0.103	0.16	0.08	296.47	48.784	11.474	0.03	0.03	2.9836e+08	-0.0288	-0.1117	0.0897
0.9905	0.0326	0.9905	64.1	48.784	11.474	1.124	1.429	2.9836e+08	0.925	1.905	0.12	0.081	0.103	0.16	0.08	296.47	48.784	11.474	0.03	0.03	2.9836e+08	-0.0999	-0.0718	0.0854
1.0091	0.0381	1.0091	64.1	48.784	11.474	1.124	1.429	2.9836e+08	0.925	1.905	0.12	0.081	0.103	0.16	0.08	296.47	48.784	11.474	0.03	0.03	2.9836e+08	-0.0454	-0.0587	0.115
0.9948	0.0323	0.9948	64.1	48.784	11.474	1.124	1.429	2.9836e+08	0.925	1.905	0.12	0.081	0.103	0.16	0.08	296.47	48.784	11.474	0.03	0.03	2.9836e+08	0.0823	-0.0801	0.1217
0.9982	0.0421	0.9982	64.1	48.784	11.474	1.124	1.429	2.9836e+08	0.925	1.905	0.12	0.081	0.103	0.16	0.08	296.47	48.784	11.474	0.03	0.03	2.9836e+08	0.1679	-0.0639	0.1125
0.998	0.0477	0.998	63.85	48.784	11.474	1.124	1.429	2.9836e+08	0.96	1.95	0.08	0.081	0.103	0.16	0.08	296.47	48.784	11.474	0.03	0.03	2.9836e+08	0.0763	-0.1094	0.1029
0.9908	0.0424	0.9908	63.85	48.784	11.474	1.124	1.429	2.9836e+08	0.96	1.95	0.08	0.081	0.103	0.16	0.08	296.47	48.784	11.474	0.03	0.03	2.9836e+08	0.0346	-0.0833	0.0674
1.0026	0.0489	1.0026	63.85	48.784	11.474	1.124	1.429	2.9836e+08	0.96	1.95	0.08	0.081	0.103	0.16	0.08	296.47	48.784	11.474	0.03	0.03	2.9836e+08	0.2017	-0.1581	0.0375
1.0101	0.0439	1.0101	63.85	48.784	11.474	1.124	1.429	2.9836e+08	0.96	1.95	0.08	0.081	0.103	0.16	0.08	296.47	48.784	11.474	0.03	0.03	2.9836e+08	0.1361	-0.0946	0.0334
0.997	0.0419	0.997	63.85	48.784	11.474	1.124	1.429	2.9836e+08	0.96	1.95	0.08	0.081	0.103	0.16	0.08	296.47	48.784	11.474	0.03	0.03	2.9836e+08	0.2081	-0.1799	0.0064
1.0192	0.0387	1.0192	63.85	48.784	11.474	1.124	1.429	2.9836e+08	0.96	1.95	0.08	0.081	0.103	0.16	0.08	296.47	48.784	11.474	0.03	0.03	2.9836e+08	0.2111	-0.0869	0.0253
1.0092	0.0344	1.0092	63.32	48.784	11.474	1.124	1.429	2.9836e+08	1.025	2.035	0.01	0.081	0.103	0.16	0.08	296.48	48.784	11.474	0.03	0.03	2.9836e+08	0.275	-0.1272	0.0278
1.0086	0.0419	1.0086	63.32	48.784	11.474	1.124	1.429	2.9836e+08	1.025	2.035	0.01	0.081	0.103	0.16	0.08	296.48	48.784	11.474	0.03	0.03	2.9836e+08	0.3489	-0.0605	0.0434
1.0031	0.0502	1.0031	63.32	48.784	11.474	1.124	1.429	2.9836e+08	1.025	2.035	0.01	0.081	0.103	0.16	0.08	296.48	48.784	11.474	0.03	0.03	2.9836e+08	0.3247	-0.0483	0.0231
1.0092	0.0347	1.0092	63.32	48.784	11.474	1.124	1.429	2.9836e+08	1.025	2.035	0.01	0.081	0.103	0.16	0.08	296.48	48.784	11.474	0.03	0.03	2.9836e+08	0.3442	-0.042	0.0338
1.0119	0.0428	1.0119	65.12	48.784	11.474	1.124	1.429	2.9836e+08	1.005	2.17	-0.01	0.081	0.103	0.16	0.08	296.47	48.784	11.474	0.03	0.03	2.9836e+08	0.4397	-0.0075	0.047
1.0112	0.0348	1.0112	65.12	48.784	11.474	1.124	1.429	2.9836e+08	1.005	2.17	-0.01	0.081	0.103	0.16	0.08	296.47	48.784	11.474	0.03	0.03	2.9836e+08	0.3391	-0.0545	0.0468
1.0079	0.0415	1.0079	65.12	48.784	11.474	1.124	1.429	2.9836e+08	1.005	2.17	-0.01	0.081	0.103	0.16	0.08	296.47	48.784	11.474	0.03	0.03	2.9836e+08	0.2656	0.0576	0.0694
1.0206	0.0409	1.0206	65.12	48.784	11.474	1.124	1.429	2.9836e+08	1.005	2.17	-0.01	0.081	0.103	0.16	0.08	296.47	48.784	11.474	0.03	0.03	2.9836e+08	0.4964	0.0034	0.0359
1.0111	0.0524	1.0111	65.12	48.784	11.474	1.124	1.429	2.9836e+08	1.005	2.17	-0.01	0.081	0.103	0.16	0.08	296.47	48.784	11.474	0.03	0.03	2.9836e+08	0.4644	0.0496	0.0363
1.0042	0.0476	1.0042	64.66	48.784	11.474	1.124	1.429	2.9836e+08	1.035	2.19	-0.085	0.081	0.103	0.16	0.08	296.47	48.784	11.474	0.03	0.03	2.9836e+08	0.338	0.0121	0.0289
1.0251	0.0491	1.0251	64.66	48.784	11.474	1.124	1.429	2.9836e+08	1.035	2.19	-0.085	0.081	0.103	0.16	0.08	296.47	48.784	11.474	0.03	0.03	2.9836e+08	0.2861	0.0764	0.0434
1.007	0.0479	1.007	64.66	48.784	11.474	1.124	1.429	2.9836e+08	1.035	2.19	-0.085	0.081	0.103	0.16	0.08	296.47	48.784	11.474	0.03	0.03	2.9836e+08	0.3797	0.0979	0.0421
1.0013	0.062	1.0013	64.66	48.784	11.474	1.124	1.429	2.9836e+08	1.035	2.19	-0.085	0.081	0.103	0.16	0.08	296.47	48.784	11.474	0.03	0.03	2.9836e+08	0.3857	0.1067	0.015
1.0023	0.0509	1.0023	64.66	48.784	11.474	1.124	1.429	2.9836e+08	1.035	2.19	-0.085	0.081	0.103	0.16	0.08	296.47	48.784	11.474	0.03	0.03	2.9836e+08	0.1509	0.155	-0.0147
1.0013	0.0555	1.0013	64.39	48.784	11.474	1.124	1.43	2.9836e+08	1.055	2.195	0.01	0.081	0.103	0.16	0.08	296.47	48.784	11.474	0.03	0.03	2.9836e+08	0.3001	0.0831	-0.0083
1.003	0.0533	1.003	64.39	48.784	11.474	1.124	1.43	2.9836e+08	1.055	2.195	0.01	0.081	0.103	0.16	0.08	296.47	48.784	11.474	0.03	0.03	2.9836e+08	0.2748	0.129	-0.0087
0.9831	0.0577	0.9831	64.39	48.784	11.474	1.124	1.43	2.9836e+08	1.055	2.195	0.01	0.081	0.103	0.16	0.08	296.47	48.784	11.474	0.03	0.03	2.9836e+08	0.1914	0.0638	-0.0688
1.0007	0.0499	1.0007	64.39	48.784	11.474	1.124	1.43	2.9836e+08	1.055	2.195	0.01	0.081	0.103	0.16	0.08	296.47	48.784	11.474	0.03	0.03	2.9836e+08	0.3322	0.1574	-0.042
0.9933	0.0608	0.9933	64.39	48.784	11.474	1.124	1.43	2.9836e+08	1.055	2.195	0.01	0.081	0.103	0.16	0.08	296.47	48.784	11.474	0.03	0.03	2.9836e+08	0.4013	0.1201	-0.0579
0.982	0.0598	0.982	64.39	48.784	11.474	1.124	1.43	2.9836e+08	1.055	2.195	0.01	0.081	0.103	0.16	0.08	296.47	48.784	11.474	0.03	0.03	2.9836e+08	0.3267	0.068	-0.089
0.9936	0.0532	0.9936	65.6	48.784	11.474	1.124	1.43	2.9836e+08	1.04	2.295	0.115	0.081	0.103	0.16	0.08	296.46	48.784	11.474	0.03	0.03	2.9836e+08	0.2231	0.1463	-0.0833
0.9878	0.0471	0.9878	65.6	48.784	11.474	1.124	1.43	2.9836e+08	1.04	2.295	0.115	0.081	0.103	0.16	0.08	296.46	48.784	11.474	0.03	0.03	2.9836e+08	0.5036	0.069	-0.1011
0.9951	0.0523	0.9951	65.6	48.784	11.474	1.124	1.43	2.9836e+08	1.04	2.295	0.115	0.081	0.103	0.16	0.08	296.45	48.784	11.474	0.03	0.03	2.9836e+08	0.6656	0.1914	-0.0993
0.9922	0.0505	0.9922	65.6	48.784	11.474	1.124	1.43	2.9836e+08	1.04	2.295	0.115	0.081	0.103	0.16	0.08	296.45	48.784	11.474	0.03	0.03	2.9836e+08	0.5822	0.1242	-0.0949
0.9901	0.0565	0.9901	64.7	48.784	11.474	1.124	1.43	2.9836e+08	1.11	2.345	0.025	0.081	0.103	0.16	0.08	296.45	48.784	11.474	0.03	0.03	2.9836e+08	0.455	0.1603	-0.1403
1.0029	0.0475	1.0029	64.7	48.784	11.474	1.124	1.43	2.9836e+08	1.11	2.345	0.025	0.081	0.103	0.16	0.08	296.45	48.784	11.474	0.03	0.03	2.9836e+08	0.5633	0.1504	-0.1335
0.9949	0.0564	0.9949	64.7	48.784	11.474	1.124	1.43	2.9836e+08	1.11	2.345	0.025	0.081	0.103	0.16	0.08	296.45	48.784	11.474	0.03	0.03	2.9836e+08	0.3347	0.17	-0.1531
0.9932	0.0541	0.9932	64.7	48.784	11.474	1.124	1.43	2.9836e+08	1.11	2.345	0.025	0.081	0.103	0.16	0.08	296.44	48.784	11.474	0.03	0.03	2.9836e+08	0.3399	0.1798	-0.1584
1.0019	0.0553	1.0019	64.7	48.784	11.474	1.124	1.43	2.9836e+08	1.11	2.345	0.025	0.081	0.103	0.16	0.08	296.44	48.784	11.474	0.03	0.03	2.9836e+08	0.2913	0.1367	-0.1963
0.9866	0.0548	0.9866	64.7	48.784	11.474	1.124	1.43	2.9836e+08	1.11	2.345	0.025	0.081	0.103	0.16	0.08	296.44	48.784	11.474	0.03	0.03	2.9836e+08	0.1454	0.1365	-0.2049
0.9935	0.0393	0.9935	61.65	48.784	11.474	1.124	1.43	2.9836e+08	1.25	2.315	0.035	0.081	0.103	0.16	0.08	296.46	48.784	11.474	0.03	0.03	2.9836e+08	0.1131	0.1617	-0.1919
1.0088	0.049	1.0088	61.65	48.784	11.474	1.124	1.43	2.9836e+08	1.25	2.315	0.035	0.081	0.103	0.16	0.08	296.46	48.784	11.474	0.03	0.03	2.9836e+08	0.0788	0.252	-0.1526
1.0101	0.0411	1.0101	61.65	48.784	11.474	1.124	1.43	2.9836e+08	1.25	2.315	0.035	0.081	0.103	0.16	0.08	296.45	48.784	11.474	0.03	0.03	2.9836e+08	0.1771	0.2689	-0.1666
1.001	0.0476	1.001	61.65	48.784	11.474	1.124	1.43	2.9836e+08	1.25	2.315	0.035	0.081	0.103	0.16	0.08	296.45	48.784	11.474	0.03	0.03	2.9836e+08	0.1827	0.2485	-0.1614
0.9964	0.0431	0.9964	61.65	48.784	11.474	1.124	1.43	2.9836e+08	1.25	2.315	0.035	0.081	0.103	0.16	0.08	296.45	48.784	11.474	0.03	0.03	2.9836e+08	-0.1194	0.2907	-0.1598
1.0051	0.0415	1.0051	63.45	48.784	11.474	1.124	1.43	2.9836e+08	1.23	2.46	0.045	0.081	0.103	0.16	0.08	296.46	48.784	11.474	0.03	0.03	2.9836e+08	-0.0053	0.2494	-0.1545
1.0107	0.0381	1.0107	63.45	48.784	11.474	1.124	1.43	2.9836e+08	1.23	2.46	0.045	0.081	0.103	0.16	0.08	296.45	48.784	11.474	0.03	0.03	2.9836e+08	0.0941	0.3637	-0.1251
0.9869	0.0399	0.9869	63.45	48.784	11.474	1.124	1.43	2.9836e+08	1.23	2.46	0.045	0.081	0.103	0.16	0.08	296.45	48.784	11.474	0.03	0.03	2.9836e+08	0.1552	0.3356	-0.0977
0.9936	0.0398	0.9936	63.45	48.784	11.474	1.124	1.43	2.9836e+08	1.23	2.46	0.045	0.081	0.103	0.16	0.08	296.45	48.784	11.474	0.03	0.04	2.9836e+08	-0.0049	0.3603	-0.0952
1.0107	0.0483	1.0107	63.45	48.784	11.474	1.124	1.43	2.9836e+08	1.23	2.46	0.045	0.081	0.103	0.16	0.08	296.45	48.784	11.474	0.03	0.04	2.9836e+08	-0.064	0.3606	-0.0528
1.0076	0.0521	1.0076	64.07	48.784	11.474	1.124	1.43	2.9836e+08	1.215	2.495	0.07	0.081	0.103	0.16	0.08	296.45	48.784	11.474	0.03	0.04	2.9836e+08	0.1046	0.3856	-0.0433
0.9957	0.049	0.9957	64.07	48.784	11.474	1.124	1.43	2.9836e+08	1.215	2.495	0.07	0.081	0.103	0.16	0.08	296.45	48.784	11.474	0.03	0.04	2.9836e+08	0.2398	0.4248	-0.0247
0.993	0.0478	0.993	64.07	48.784	11.474	1.124	1.43	2.9836e+08	1.215	2.495	0.07	0.081	0.103	0.16	0.08	296.45	48.784	11.474	0.03	0.04	2.9836e+08	0.167	0.4113	-0.0367
0.9752	0.056	0.9752	64.07	48.784	11.474	1.124	1.43	2.9836e+08	1.215	2.495	0.07	0.081	0.103	0.16	0.08	296.45	48.784	11.474	0.03	0.04	2.9836e+08	0.2055	0.3785	-0.0343
0.9864	0.0519	0.9864	64.56	48.784	11.474	1.124	1.43	2.9836e+08	1.195	2.515	0.13	0.081	0.103	0.16	0.08	296.44	48.784	11.474	0.03	0.04	2.9836e+08	0.1214	0.3109	-0.0205
1.0002	0.053	1.0002	64.56	48.784	11.474	1.124	1.43	2.9836e+08	1.195	2.515	0.13	0.081	0.103	0.16	0.08	296.44	48.784	11.474	0.03	0.04	2.9836e+08	0.0437	0.323	-0.0208
0.9914	0.0576	0.9914	64.56	48.784	11.474	1.124	1.43	2.9836e+08	1.195	2.515	0.13	0.081	0.103	0.16	0.08	296.44	48.784	11.474	0.03	0.04	2.9836e+08	0.2144	0.2336	-0.0178
0.9894	0.057	0.9894	64.56	48.784	11.474	1.124	1.43	2.9836e+08	1.195	2.515	0.13	0.081	0.103	0.16	0.08	296.44	48.784	11.474	0.03	0.04	2.9836e+08	-0.0111	0.2262	-0.0274
0.9967	0.0568	0.9967	64.56	48.784	11.474	1.124	1.43	2.9836e+08	1.195	2.515	0.13	0.081	0.103	0.16	0.08	296.44	48.784	11.474	0.03	0.04	2.9836e+08	-0.2228	0.212	-0.0422
1.0011	0.0611	1.0011	64.7	48.784	11.474	1.124	1.43	2.9836e+08	1.24	2.62	-0.005	0.081	0.103	0.16	0.08	296.43	48.784	11.474	0.03	0.04	2.9836e+08	-0.1494	0.1821	-0.0315
1.0112	0.0606	1.0112	64.7	48.784	11.474	1.124	1.43	2.9836e+08	1.24	2.62	-0.005	0.081	0.103	0.16	0.08	296.43	48.784	11.474	0.03	0.04	2.9836e+08	-0.0733	0.1835	-0.0428
0.9959	0.0699	0.9959	64.7	48.784	11.474	1.124	1.43	2.9836e+08	1.24	2.62	-0.005	0.081	0.103	0.16	0.08	296.43	48.784	11.474	0.03	0.04	2.9836e+08	-0.2897	0.1299	-0.0706
0.994	0.066	0.994	64.7	48.784	11.474	1.124	1.43	2.9836e+08	1.24	2.62	-0.005	0.081	0.103	0.16	0.08	296.43	48.784	11.474	0.03	0.04	2.9836e+08	-0.3807	0.1	-0.1039
0.9955	0.0613	0.9955	64.7	48.784	11.474	1.124	1.43	2.9836e+08	1.24	2.62	-0.005	0.081	0.103	0.16	0.08	296.43	48.784	11.474	0.03	0.04	2.9836e+08	-0.3046	0.0437	-0.1504
0.9913	0.0651	0.9913	63.7	48.784	11.474	1.124	1.43	2.9836e+08	1.315	2.665	-0.065	0.081	0.103	0.16	0.08	296.43	48.784	11.474	0.03	0.04	2.9836e+08	-0.4318	0.0195	-0.1838
0.9961	0.0623	0.9961	63.7	48.784	11.474	1.124	1.43	2.9836e+08	1.315	2.665	-0.065	0.081	0.103	0.16	0.08	296.43	48.784	11.474	0.03	0.04	2.9836e+08	-0.5891	0.0072	-0.2145
1.0061	0.0523	1.0061	63.7	48.784	11.474	1.124	1.43	2.9836e+08	1.315	2.665	-0.065	0.081	0.103	0.16	0.08	296.43	48.784	11.474	0.03	0.04	2.9836e+08	-0.4396	-0.0056	-0.242
0.9997	0.0542	0.9997	63.7	48.784	11.474	1.124	1.43	2.9836e+08	1.315	2.665	-0.065	0.081	0.103	0.16	0.08	296.42	48.784	11.474	0.03	0.04	2.9836e+08	-0.3931	0.0297	-0.242
0.9931	0.0438	0.9931	63.7	48.784	11.474	1.124	1.43	2.9836e+08	1.315	2.665	-0.065	0.081	0.103	0.16	0.08	296.42	48.784	11.474	0.03	0.04	2.9836e+08	-0.5079	0.0289	-0.2518
1.0073	0.0443	1.0073	63.7	48.784	11.474	1.124	1.43	2.9836e+08	1.315	2.665	-0.065	0.081	0.103	0.16	0.08	296.42	48.784	11.474	0.03	0.04	2.9836e+08	-0.3394	0.072	-0.2683
0.998	0.0435	0.998	63.22	48.784	11.474	1.124	1.43	2.9836e+08	1.345	2.665	0.07	0.081	0.103	0.16	0.08	296.42	48.784	11.474	0.03	0.04	2.9836e+08	-0.1256	0.0666	-0.2702
0.9812	0.0407	0.9812	63.22	48.784	11.474	1.124	1.43	2.9836e+08	1.345	2.665	0.07	0.081	0.103	0.16	0.08	296.41	48.784	11.474	0.03	0.04	2.9836e+08	-0.2453	0.0288	-0.3161
1.0017	0.0377	1.0017	63.22	48.784	11.474	1.124	1.43	2.9836e+08	1.345	2.665	0.07	0.081	0.103	0.16	0.08	296.41	48.784	11.474	0.03	0.04	2.9836e+08	-0.3173	0.0291	-0.3572
1.0052	0.0407	1.0052	63.22	48.784	11.474	1.124	1.43	2.9836e+08	1.345	2.665	0.07	0.081	0.103	0.16	0.08	296.41	48.784	11.474	0.03	0.04	2.9836e+08	-0.1389	-0.0318	-0.3511
0.9899	0.045	0.9899	63.9	48.784	11.474	1.124	1.43	2.9836e+08	1.34	2.73	0.085	0.081	0.103	0.16	0.08	296.4	48.784	11.474	0.03	0.04	2.9836e+08	-0.2147	-0.0036	-0.3489
0.9868	0.0397	0.9868	63.9	48.784	11.474	1.124	1.43	2.9836e+08	1.34	2.73	0.085	0.081	0.103	0.16	0.08	296.4	48.784	11.474	0.03	0.04	2.9836e+08	-0.3831	-0.0509	-0.4032
0.9975	0.0364	0.9975	63.9	48.784	11.474	1.124	1.43	2.9836e+08	1.34	2.73	0.085	0.081	0.103	0.16	0.08	296.39	48.784	11.474	0.03	0.04	2.9836e+08	-0.3268	-0.0515	-0.3722
0.9911	0.0477	0.9911	63.9	48.784	11.474	1.124	1.43	2.9836e+08	1.34	2.73	0.085	0.081	0.103	0.16	0.08	296.39	48.784	11.474	0.03	0.04	2.9836e+08	-0.1941	-0.0673	-0.355
0.9783	0.046	0.9783	63.9	48.784	11.474	1.124	1.43	2.9836e+08	1.34	2.73	0.085	0.081	0.103	0.16	0.08	296.39	48.784	11.474	0.04	0.04	2.9836e+08	-0.3291	-0.0956	-0.3875
0.9895	0.0448	0.9895	63.9	48.784	11.474	1.124	1.43	2.9836e+08	1.34	2.73	0.085	0.081	0.103	0.16	0.08	296.38	48.784	11.474	0.04	0.04	2.9836e+08	-0.5104	-0.0582	-0.4254
0.984	0.0539	0.984	64.38	48.784	11.474	1.124	1.43	2.9836e+08	1.335	2.785	0.07	0.081	0.103	0.16	0.08	296.37	48.784	11.474	0.04	0.04	2.9836e+08	-0.2656	-0.1166	-0.4473
0.9871	0.0467	0.9871	64.38	48.784	11.474	1.124	1.43	2.9836e+08	1.335	2.785	0.07	0.081	0.103	0.16	0.08	296.37	48.784	11.474	0.04	0.04	2.9836e+08	-0.2804	-0.0958	-0.4648
0.979	0.0555	0.979	64.38	48.784	11.474	1.124	1.43	2.9836e+08	1.335	2.785	0.07	0.081	0.103	0.16	0.08	296.36	48.784	11.474	0.04	0.04	2.9836e+08	-0.6301	-0.1553	-0.5117
0.9903	0.0548	0.9903	64.38	48.784	11.474	1.124	1.43	2.9836e+08	1.335	2.785	0.07	0.081	0.103	0.16	0.08	296.36	48.784	11.474	0.04	0.04	2.9836e+08	-0.4919	-0.1565	-0.5409
0.9908	0.052	0.9908	63.17	48.784	11.474	1.124	1.429	2.9836e+08	1.455	2.875	-0.01	0.081	0.103	0.16	0.08	296.36	48.784	11.474	0.04	0.04	2.9836e+08	-0.3502	-0.1979	-0.5723
0.9795	0.0501	0.9795	63.17	48.784	11.474	1.124	1.429	2.9836e+08	1.455	2.875	-0.01	0.081	0.103	0.16	0.08	296.35	48.784	11.474	0.04	0.04	2.9836e+08	-0.6649	-0.1528	-0.5977
1.0045	0.044	1.0045	63.17	48.784	11.474	1.124	1.429	2.9836e+08	1.455	2.875	-0.01	0.081	0.103	0.16	0.08	296.34	48.784	11.474	0.04	0.04	2.9836e+08	-0.6377	-0.0954	-0.6094
1.0302	0.0384	1.0302	63.17	48.784	11.474	1.124	1.429	2.9836e+08	1.455	2.875	-0.01	0.081	0.103	0.16	0.08	296.34	48.784	11.474	0.04	0.04	2.9836e+08	-0.2369	-0.0907	-0.599
1.0109	0.043	1.0109	63.17	48.784	11.474	1.124	1.429	2.9836e+08	1.455	2.875	-0.01	0.081	0.103	0.16	0.08	296.33	48.784	11.474	0.04	0.04	2.9836e+08	-0.3665	-0.0106	-0.609
1.0104	0.0312	1.0104	63.17	48.784	11.474	1.124	1.429	2.9836e+08	1.455	2.875	-0.01	0.081	0.103	0.16	0.08	296.33	48.784	11.474	0.04	0.04	2.9836e+08	-0.3913	0.0275	-0.6655
1.0285	0.0373	1.0285	62.92	48.784	11.474	1.124	1.429	2.9836e+08	1.49	2.91	-0.03	0.081	0.103	0.16	0.08	296.33	48.784	11.474	0.04	0.04	2.9836e+08	-0.2049	0.1627	-0.6864
1.0289	0.0417	1.0289	62.92	48.784	11.474	1.124	1.429	2.9836e+08	1.49	2.91	-0.03	0.081	0.103	0.16	0.08	296.32	48.784	11.474	0.04	0.04	2.9836e+08	0.0463	0.2127	-0.7206
1.0117	0.0417	1.0117	62.92	48.784	11.474	1.124	1.429	2.9836e+08	1.49	2.91	-0.03	0.081	0.103	0.16	0.08	296.31	48.784	11.474	0.04	0.04	2.9836e+08	-0.001	0.3248	-0.773
1.0051	0.0384	1.0051	62.92	48.784	11.474	1.124	1.429	2.9836e+08	1.49	2.91	-0.03	0.081	0.103	0.16	0.08	296.3	48.784	11.474	0.04	0.04	2.9836e+08	-0.0002	0.3827	-0.8362
1.0264	0.0391	1.0264	62.92	48.784	11.474	1.124	1.429	2.9836e+08	1.49	2.91	-0.03	0.081	0.103	0.16	0.08	296.3	48.784	11.474	0.04	0.04	2.9836e+08	0.1502	0.4607	-0.9068
1.0084	0.0416	1.0084	63.43	48.784	11.474	1.124	1.429	2.9836e+08	1.48	2.96	0.005	0.081	0.103	0.16	0.08	296.29	48.784	11.474	0.04	0.04	2.9836e+08	0.2723	0.5602	-0.9587
1.0063	0.0442	1.0063	63.43	48.784	11.474	1.124	1.429	2.9836e+08	1.48	2.96	0.005	0.081	0.103	0.16	0.08	296.28	48.784	11.474	0.04	0.04	2.9836e+08	0.1954	0.5846	-1.0165
1.0113	0.0392	1.0113	63.43	48.784	11.474	1.124	1.429	2.9836e+08	1.48	2.96	0.005	0.081	0.103	0.16	0.08	296.27	48.784	11.474	0.04	0.04	2.9836e+08	0.1746	0.6243	-1.0633
0.9973	0.0356	0.9973	63.43	48.784	11.474	1.124	1.429	2.9836e+08	1.48	2.96	0.005	0.081	0.103	0.16	0.08	296.26	48.784	11.474	0.04	0.04	2.9836e+08	0.2975	0.5502	-1.105
0.9955	0.0401	0.9955	63.43	48.784	11.474	1.124	1.429	2.9836e+08	1.48	2.96	0.005	0.081	0.103	0.16	0.08	296.25	48.784	11.474	0.04	0.04	2.9836e+08	0.1166	0.6375	-1.1301
0.9989	0.0387	0.9989	64.61	48.784	11.474	1.124	1.429	2.9836e+08	1.435	3.025	0.085	0.081	0.103	0.16	0.08	296.23	48.784	11.474	0.04	0.04	2.9836e+08	0.2047	0.6049	-1.1725
0.9935	0.0412	0.9935	64.61	48.784	11.474	1.124	1.429	2.9836e+08	1.435	3.025	0.085	0.081	0.103	0.16	0.08	296.22	48.784	11.474	0.04	0.04	2.9836e+08	0.3305	0.6194	-1.2095
0.9869	0.044	0.9869	64.61	48.784	11.474	1.124	1.429	2.9836e+08	1.435	3.025	0.085	0.081	0.103	0.16	0.08	296.21	48.784	11.474	0.04	0.04	2.9836e+08	0.2868	0.6311	-1.2163
0.9787	0.039	0.9787	64.61	48.784	11.474	1.124	1.429	2.9836e+08	1.435	3.025	0.085	0.081	0.103	0.16	0.08	296.2	48.784	11.474	0.04	0.04	2.9836e+08	0.1962	0.5642	-1.2535
0.9911	0.0336	0.9911	64.98	48.784	11.474	1.124	1.429	2.9836e+08	1.435	3.075	0.1	0.081	0.103	0.16	0.08	296.18	48.784	11.474	0.04	0.04	2.9836e+08	0.2891	0.6062	-1.2738
0.981	0.0341	0.981	64.98	48.784	11.474	1.124	1.429	2.9836e+08	1.435	3.075	0.1	0.081	0.103	0.16	0.08	296.17	48.784	11.474	0.04	0.04	2.9836e+08	0.4692	0.5022	-1.2992
0.9817	0.0343	0.9817	64.98	48.784	11.474	1.124	1.429	2.9836e+08	1.435	3.075	0.1	0.081	0.103	0.16	0.08	296.15	48.784	11.474	0.04	0.04	2.9836e+08	0.3494	0.4817	-1.2859
0.9997	0.0261	0.9997	64.98	48.784	11.474	1.124	1.429	2.9836e+08	1.435	3.075	0.1	0.081	0.103	0.16	0.08	296.14	48.784	11.474	0.04	0.04	2.9836e+08	0.2564	0.4601	-1.2555
1.0042	0.0325	1.0042	64.98	48.784	11.474	1.124	1.429	2.9836e+08	1.435	3.075	0.1	0.081	0.103	0.16	0.08	296.13	48.784	11.474	0.04	0.04	2.9836e+08	0.5594	0.4345	-1.2047
0.9948	0.0342	0.9948	64.98	48.784	11.474	1.124	1.429	2.9836e+08	1.435	3.075	0.1	0.081	0.103	0.16	0.08	296.12	48.784	11.474	0.04	0.04	2.9836e+08	0.5094	0.4908	-1.1912
0.993	0.0401	0.993	65.83	48.784	11.474	1.124	1.429	2.9836e+08	1.415	3.155	0.035	0.081	0.103	0.16	0.08	296.09	48.784	11.474	0.04	0.04	2.9836e+08	0.319	0.472	-1.1999
1.0066	0.0462	1.0066	65.83	48.784	11.474	1.124	1.429	2.9836e+08	1.415	3.155	0.035	0.081	0.103	0.16	0.08	296.08	48.784	11.474	0.04	0.04	2.9836e+08	0.4123	0.4609	-1.1917
0.9979	0.043	0.9979	65.83	48.784	11.474	1.124	1.429	2.9836e+08	1.415	3.155	0.035	0.081	0.103	0.16	0.08	296.07	48.784	11.474	0.04	0.04	2.9836e+08	0.6553	0.3808	-1.1751
0.971	0.0478	0.971	65.83	48.784	11.474	1.124	1.429	2.9836e+08	1.415	3.155	0.035	0.081	0.103	0.16	0.08	296.06	48.784	11.474	0.04	0.04	2.9836e+08	0.3416	0.3349	-1.2039
0.9864	0.0548	0.9864	65.83	48.784	11.474	1.124	1.429	2.9836e+08	1.415	3.155	0.035	0.081	0.103	0.16	0.08	296.05	48.784	11.474	0.04	0.04	2.9836e+08	0.1928	0.3446	-1.2502
1.0107	0.0499	1.0107	64.88	48.784	11.474	1.124	1.429	2.9836e+08	1.455	3.105	0	0.081	0.103	0.16	0.08	296.03	48.784	11.474	0.04	0.04	2.9836e+08	0.3437	0.2488	-1.2744
0.9911	0.0716	0.9911	64.88	48.784	11.474	1.124	1.429	2.9836e+08	1.455	3.105	0	0.081	0.103	0.16	0.08	296.02	48.784	11.474	0.04	0.04	2.9836e+08	0.2166	0.2368	-1.3375
0.9947	0.0596	0.9947	64.88	48.784	11.474	1.124	1.429	2.9836e+08	1.455	3.105	0	0.081	0.103	0.16	0.08	296	48.784	11.474	0.04	0.04	2.9836e+08	-0.0667	0.1872	-1.3995
1.0106	0.0586	1.0106	64.88	48.784	11.474	1.124	1.429	2.9836e+08	1.455	3.105	0	0.081	0.103	0.16	0.08	295.99	48.784	11.474	0.04	0.04	2.9836e+08	-0.2522	0.1668	-1.4428
1.0041	0.0514	1.0041	64.88	48.784	11.474	1.124	1.429	2.9836e+08	1.455	3.105	0	0.081	0.103	0.16	0.08	295.97	48.784	11.474	0.04	0.04	2.9836e+08	-0.162	0.2104	-1.4987
1.0132	0.0497	1.0132	64.61	48.784	11.474	1.124	1.429	2.9836e+08	1.495	3.15	0.045	0.081	0.103	0.16	0.08	295.96	48.784	11.474	0.04	0.04	2.9836e+08	-0.0119	0.1781	-1.5352
1.0028	0.0601	1.0028	64.61	48.784	11.474	1.124	1.429	2.9836e+08	1.495	3.15	0.045	0.081	0.103	0.16	0.08	295.94	48.784	11.474	0.04	0.04	2.9836e+08	-0.3538	0.2015	-1.5972
1.0064	0.0483	1.0064	64.61	48.784	11.474	1.124	1.429	2.9836e+08	1.495	3.15	0.045	0.081	0.103	0.16	0.08	295.92	48.784	11.474	0.04	0.04	2.9836e+08	-0.2474	0.1603	-1.6645
1.0165	0.0519	1.0165	64.61	48.784	11.474	1.124	1.429	2.9836e+08	1.495	3.15	0.045	0.081	0.103	0.16	0.08	295.91	48.784	11.474	0.04	0.04	2.9836e+08	-0.3165	0.2196	-1.743
1.0041	0.0499	1.0041	64.77	48.784	11.474	1.124	1.429	2.9836e+08	1.51	3.21	0.045	0.081	0.103	0.16	0.08	295.89	48.784	11.474	0.04	0.04	2.9836e+08	-0.131	0.2861	-1.8179
0.9878	0.0463	0.9878	64.77	48.784	11.474	1.124	1.429	2.9836e+08	1.51	3.21	0.045	0.081	0.103	0.16	0.08	295.87	48.784	11.474	0.04	0.04	2.9836e+08	0.015	0.3168	-1.8941
0.973	0.0303	0.973	64.77	48.784	11.474	1.124	1.429	2.9836e+08	1.51	3.21	0.045	0.081	0.103	0.16	0.08	295.85	48.784	11.474	0.04	0.04	2.9836e+08	0.0695	0.3432	-1.9407
0.9908	0.0374	0.9908	64.77	48.784	11.474	1.124	1.429	2.9836e+08	1.51	3.21	0.045	0.081	0.103	0.16	0.08	295.83	48.784	11.474	0.04	0.04	2.9836e+08	0.0503	0.3898	-1.9992
1.0124	0.0211	1.0124	64.77	48.784	11.474	1.124	1.429	2.9836e+08	1.51	3.21	0.045	0.081	0.103	0.16	0.08	295.81	48.784	11.474	0.04	0.04	2.9836e+08	0.3117	0.4462	-2.0269
0.9891	0.0172	0.9891	64.77	48.784	11.474	1.124	1.429	2.9836e+08	1.51	3.21	0.045	0.081	0.103	0.16	0.08	295.79	48.784	11.474	0.04	0.04	2.9836e+08	0.6181	0.4588	-2.0192
0.9678	0.0024	0.9678	64.11	48.784	11.474	1.124	1.429	2.9836e+08	1.565	3.22	0.16	0.081	0.103	0.16	0.08	295.77	48.784	11.474	0.04	0.04	2.9836e+08	0.5329	0.4888	-2.004
0.9827	0.0067	0.9827	64.11	48.784	11.474	1.124	1.429	2.9836e+08	1.565	3.22	0.16	0.081	0.103	0.16	0.08	295.75	48.784	11.474	0.04	0.04	2.9836e+08	0.4949	0.499	-2.0172
0.9913	0.0156	0.9913	64.11	48.784	11.474	1.124	1.429	2.9836e+08	1.565	3.22	0.16	0.081	0.103	0.16	0.08	295.73	48.784	11.474	0.04	0.04	2.9836e+08	0.7046	0.5356	-1.9995
0.9963	-0.0065	0.9963	64.11	48.784	11.474	1.124	1.429	2.9836e+08	1.565	3.22	0.16	0.081	0.103	0.16	0.08	295.71	48.784	11.474	0.04	0.04	2.9836e+08	0.8219	0.5217	-1.9472
0.9728	0.0198	0.9728	65.14	48.784	11.474	1.124	1.429	2.9836e+08	1.525	3.29	0.145	0.081	0.103	0.16	0.08	295.69	48.784	11.474	0.04	0.04	2.9836e+08	0.6414	0.5274	-1.8958
0.9845	0.0029	0.9845	65.14	48.784	11.474	1.124	1.429	2.9836e+08	1.525	3.29	0.145	0.081	0.103	0.16	0.08	295.68	48.784	11.474	0.04	0.04	2.9836e+08	0.6975	0.4038	-1.8821
0.9908	0.005	0.9908	65.14	48.784	11.474	1.124	1.429	2.9836e+08	1.525	3.29	0.145	0.081	0.103	0.16	0.08	295.66	48.784	11.474	0.04	0.04	2.9836e+08	0.8496	0.3696	-1.8309
0.9574	0.0227	0.9574	65.14	48.784	11.474	1.124	1.429	2.9836e+08	1.525	3.29	0.145	0.081	0.103	0.16	0.08	295.64	48.784	11.474	0.04	0.04	2.9836e+08	1.1755	0.3474	-1.8146
0.9534	0.0256	0.9534	65.14	48.784	11.474	1.124	1.429	2.9836e+08	1.525	3.29	0.145	0.081	0.103	0.16	0.08	295.62	48.784	11.474	0.04	0.04	2.9836e+08	1.0024	0.2557	-1.8568
0.9848	0.0344	0.9848	65.14	48.784	11.474	1.124	1.429	2.9836e+08	1.525	3.29	0.145	0.081	0.103	0.16	0.08	295.6	48.784	11.474	0.04	0.04	2.9836e+08	0.9699	0.2268	-1.8248
0.9709	0.036	0.9709	65.56	48.784	11.474	1.124	1.429	2.9836e+08	1.54	3.385	0.06	0.081	0.103	0.16	0.08	295.58	48.784	11.474	0.04	0.04	2.9836e+08	1.2997	0.0342	-1.8346
0.9699	0.0336	0.9699	65.56	48.784	11.474	1.124	1.429	2.9836e+08	1.54	3.385	0.06	0.081	0.103	0.16	0.08	295.57	48.784	11.474	0.04	0.04	2.9836e+08	1.1715	0.0918	-1.8455
0.9861	0.0467	0.9861	65.56	48.784	11.474	1.124	1.429	2.9836e+08	1.54	3.385	0.06	0.081	0.103	0.16	0.08	295.55	48.784	11.474	0.04	0.04	2.9836e+08	1.1046	-0.0231	-1.8606
0.9966	0.0506	0.9966	65.56	48.784	11.474	1.124	1.429	2.9836e+08	1.54	3.385	0.06	0.081	0.103	0.16	0.08	295.53	48.784	11.474	0.04	0.04	2.9836e+08	1.3089	-0.0408	-1.8355
0.996	0.0658	0.996	65.56	48.784	11.474	1.124	1.429	2.9836e+08	1.54	3.385	0.06	0.081	0.103	0.16	0.08	295.51	48.784	11.474	0.04	0.04	2.9836e+08	1.1093	-0.2242	-1.8682
0.9852	0.0725	0.9852	66.49	48.784	11.474	1.124	1.429	2.9836e+08	1.5	3.445	0.03	0.081	0.103	0.16	0.08	295.48	48.784	11.474	0.04	0.04	2.9836e+08	0.6273	-0.3016	-1.9131
1.0111	0.0692	1.0111	66.49	48.784	11.474	1.124	1.429	2.9836e+08	1.5	3.445	0.03	0.081	0.103	0.16	0.08	295.46	48.784	11.474	0.04	0.05	2.9836e+08	0.4683	-0.3219	-1.9378
1.0188	0.0749	1.0188	66.49	48.784	11.474	1.124	1.429	2.9836e+08	1.5	3.445	0.03	0.081	0.103	0.16	0.08	295.44	48.784	11.474	0.04	0.05	2.9836e+08	0.558	-0.3353	-2.0033
0.9983	0.0799	0.9983	66.49	48.784	11.474	1.124	1.429	2.9836e+08	1.5	3.445	0.03	0.081	0.103	0.16	0.08	295.42	48.784	11.474	0.04	0.05	2.9836e+08	0.6259	-0.2571	-2.032
1.0025	0.0838	1.0025	66.52	48.784	11.474	1.124	1.429	2.9836e+08	1.495	3.44	0.04	0.081	0.103	0.16	0.08	295.39	48.784	11.474	0.04	0.05	2.9836e+08	-0.0096	-0.3024	-2.0442
1.026	0.0761	1.026	66.52	48.784	11.474	1.124	1.429	2.9836e+08	1.495	3.44	0.04	0.081	0.103	0.16	0.08	295.37	48.784	11.474	0.04	0.05	2.9836e+08	-0.2425	-0.3144	-2.0484
1.0378	0.073	1.0378	66.52	48.784	11.474	1.124	1.429	2.9836e+08	1.495	3.44	0.04	0.081	0.103	0.16	0.08	295.35	48.784	11.474	0.04	0.05	2.9836e+08	-0.1748	-0.402	-2.0085
1.011	0.0777	1.011	66.52	48.784	11.474	1.124	1.429	2.9836e+08	1.495	3.44	0.04	0.081	0.103	0.16	0.08	295.33	48.784	11.474	0.04	0.05	2.9836e+08	-0.5829	-0.3899	-1.9983
1.0113	0.0725	1.0113	66.52	48.784	11.474	1.124	1.429	2.9836e+08	1.495	3.44	0.04	0.081	0.103	0.16	0.08	295.31	48.784	11.474	0.04	0.05	2.9836e+08	-1.0539	-0.3494	-2.0254
1.0385	0.0651	1.0385	66.03	48.784	11.474	1.124	1.429	2.9836e+08	1.52	3.425	0.12	0.081	0.103	0.16	0.08	295.28	48.784	11.474	0.04	0.05	2.9836e+08	-1.0003	-0.3534	-2.0407
1.0395	0.0688	1.0395	66.03	48.784	11.474	1.124	1.429	2.9836e+08	1.52	3.425	0.12	0.081	0.103	0.16	0.08	295.26	48.784	11.474	0.04	0.05	2.9836e+08	-1.0227	-0.3	-2.036
1.0139	0.0671	1.0139	66.03	48.784	11.474	1.124	1.429	2.9836e+08	1.52	3.425	0.12	0.081	0.103	0.16	0.08	295.24	48.784	11.474	0.04	0.05	2.9836e+08	-1.373	-0.2878	-2.0575
1.017	0.0542	1.017	66.03	48.784	11.474	1.124	1.429	2.9836e+08	1.52	3.425	0.12	0.081	0.103	0.16	0.08	295.22	48.784	11.474	0.04	0.05	2.9836e+08	-1.9435	-0.3356	-2.0284
1.0325	0.0544	1.0325	66.03	48.784	11.474	1.124	1.429	2.9836e+08	1.52	3.425	0.12	0.081	0.103	0.16	0.08	295.2	48.784	11.474	0.04	0.05	2.9836e+08	-2.2215	-0.3784	-1.9728
1.0461	0.0548	1.0461	66.03	48.784	11.474	1.124	1.429	2.9836e+08	1.52	3.425	0.12	0.081	0.103	0.16	0.08	295.18	48.784	11.474	0.04	0.05	2.9836e+08	-2.275	-0.4367	-1.9342
1.0289	0.0572	1.0289	63.9	48.784	11.474	1.124	1.429	2.9836e+08	1.695	3.465	0.065	0.081	0.103	0.16	0.08	295.17	48.784	11.474	0.04	0.05	2.9836e+08	-2.6495	-0.4252	-1.9227
1.0178	0.0602	1.0178	63.9	48.784	11.474	1.124	1.429	2.9836e+08	1.695	3.465	0.065	0.081	0.103	0.16	0.08	295.15	48.784	11.474	0.04	0.05	2.9836e+08	-2.9721	-0.3968	-1.9384
1.0342	0.0579	1.0342	63.9	48.784	11.474	1.124	1.429	2.9836e+08	1.695	3.465	0.065	0.081	0.103	0.16	0.08	295.13	48.784	11.474	0.04	0.05	2.9836e+08	-3.0551	-0.3959	-1.9722
1.0291	0.0685	1.0291	63.9	48.784	11.474	1.124	1.429	2.9836e+08	1.695	3.465	0.065	0.081	0.103	0.16	0.08	295.11	48.784	11.474	0.04	0.05	2.9836e+08	-3.1051	-0.4345	-2.0069
1.0062	0.0699	1.0062	62.5	48.784	11.474	1.124	1.429	2.9836e+08	1.795	3.45	0.035	0.081	0.103	0.16	0.08	295.1	48.784	11.474	0.04	0.05	2.9836e+08	-3.4098	-0.4453	-2.0388
1.0173	0.0574	1.0173	62.5	48.784	11.474	1.124	1.429	2.9836e+08	1.795	3.45	0.035	0.081	0.103	0.16	0.08	295.07	48.784	11.474	0.04	0.05	2.9836e+08	-3.462	-0.4981	-2.0664
1.0145	0.0632	1.0145	62.5	48.784	11.474	1.124	1.429	2.9836e+08	1.795	3.45	0.035	0.081	0.103	0.16	0.08	295.05	48.784	11.474	0.04	0.05	2.9836e+08	-3.5309	-0.5789	-2.0806
0.9973	0.0428	0.9973	62.5	48.784	11.474	1.124	1.429	2.9836e+08	1.795	3.45	0.035	0.081	0.103	0.16	0.08	295.03	48.784	11.474	0.04	0.05	2.9836e+08	-3.6127	-0.6046	-2.1301
0.9985	0.0297	0.9985	62.5	48.784	11.474	1.124	1.429	2.9836e+08	1.795	3.45	0.035	0.081	0.103	0.16	0.08	295.01	48.784	11.474	0.04	0.05	2.9836e+08	-3.5237	-0.6596	-2.1603
1.0024	0.0352	1.0024	62.5	48.784	11.474	1.124	1.429	2.9836e+08	1.795	3.45	0.035	0.081	0.103	0.16	0.08	294.99	48.784	11.474	0.04	0.05	2.9836e+08	-3.4106	-0.6572	-2.1813
1.0039	0.0239	1.0039	63.88	48.784	11.474	1.124	1.429	2.9836e+08	1.74	3.55	0.05	0.081	0.103	0.16	0.08	294.97	48.784	11.474	0.04	0.05	2.9836e+08	-3.2566	-0.7024	-2.2064
0.9906	0.0201	0.9906	63.88	48.784	11.474	1.124	1.429	2.9836e+08	1.74	3.55	0.05	0.081	0.103	0.16	0.08	294.94	48.784	11.474	0.04	0.05	2.9836e+08	-3.1351	-0.6609	-2.234
0.9913	0.0216	0.9913	63.88	48.784	11.474	1.124	1.429	2.9836e+08	1.74	3.55	0.05	0.081	0.103	0.16	0.08	294.92	48.784	11.474	0.04	0.05	2.9836e+08	-2.8264	-0.738	-2.2565
0.9935	0.0069	0.9935	63.88	48.784	11.474	1.124	1.429	2.9836e+08	1.74	3.55	0.05	0.081	0.103	0.16	0.08	294.9	48.784	11.474	0.04	0.05	2.9836e+08	-2.7876	-0.7587	-2.284
0.9693	0.0046	0.9693	65.01	48.784	11.474	1.124	1.429	2.9836e+08	1.7	3.645	0.125	0.081	0.103	0.16	0.08	294.87	48.784	11.474	0.04	0.05	2.9836e+08	-2.5582	-0.8297	-2.274
0.9729	-0.0027	0.9729	65.01	48.784	11.474	1.124	1.429	2.9836e+08	1.7	3.645	0.125	0.081	0.103	0.16	0.08	294.85	48.784	11.474	0.04	0.05	2.9836e+08	-2.6246	-0.936	-2.275
0.9745	-0.011	0.9745	65.01	48.784	11.474	1.124	1.429	2.9836e+08	1.7	3.645	0.125	0.081	0.103	0.16	0.08	294.82	48.784	11.474	0.04	0.05	2.9836e+08	-2.5459	-0.9633	-2.2496
0.9756	-0.0107	0.9756	65.01	48.784	11.474	1.124	1.429	2.9836e+08	1.7	3.645	0.125	0.081	0.103	0.16	0.08	294.8	48.784	11.474	0.04	0.05	2.9836e+08	-2.3033	-1.1098	-2.2283
0.9649	-0.0134	0.9649	65.01	48.784	11.474	1.124	1.429	2.9836e+08	1.7	3.645	0.125	0.081	0.103	0.16	0.08	294.78	48.784	11.474	0.04	0.05	2.9836e+08	-2.3146	-1.1173	-2.206
0.9684	-0.0213	0.9684	65.01	48.784	11.474	1.124	1.429	2.9836e+08	1.7	3.645	0.125	0.081	0.103	0.16	0.08	294.76	48.784	11.474	0.04	0.05	2.9836e+08	-2.1978	-1.1479	-2.1653
0.9765	-0.0218	0.9765	65.02	48.784	11.474	1.124	1.429	2.9836e+08	1.7	3.65	0.09	0.081	0.103	0.16	0.08	294.73	48.784	11.474	0.04	0.05	2.9836e+08	-1.7528	-1.1312	-2.1482
0.9719	-0.0228	0.9719	65.02	48.784	11.474	1.124	1.429	2.9836e+08	1.7	3.65	0.09	0.081	0.103	0.16	0.08	294.71	48.784	11.474	0.04	0.05	2.9836e+08	-1.3131	-1.0857	-2.1296
0.9635	-0.0064	0.9635	65.02	48.784	11.474	1.124	1.429	2.9836e+08	1.7	3.65	0.09	0.081	0.103	0.16	0.08	294.69	48.784	11.474	0.04	0.05	2.9836e+08	-1.0893	-1.0676	-2.1583
0.9762	0.0033	0.9762	65.02	48.784	11.474	1.124	1.429	2.9836e+08	1.7	3.65	0.09	0.081	0.103	0.16	0.08	294.66	48.784	11.474	0.04	0.05	2.9836e+08	-0.6854	-1.0678	-2.2093
0.9735	-0.009	0.9735	64.79	48.784	11.474	1.124	1.429	2.9836e+08	1.75	3.715	0.09	0.081	0.103	0.16	0.08	294.65	48.784	11.474	0.04	0.05	2.9836e+08	-0.2743	-1.1044	-2.2414
0.9566	0.0052	0.9566	64.79	48.784	11.474	1.124	1.429	2.9836e+08	1.75	3.715	0.09	0.081	0.103	0.16	0.08	294.62	48.784	11.474	0.04	0.05	2.9836e+08	-0.0542	-1.0957	-2.2949
0.975	-0.0058	0.975	64.79	48.784	11.474	1.124	1.429	2.9836e+08	1.75	3.715	0.09	0.081	0.103	0.16	0.08	294.6	48.784	11.474	0.04	0.05	2.9836e+08	0.0684	-1.076	-2.3409
0.9711	0.0022	0.9711	64.79	48.784	11.474	1.124	1.429	2.9836e+08	1.75	3.715	0.09	0.081	0.103	0.16	0.08	294.58	48.784	11.474	0.04	0.05	2.9836e+08	0.4951	-1.0655	-2.3587
0.9785	0.0065	0.9785	64.79	48.784	11.474	1.124	1.429	2.9836e+08	1.75	3.715	0.09	0.081	0.103	0.16	0.08	294.55	48.784	11.474	0.05	0.05	2.9836e+08	0.5987	-1.0063	-2.388
0.9847	0.0033	0.9847	64.79	48.784	11.474	1.124	1.429	2.9836e+08	1.75	3.715	0.09	0.081	0.103	0.16	0.08	294.53	48.784	11.474	0.05	0.05	2.9836e+08	0.4114	-1.0336	-2.4026
0.9961	-0.0106	0.9961	66.25	48.784	11.474	1.124	1.43	2.9836e+08	1.68	3.82	-0.015	0.081	0.103	0.161	0.08	294.5	48.784	11.474	0.05	0.05	2.9836e+08	0.5513	-0.9509	-2.405
1.006	-0.0081	1.006	66.25	48.784	11.474	1.124	1.43	2.9836e+08	1.68	3.82	-0.015	0.081	0.103	0.161	0.08	294.48	48.784	11.474	0.05	0.05	2.9836e+08	0.8009	-0.9393	-2.3789
0.9952	0.0039	0.9952	66.25	48.784	11.474	1.124	1.43	2.9836e+08	1.68	3.82	-0.015	0.081	0.103	0.161	0.08	294.45	48.784	11.474	0.05	0.05	2.9836e+08	0.622	-0.9299	-2.3613
1.0019	0.0049	1.0019	66.25	48.784	11.474	1.124	1.43	2.9836e+08	1.68	3.82	-0.015	0.081	0.103	0.161	0.08	294.43	48.784	11.474	0.05	0.05	2.9836e+08	0.4029	-0.9007	-2.3645
1.0106	0.0169	1.0106	67.41	48.784	11.474	1.124	1.43	2.9836e+08	1.6	3.845	-0.055	0.081	0.103	0.161	0.08	294.4	48.784	11.474	0.05	0.05	2.9836e+08	0.3493	-0.9143	-2.3796
0.9981	0.0219	0.9981	67.41	48.784	11.474	1.124	1.43	2.9836e+08	1.6	3.845	-0.055	0.081	0.103	0.161	0.08	294.37	48.784	11.474	0.05	0.05	2.9836e+08	0.4076	-0.8755	-2.4224
0.9999	0.0223	0.9999	67.41	48.784	11.474	1.124	1.43	2.9836e+08	1.6	3.845	-0.055	0.081	0.103	0.161	0.08	294.35	48.784	11.474	0.05	0.05	2.9836e+08	0.1571	-0.9077	-2.4328
0.9842	0.0226	0.9842	67.41	48.784	11.474	1.124	1.43	2.9836e+08	1.6	3.845	-0.055	0.081	0.103	0.161	0.08	294.32	48.784	11.474	0.05	0.05	2.9836e+08	0.1232	-0.8325	-2.404
0.9755	0.0085	0.9755	67.41	48.784	11.474	1.124	1.43	2.9836e+08	1.6	3.845	-0.055	0.081	0.103	0.161	0.08	294.3	48.784	11.474	0.05	0.05	2.9836e+08	0.3577	-0.8261	-2.386
0.9643	0.0228	0.9643	67.41	48.784	11.474	1.124	1.43	2.9836e+08	1.6	3.845	-0.055	0.081	0.103	0.161	0.08	294.27	48.784	11.474	0.05	0.05	2.9836e+08	0.4339	-0.82	-2.3369
0.9665	0.0178	0.9665	67.95	48.784	11.474	1.124	1.43	2.9836e+08	1.62	4	-0.025	0.081	0.103	0.161	0.08	294.24	48.784	11.474	0.05	0.05	2.9836e+08	0.356	-0.885	-2.2647
0.9583	0.0255	0.9583	67.95	48.784	11.474	1.124	1.43	2.9836e+08	1.62	4	-0.025	0.081	0.103	0.161	0.08	294.22	48.784	11.474	0.05	0.05	2.9836e+08	0.4359	-1.0118	-2.2276
0.9643	0.0298	0.9643	67.95	48.784	11.474	1.124	1.43	2.9836e+08	1.62	4	-0.025	0.081	0.103	0.161	0.08	294.2	48.784	11.474	0.05	0.05	2.9836e+08	0.3832	-0.9973	-2.2091
0.9681	0.0185	0.9681	67.95	48.784	11.474	1.124	1.43	2.9836e+08	1.62	4	-0.025	0.081	0.103	0.161	0.08	294.17	48.784	11.474	0.05	0.05	2.9836e+08	0.356	-1.05	-2.2215
0.9854	0.0361	0.9854	65.93	48.784	11.474	1.124	1.43	2.9836e+08	1.77	3.965	-0.075	0.081	0.103	0.16	0.08	294.16	48.784	11.474	0.05	0.05	2.9836e+08	0.6411	-1.034	-2.1992
0.9885	0.0342	0.9885	65.93	48.784	11.474	1.124	1.43	2.9836e+08	1.77	3.965	-0.075	0.081	0.103	0.16	0.08	294.13	48.784	11.474	0.05	0.05	2.9836e+08	0.4173	-1.1037	-2.1749
0.9518	0.053	0.9518	65.93	48.784	11.474	1.124	1.43	2.9836e+08	1.77	3.965	-0.075	0.081	0.103	0.16	0.08	294.11	48.784	11.474	0.05	0.05	2.9836e+08	0.1116	-1.167	-2.1316
0.998	0.0428	0.998	65.93	48.784	11.474	1.124	1.43	2.9836e+08	1.77	3.965	-0.075	0.081	0.103	0.16	0.08	294.09	48.784	11.474	0.05	0.05	2.9836e+08	-0.0715	-1.1342	-2.1484
1.0188	0.0479	1.0188	65.93	48.784	11.474	1.124	1.43	2.9836e+08	1.77	3.965	-0.075	0.081	0.103	0.16	0.08	294.07	48.784	11.474	0.05	0.05	2.9836e+08	0.0054	-1.2099	-2.1481
1.0103	0.0515	1.0103	65.93	48.784	11.474	1.124	1.43	2.9836e+08	1.77	3.965	-0.075	0.081	0.103	0.16	0.08	294.05	48.784	11.474	0.05	0.05	2.9836e+08	-0.0936	-1.07	-2.1365
1.0268	0.0468	1.0268	65.92	48.784	11.474	1.124	1.429	2.9836e+08	1.79	4.005	0.07	0.081	0.103	0.16	0.08	294.03	48.784	11.474	0.05	0.05	2.9836e+08	-0.2785	-1.0897	-2.1619
1.0475	0.046	1.0475	65.92	48.784	11.474	1.124	1.429	2.9836e+08	1.79	4.005	0.07	0.081	0.103	0.16	0.08	294.01	48.784	11.474	0.05	0.05	2.9836e+08	-0.5205	-0.9882	-2.1479
1.0574	0.0425	1.0574	65.92	48.784	11.474	1.124	1.429	2.9836e+08	1.79	4.005	0.07	0.081	0.103	0.16	0.08	293.98	48.784	11.474	0.05	0.05	2.9836e+08	-0.5343	-0.8495	-2.1423
1.0519	0.0409	1.0519	65.92	48.784	11.474	1.124	1.429	2.9836e+08	1.79	4.005	0.07	0.081	0.103	0.16	0.08	293.96	48.784	11.474	0.05	0.05	2.9836e+08	-0.5214	-0.8007	-2.155
1.05	0.0475	1.05	65.47	48.784	11.474	1.124	1.429	2.9836e+08	1.835	4.025	0.18	0.081	0.103	0.16	0.08	293.95	48.784	11.474	0.05	0.05	2.9836e+08	-0.6794	-0.6574	-2.1207
1.0442	0.0621	1.0442	65.47	48.784	11.474	1.124	1.429	2.9836e+08	1.835	4.025	0.18	0.081	0.103	0.16	0.08	293.93	48.784	11.474	0.05	0.05	2.9836e+08	-1.0743	-0.7143	-2.1256
1.0319	0.0881	1.0319	65.47	48.784	11.474	1.124	1.429	2.9836e+08	1.835	4.025	0.18	0.081	0.103	0.16	0.08	293.9	48.784	11.474	0.05	0.05	2.9836e+08	-1.1991	-0.5563	-2.1628
1.0633	0.0761	1.0633	65.47	48.784	11.474	1.124	1.429	2.9836e+08	1.835	4.025	0.18	0.081	0.103	0.16	0.08	293.88	48.784	11.474	0.05	0.05	2.9836e+08	-1.3445	-0.4708	-2.2263
1.0608	0.1033	1.0608	65.47	48.784	11.474	1.124	1.429	2.9836e+08	1.835	4.025	0.18	0.081	0.103	0.16	0.08	293.86	48.784	11.474	0.05	0.05	2.9836e+08	-1.6902	-0.3966	-2.2604
1.0481	0.0798	1.0481	65.47	48.784	11.474	1.124	1.429	2.9836e+08	1.835	4.025	0.18	0.081	0.103	0.16	0.08	293.84	48.784	11.474	0.05	0.05	2.9836e+08	-1.6407	-0.4175	-2.2914
1.0177	0.0969	1.0177	65.5	48.784	11.474	1.124	1.429	2.9836e+08	1.865	4.095	0.125	0.081	0.103	0.16	0.08	293.81	48.784	11.474	0.05	0.05	2.9836e+08	-2.4833	-0.4156	-2.3761
1.0689	0.0529	1.0689	65.5	48.784	11.474	1.124	1.429	2.9836e+08	1.865	4.095	0.125	0.081	0.103	0.16	0.08	293.79	48.784	11.474	0.05	0.05	2.9836e+08	-3.1314	-0.3225	-2.3341
1.0618	0.0566	1.0618	65.5	48.784	11.474	1.124	1.429	2.9836e+08	1.865	4.095	0.125	0.081	0.103	0.16	0.08	293.77	48.784	11.474	0.05	0.05	2.9836e+08	-2.9288	-0.3404	-2.3371
1.0468	0.0536	1.0468	65.5	48.784	11.474	1.124	1.429	2.9836e+08	1.865	4.095	0.125	0.081	0.103	0.16	0.08	293.74	48.784	11.474	0.05	0.05	2.9836e+08	-3.1407	-0.1976	-2.3166
1.0368	0.0498	1.0368	66.19	48.784	11.474	1.124	1.429	2.9836e+08	1.835	4.16	0.115	0.081	0.103	0.161	0.08	293.71	48.784	11.474	0.05	0.05	2.9836e+08	-3.8968	-0.1579	-2.3324
1.064	0.0225	1.064	66.19	48.784	11.474	1.124	1.429	2.9836e+08	1.835	4.16	0.115	0.081	0.103	0.161	0.08	293.69	48.784	11.474	0.05	0.05	2.9836e+08	-3.6251	-0.007	-2.2642
1.0439	0.041	1.0439	66.19	48.784	11.474	1.124	1.429	2.9836e+08	1.835	4.16	0.115	0.081	0.103	0.161	0.08	293.67	48.784	11.474	0.05	0.05	2.9836e+08	-3.6808	-0.0665	-2.2283
1.0364	0.022	1.0364	66.19	48.784	11.474	1.124	1.429	2.9836e+08	1.835	4.16	0.115	0.081	0.103	0.161	0.08	293.65	48.784	11.474	0.05	0.05	2.9836e+08	-4.2546	0.079	-2.1759
1.0551	0.033	1.0551	66.19	48.784	11.474	1.124	1.429	2.9836e+08	1.835	4.16	0.115	0.081	0.103	0.161	0.08	293.62	48.784	11.474	0.05	0.05	2.9836e+08	-4.5646	0.095	-2.1414
1.0663	0.0166	1.0663	66.19	48.784	11.474	1.124	1.429	2.9836e+08	1.835	4.16	0.115	0.081	0.103	0.161	0.08	293.6	48.784	11.474	0.05	0.05	2.9836e+08	-4.3639	0.1702	-2.0717
1.0373	0.0065	1.0373	65.6	48.784	11.474	1.124	1.43	2.9836e+08	1.93	4.25	-0.005	0.081	0.103	0.161	0.08	293.58	48.784	11.474	0.05	0.05	2.9836e+08	-4.7372	0.2998	-2.0011
1.0427	-0.0024	1.0427	65.6	48.784	11.474	1.124	1.43	2.9836e+08	1.93	4.25	-0.005	0.081	0.103	0.161	0.08	293.56	48.784	11.474	0.05	0.05	2.9836e+08	-4.6295	0.4142	-1.8954
1.0573	-0.0164	1.0573	65.6	48.784	11.474	1.124	1.43	2.9836e+08	1.93	4.25	-0.005	0.081	0.103	0.161	0.08	293.54	48.784	11.474	0.05	0.05	2.9836e+08	-4.4268	0.434	-1.8081
1.0137	-0.0001	1.0137	65.6	48.784	11.474	1.124	1.43	2.9836e+08	1.93	4.25	-0.005	0.081	0.103	0.161	0.08	293.53	48.784	11.474	0.05	0.05	2.9836e+08	-4.3628	0.4407	-1.7074
1.0167	-0.0156	1.0167	64.69	48.784	11.474	1.124	1.43	2.9836e+08	2.01	4.25	-0.055	0.081	0.103	0.161	0.08	293.51	48.784	11.474	0.05	0.05	2.9836e+08	-4.5347	0.4863	-1.6494
1.0182	0.0008	1.0182	64.69	48.784	11.474	1.124	1.43	2.9836e+08	2.01	4.25	-0.055	0.081	0.103	0.161	0.08	293.5	48.784	11.474	0.05	0.05	2.9836e+08	-4.4063	0.59	-1.622
1.0272	-0.0292	1.0272	64.69	48.784	11.474	1.124	1.43	2.9836e+08	2.01	4.25	-0.055	0.081	0.103	0.161	0.08	293.48	48.784	11.474	0.05	0.06	2.9836e+08	-3.8537	0.6922	-1.569
1.0168	-0.01	1.0168	64.69	48.784	11.474	1.124	1.43	2.9836e+08	2.01	4.25	-0.055	0.081	0.103	0.161	0.08	293.47	48.784	11.474	0.05	0.06	2.9836e+08	-3.9225	0.7165	-1.4978
0.9991	-0.0125	0.9991	64.69	48.784	11.474	1.124	1.43	2.9836e+08	2.01	4.25	-0.055	0.081	0.103	0.161	0.08	293.45	48.784	11.474	0.05	0.06	2.9836e+08	-3.8763	0.771	-1.4749
0.9979	-0.0461	0.9979	64.69	48.784	11.474	1.124	1.43	2.9836e+08	2.01	4.25	-0.055	0.081	0.103	0.161	0.08	293.44	48.784	11.474	0.05	0.06	2.9836e+08	-3.262	0.7502	-1.3858
0.9804	-0.0187	0.9804	67.53	48.784	11.474	1.126	1.431	2.9836e+08	1.83	4.43	-0.275	0.081	0.103	0.161	0.08	293.41	48.784	11.474	0.05	0.06	2.9836e+08	-3.1521	0.7998	-1.3653
0.992	-0.0339	0.992	67.53	48.784	11.474	1.126	1.431	2.9836e+08	1.83	4.43	-0.275	0.081	0.103	0.161	0.08	293.4	48.784	11.474	0.05	0.06	2.9836e+08	-2.9095	0.8127	-1.3359
0.977	-0.0225	0.977	67.53	48.784	11.474	1.126	1.431	2.9836e+08	1.83	4.43	-0.275	0.081	0.103	0.161	0.08	293.38	48.784	11.474	0.05	0.06	2.9836e+08	-2.5036	0.6907	-1.3346
0.9775	-0.0165	0.9775	67.53	48.784	11.474	1.126	1.431	2.9836e+08	1.83	4.43	-0.275	0.081	0.103	0.161	0.08	293.37	48.784	11.474	0.05	0.06	2.9836e+08	-2.4158	0.7498	-1.3303
0.9828	-0.0277	0.9828	67.53	48.784	11.474	1.126	1.431	2.9836e+08	1.83	4.43	-0.275	0.081	0.103	0.161	0.08	293.36	48.784	11.474	0.05	0.06	2.9836e+08	-2.299	0.6688	-1.3495
0.984	-0.0121	0.984	65.51	48.784	11.474	1.364	1.584	2.9836e+08	1.98	4.35	0.04	0.098	0.114	0.187	0.08	293.35	48.784	11.474	0.05	0.06	2.9836e+08	-1.8893	0.7487	-1.3539
0.9875	-0.014	0.9875	65.51	48.784	11.474	1.364	1.584	2.9836e+08	1.98	4.35	0.04	0.098	0.114	0.187	0.08	293.33	48.784	11.474	0.05	0.06	2.9836e+08	-1.537	0.6427	-1.3539
0.9506	-0.0042	0.9506	65.51	48.784	11.474	1.364	1.584	2.9836e+08	1.98	4.35	0.04	0.098	0.114	0.187	0.08	293.32	48.784	11.474	0.05	0.06	2.9836e+08	-1.5424	0.7047	-1.3666
0.9554	-0.0251	0.9554	65.51	48.784	11.474	1.364	1.584	2.9836e+08	1.98	4.35	0.04	0.098	0.114	0.187	0.08	293.31	48.784	11.474	0.05	0.06	2.9836e+08	-1.3315	0.5844	-1.3886
0.9401	-0.0151	0.9401	65.51	48.784	11.474	1.364	1.584	2.9836e+08	1.98	4.35	0.04	0.098	0.114	0.187	0.08	293.29	48.784	11.474	0.05	0.06	2.9836e+08	-0.9148	0.4642	-1.3471
0.9228	-0.0231	0.9228	65.84	48.784	11.474	1.364	1.584	2.9836e+08	1.995	4.445	-0.065	0.098	0.114	0.187	0.08	293.28	48.784	11.474	0.05	0.06	2.9836e+08	-0.6125	0.3997	-1.3447
0.9157	-0.0243	0.9157	65.84	48.784	11.474	1.364	1.584	2.9836e+08	1.995	4.445	-0.065	0.098	0.114	0.187	0.08	293.27	48.784	11.474	0.05	0.06	2.9836e+08	-0.6454	0.1171	-1.3482
0.939	-0.0285	0.939	65.84	48.784	11.474	1.364	1.584	2.9836e+08	1.995	4.445	-0.065	0.098	0.114	0.187	0.08	293.26	48.784	11.474	0.05	0.06	2.9836e+08	-0.4351	0.1103	-1.295
0.9366	-0.0177	0.9366	65.84	48.784	11.474	1.364	1.584	2.9836e+08	1.995	4.445	-0.065	0.098	0.114	0.187	0.08	293.24	48.784	11.474	0.05	0.06	2.9836e+08	-0.0378	-0.0935	-1.3163
0.943	-0.0159	0.943	66.55	48.784	11.474	1.365	1.584	2.9836e+08	1.95	4.49	0	0.098	0.114	0.187	0.08	293.24	48.784	11.474	0.05	0.06	2.9836e+08	-0.2477	-0.1233	-1.261
0.9714	-0.0173	0.9714	66.55	48.784	11.474	1.365	1.584	2.9836e+08	1.95	4.49	0	0.098	0.114	0.187	0.08	293.22	48.784	11.474	0.05	0.06	2.9836e+08	-0.2876	-0.1558	-1.2257
0.9764	-0.0065	0.9764	66.55	48.784	11.474	1.365	1.584	2.9836e+08	1.95	4.49	0	0.098	0.114	0.187	0.08	293.21	48.784	11.474	0.05	0.06	2.9836e+08	-0.0112	-0.2869	-1.172
0.9799	-0.001	0.9799	66.55	48.784	11.474	1.365	1.584	2.9836e+08	1.95	4.49	0	0.098	0.114	0.187	0.08	293.2	48.784	11.474	0.05	0.06	2.9836e+08	-0.1348	-0.3105	-1.1409
0.9699	0.0015	0.9699	66.55	48.784	11.474	1.365	1.584	2.9836e+08	1.95	4.49	0	0.098	0.114	0.187	0.08	293.19	48.784	11.474	0.05	0.06	2.9836e+08	-0.2884	-0.3876	-1.0999
0.9789	0.0016	0.9789	67.31	48.784	11.474	1.365	1.584	2.9836e+08	1.895	4.53	0.03	0.098	0.114	0.187	0.08	293.18	48.784	11.474	0.05	0.06	2.9836e+08	-0.3253	-0.4297	-1.0349
0.9859	0.013	0.9859	67.31	48.784	11.474	1.365	1.584	2.9836e+08	1.895	4.53	0.03	0.098	0.114	0.187	0.08	293.17	48.784	11.474	0.05	0.06	2.9836e+08	-0.397	-0.4975	-0.9596
0.9762	0.0187	0.9762	67.31	48.784	11.474	1.365	1.584	2.9836e+08	1.895	4.53	0.03	0.098	0.114	0.187	0.08	293.16	48.784	11.474	0.05	0.06	2.9836e+08	-0.4715	-0.569	-0.9066
0.9816	0.025	0.9816	67.31	48.784	11.474	1.365	1.584	2.9836e+08	1.895	4.53	0.03	0.098	0.114	0.187	0.08	293.15	48.784	11.474	0.05	0.06	2.9836e+08	-0.593	-0.6212	-0.9129
0.9996	0.0304	0.9996	67.31	48.784	11.474	1.365	1.584	2.9836e+08	1.895	4.53	0.03	0.098	0.114	0.187	0.08	293.14	48.784	11.474	0.05	0.06	2.9836e+08	-0.6218	-0.6448	-0.9041
0.9883	0.0299	0.9883	67.69	48.784	11.474	1.365	1.584	2.9836e+08	1.88	4.585	0.05	0.098	0.114	0.187	0.08	293.13	48.784	11.474	0.05	0.06	2.9836e+08	-0.7421	-0.6935	-0.8752
1.0124	0.0193	1.0124	67.69	48.784	11.474	1.365	1.584	2.9836e+08	1.88	4.585	0.05	0.098	0.114	0.187	0.08	293.12	48.784	11.474	0.05	0.06	2.9836e+08	-1.0374	-0.6336	-0.8188
1.0147	0.0215	1.0147	67.69	48.784	11.474	1.365	1.584	2.9836e+08	1.88	4.585	0.05	0.098	0.114	0.187	0.08	293.11	48.784	11.474	0.05	0.06	2.9836e+08	-0.8964	-0.7112	-0.7213
0.9953	0.0224	0.9953	67.69	48.784	11.474	1.365	1.584	2.9836e+08	1.88	4.585	0.05	0.098	0.114	0.187	0.08	293.1	48.784	11.474	0.05	0.06	2.9836e+08	-0.8727	-0.6693	-0.6586
0.9955	0.0403	0.9955	67.69	48.784	11.474	1.365	1.584	2.9836e+08	1.88	4.585	0.05	0.098	0.114	0.187	0.08	293.1	48.784	11.474	0.05	0.06	2.9836e+08	-1.323	-0.6921	-0.6486
1.0257	0.0452	1.0257	68.29	48.784	11.474	1.365	1.584	2.9836e+08	1.845	4.63	0.185	0.098	0.114	0.187	0.08	293.08	48.784	11.474	0.05	0.06	2.9836e+08	-1.5896	-0.667	-0.6304
1.04	0.034	1.04	68.29	48.784	11.474	1.365	1.584	2.9836e+08	1.845	4.63	0.185	0.098	0.114	0.187	0.08	293.02	48.784	11.474	0.05	0.06	2.9836e+08	-1.6101	-0.6228	-0.6019
1.0157	0.0423	1.0157	68.29	48.784	11.474	1.365	1.584	2.9836e+08	1.845	4.63	0.185	0.098	0.114	0.187	0.08	293.02	48.784	11.474	0.05	0.06	2.9836e+08	-1.7492	-0.6322	-0.5714
1.0126	0.0325	1.0126	68.29	48.784	11.474	1.365	1.584	2.9836e+08	1.845	4.63	0.185	0.098	0.114	0.187	0.08	293.01	48.784	11.474	0.05	0.06	2.9836e+08	-2.1927	-0.5394	-0.5716
1.0192	0.0346	1.0192	68.29	48.784	11.474	1.365	1.584	2.9836e+08	1.845	4.63	0.185	0.098	0.114	0.187	0.08	293.01	48.784	11.474	0.05	0.06	2.9836e+08	-2.2698	-0.6265	-0.5578
1.0327	0.0413	1.0327	67.73	48.784	11.474	1.365	1.584	2.9836e+08	1.91	4.665	0.155	0.098	0.114	0.187	0.08	293	48.784	11.474	0.05	0.06	2.9836e+08	-2.2711	-0.5179	-0.5638
1.0351	0.0494	1.0351	67.73	48.784	11.474	1.365	1.584	2.9836e+08	1.91	4.665	0.155	0.098	0.114	0.187	0.08	292.96	48.784	11.474	0.05	0.06	2.9836e+08	-2.5665	-0.5156	-0.6049
1.0276	0.0373	1.0276	67.73	48.784	11.474	1.365	1.584	2.9836e+08	1.91	4.665	0.155	0.098	0.114	0.187	0.08	292.96	48.784	11.474	0.05	0.06	2.9836e+08	-2.7946	-0.432	-0.5994
1.0271	0.0417	1.0271	67.73	48.784	11.474	1.365	1.584	2.9836e+08	1.91	4.665	0.155	0.098	0.114	0.187	0.08	292.95	48.784	11.474	0.05	0.06	2.9836e+08	-2.8259	-0.3904	-0.5909
1.0407	0.0409	1.0407	67.73	48.784	11.474	1.365	1.584	2.9836e+08	1.91	4.665	0.155	0.098	0.114	0.187	0.08	292.94	48.784	11.474	0.05	0.06	2.9836e+08	-3.239	-0.3024	-0.6167
1.0391	0.0359	1.0391	67.73	48.784	11.474	1.365	1.584	2.9836e+08	1.91	4.665	0.155	0.098	0.114	0.187	0.08	292.94	48.784	11.474	0.05	0.06	2.9836e+08	-3.5642	-0.1439	-0.6404
1.0454	0.0459	1.0454	66.34	48.784	11.474	1.365	1.584	2.9836e+08	2.04	4.665	0.14	0.098	0.114	0.187	0.08	292.93	48.784	11.474	0.05	0.06	2.9836e+08	-3.4174	-0.1125	-0.6246
1.0345	0.0378	1.0345	66.34	48.784	11.474	1.365	1.584	2.9836e+08	2.04	4.665	0.14	0.098	0.114	0.187	0.08	292.95	48.784	11.474	0.05	0.06	2.9836e+08	-3.76	0.0436	-0.6507
1.0156	0.0258	1.0156	66.34	48.784	11.474	1.365	1.584	2.9836e+08	2.04	4.665	0.14	0.098	0.114	0.187	0.08	292.94	48.784	11.474	0.05	0.06	2.9836e+08	-4.0482	0.0517	-0.7164
1.0228	0.0227	1.0228	66.34	48.784	11.474	1.365	1.584	2.9836e+08	2.04	4.665	0.14	0.098	0.114	0.187	0.08	292.93	48.784	11.474	0.05	0.06	2.9836e+08	-3.7884	0.1943	-0.7157
1.0275	0.0131	1.0275	66.08	48.784	11.474	1.608	1.614	2.9836e+08	2.095	4.725	0.1	0.116	0.116	0.206	0.08	292.93	48.784	11.474	0.05	0.06	2.9836e+08	-3.5398	0.2173	-0.7331
0.9984	0.0149	0.9984	66.08	48.784	11.474	1.608	1.614	2.9836e+08	2.095	4.725	0.1	0.116	0.116	0.206	0.08	292.95	48.784	11.474	0.05	0.06	2.9836e+08	-3.5751	0.2512	-0.7706
1.0072	0.0075	1.0072	66.08	48.784	11.474	1.608	1.614	2.9836e+08	2.095	4.725	0.1	0.116	0.116	0.206	0.08	292.95	48.784	11.474	0.05	0.06	2.9836e+08	-3.707	0.3732	-0.7632
1.0249	0.0091	1.0249	66.08	48.784	11.474	1.608	1.614	2.9836e+08	2.095	4.725	0.1	0.116	0.116	0.206	0.08	292.94	48.784	11.474	0.05	0.06	2.9836e+08	-3.6142	0.4187	-0.7593
1.0026	-0.0031	1.0026	66.08	48.784	11.474	1.608	1.614	2.9836e+08	2.095	4.725	0.1	0.116	0.116	0.206	0.08	292.93	48.784	11.474	0.05	0.06	2.9836e+08	-3.5391	0.5254	-0.758
0.9771	-0.0111	0.9771	66.08	48.784	11.474	1.608	1.614	2.9836e+08	2.095	4.725	0.1	0.116	0.116	0.206	0.08	292.92	48.784	11.474	0.05	0.06	2.9836e+08	-3.6886	0.4946	-0.7455
0.9914	-0.0103	0.9914	65.29	48.784	11.474	1.366	1.585	2.9836e+08	2.195	4.77	0	0.098	0.114	0.187	0.08	292.92	48.784	11.474	0.05	0.06	2.9836e+08	-3.708	0.4945	-0.7414
1.0015	-0.024	1.0015	65.29	48.784	11.474	1.366	1.585	2.9836e+08	2.195	4.77	0	0.098	0.114	0.187	0.08	292.97	48.784	11.474	0.06	0.06	2.9836e+08	-3.525	0.4818	-0.7326
0.9955	-0.0155	0.9955	65.29	48.784	11.474	1.366	1.585	2.9836e+08	2.195	4.77	0	0.098	0.114	0.187	0.07	292.97	48.784	11.474	0.06	0.06	2.9836e+08	-3.1442	0.5226	-0.7219
1.0029	-0.0228	1.0029	65.29	48.784	11.474	1.366	1.585	2.9836e+08	2.195	4.77	0	0.098	0.114	0.187	0.07	292.96	48.784	11.474	0.06	0.06	2.9836e+08	-2.8579	0.5267	-0.7045
0.9947	-0.0277	0.9947	65.83	48.784	11.474	1.608	1.614	2.9836e+08	2.18	4.85	0.095	0.116	0.116	0.206	0.07	292.95	48.784	11.474	0.06	0.06	2.9836e+08	-2.8654	0.5176	-0.6784
0.9719	-0.02	0.9719	65.83	48.784	11.474	1.608	1.614	2.9836e+08	2.18	4.85	0.095	0.116	0.116	0.206	0.07	292.99	48.784	11.474	0.06	0.06	2.9836e+08	-2.7803	0.5264	-0.657
0.9808	-0.0268	0.9808	65.83	48.784	11.474	1.608	1.614	2.9836e+08	2.18	4.85	0.095	0.116	0.116	0.206	0.07	292.98	48.784	11.474	0.06	0.06	2.9836e+08	-2.8115	0.4335	-0.6633
0.996	-0.0237	0.996	65.83	48.784	11.474	1.608	1.614	2.9836e+08	2.18	4.85	0.095	0.116	0.116	0.206	0.07	292.97	48.784	11.474	0.06	0.06	2.9836e+08	-2.9217	0.4246	-0.6323
0.9845	-0.025	0.9845	65.83	48.784	11.474	1.608	1.614	2.9836e+08	2.18	4.85	0.095	0.116	0.116	0.206	0.07	292.97	48.784	11.474	0.06	0.06	2.9836e+08	-2.7036	0.4088	-0.6152
0.9808	-0.0273	0.9808	65.83	48.784	11.474	1.608	1.614	2.9836e+08	2.18	4.85	0.095	0.116	0.116	0.206	0.07	292.96	48.784	11.474	0.06	0.06	2.9836e+08	-2.5466	0.392	-0.6211
1.0083	-0.0277	1.0083	66.33	48.784	11.474	1.608	1.614	2.9836e+08	2.135	4.875	0.075	0.116	0.116	0.206	0.07	292.96	48.784	11.474	0.06	0.06	2.9836e+08	-2.8012	0.4396	-0.5777
1.0013	-0.0356	1.0013	66.33	48.784	11.474	1.608	1.614	2.9836e+08	2.135	4.875	0.075	0.116	0.116	0.206	0.07	292.97	48.784	11.474	0.06	0.06	2.9836e+08	-2.474	0.4314	-0.5388
0.9686	-0.0297	0.9686	66.33	48.784	11.474	1.608	1.614	2.9836e+08	2.135	4.875	0.075	0.116	0.116	0.206	0.07	292.97	48.784	11.474	0.06	0.06	2.9836e+08	-1.8505	0.3463	-0.529
0.972	-0.023	0.972	66.33	48.784	11.474	1.608	1.614	2.9836e+08	2.135	4.875	0.075	0.116	0.116	0.206	0.07	292.96	48.784	11.474	0.06	0.06	2.9836e+08	-2.1299	0.3444	-0.5625
0.9706	-0.0195	0.9706	66.53	48.784	11.474	1.608	1.614	2.9836e+08	2.125	4.89	-0.02	0.116	0.116	0.206	0.07	292.96	48.784	11.474	0.06	0.06	2.9836e+08	-2.0014	0.2573	-0.5758
0.9749	-0.0168	0.9749	66.53	48.784	11.474	1.608	1.614	2.9836e+08	2.125	4.89	-0.02	0.116	0.116	0.206	0.07	292.97	48.784	11.474	0.06	0.06	2.9836e+08	-1.3662	0.2133	-0.5732
0.9816	-0.0066	0.9816	66.53	48.784	11.474	1.608	1.614	2.9836e+08	2.125	4.89	-0.02	0.116	0.116	0.206	0.07	292.96	48.784	11.474	0.06	0.06	2.9836e+08	-1.4833	0.1351	-0.5887
0.9982	-0.0201	0.9982	66.53	48.784	11.474	1.608	1.614	2.9836e+08	2.125	4.89	-0.02	0.116	0.116	0.206	0.07	292.96	48.784	11.474	0.06	0.06	2.9836e+08	-1.6438	0.1709	-0.5656
1.0084	-0.0221	1.0084	66.53	48.784	11.474	1.608	1.614	2.9836e+08	2.125	4.89	-0.02	0.116	0.116	0.206	0.07	292.95	48.784	11.474	0.06	0.06	2.9836e+08	-1.1365	0.1675	-0.5668
1.0166	-0.0112	1.0166	66.53	48.784	11.474	1.608	1.614	2.9836e+08	2.125	4.89	-0.02	0.116	0.116	0.206	0.07	292.95	48.784	11.474	0.06	0.06	2.9836e+08	-1.2228	0.2121	-0.542
1.0287	-0.024	1.0287	67.12	48.784	11.474	1.608	1.614	2.9836e+08	2.085	4.94	-0.01	0.116	0.116	0.206	0.07	292.94	48.784	11.474	0.06	0.06	2.9836e+08	-1.4322	0.3008	-0.5336
1.0033	-0.0197	1.0033	67.12	48.784	11.474	1.608	1.614	2.9836e+08	2.085	4.94	-0.01	0.116	0.116	0.206	0.07	292.93	48.784	11.474	0.06	0.06	2.9836e+08	-0.9401	0.2629	-0.4787
0.9764	-0.0117	0.9764	67.12	48.784	11.474	1.608	1.614	2.9836e+08	2.085	4.94	-0.01	0.116	0.116	0.206	0.07	292.93	48.784	11.474	0.06	0.06	2.9836e+08	-0.9603	0.2953	-0.4518
0.9893	-0.0129	0.9893	67.12	48.784	11.474	1.608	1.614	2.9836e+08	2.085	4.94	-0.01	0.116	0.116	0.206	0.07	292.92	48.784	11.474	0.06	0.06	2.9836e+08	-1.4847	0.2218	-0.5157
1.004	-0.0104	1.004	67.42	48.784	11.474	1.608	1.614	2.9836e+08	2.07	4.975	0.06	0.116	0.116	0.206	0.07	292.92	48.784	11.474	0.06	0.06	2.9836e+08	-1.116	0.235	-0.5162
0.9981	-0.0148	0.9981	67.42	48.784	11.474	1.608	1.614	2.9836e+08	2.07	4.975	0.06	0.116	0.116	0.206	0.07	292.9	48.784	11.474	0.06	0.06	2.9836e+08	-0.74	0.1547	-0.4916
0.9824	-0.0004	0.9824	67.42	48.784	11.474	1.608	1.614	2.9836e+08	2.07	4.975	0.06	0.116	0.116	0.206	0.07	292.9	48.784	11.474	0.06	0.06	2.9836e+08	-1.226	0.0464	-0.4919
1.0021	0.0149	1.0021	67.42	48.784	11.474	1.608	1.614	2.9836e+08	2.07	4.975	0.06	0.116	0.116	0.206	0.07	292.89	48.784	11.474	0.06	0.06	2.9836e+08	-1.5673	0.1248	-0.4918
1.0352	-0.0021	1.0352	67.42	48.784	11.474	1.608	1.614	2.9836e+08	2.07	4.975	0.06	0.116	0.116	0.206	0.07	292.89	48.784	11.474	0.06	0.06	2.9836e+08	-1.3018	0.0482	-0.5265
1.0075	0.0067	1.0075	67.42	48.784	11.474	1.608	1.614	2.9836e+08	2.07	4.975	0.06	0.116	0.116	0.206	0.07	292.88	48.784	11.474	0.06	0.06	2.9836e+08	-1.1951	0.1176	-0.5154
0.997	0.005	0.997	67.19	48.784	11.474	1.608	1.614	2.9836e+08	2.1	4.995	0.095	0.116	0.116	0.206	0.07	292.88	48.784	11.474	0.06	0.06	2.9836e+08	-1.4479	0.0715	-0.5101
0.9955	0.0052	0.9955	67.19	48.784	11.474	1.608	1.614	2.9836e+08	2.1	4.995	0.095	0.116	0.116	0.206	0.07	292.87	48.784	11.474	0.06	0.07	2.9836e+08	-1.6646	-0.0261	-0.5534
1.0085	0.0119	1.0085	67.19	48.784	11.474	1.608	1.614	2.9836e+08	2.1	4.995	0.095	0.116	0.116	0.206	0.07	292.86	48.784	11.474	0.06	0.07	2.9836e+08	-1.2597	0.0151	-0.5171
0.9904	0.0241	0.9904	67.19	48.784	11.474	1.608	1.614	2.9836e+08	2.1	4.995	0.095	0.116	0.116	0.206	0.07	292.86	48.784	11.474	0.06	0.07	2.9836e+08	-1.471	-0.1047	-0.6069
1.0109	0.0032	1.0109	66.98	48.784	11.474	1.607	1.614	2.9836e+08	2.145	5.045	-0.06	0.116	0.116	0.206	0.07	292.85	48.784	11.474	0.06	0.07	2.9836e+08	-1.8401	-0.0371	-0.6579
1.0114	0.025	1.0114	66.98	48.784	11.474	1.607	1.614	2.9836e+08	2.145	5.045	-0.06	0.116	0.116	0.206	0.07	292.85	48.784	11.474	0.06	0.07	2.9836e+08	-1.6727	-0.0801	-0.6271
0.9973	-0.0106	0.9973	66.98	48.784	11.474	1.607	1.614	2.9836e+08	2.145	5.045	-0.06	0.116	0.116	0.206	0.07	292.84	48.784	11.474	0.06	0.07	2.9836e+08	-2.1893	-0.1346	-0.6425
0.9867	0.0096	0.9867	66.98	48.784	11.474	1.607	1.614	2.9836e+08	2.145	5.045	-0.06	0.116	0.116	0.206	0.07	292.84	48.784	11.474	0.06	0.07	2.9836e+08	-2.2458	-0.2004	-0.6229
0.9782	-0.0085	0.9782	66.98	48.784	11.474	1.607	1.614	2.9836e+08	2.145	5.045	-0.06	0.116	0.116	0.206	0.07	292.83	48.784	11.474	0.06	0.07	2.9836e+08	-1.8192	-0.3649	-0.5888
0.9888	0.0065	0.9888	66.98	48.784	11.474	1.607	1.614	2.9836e+08	2.145	5.045	-0.06	0.116	0.116	0.206	0.07	292.83	48.784	11.474	0.06	0.07	2.9836e+08	-2.6647	-0.251	-0.5566
1.0523	0.0108	1.0523	67.41	48.784	11.474	1.608	1.614	2.9836e+08	2.115	5.085	0.015	0.116	0.116	0.206	0.07	292.82	48.784	11.474	0.06	0.07	2.9836e+08	-2.9208	-0.1898	-0.4813
1.0477	-0.0042	1.0477	67.41	48.784	11.474	1.608	1.614	2.9836e+08	2.115	5.085	0.015	0.116	0.116	0.206	0.07	292.81	48.784	11.474	0.06	0.07	2.9836e+08	-2.4199	-0.1282	-0.4486
0.9967	0.0141	0.9967	67.41	48.784	11.474	1.608	1.614	2.9836e+08	2.115	5.085	0.015	0.116	0.116	0.206	0.07	292.81	48.784	11.474	0.06	0.07	2.9836e+08	-2.4118	-0.0956	-0.3612
0.9698	0.0134	0.9698	67.41	48.784	11.474	1.608	1.614	2.9836e+08	2.115	5.085	0.015	0.116	0.116	0.206	0.07	292.8	48.784	11.474	0.06	0.07	2.9836e+08	-3.3059	-0.1191	-0.3459
0.9831	0.0043	0.9831	66.49	48.784	11.474	1.607	1.614	2.9836e+08	2.21	5.075	0.045	0.116	0.116	0.206	0.07	292.8	48.784	11.474	0.06	0.07	2.9836e+08	-3.8091	-0.0761	-0.38
1.0345	0.0184	1.0345	66.49	48.784	11.474	1.607	1.614	2.9836e+08	2.21	5.075	0.045	0.116	0.116	0.206	0.07	292.81	48.784	11.474	0.06	0.07	2.9836e+08	-2.9765	-0.0702	-0.2453
0.9717	0.0182	0.9717	66.49	48.784	11.474	1.607	1.614	2.9836e+08	2.21	5.075	0.045	0.116	0.116	0.206	0.07	292.81	48.784	11.474	0.06	0.07	2.9836e+08	-3.7847	-0.1292	-0.2051
0.9739	-0.0076	0.9739	66.49	48.784	11.474	1.607	1.614	2.9836e+08	2.21	5.075	0.045	0.116	0.116	0.206	0.07	292.81	48.784	11.474	0.06	0.07	2.9836e+08	-4.1932	-0.0589	-0.1157
1.01	0.0144	1.01	66.49	48.784	11.474	1.607	1.614	2.9836e+08	2.21	5.075	0.045	0.116	0.116	0.206	0.07	292.81	48.784	11.474	0.06	0.07	2.9836e+08	-3.8861	-0.1187	0.0034
0.9992	-0.014	0.9992	66.49	48.784	11.474	1.607	1.614	2.9836e+08	2.21	5.075	0.045	0.116	0.116	0.206	0.07	292.81	48.784	11.474	0.06	0.07	2.9836e+08	-4.1765	-0.0918	0.0948
1.0023	-0.0042	1.0023	66.14	48.784	11.474	1.607	1.614	2.9836e+08	2.27	5.13	0.005	0.116	0.116	0.206	0.07	292.82	48.784	11.474	0.06	0.07	2.9836e+08	-4.4671	0.0228	0.2081
0.9952	-0.0169	0.9952	66.14	48.784	11.474	1.607	1.614	2.9836e+08	2.27	5.13	0.005	0.116	0.116	0.206	0.07	292.85	48.784	11.474	0.06	0.07	2.9836e+08	-3.9563	-0.0294	0.41
0.9489	-0.0089	0.9489	66.14	48.784	11.474	1.607	1.614	2.9836e+08	2.27	5.13	0.005	0.116	0.116	0.206	0.06	292.85	48.784	11.474	0.06	0.07	2.9836e+08	-4.2059	-0.081	0.5597
0.9637	-0.0169	0.9637	66.14	48.784	11.474	1.607	1.614	2.9836e+08	2.27	5.13	0.005	0.116	0.116	0.206	0.06	292.86	48.784	11.474	0.06	0.07	2.9836e+08	-4.7561	-0.0893	0.6758
1.005	-0.0168	1.005	66.14	48.784	11.474	1.607	1.614	2.9836e+08	2.27	5.13	0.005	0.116	0.116	0.206	0.06	292.87	48.784	11.474	0.06	0.07	2.9836e+08	-4.3687	-0.1454	0.7905
1.0132	-0.0207	1.0132	65.85	48.784	11.474	1.607	1.614	2.9836e+08	2.305	5.14	-0.01	0.116	0.116	0.206	0.06	292.88	48.784	11.474	0.06	0.07	2.9836e+08	-3.9696	-0.2083	0.8897
0.9802	-0.0169	0.9802	65.85	48.784	11.474	1.607	1.614	2.9836e+08	2.305	5.14	-0.01	0.116	0.116	0.206	0.06	292.92	48.784	11.474	0.06	0.07	2.9836e+08	-4.1591	-0.3617	0.8919
0.9919	-0.0124	0.9919	65.85	48.784	11.474	1.607	1.614	2.9836e+08	2.305	5.14	-0.01	0.116	0.116	0.206	0.06	292.93	48.784	11.474	0.06	0.07	2.9836e+08	-4.2656	-0.4187	0.8546
1.0421	-0.0332	1.0421	65.85	48.784	11.474	1.607	1.614	2.9836e+08	2.305	5.14	-0.01	0.116	0.116	0.206	0.06	292.93	48.784	11.474	0.06	0.07	2.9836e+08	-3.6645	-0.5056	0.8647
0.99	-0.0241	0.99	66.22	48.784	11.474	1.607	1.614	2.9836e+08	2.295	5.205	0.11	0.116	0.116	0.206	0.06	292.94	48.784	11.474	0.06	0.07	2.9836e+08	-3.2018	-0.6306	0.8254
0.9535	-0.015	0.9535	66.22	48.784	11.474	1.607	1.614	2.9836e+08	2.295	5.205	0.11	0.116	0.116	0.206	0.06	292.97	48.784	11.474	0.06	0.07	2.9836e+08	-3.3643	-0.689	0.7449
1.0151	-0.0266	1.0151	66.22	48.784	11.474	1.607	1.614	2.9836e+08	2.295	5.205	0.11	0.116	0.116	0.206	0.06	292.98	48.784	11.474	0.06	0.07	2.9836e+08	-3.4975	-0.7801	0.667
1.0247	-0.0208	1.0247	66.22	48.784	11.474	1.607	1.614	2.9836e+08	2.295	5.205	0.11	0.116	0.116	0.206	0.06	292.98	48.784	11.474	0.06	0.07	2.9836e+08	-2.8517	-0.8834	0.63
0.9936	-0.0273	0.9936	66.22	48.784	11.474	1.607	1.614	2.9836e+08	2.295	5.205	0.11	0.116	0.116	0.206	0.06	292.99	48.784	11.474	0.06	0.07	2.9836e+08	-2.6566	-0.8939	0.5908
0.9794	-0.0526	0.9794	65.65	48.784	11.474	1.607	1.614	2.9836e+08	2.345	5.185	-0.02	0.116	0.116	0.206	0.06	293	48.784	11.474	0.06	0.07	2.9836e+08	-2.8685	-0.9778	0.484
0.9882	-0.0526	0.9882	65.65	48.784	11.474	1.607	1.614	2.9836e+08	2.345	5.185	-0.02	0.116	0.116	0.206	0.06	293.03	48.784	11.474	0.06	0.07	2.9836e+08	-2.1322	-1.2022	0.4668
0.9635	-0.0592	0.9635	65.65	48.784	11.474	1.607	1.614	2.9836e+08	2.345	5.185	-0.02	0.116	0.116	0.206	0.06	293.04	48.784	11.474	0.06	0.07	2.9836e+08	-1.9418	-1.363	0.3828
0.971	-0.0716	0.971	65.65	48.784	11.474	1.607	1.614	2.9836e+08	2.345	5.185	-0.02	0.116	0.116	0.206	0.06	293.04	48.784	11.474	0.06	0.07	2.9836e+08	-1.3977	-1.4651	0.2966
0.9888	-0.0684	0.9888	65.65	48.784	11.474	1.607	1.614	2.9836e+08	2.345	5.185	-0.02	0.116	0.116	0.206	0.06	293.04	48.784	11.474	0.06	0.07	2.9836e+08	-0.599	-1.6581	0.235
0.9681	-0.0729	0.9681	65.65	48.784	11.474	1.607	1.614	2.9836e+08	2.345	5.185	-0.02	0.116	0.116	0.206	0.06	293.05	48.784	11.474	0.06	0.07	2.9836e+08	-0.102	-1.7855	0.2013
0.9624	-0.0735	0.9624	66.41	48.784	11.474	1.607	1.614	2.9836e+08	2.275	5.21	0.03	0.116	0.116	0.206	0.06	293.05	48.784	11.474	0.06	0.07	2.9836e+08	0.3319	-1.9	0.1666
0.9919	-0.0845	0.9919	66.41	48.784	11.474	1.607	1.614	2.9836e+08	2.275	5.21	0.03	0.116	0.116	0.206	0.06	293.06	48.784	11.474	0.06	0.07	2.9836e+08	1.1174	-1.955	0.1898
0.9695	-0.0836	0.9695	66.41	48.784	11.474	1.607	1.614	2.9836e+08	2.275	5.21	0.03	0.116	0.116	0.206	0.06	293.07	48.784	11.474	0.06	0.07	2.9836e+08	1.5606	-2.1372	0.3033
0.9384	-0.0867	0.9384	66.41	48.784	11.474	1.607	1.614	2.9836e+08	2.275	5.21	0.03	0.116	0.116	0.206	0.06	293.07	48.784	11.474	0.06	0.07	2.9836e+08	1.633	-2.1648	0.3531
0.9712	-0.1181	0.9712	67.38	48.784	11.474	1.607	1.614	2.9836e+08	2.215	5.32	0.045	0.116	0.116	0.206	0.06	293.08	48.784	11.474	0.06	0.07	2.9836e+08	1.9335	-2.3264	0.4322
0.9764	-0.1111	0.9764	67.38	48.784	11.474	1.607	1.614	2.9836e+08	2.215	5.32	0.045	0.116	0.116	0.206	0.06	293.07	48.784	11.474	0.06	0.07	2.9836e+08	2.4986	-2.3889	0.6042
0.9621	-0.1018	0.9621	67.38	48.784	11.474	1.607	1.614	2.9836e+08	2.215	5.32	0.045	0.116	0.116	0.206	0.06	293.08	48.784	11.474	0.06	0.07	2.9836e+08	3.0727	-2.3793	0.773
0.9838	-0.1131	0.9838	67.38	48.784	11.474	1.607	1.614	2.9836e+08	2.215	5.32	0.045	0.116	0.116	0.206	0.06	293.09	48.784	11.474	0.06	0.07	2.9836e+08	2.9112	-2.3908	0.9221
1.0356	-0.1017	1.0356	67.38	48.784	11.474	1.607	1.614	2.9836e+08	2.215	5.32	0.045	0.116	0.116	0.206	0.06	293.1	48.784	11.474	0.06	0.07	2.9836e+08	3.4622	-2.3571	1.175
0.9991	-0.0731	0.9991	67.38	48.784	11.474	1.607	1.614	2.9836e+08	2.215	5.32	0.045	0.116	0.116	0.206	0.06	293.12	48.784	11.474	0.06	0.07	2.9836e+08	3.9192	-2.4519	1.3763
0.9749	-0.0676	0.9749	68.23	48.784	11.474	1.607	1.614	2.9836e+08	2.15	5.38	-0.035	0.116	0.116	0.206	0.06	293.13	48.784	11.474	0.06	0.07	2.9836e+08	3.4545	-2.4147	1.5003
1.0298	-0.0596	1.0298	68.23	48.784	11.474	1.607	1.614	2.9836e+08	2.15	5.38	-0.035	0.116	0.116	0.206	0.06	293.15	48.784	11.474	0.06	0.07	2.9836e+08	3.4924	-2.3553	1.6729
1.0055	-0.0611	1.0055	68.23	48.784	11.474	1.607	1.614	2.9836e+08	2.15	5.38	-0.035	0.116	0.116	0.206	0.06	293.17	48.784	11.474	0.06	0.07	2.9836e+08	4.0863	-2.3749	1.8657
0.9938	-0.0253	0.9938	68.23	48.784	11.474	1.607	1.614	2.9836e+08	2.15	5.38	-0.035	0.116	0.116	0.206	0.06	293.19	48.784	11.474	0.06	0.07	2.9836e+08	4.0822	-2.3553	1.9563
1.0762	0.0157	1.0762	68.96	48.784	11.474	1.607	1.614	2.9836e+08	2.075	5.395	-0.015	0.116	0.116	0.206	0.06	293.21	48.784	11.474	0.06	0.07	2.9836e+08	2.8752	-2.2109	2.0686
1.1465	0.0184	1.1465	68.96	48.784	11.474	1.607	1.614	2.9836e+08	2.075	5.395	-0.015	0.116	0.116	0.206	0.06	293.23	48.784	11.474	0.06	0.07	2.9836e+08	2.8325	-1.7393	2.2263
1.0556	-0.015	1.0556	68.96	48.784	11.474	1.607	1.614	2.9836e+08	2.075	5.395	-0.015	0.116	0.116	0.206	0.06	293.26	48.784	11.474	0.06	0.07	2.9836e+08	3.3704	-1.6111	2.3371
1.0089	0.0215	1.0089	68.96	48.784	11.474	1.607	1.614	2.9836e+08	2.075	5.395	-0.015	0.116	0.116	0.206	0.06	293.28	48.784	11.474	0.06	0.07	2.9836e+08	2.4441	-1.5394	2.4228
1.0347	0.0506	1.0347	68.96	48.784	11.474	1.607	1.614	2.9836e+08	2.075	5.395	-0.015	0.116	0.116	0.206	0.06	293.31	48.784	11.474	0.06	0.07	2.9836e+08	1.7602	-1.3056	2.5293
1.0503	0.0559	1.0503	68.96	48.784	11.474	1.607	1.614	2.9836e+08	2.075	5.395	-0.015	0.116	0.116	0.206	0.06	293.33	48.784	11.474	0.06	0.07	2.9836e+08	1.486	-1.3853	2.6195
1.0518	0.0673	1.0518	68.99	48.784	11.474	1.607	1.614	2.9836e+08	2.085	5.435	0.05	0.116	0.116	0.206	0.06	293.36	48.784	11.474	0.06	0.07	2.9836e+08	0.9528	-0.8422	2.6901
1.0157	0.0677	1.0157	68.99	48.784	11.474	1.607	1.614	2.9836e+08	2.085	5.435	0.05	0.116	0.116	0.206	0.06	293.39	48.784	11.474	0.06	0.07	2.9836e+08	1.6286	-0.711	2.6647
0.9659	0.1117	0.9659	68.99	48.784	11.474	1.607	1.614	2.9836e+08	2.085	5.435	0.05	0.116	0.116	0.206	0.06	293.41	48.784	11.474	0.06	0.07	2.9836e+08	1.2689	-0.756	2.6597
0.9294	0.0799	0.9294	68.99	48.784	11.474	1.607	1.614	2.9836e+08	2.085	5.435	0.05	0.116	0.116	0.206	0.06	293.44	48.784	11.474	0.06	0.07	2.9836e+08	0.4354	-0.757	2.684
0.9112	0.0718	0.9112	67.68	48.784	11.474	1.607	1.614	2.9836e+08	2.25	5.475	-0.035	0.116	0.116	0.206	0.06	293.47	48.784	11.474	0.06	0.07	2.9836e+08	0.4803	-1.0092	2.5879
0.9659	0.101	0.9659	67.68	48.784	11.474	1.607	1.614	2.9836e+08	2.25	5.475	-0.035	0.116	0.116	0.206	0.06	293.49	48.784	11.474	0.06	0.07	2.9836e+08	0.6503	-0.8554	2.5092
0.9672	0.0924	0.9672	67.68	48.784	11.474	1.607	1.614	2.9836e+08	2.25	5.475	-0.035	0.116	0.116	0.206	0.06	293.52	48.784	11.474	0.06	0.07	2.9836e+08	0.4946	-1.0614	2.4401
0.9286	0.114	0.9286	67.68	48.784	11.474	1.607	1.614	2.9836e+08	2.25	5.475	-0.035	0.116	0.116	0.206	0.06	293.54	48.784	11.474	0.07	0.07	2.9836e+08	-0.1567	-0.993	2.3446
0.9883	0.0872	0.9883	67.68	48.784	11.474	1.607	1.614	2.9836e+08	2.25	5.475	-0.035	0.116	0.116	0.206	0.06	293.56	48.784	11.474	0.07	0.07	2.9836e+08	-0.4977	-1.0702	2.2397
0.9958	0.0699	0.9958	67.68	48.784	11.474	1.607	1.614	2.9836e+08	2.25	5.475	-0.035	0.116	0.116	0.206	0.06	293.58	48.784	11.474	0.07	0.07	2.9837e+08	-0.4554	-1.1325	2.202
0.9703	0.0645	0.9703	67.26	48.784	11.474	1.607	1.614	2.9836e+08	2.295	5.47	0.12	0.116	0.116	0.206	0.06	293.61	48.784	11.474	0.07	0.07	2.9837e+08	-0.6862	-1.0721	2.2121
0.9471	0.0941	0.9471	67.26	48.784	11.474	1.607	1.614	2.9836e+08	2.295	5.47	0.12	0.116	0.116	0.206	0.06	293.63	48.784	11.474	0.07	0.07	2.9837e+08	-1.8039	-1.255	2.1299
1.01	0.0686	1.01	67.26	48.784	11.474	1.607	1.614	2.9836e+08	2.295	5.47	0.12	0.116	0.116	0.206	0.06	293.65	48.784	11.474	0.07	0.07	2.9837e+08	-2.3312	-1.1536	2.0849
1.0078	0.1325	1.0078	67.26	48.784	11.474	1.607	1.614	2.9836e+08	2.295	5.47	0.12	0.116	0.116	0.206	0.06	293.67	48.784	11.474	0.07	0.07	2.9837e+08	-2.3474	-1.3325	2.0088
0.997	0.0957	0.997	66.49	48.784	11.474	1.607	1.614	2.9837e+08	2.385	5.485	0.04	0.116	0.116	0.206	0.06	293.69	48.784	11.474	0.07	0.07	2.9837e+08	-3.1517	-1.1932	1.874
1.0215	0.1107	1.0215	66.49	48.784	11.474	1.607	1.614	2.9837e+08	2.385	5.485	0.04	0.116	0.116	0.206	0.06	293.71	48.784	11.474	0.07	0.07	2.9837e+08	-3.9707	-1.2406	1.698
1.0771	0.0603	1.0771	66.49	48.784	11.474	1.607	1.614	2.9837e+08	2.385	5.485	0.04	0.116	0.116	0.206	0.06	293.72	48.784	11.474	0.07	0.07	2.9837e+08	-3.7128	-1.0539	1.6001
1.0721	0.052	1.0721	66.49	48.784	11.474	1.607	1.614	2.9837e+08	2.385	5.485	0.04	0.116	0.116	0.206	0.06	293.74	48.784	11.474	0.07	0.07	2.9837e+08	-3.6514	-1.0918	1.4805
1.0704	0.0214	1.0704	66.49	48.784	11.474	1.607	1.614	2.9837e+08	2.385	5.485	0.04	0.116	0.116	0.206	0.06	293.75	48.784	11.474	0.07	0.07	2.9837e+08	-4.4756	-0.8497	1.4353
1.1265	0.0134	1.1265	66.49	48.784	11.474	1.607	1.614	2.9837e+08	2.385	5.485	0.04	0.116	0.116	0.206	0.06	293.77	48.784	11.474	0.07	0.07	2.9837e+08	-4.4186	-0.6347	1.4358
1.1285	-0.007	1.1285	65.11	48.784	11.474	1.607	1.614	2.9837e+08	2.525	5.445	0.01	0.116	0.116	0.206	0.06	293.78	48.784	11.474	0.07	0.07	2.9837e+08	-4.0663	-0.478	1.4274
1.0842	-0.0292	1.0842	65.11	48.784	11.474	1.607	1.614	2.9837e+08	2.525	5.445	0.01	0.116	0.116	0.206	0.06	293.8	48.784	11.474	0.07	0.07	2.9837e+08	-3.7909	-0.0731	1.5031
1.0897	-0.0364	1.0897	65.11	48.784	11.474	1.607	1.614	2.9837e+08	2.525	5.445	0.01	0.116	0.116	0.206	0.06	293.81	48.784	11.474	0.07	0.07	2.9837e+08	-4.6324	0.1164	1.5646
1.1215	-0.0602	1.1215	65.11	48.784	11.474	1.607	1.614	2.9837e+08	2.525	5.445	0.01	0.116	0.116	0.206	0.06	293.83	48.784	11.474	0.07	0.07	2.9837e+08	-4.4326	0.4768	1.6321
1.0826	-0.0492	1.0826	64.58	48.784	11.474	1.608	1.614	2.9837e+08	2.59	5.455	0.015	0.116	0.116	0.206	0.06	293.85	48.784	11.474	0.07	0.08	2.9837e+08	-3.2258	0.4828	1.7403
1.0469	-0.0797	1.0469	64.58	48.784	11.474	1.608	1.614	2.9837e+08	2.59	5.455	0.015	0.116	0.116	0.206	0.06	293.86	48.784	11.474	0.07	0.08	2.9837e+08	-4.1304	0.8764	1.8015
1.1184	-0.0959	1.1184	64.58	48.784	11.474	1.608	1.614	2.9837e+08	2.59	5.455	0.015	0.116	0.116	0.206	0.06	293.88	48.784	11.474	0.07	0.08	2.9837e+08	-3.6343	1.0773	1.8682
1.1372	-0.1342	1.1372	64.58	48.784	11.474	1.608	1.614	2.9837e+08	2.59	5.455	0.015	0.116	0.116	0.206	0.06	293.9	48.784	11.474	0.07	0.08	2.9837e+08	-1.8148	1.4137	2.0502
1.0412	-0.1137	1.0412	64.58	48.784	11.474	1.608	1.614	2.9837e+08	2.59	5.455	0.015	0.116	0.116	0.206	0.06	293.92	48.784	11.474	0.07	0.08	2.9837e+08	-1.737	1.6122	2.1167
1.0882	-0.1324	1.0882	64.58	48.784	11.474	1.608	1.614	2.9837e+08	2.59	5.455	0.015	0.116	0.116	0.206	0.06	293.95	48.784	11.474	0.07	0.08	2.9837e+08	-2.0691	1.9593	2.222
1.1444	-0.136	1.1444	64.36	48.784	11.474	1.608	1.614	2.9837e+08	2.65	5.52	0.065	0.116	0.116	0.206	0.06	293.97	48.784	11.474	0.07	0.08	2.9837e+08	-0.8637	2.209	2.3813
1.0865	-0.1166	1.0865	64.36	48.784	11.474	1.608	1.614	2.9837e+08	2.65	5.52	0.065	0.116	0.116	0.206	0.06	293.99	48.784	11.474	0.07	0.08	2.9837e+08	0.334	2.3489	2.4932
1.0201	-0.1044	1.0201	64.36	48.784	11.474	1.608	1.614	2.9837e+08	2.65	5.52	0.065	0.116	0.116	0.206	0.06	294.02	48.784	11.474	0.07	0.08	2.9837e+08	0.579	2.5599	2.544
1.0162	-0.1006	1.0162	64.36	48.784	11.474	1.608	1.614	2.9837e+08	2.65	5.52	0.065	0.116	0.116	0.206	0.06	294.04	48.784	11.474	0.07	0.08	2.9837e+08	0.5193	2.6017	2.5579
1.05	-0.0954	1.05	65.22	48.784	11.474	1.608	1.614	2.9837e+08	2.595	5.625	-0.045	0.116	0.116	0.206	0.06	294.07	48.784	11.474	0.07	0.08	2.9837e+08	1.5065	2.8379	2.6022
1.001	-0.0843	1.001	65.22	48.784	11.474	1.608	1.614	2.9837e+08	2.595	5.625	-0.045	0.116	0.116	0.206	0.06	294.1	48.784	11.474	0.07	0.08	2.9837e+08	2.8257	2.7839	2.6191
0.9336	-0.0503	0.9336	65.22	48.784	11.474	1.608	1.614	2.9837e+08	2.595	5.625	-0.045	0.116	0.116	0.206	0.06	294.12	48.784	11.474	0.07	0.08	2.9837e+08	2.6369	2.879	2.6087
0.9687	-0.049	0.9687	65.22	48.784	11.474	1.608	1.614	2.9837e+08	2.595	5.625	-0.045	0.116	0.116	0.206	0.06	294.15	48.784	11.474	0.07	0.08	2.9837e+08	2.5226	2.7514	2.5662
0.9703	-0.0475	0.9703	65.22	48.784	11.474	1.608	1.614	2.9837e+08	2.595	5.625	-0.045	0.116	0.116	0.206	0.06	294.17	48.784	11.474	0.07	0.08	2.9837e+08	3.2007	2.6823	2.4914
0.9509	-0.0309	0.9509	65.22	48.784	11.474	1.608	1.614	2.9837e+08	2.595	5.625	-0.045	0.116	0.116	0.206	0.06	294.2	48.784	11.474	0.07	0.08	2.9837e+08	4.1558	2.5981	2.4129
0.9351	-0.0184	0.9351	67.01	48.784	11.474	1.608	1.614	2.9837e+08	2.445	5.77	-0.03	0.116	0.116	0.206	0.06	294.22	48.784	11.474	0.07	0.08	2.9837e+08	3.9492	2.5483	2.312
0.9398	-0.0035	0.9398	67.01	48.784	11.474	1.608	1.614	2.9837e+08	2.445	5.77	-0.03	0.116	0.116	0.206	0.06	294.24	48.784	11.474	0.07	0.08	2.9837e+08	4.1344	2.5138	2.2348
0.9721	-0.0138	0.9721	67.01	48.784	11.474	1.608	1.614	2.9837e+08	2.445	5.77	-0.03	0.116	0.116	0.206	0.06	294.26	48.784	11.474	0.07	0.08	2.9837e+08	4.7256	2.334	2.1665
0.9266	0.0155	0.9266	67.01	48.784	11.474	1.608	1.614	2.9837e+08	2.445	5.77	-0.03	0.116	0.116	0.206	0.06	294.28	48.784	11.474	0.07	0.08	2.9837e+08	4.9774	2.1152	2.1397
0.8809	0.03	0.8809	67.8	48.784	11.474	1.608	1.614	2.9837e+08	2.38	5.835	-0.105	0.116	0.116	0.206	0.06	294.3	48.784	11.474	0.07	0.08	2.9837e+08	4.4158	1.7392	2.0763
0.8747	0.0303	0.8747	67.8	48.784	11.474	1.608	1.614	2.9837e+08	2.38	5.835	-0.105	0.116	0.116	0.206	0.06	294.32	48.784	11.474	0.07	0.08	2.9837e+08	3.7704	1.4858	1.938
0.894	0.0365	0.894	67.8	48.784	11.474	1.608	1.614	2.9837e+08	2.38	5.835	-0.105	0.116	0.116	0.206	0.06	294.34	48.784	11.474	0.07	0.08	2.9837e+08	4.1198	1.2014	1.8309
0.8877	0.056	0.8877	67.8	48.784	11.474	1.608	1.614	2.9837e+08	2.38	5.835	-0.105	0.116	0.116	0.206	0.06	294.36	48.784	11.474	0.07	0.08	2.9837e+08	3.9925	0.9024	1.7669
0.8759	0.0587	0.8759	67.8	48.784	11.474	1.608	1.614	2.9837e+08	2.38	5.835	-0.105	0.116	0.116	0.206	0.06	294.38	48.784	11.474	0.07	0.08	2.9837e+08	3.3278	0.6063	1.7233
0.8857	0.0512	0.8857	67.8	48.784	11.474	1.608	1.614	2.9837e+08	2.38	5.835	-0.105	0.116	0.116	0.206	0.06	294.39	48.784	11.474	0.07	0.08	2.9837e+08	3.1263	0.2448	1.6721
0.9008	0.0575	0.9008	68.02	48.784	11.474	1.608	1.614	2.9837e+08	2.36	5.85	-0.075	0.116	0.116	0.206	0.06	294.41	48.784	11.474	0.07	0.08	2.9837e+08	2.7042	-0.2079	1.6958
0.8896	0.0411	0.8896	68.02	48.784	11.474	1.608	1.614	2.9837e+08	2.36	5.85	-0.075	0.116	0.116	0.206	0.06	294.43	48.784	11.474	0.07	0.08	2.9837e+08	1.9832	-0.4057	1.6935
0.9388	0.0404	0.9388	68.02	48.784	11.474	1.608	1.614	2.9837e+08	2.36	5.85	-0.075	0.116	0.116	0.206	0.06	294.44	48.784	11.474	0.07	0.08	2.9837e+08	2.237	-0.6054	1.7033
0.9769	0.0421	0.9769	68.02	48.784	11.474	1.608	1.614	2.9837e+08	2.36	5.85	-0.075	0.116	0.116	0.206	0.06	294.46	48.784	11.474	0.07	0.08	2.9837e+08	2.2156	-0.7589	1.7078
0.974	0.0584	0.974	67.07	48.784	11.474	1.608	1.614	2.9837e+08	2.45	5.795	-0.06	0.116	0.116	0.206	0.06	294.48	48.784	11.474	0.07	0.08	2.9837e+08	1.8986	-0.8535	1.7397
0.9835	0.0328	0.9835	67.07	48.784	11.474	1.608	1.614	2.9837e+08	2.45	5.795	-0.06	0.116	0.116	0.206	0.06	294.5	48.784	11.474	0.07	0.08	2.9837e+08	1.6314	-0.893	1.7594
0.9996	0.0434	0.9996	67.07	48.784	11.474	1.608	1.614	2.9837e+08	2.45	5.795	-0.06	0.116	0.116	0.206	0.06	294.51	48.784	11.474	0.07	0.08	2.9837e+08	1.4087	-0.8843	1.726
1.0008	0.0365	1.0008	67.07	48.784	11.474	1.608	1.614	2.9837e+08	2.45	5.795	-0.06	0.116	0.116	0.206	0.06	294.53	48.784	11.474	0.07	0.08	2.9837e+08	1.689	-0.9329	1.775
0.9787	0.0327	0.9787	67.07	48.784	11.474	1.608	1.614	2.9837e+08	2.45	5.795	-0.06	0.116	0.116	0.206	0.06	294.55	48.784	11.474	0.07	0.08	2.9837e+08	1.0806	-1.0028	1.8041
0.9928	0.0443	0.9928	67.07	48.784	11.474	1.608	1.614	2.9837e+08	2.45	5.795	-0.06	0.116	0.116	0.206	0.06	294.57	48.784	11.474	0.07	0.08	2.9837e+08	0.6749	-1.0371	1.8238
1.0507	0.0297	1.0507	66.16	48.784	11.474	1.608	1.614	2.9837e+08	2.54	5.745	0.03	0.116	0.116	0.206	0.06	294.59	48.784	11.474	0.07	0.08	2.9837e+08	0.7519	-0.9193	1.8628
1.0145	0.0412	1.0145	66.16	48.784	11.474	1.608	1.614	2.9837e+08	2.54	5.745	0.03	0.116	0.116	0.206	0.06	294.61	48.784	11.474	0.07	0.08	2.9837e+08	0.7572	-0.9402	1.9212
0.9868	0.0405	0.9868	66.16	48.784	11.474	1.608	1.614	2.9837e+08	2.54	5.745	0.03	0.116	0.116	0.206	0.06	294.63	48.784	11.474	0.07	0.08	2.9837e+08	-0.0294	-0.878	1.9462
0.9995	0.0311	0.9995	66.16	48.784	11.474	1.608	1.614	2.9837e+08	2.54	5.745	0.03	0.116	0.116	0.206	0.06	294.65	48.784	11.474	0.07	0.08	2.9837e+08	-0.5563	-0.9763	1.9398
1.0275	0.034	1.0275	66.16	48.784	11.474	1.608	1.614	2.9837e+08	2.54	5.745	0.03	0.116	0.116	0.206	0.06	294.67	48.784	11.474	0.07	0.08	2.9837e+08	-0.3969	-1.0012	1.9508
1.0046	0.0305	1.0046	65.86	48.784	11.474	1.608	1.614	2.9837e+08	2.6	5.8	0.015	0.116	0.116	0.206	0.06	294.69	48.784	11.474	0.07	0.08	2.9837e+08	-0.6261	-0.9854	1.959
0.994	0.0362	0.994	65.86	48.784	11.474	1.608	1.614	2.9837e+08	2.6	5.8	0.015	0.116	0.116	0.206	0.06	294.71	48.784	11.474	0.07	0.08	2.9837e+08	-0.8407	-0.9073	1.9703
1.0064	0.0223	1.0064	65.86	48.784	11.474	1.608	1.614	2.9837e+08	2.6	5.8	0.015	0.116	0.116	0.206	0.06	294.72	48.784	11.474	0.07	0.08	2.9837e+08	-0.9559	-0.8562	1.9356
0.9905	0.0256	0.9905	65.86	48.784	11.474	1.608	1.614	2.9837e+08	2.6	5.8	0.015	0.116	0.116	0.206	0.06	294.74	48.784	11.474	0.07	0.08	2.9837e+08	-0.6656	-0.8741	1.9544
0.9839	0.0376	0.9839	65.5	48.784	11.474	1.608	1.614	2.9837e+08	2.63	5.775	0.02	0.116	0.116	0.206	0.06	294.76	48.784	11.474	0.07	0.08	2.9837e+08	-0.8534	-0.8437	1.9279
0.9861	0.0317	0.9861	65.5	48.784	11.474	1.608	1.614	2.9837e+08	2.63	5.775	0.02	0.116	0.116	0.206	0.06	294.78	48.784	11.474	0.07	0.08	2.9837e+08	-1.1841	-0.8942	1.9038
1.0031	0.0282	1.0031	65.5	48.784	11.474	1.608	1.614	2.9837e+08	2.63	5.775	0.02	0.116	0.116	0.206	0.06	294.8	48.784	11.474	0.07	0.08	2.9837e+08	-0.9903	-0.8494	1.8824
0.9993	0.0207	0.9993	65.5	48.784	11.474	1.608	1.614	2.9837e+08	2.63	5.775	0.02	0.116	0.116	0.206	0.06	294.82	48.784	11.474	0.07	0.08	2.9837e+08	-0.8846	-0.9555	1.8429
0.9941	0.0266	0.9941	65.5	48.784	11.474	1.608	1.614	2.9837e+08	2.63	5.775	0.02	0.116	0.116	0.206	0.06	294.84	48.784	11.474	0.07	0.08	2.9837e+08	-1.1911	-0.8313	1.8082
1.0461	-0.0068	1.0461	65.22	48.784	11.474	1.608	1.614	2.9837e+08	2.7	5.845	0.045	0.116	0.116	0.206	0.06	294.86	48.784	11.474	0.07	0.08	2.9837e+08	-1.1931	-0.7042	1.8084
1.0336	0.0057	1.0336	65.22	48.784	11.474	1.608	1.614	2.9837e+08	2.7	5.845	0.045	0.116	0.116	0.206	0.06	294.88	48.784	11.474	0.07	0.08	2.9837e+08	-0.556	-0.6268	1.8698
0.988	-0.0097	0.988	65.22	48.784	11.474	1.608	1.614	2.9837e+08	2.7	5.845	0.045	0.116	0.116	0.206	0.06	294.9	48.784	11.474	0.07	0.08	2.9837e+08	-0.4469	-0.6134	1.872
0.9812	-0.0038	0.9812	65.22	48.784	11.474	1.608	1.614	2.9837e+08	2.7	5.845	0.045	0.116	0.116	0.206	0.06	294.91	48.784	11.474	0.07	0.08	2.9837e+08	-0.9005	-0.5869	1.8391
1.0324	-0.0144	1.0324	65.22	48.784	11.474	1.608	1.614	2.9837e+08	2.7	5.845	0.045	0.116	0.116	0.206	0.06	294.93	48.784	11.474	0.07	0.08	2.9837e+08	-0.5589	-0.4622	1.8578
1.033	-0.0091	1.033	65.22	48.784	11.474	1.608	1.614	2.9837e+08	2.7	5.845	0.045	0.116	0.116	0.206	0.06	294.95	48.784	11.474	0.07	0.08	2.9837e+08	-0.1614	-0.446	1.8675
1.0318	-0.0106	1.0318	65.19	48.784	11.474	1.608	1.614	2.9837e+08	2.725	5.89	0.035	0.116	0.116	0.206	0.06	294.97	48.784	11.474	0.07	0.08	2.9837e+08	-0.0602	-0.2548	1.9097
1.0456	-0.0193	1.0456	65.19	48.784	11.474	1.608	1.614	2.9837e+08	2.725	5.89	0.035	0.116	0.116	0.206	0.06	294.99	48.784	11.474	0.07	0.08	2.9837e+08	-0.1037	-0.1894	1.9358
1.0146	-0.0183	1.0146	65.19	48.784	11.474	1.608	1.614	2.9837e+08	2.725	5.89	0.035	0.116	0.116	0.206	0.06	295.01	48.784	11.474	0.07	0.08	2.9837e+08	0.3579	-0.0423	1.9783
1.0089	-0.019	1.0089	65.19	48.784	11.474	1.608	1.614	2.9837e+08	2.725	5.89	0.035	0.116	0.116	0.206	0.06	295.03	48.784	11.474	0.07	0.08	2.9837e+08	0.4423	-0.0512	1.9911
1.0067	-0.0035	1.0067	65.27	48.784	11.474	1.608	1.614	2.9837e+08	2.74	5.95	0.1	0.116	0.116	0.206	0.06	295.05	48.784	11.474	0.07	0.08	2.9837e+08	-0.0091	0.0656	1.9507
1.0585	-0.0094	1.0585	65.27	48.784	11.474	1.608	1.614	2.9837e+08	2.74	5.95	0.1	0.116	0.116	0.206	0.06	295.07	48.784	11.474	0.07	0.08	2.9837e+08	0.4544	0.1346	1.977
1.0164	-0.0064	1.0164	65.27	48.784	11.474	1.608	1.614	2.9837e+08	2.74	5.95	0.1	0.116	0.116	0.206	0.06	295.09	48.784	11.474	0.07	0.08	2.9837e+08	0.6362	0.1071	2.0132
0.9951	-0.0085	0.9951	65.27	48.784	11.474	1.608	1.614	2.9837e+08	2.74	5.95	0.1	0.116	0.116	0.206	0.06	295.11	48.784	11.474	0.07	0.08	2.9837e+08	0.0643	0.2319	2.0202
1.0465	-0.0185	1.0465	65.27	48.784	11.474	1.608	1.614	2.9837e+08	2.74	5.95	0.1	0.116	0.116	0.206	0.06	295.13	48.784	11.474	0.07	0.08	2.9837e+08	0.1742	0.2168	2.0428
1.0289	-0.0155	1.0289	65.27	48.784	11.474	1.608	1.614	2.9837e+08	2.74	5.95	0.1	0.116	0.116	0.206	0.06	295.15	48.784	11.474	0.07	0.08	2.9837e+08	0.9466	0.3814	2.0682
1.0076	0.004	1.0076	64.97	48.784	11.474	1.608	1.614	2.9837e+08	2.775	5.94	-0.065	0.116	0.116	0.206	0.06	295.17	48.784	11.474	0.07	0.08	2.9837e+08	1.0294	0.3623	2.0439
1.0259	0.015	1.0259	64.97	48.784	11.474	1.608	1.614	2.9837e+08	2.775	5.94	-0.065	0.116	0.116	0.206	0.06	295.19	48.784	11.474	0.07	0.08	2.9837e+08	0.4249	0.5199	1.9728
1.0287	0.0001	1.0287	64.97	48.784	11.474	1.608	1.614	2.9837e+08	2.775	5.94	-0.065	0.116	0.116	0.206	0.06	295.21	48.784	11.474	0.07	0.08	2.9837e+08	1.252	0.54	1.9734
0.9936	0.0149	0.9936	64.97	48.784	11.474	1.608	1.614	2.9837e+08	2.775	5.94	-0.065	0.116	0.116	0.206	0.06	295.23	48.784	11.474	0.07	0.08	2.9837e+08	1.3775	0.5064	1.9542
0.969	0.0194	0.969	64.65	48.784	11.474	1.608	1.614	2.9837e+08	2.855	6.025	-0.095	0.116	0.116	0.206	0.06	295.25	48.784	11.474	0.07	0.08	2.9837e+08	0.5625	0.5516	1.9353
1.0294	-0.0074	1.0294	64.65	48.784	11.474	1.608	1.614	2.9837e+08	2.855	6.025	-0.095	0.116	0.116	0.206	0.06	295.27	48.784	11.474	0.07	0.08	2.9837e+08	0.8912	0.5078	1.9166
1.0117	0.0134	1.0117	64.65	48.784	11.474	1.608	1.614	2.9837e+08	2.855	6.025	-0.095	0.116	0.116	0.206	0.06	295.29	48.784	11.474	0.07	0.08	2.9837e+08	1.5097	0.5541	1.9117
0.9885	0.023	0.9885	64.65	48.784	11.474	1.608	1.614	2.9837e+08	2.855	6.025	-0.095	0.116	0.116	0.206	0.06	295.31	48.784	11.474	0.07	0.08	2.9837e+08	1.429	0.5023	1.8369
1.0097	0.0231	1.0097	64.65	48.784	11.474	1.608	1.614	2.9837e+08	2.855	6.025	-0.095	0.116	0.116	0.206	0.06	295.33	48.784	11.474	0.07	0.08	2.9837e+08	0.8806	0.6193	1.8079
1.0171	0.0173	1.0171	64.65	48.784	11.474	1.608	1.614	2.9837e+08	2.855	6.025	-0.095	0.116	0.116	0.206	0.06	295.34	48.784	11.474	0.07	0.08	2.9837e+08	1.5229	0.5604	1.8178
0.9786	0.0153	0.9786	65.02	48.784	11.474	1.608	1.614	2.9837e+08	2.83	6.07	-0.12	0.116	0.116	0.206	0.06	295.36	48.784	11.474	0.07	0.08	2.9837e+08	1.4521	0.4892	1.7871
0.9716	0.0215	0.9716	65.02	48.784	11.474	1.608	1.614	2.9837e+08	2.83	6.07	-0.12	0.116	0.116	0.206	0.06	295.38	48.784	11.474	0.07	0.08	2.9837e+08	0.7301	0.5328	1.7839
1.0033	0.0108	1.0033	65.02	48.784	11.474	1.608	1.614	2.9837e+08	2.83	6.07	-0.12	0.116	0.116	0.206	0.06	295.4	48.784	11.474	0.08	0.08	2.9837e+08	1.0368	0.4823	1.7675
0.9776	0.014	0.9776	65.02	48.784	11.474	1.608	1.614	2.9837e+08	2.83	6.07	-0.12	0.116	0.116	0.206	0.06	295.42	48.784	11.474	0.08	0.08	2.9837e+08	1.2366	0.4172	1.7912
0.9507	0.0152	0.9507	65.63	48.784	11.474	1.608	1.614	2.9837e+08	2.785	6.145	-0.015	0.116	0.116	0.206	0.06	295.43	48.784	11.474	0.08	0.08	2.9837e+08	0.6804	0.3059	1.7942
0.9746	0.0088	0.9746	65.63	48.784	11.474	1.608	1.614	2.9837e+08	2.785	6.145	-0.015	0.116	0.116	0.206	0.06	295.45	48.784	11.474	0.08	0.08	2.9837e+08	0.5897	0.2589	1.802
0.9823	0.017	0.9823	65.63	48.784	11.474	1.608	1.614	2.9837e+08	2.785	6.145	-0.015	0.116	0.116	0.206	0.06	295.47	48.784	11.474	0.08	0.09	2.9837e+08	1.0279	0.1188	1.8423
0.9556	0.0252	0.9556	65.63	48.784	11.474	1.608	1.614	2.9837e+08	2.785	6.145	-0.015	0.116	0.116	0.206	0.06	295.49	48.784	11.474	0.08	0.09	2.9837e+08	0.7373	0.0464	1.846
0.9634	0.026	0.9634	65.63	48.784	11.474	1.608	1.614	2.9837e+08	2.785	6.145	-0.015	0.116	0.116	0.206	0.06	295.51	48.784	11.474	0.08	0.09	2.9837e+08	0.1723	-0.0002	1.8155
0.9994	0.0254	0.9994	65.63	48.784	11.474	1.608	1.614	2.9837e+08	2.785	6.145	-0.015	0.116	0.116	0.206	0.06	295.53	48.784	11.474	0.08	0.09	2.9837e+08	0.4481	-0.0523	1.8036
0.9863	0.0223	0.9863	65.42	48.784	11.474	1.608	1.614	2.9837e+08	2.825	6.175	-0.055	0.116	0.116	0.206	0.06	295.54	48.784	11.474	0.08	0.09	2.9837e+08	0.5051	-0.0133	1.7914
0.9768	0.0195	0.9768	65.42	48.784	11.474	1.608	1.614	2.9837e+08	2.825	6.175	-0.055	0.116	0.116	0.206	0.06	295.56	48.784	11.474	0.08	0.09	2.9837e+08	0.2359	-0.0777	1.7816
1.0021	0.0125	1.0021	65.42	48.784	11.474	1.608	1.614	2.9837e+08	2.825	6.175	-0.055	0.116	0.116	0.206	0.06	295.58	48.784	11.474	0.08	0.09	2.9837e+08	0.451	-0.0235	1.8308
0.9758	0.0052	0.9758	65.42	48.784	11.474	1.608	1.614	2.9837e+08	2.825	6.175	-0.055	0.116	0.116	0.206	0.06	295.6	48.784	11.474	0.08	0.09	2.9837e+08	0.7879	-0.1657	1.8672
0.9738	0.0168	0.9738	65.27	48.784	11.474	1.608	1.614	2.9837e+08	2.855	6.195	0.12	0.116	0.116	0.206	0.06	295.62	48.784	11.474	0.08	0.09	2.9837e+08	0.4412	-0.0428	1.901
1.0135	-0.0008	1.0135	65.27	48.784	11.474	1.608	1.614	2.9837e+08	2.855	6.195	0.12	0.116	0.116	0.206	0.06	295.64	48.784	11.474	0.08	0.09	2.9837e+08	0.3172	-0.0552	1.9025
1.0088	0.0081	1.0088	65.27	48.784	11.474	1.608	1.614	2.9837e+08	2.855	6.195	0.12	0.116	0.116	0.206	0.06	295.66	48.784	11.474	0.08	0.09	2.9837e+08	0.9737	-0.0564	1.943
0.9743	0.0136	0.9743	65.27	48.784	11.474	1.608	1.614	2.9837e+08	2.855	6.195	0.12	0.116	0.116	0.206	0.06	295.68	48.784	11.474	0.08	0.09	2.9837e+08	0.8906	-0.0727	1.9393
0.974	0.0162	0.974	65.27	48.784	11.474	1.608	1.614	2.9837e+08	2.855	6.195	0.12	0.116	0.116	0.206	0.06	295.69	48.784	11.474	0.08	0.09	2.9837e+08	0.1247	-0.0994	1.8847
1.0314	0.0014	1.0314	65.27	48.784	11.474	1.608	1.614	2.9837e+08	2.855	6.195	0.12	0.116	0.116	0.206	0.06	295.71	48.784	11.474	0.08	0.09	2.9837e+08	0.5214	-0.0021	1.9368
1.0218	0.0057	1.0218	65.32	48.784	11.474	1.607	1.614	2.9837e+08	2.865	6.235	0.155	0.116	0.116	0.206	0.06	295.73	48.784	11.474	0.08	0.09	2.9837e+08	1.0563	-0.1162	1.956
0.9738	0.0301	0.9738	65.32	48.784	11.474	1.607	1.614	2.9837e+08	2.865	6.235	0.155	0.116	0.116	0.206	0.06	295.75	48.784	11.474	0.08	0.09	2.9837e+08	0.3519	-0.0277	1.9498
1.0294	0.007	1.0294	65.32	48.784	11.474	1.607	1.614	2.9837e+08	2.865	6.235	0.155	0.116	0.116	0.206	0.06	295.77	48.784	11.474	0.08	0.09	2.9837e+08	-0.0276	-0.0083	1.9415
1.0301	0.0184	1.0301	65.32	48.784	11.474	1.607	1.614	2.9837e+08	2.865	6.235	0.155	0.116	0.116	0.206	0.06	295.79	48.784	11.474	0.08	0.09	2.9837e+08	0.2785	-0.019	1.9654
1.0027	0.0217	1.0027	64.75	48.784	11.474	1.607	1.614	2.9837e+08	2.945	6.245	0.05	0.116	0.116	0.206	0.06	295.81	48.784	11.474	0.08	0.09	2.9837e+08	0.4275	0.0431	1.9474
1.0071	0.0212	1.0071	64.75	48.784	11.474	1.607	1.614	2.9837e+08	2.945	6.245	0.05	0.116	0.116	0.206	0.06	295.83	48.784	11.474	0.08	0.09	2.9837e+08	0.0158	0.1116	1.9076
0.9996	0.0286	0.9996	64.75	48.784	11.474	1.607	1.614	2.9837e+08	2.945	6.245	0.05	0.116	0.116	0.206	0.06	295.85	48.784	11.474	0.08	0.09	2.9837e+08	0.2508	0.1149	1.8909
1.0205	0.0282	1.0205	64.75	48.784	11.474	1.607	1.614	2.9837e+08	2.945	6.245	0.05	0.116	0.116	0.206	0.06	295.87	48.784	11.474	0.08	0.09	2.9837e+08	0.2421	0.1019	1.8654
1.016	0.038	1.016	64.75	48.784	11.474	1.607	1.614	2.9837e+08	2.945	6.245	0.05	0.116	0.116	0.206	0.06	295.89	48.784	11.474	0.08	0.09	2.9837e+08	-0.2065	0.2096	1.8836
1.0097	0.0293	1.0097	64.65	48.784	11.474	1.608	1.614	2.9837e+08	2.975	6.275	-0.04	0.116	0.116	0.206	0.06	295.91	48.784	11.474	0.08	0.09	2.9837e+08	-0.052	0.1976	1.8803
0.9968	0.0106	0.9968	64.65	48.784	11.474	1.608	1.614	2.9837e+08	2.975	6.275	-0.04	0.116	0.116	0.206	0.06	295.93	48.784	11.474	0.08	0.09	2.9837e+08	0.1711	0.193	1.8367
0.9724	0.0295	0.9724	64.65	48.784	11.474	1.608	1.614	2.9837e+08	2.975	6.275	-0.04	0.116	0.116	0.206	0.06	295.94	48.784	11.474	0.08	0.09	2.9837e+08	0.0504	0.1861	1.8106
1.0021	0.0137	1.0021	64.65	48.784	11.474	1.608	1.614	2.9837e+08	2.975	6.275	-0.04	0.116	0.116	0.206	0.06	295.96	48.784	11.474	0.08	0.09	2.9837e+08	0.0183	0.2043	1.792
1.0189	0.0103	1.0189	64.65	48.784	11.474	1.608	1.614	2.9837e+08	2.975	6.275	-0.04	0.116	0.116	0.206	0.06	295.98	48.784	11.474	0.08	0.09	2.9837e+08	0.5093	0.173	1.7976
0.9879	0.0352	0.9879	64.72	48.784	11.474	1.608	1.614	2.9837e+08	2.98	6.315	-0.04	0.116	0.116	0.206	0.06	296	48.784	11.474	0.08	0.09	2.9837e+08	0.5267	0.1879	1.7693
0.9987	0.0126	0.9987	64.72	48.784	11.474	1.608	1.614	2.9837e+08	2.98	6.315	-0.04	0.116	0.116	0.206	0.06	296.02	48.784	11.474	0.08	0.09	2.9837e+08	0.2452	0.1754	1.7233
0.9882	0.0138	0.9882	64.72	48.784	11.474	1.608	1.614	2.9837e+08	2.98	6.315	-0.04	0.116	0.116	0.206	0.06	296.03	48.784	11.474	0.08	0.09	2.9837e+08	0.2787	0.129	1.6536
0.984	0.0082	0.984	64.72	48.784	11.474	1.608	1.614	2.9837e+08	2.98	6.315	-0.04	0.116	0.116	0.206	0.06	296.05	48.784	11.474	0.08	0.09	2.9837e+08	0.5133	0.1111	1.6433
1.0062	0.0166	1.0062	64.72	48.784	11.474	1.608	1.614	2.9837e+08	2.98	6.315	-0.04	0.116	0.116	0.206	0.06	296.06	48.784	11.474	0.08	0.09	2.9837e+08	0.06	0.1821	1.6068
1.0298	0.014	1.0298	64.72	48.784	11.474	1.608	1.614	2.9837e+08	2.98	6.315	-0.04	0.116	0.116	0.206	0.06	296.08	48.784	11.474	0.08	0.09	2.9837e+08	0.1431	0.2196	1.6066
1.0265	0.0113	1.0265	63.93	48.784	11.474	1.608	1.614	2.9837e+08	3.11	6.355	-0.085	0.116	0.116	0.206	0.06	296.1	48.784	11.474	0.08	0.09	2.9837e+08	0.2432	0.2001	1.65
1.0158	0.0122	1.0158	63.93	48.784	11.474	1.608	1.614	2.9837e+08	3.11	6.355	-0.085	0.116	0.116	0.206	0.06	296.11	48.784	11.474	0.08	0.09	2.9837e+08	-0.2226	0.3546	1.608
1.0073	0.0182	1.0073	63.93	48.784	11.474	1.608	1.614	2.9837e+08	3.11	6.355	-0.085	0.116	0.116	0.206	0.06	296.13	48.784	11.474	0.08	0.09	2.9837e+08	-0.1453	0.3242	1.5926
0.9966	0.0071	0.9966	63.93	48.784	11.474	1.608	1.614	2.9837e+08	3.11	6.355	-0.085	0.116	0.116	0.206	0.06	296.15	48.784	11.474	0.08	0.09	2.9837e+08	-0.0404	0.4545	1.5675
0.9683	0.0327	0.9683	63.75	48.784	11.474	1.608	1.614	2.9837e+08	3.17	6.425	-0.105	0.116	0.116	0.206	0.06	296.16	48.784	11.474	0.08	0.09	2.9837e+08	-0.1929	0.3758	1.4749
0.9958	0.03	0.9958	63.75	48.784	11.474	1.608	1.614	2.9837e+08	3.17	6.425	-0.105	0.116	0.116	0.206	0.06	296.17	48.784	11.474	0.08	0.09	2.9837e+08	-0.4163	0.528	1.4184
1.0081	-0.0023	1.0081	63.75	48.784	11.474	1.608	1.614	2.9837e+08	3.17	6.425	-0.105	0.116	0.116	0.206	0.06	296.19	48.784	11.474	0.08	0.09	2.9837e+08	-0.0292	0.4053	1.3881
0.9797	0.0216	0.9797	63.75	48.784	11.474	1.608	1.614	2.9837e+08	3.17	6.425	-0.105	0.116	0.116	0.206	0.06	296.2	48.784	11.474	0.08	0.09	2.9837e+08	0.1953	0.4652	1.3786
0.9971	-0.005	0.9971	63.75	48.784	11.474	1.608	1.614	2.9837e+08	3.17	6.425	-0.105	0.116	0.116	0.206	0.06	296.22	48.784	11.474	0.08	0.09	2.9837e+08	0.1516	0.482	1.3198
0.996	-0.0023	0.996	63.75	48.784	11.474	1.608	1.614	2.9837e+08	3.17	6.425	-0.105	0.116	0.116	0.206	0.06	296.23	48.784	11.474	0.08	0.09	2.9837e+08	0.3774	0.4682	1.2954
0.9986	-0.0007	0.9986	64.1	48.784	11.474	1.608	1.614	2.9837e+08	3.15	6.49	0.045	0.116	0.116	0.206	0.06	296.24	48.784	11.474	0.08	0.09	2.9837e+08	0.9356	0.5777	1.3051
0.9837	0.0032	0.9837	64.1	48.784	11.474	1.608	1.614	2.9837e+08	3.15	6.49	0.045	0.116	0.116	0.206	0.06	296.25	48.784	11.474	0.08	0.09	2.9837e+08	0.7546	0.4918	1.2666
0.9652	0.0019	0.9652	64.1	48.784	11.474	1.608	1.614	2.9837e+08	3.15	6.49	0.045	0.116	0.116	0.206	0.06	296.27	48.784	11.474	0.08	0.09	2.9837e+08	0.6408	0.5772	1.2666
0.9903	-0.0031	0.9903	64.1	48.784	11.474	1.608	1.614	2.9837e+08	3.15	6.49	0.045	0.116	0.116	0.206	0.06	296.28	48.784	11.474	0.08	0.09	2.9837e+08	1.0229	0.4601	1.2696
0.9951	-0.0045	0.9951	64.09	48.784	11.474	1.608	1.614	2.9837e+08	3.17	6.525	0.005	0.116	0.116	0.206	0.06	296.29	48.784	11.474	0.08	0.09	2.9837e+08	0.5747	0.5579	1.2287
1.0185	-0.0115	1.0185	64.09	48.784	11.474	1.608	1.614	2.9837e+08	3.17	6.525	0.005	0.116	0.116	0.206	0.06	296.3	48.784	11.474	0.08	0.09	2.9837e+08	0.9203	0.4975	1.2549
1.0047	-0.0064	1.0047	64.09	48.784	11.474	1.608	1.614	2.9837e+08	3.17	6.525	0.005	0.116	0.116	0.206	0.06	296.32	48.784	11.474	0.08	0.09	2.9837e+08	1.3137	0.5242	1.3009
0.9523	0.0015	0.9523	64.09	48.784	11.474	1.608	1.614	2.9837e+08	3.17	6.525	0.005	0.116	0.116	0.206	0.06	296.33	48.784	11.474	0.08	0.09	2.9837e+08	1.0183	0.4863	1.2964
0.9711	0.0034	0.9711	64.09	48.784	11.474	1.608	1.614	2.9837e+08	3.17	6.525	0.005	0.116	0.116	0.206	0.06	296.34	48.784	11.474	0.08	0.09	2.9837e+08	0.8697	0.4207	1.2845
0.9863	-0.0117	0.9863	64.09	48.784	11.474	1.608	1.614	2.9837e+08	3.17	6.525	0.005	0.116	0.116	0.206	0.06	296.36	48.784	11.474	0.08	0.09	2.9837e+08	1.2217	0.403	1.26
0.9736	0.0083	0.9736	64	48.784	11.474	1.608	1.614	2.9837e+08	3.19	6.535	-0.035	0.116	0.116	0.206	0.06	296.37	48.784	11.474	0.08	0.09	2.9837e+08	1.3854	0.254	1.2246
0.9906	0.0104	0.9906	64	48.784	11.474	1.608	1.614	2.9837e+08	3.19	6.535	-0.035	0.116	0.116	0.206	0.06	296.38	48.784	11.474	0.08	0.09	2.9837e+08	0.9901	0.2917	1.2247
1.0172	-0.0047	1.0172	64	48.784	11.474	1.608	1.614	2.9837e+08	3.19	6.535	-0.035	0.116	0.116	0.206	0.06	296.39	48.784	11.474	0.08	0.09	2.9837e+08	0.8573	0.2599	1.2275
1.0152	0.0083	1.0152	64	48.784	11.474	1.608	1.614	2.9837e+08	3.19	6.535	-0.035	0.116	0.116	0.206	0.06	296.41	48.784	11.474	0.08	0.09	2.9837e+08	1.2574	0.2768	1.2544
1.0031	0.011	1.0031	64	48.784	11.474	1.608	1.614	2.9837e+08	3.19	6.535	-0.035	0.116	0.116	0.206	0.06	296.42	48.784	11.474	0.08	0.09	2.9837e+08	1.2437	0.2789	1.2643
0.9847	0.0251	0.9847	64.57	48.784	11.474	1.608	1.614	2.9837e+08	3.115	6.555	0.005	0.116	0.116	0.206	0.06	296.43	48.784	11.474	0.08	0.09	2.9837e+08	0.5624	0.2098	1.2513
1.011	0.0245	1.011	64.57	48.784	11.474	1.608	1.614	2.9837e+08	3.115	6.555	0.005	0.116	0.116	0.206	0.06	296.44	48.784	11.474	0.08	0.09	2.9837e+08	0.5645	0.2797	1.2547
1.0129	0.0178	1.0129	64.57	48.784	11.474	1.608	1.614	2.9837e+08	3.115	6.555	0.005	0.116	0.116	0.206	0.06	296.46	48.784	11.474	0.08	0.09	2.9837e+08	0.7612	0.2687	1.2829
0.9792	0.0311	0.9792	64.57	48.784	11.474	1.608	1.614	2.9837e+08	3.115	6.555	0.005	0.116	0.116	0.206	0.06	296.47	48.784	11.474	0.08	0.09	2.9837e+08	0.5388	0.3627	1.289
0.9988	0.0259	0.9988	64.57	48.784	11.474	1.608	1.614	2.9837e+08	3.115	6.555	0.005	0.116	0.116	0.206	0.06	296.48	48.784	11.474	0.08	0.09	2.9837e+08	0.4696	0.335	1.2543
1.0068	0.034	1.0068	64.86	48.784	11.474	1.608	1.614	2.9837e+08	3.125	6.66	0.09	0.116	0.116	0.206	0.06	296.49	48.784	11.474	0.08	0.09	2.9837e+08	0.6996	0.3272	1.2396
0.9822	0.0396	0.9822	64.86	48.784	11.474	1.608	1.614	2.9837e+08	3.125	6.66	0.09	0.116	0.116	0.206	0.06	296.51	48.784	11.474	0.08	0.09	2.9837e+08	0.5922	0.3275	1.1962
0.9819	0.0224	0.9819	64.86	48.784	11.474	1.608	1.614	2.9837e+08	3.125	6.66	0.09	0.116	0.116	0.206	0.06	296.52	48.784	11.474	0.08	0.09	2.9837e+08	0.4606	0.3599	1.1572
1.0129	0.0242	1.0129	64.86	48.784	11.474	1.608	1.614	2.9837e+08	3.125	6.66	0.09	0.116	0.116	0.206	0.06	296.53	48.784	11.474	0.08	0.09	2.9837e+08	0.7287	0.4437	1.1242
0.994	0.0221	0.994	63.99	48.784	11.474	1.608	1.614	2.9837e+08	3.265	6.69	0.025	0.116	0.116	0.206	0.06	296.54	48.784	11.474	0.08	0.09	2.9837e+08	0.8147	0.3293	1.1069
0.9904	0.0131	0.9904	63.99	48.784	11.474	1.608	1.614	2.9837e+08	3.265	6.69	0.025	0.116	0.116	0.206	0.06	296.55	48.784	11.474	0.08	0.09	2.9837e+08	0.3835	0.4638	1.1095
1.0264	0.002	1.0264	63.99	48.784	11.474	1.608	1.614	2.9837e+08	3.265	6.69	0.025	0.116	0.116	0.206	0.06	296.56	48.784	11.474	0.08	0.09	2.9837e+08	0.4766	0.4817	1.1119
1.0246	0.0033	1.0246	63.99	48.784	11.474	1.608	1.614	2.9837e+08	3.265	6.69	0.025	0.116	0.116	0.206	0.06	296.57	48.784	11.474	0.08	0.09	2.9837e+08	0.9072	0.6106	1.1517
1.0087	0.0112	1.0087	63.99	48.784	11.474	1.608	1.614	2.9837e+08	3.265	6.69	0.025	0.116	0.116	0.206	0.06	296.59	48.784	11.474	0.08	0.09	2.9837e+08	1.059	0.6797	1.1812
1.0086	0.0064	1.0086	63.99	48.784	11.474	1.608	1.614	2.9837e+08	3.265	6.69	0.025	0.116	0.116	0.206	0.06	296.6	48.784	11.474	0.08	0.09	2.9837e+08	0.5862	0.6951	1.1975
1.0057	0.006	1.0057	63.45	48.784	11.474	1.608	1.614	2.9837e+08	3.31	6.62	-0.05	0.116	0.116	0.206	0.06	296.61	48.784	11.474	0.08	0.09	2.9837e+08	0.5731	0.7182	1.221
0.9986	-0.0049	0.9986	63.45	48.784	11.474	1.608	1.614	2.9837e+08	3.31	6.62	-0.05	0.116	0.116	0.206	0.06	296.62	48.784	11.474	0.08	0.09	2.9837e+08	0.8604	0.6671	1.2358
0.9625	0.0115	0.9625	63.45	48.784	11.474	1.608	1.614	2.9837e+08	3.31	6.62	-0.05	0.116	0.116	0.206	0.06	296.64	48.784	11.474	0.08	0.09	2.9837e+08	0.4826	0.7576	1.246
0.9724	0.0137	0.9724	63.45	48.784	11.474	1.608	1.614	2.9837e+08	3.31	6.62	-0.05	0.116	0.116	0.206	0.06	296.65	48.784	11.474	0.08	0.09	2.9837e+08	0.3227	0.5691	1.2461
0.9876	0.0138	0.9876	64.51	48.784	11.474	1.608	1.614	2.9837e+08	3.205	6.725	0.18	0.116	0.116	0.206	0.06	296.66	48.784	11.474	0.08	0.09	2.9837e+08	0.3568	0.6171	1.3025
0.9619	0.015	0.9619	64.51	48.784	11.474	1.608	1.614	2.9837e+08	3.205	6.725	0.18	0.116	0.116	0.206	0.06	296.68	48.784	11.474	0.08	0.09	2.9837e+08	0.2294	0.5072	1.3463
0.9808	0.0205	0.9808	64.51	48.784	11.474	1.608	1.614	2.9837e+08	3.205	6.725	0.18	0.116	0.116	0.206	0.06	296.69	48.784	11.474	0.08	0.09	2.9837e+08	-0.3204	0.5472	1.3683
1.0448	0.0071	1.0448	64.51	48.784	11.474	1.608	1.614	2.9837e+08	3.205	6.725	0.18	0.116	0.116	0.206	0.06	296.7	48.784	11.474	0.08	0.09	2.9837e+08	-0.3133	0.5962	1.4188
1.0139	0.0137	1.0139	64.51	48.784	11.474	1.608	1.614	2.9837e+08	3.205	6.725	0.18	0.116	0.116	0.206	0.06	296.72	48.784	11.474	0.08	0.09	2.9837e+08	0.1886	0.5207	1.4794
0.9681	0.0131	0.9681	64.23	48.784	11.474	1.608	1.614	2.9837e+08	3.27	6.77	0.045	0.116	0.116	0.206	0.06	296.73	48.784	11.474	0.08	0.09	2.9837e+08	0.0139	0.5091	1.4794
0.9994	0.0113	0.9994	64.23	48.784	11.474	1.608	1.614	2.9837e+08	3.27	6.77	0.045	0.116	0.116	0.206	0.06	296.75	48.784	11.474	0.08	0.09	2.9837e+08	-0.4122	0.4944	1.4666
1.0138	0.0128	1.0138	64.23	48.784	11.474	1.608	1.614	2.9837e+08	3.27	6.77	0.045	0.116	0.116	0.206	0.06	296.76	48.784	11.474	0.08	0.1	2.9837e+08	0.3569	0.6231	1.5283
0.9758	0.0135	0.9758	64.23	48.784	11.474	1.608	1.614	2.9837e+08	3.27	6.77	0.045	0.116	0.116	0.206	0.06	296.78	48.784	11.474	0.08	0.1	2.9837e+08	1.1522	0.4939	1.5011
0.956	0.0188	0.956	64.23	48.784	11.474	1.608	1.614	2.9837e+08	3.27	6.77	0.045	0.116	0.116	0.206	0.06	296.79	48.784	11.474	0.08	0.1	2.9837e+08	0.5903	0.5848	1.5023
0.9878	-0.0003	0.9878	63.29	48.784	11.474	1.608	1.614	2.9837e+08	3.36	6.675	-0.085	0.116	0.116	0.206	0.06	296.81	48.784	11.474	0.08	0.1	2.9837e+08	0.5807	0.5693	1.5164
1.0033	-0.0021	1.0033	63.29	48.784	11.474	1.608	1.614	2.9837e+08	3.36	6.675	-0.085	0.116	0.116	0.206	0.06	296.83	48.784	11.474	0.08	0.1	2.9837e+08	1.2007	0.5313	1.5578
0.9989	0.0106	0.9989	63.29	48.784	11.474	1.608	1.614	2.9837e+08	3.36	6.675	-0.085	0.116	0.116	0.206	0.06	296.84	48.784	11.474	0.09	0.1	2.9837e+08	1.0298	0.6277	1.5896
0.9843	0.0182	0.9843	63.29	48.784	11.474	1.608	1.614	2.9837e+08	3.36	6.675	-0.085	0.116	0.116	0.206	0.06	296.86	48.784	11.474	0.09	0.1	2.9837e+08	0.7365	0.5897	1.5937
0.9923	-0.0009	0.9923	63.29	48.784	11.474	1.608	1.614	2.9837e+08	3.36	6.675	-0.085	0.116	0.116	0.206	0.06	296.87	48.784	11.474	0.09	0.1	2.9837e+08	0.8257	0.6637	1.6197
0.976	-0.0069	0.976	63.29	48.784	11.474	1.608	1.614	2.9837e+08	3.36	6.675	-0.085	0.116	0.116	0.206	0.06	296.89	48.784	11.474	0.09	0.1	2.9837e+08	1.0806	0.5785	1.6636
0.9663	-0.0155	0.9663	64.06	48.784	11.474	1.608	1.614	2.9837e+08	3.31	6.805	0.16	0.116	0.116	0.206	0.06	296.91	48.784	11.474	0.09	0.1	2.9837e+08	1.2087	0.7172	1.7288
0.9758	0.0021	0.9758	64.06	48.784	11.474	1.608	1.614	2.9837e+08	3.31	6.805	0.16	0.116	0.116	0.206	0.06	296.93	48.784	11.474	0.09	0.1	2.9837e+08	1.6495	0.6817	1.805
1.0054	0.0172	1.0054	64.06	48.784	11.474	1.608	1.614	2.9837e+08	3.31	6.805	0.16	0.116	0.116	0.206	0.06	296.94	48.784	11.474	0.09	0.1	2.9837e+08	1.9218	0.7015	1.8208
0.988	0.045	0.988	64.06	48.784	11.474	1.608	1.614	2.9837e+08	3.31	6.805	0.16	0.116	0.116	0.206	0.06	296.96	48.784	11.474	0.09	0.1	2.9837e+08	1.535	0.6272	1.7961
1.0329	0.0382	1.0329	63.5	48.784	11.474	1.608	1.614	2.9837e+08	3.41	6.845	0.04	0.116	0.116	0.206	0.06	296.98	48.784	11.474	0.09	0.1	2.9837e+08	0.9249	0.6963	1.8535
1.0427	0.0447	1.0427	63.5	48.784	11.474	1.608	1.614	2.9837e+08	3.41	6.845	0.04	0.116	0.116	0.206	0.06	297	48.784	11.474	0.09	0.1	2.9837e+08	0.7787	0.7017	1.8903
0.9952	0.0303	0.9952	63.5	48.784	11.474	1.608	1.614	2.9837e+08	3.41	6.845	0.04	0.116	0.116	0.206	0.06	297.02	48.784	11.474	0.09	0.1	2.9837e+08	0.7114	0.8284	1.9251
0.986	0.0247	0.986	63.5	48.784	11.474	1.608	1.614	2.9837e+08	3.41	6.845	0.04	0.116	0.116	0.206	0.06	297.04	48.784	11.474	0.09	0.1	2.9837e+08	0.7872	1.0247	1.9448
0.9876	0.0483	0.9876	63.5	48.784	11.474	1.608	1.614	2.9837e+08	3.41	6.845	0.04	0.116	0.116	0.206	0.06	297.06	48.784	11.474	0.09	0.1	2.9837e+08	0.5939	1.0891	1.9296
1.0061	0.0204	1.0061	63.5	48.784	11.474	1.608	1.614	2.9837e+08	3.41	6.845	0.04	0.116	0.116	0.206	0.06	297.08	48.784	11.474	0.09	0.1	2.9837e+08	0.5824	1.2465	2.0053
0.9943	0.0215	0.9943	63.63	48.784	11.474	1.608	1.614	2.9837e+08	3.41	6.875	-0.04	0.116	0.116	0.206	0.06	297.1	48.784	11.474	0.09	0.1	2.9837e+08	0.8222	1.1097	2.093
0.9755	0.0247	0.9755	63.63	48.784	11.474	1.608	1.614	2.9837e+08	3.41	6.875	-0.04	0.116	0.116	0.206	0.06	297.12	48.784	11.474	0.09	0.1	2.9837e+08	0.3352	1.257	2.1642
1.0017	0.0011	1.0017	63.63	48.784	11.474	1.608	1.614	2.9837e+08	3.41	6.875	-0.04	0.116	0.116	0.206	0.06	297.14	48.784	11.474	0.09	0.1	2.9837e+08	0.1324	1.1512	2.2765
0.9992	0.0171	0.9992	63.63	48.784	11.474	1.608	1.614	2.9837e+08	3.41	6.875	-0.04	0.116	0.116	0.206	0.06	297.17	48.784	11.474	0.09	0.1	2.9837e+08	0.2492	1.3421	2.4095
0.978	0.015	0.978	62.44	48.784	11.474	1.608	1.614	2.9837e+08	3.615	6.925	-0.135	0.116	0.116	0.206	0.06	297.19	48.784	11.474	0.09	0.1	2.9837e+08	0.7055	1.3451	2.5164
0.967	0.0389	0.967	62.44	48.784	11.474	1.608	1.614	2.9837e+08	3.615	6.925	-0.135	0.116	0.116	0.206	0.06	297.22	48.784	11.474	0.09	0.1	2.9837e+08	0.2563	1.3516	2.5441
0.99	0.0237	0.99	62.44	48.784	11.474	1.608	1.614	2.9837e+08	3.615	6.925	-0.135	0.116	0.116	0.206	0.06	297.25	48.784	11.474	0.09	0.1	2.9837e+08	0.4187	1.3984	2.5775
0.9947	0.0385	0.9947	62.44	48.784	11.474	1.608	1.614	2.9837e+08	3.615	6.925	-0.135	0.116	0.116	0.206	0.06	297.27	48.784	11.474	0.09	0.1	2.9837e+08	1.1291	1.1355	2.5731
0.9611	0.0344	0.9611	62.44	48.784	11.474	1.608	1.614	2.9837e+08	3.615	6.925	-0.135	0.116	0.116	0.206	0.06	297.3	48.784	11.474	0.09	0.1	2.9837e+08	0.7374	1.0907	2.5825
0.9842	0.0452	0.9842	62.44	48.784	11.474	1.608	1.614	2.9837e+08	3.615	6.925	-0.135	0.116	0.116	0.206	0.06	297.32	48.784	11.474	0.09	0.1	2.9837e+08	0.0931	0.8763	2.5731
1.0238	0.0268	1.0238	63.07	48.784	11.474	1.609	1.614	2.9837e+08	3.545	6.975	-0.015	0.116	0.116	0.206	0.06	297.35	48.784	11.474	0.09	0.1	2.9837e+08	0.5844	0.8587	2.5394
0.9943	0.0307	0.9943	63.07	48.784	11.474	1.609	1.614	2.9837e+08	3.545	6.975	-0.015	0.116	0.116	0.206	0.06	297.37	48.784	11.474	0.09	0.1	2.9837e+08	1.4	0.5613	2.5487
0.9373	0.0449	0.9373	63.07	48.784	11.474	1.609	1.614	2.9837e+08	3.545	6.975	-0.015	0.116	0.116	0.206	0.06	297.4	48.784	11.474	0.09	0.1	2.9837e+08	1.0034	0.4502	2.4724
0.9547	0.0116	0.9547	63.07	48.784	11.474	1.609	1.614	2.9837e+08	3.545	6.975	-0.015	0.116	0.116	0.206	0.06	297.42	48.784	11.474	0.09	0.1	2.9837e+08	1.3274	0.221	2.3946
0.9655	0.0351	0.9655	63.1	48.784	11.474	1.609	1.614	2.9837e+08	3.55	6.995	0.08	0.116	0.116	0.206	0.06	297.45	48.784	11.474	0.09	0.1	2.9837e+08	2.4829	-0.0466	2.3738
0.9356	0.037	0.9356	63.1	48.784	11.474	1.609	1.614	2.9837e+08	3.55	6.995	0.08	0.116	0.116	0.206	0.06	297.47	48.784	11.474	0.09	0.1	2.9837e+08	2.3998	-0.3272	2.2854
0.9929	0.0633	0.9929	63.1	48.784	11.474	1.609	1.614	2.9837e+08	3.55	6.995	0.08	0.116	0.116	0.206	0.06	297.49	48.784	11.474	0.09	0.1	2.9837e+08	1.2654	-0.4034	2.1937
1.0519	0.0224	1.0519	63.1	48.784	11.474	1.609	1.614	2.9837e+08	3.55	6.995	0.08	0.116	0.116	0.206	0.06	297.51	48.784	11.474	0.09	0.1	2.9837e+08	1.6602	-0.5636	2.2049
1.0051	0.0323	1.0051	63.1	48.784	11.474	1.609	1.614	2.9837e+08	3.55	6.995	0.08	0.116	0.116	0.206	0.06	297.54	48.784	11.474	0.09	0.1	2.9837e+08	1.8241	-0.86	2.2434
0.9608	0.0284	0.9608	63.1	48.784	11.474	1.609	1.614	2.9837e+08	3.55	6.995	0.08	0.116	0.116	0.206	0.06	297.56	48.784	11.474	0.09	0.1	2.9837e+08	1.138	-1.0374	2.2703
0.9939	0.009	0.9939	62.65	48.784	11.474	1.608	1.614	2.9837e+08	3.615	6.985	-0.125	0.116	0.116	0.206	0.06	297.58	48.784	11.474	0.09	0.1	2.9837e+08	1.2124	-1.3724	2.2964
1.0101	0.0149	1.0101	62.65	48.784	11.474	1.608	1.614	2.9837e+08	3.615	6.985	-0.125	0.116	0.116	0.206	0.06	297.61	48.784	11.474	0.09	0.1	2.9837e+08	2.0525	-1.6402	2.4129
0.967	0.0227	0.967	62.65	48.784	11.474	1.608	1.614	2.9837e+08	3.615	6.985	-0.125	0.116	0.116	0.206	0.06	297.63	48.784	11.474	0.09	0.1	2.9837e+08	1.7116	-1.8598	2.4411
0.9754	0.0244	0.9754	62.65	48.784	11.474	1.608	1.614	2.9837e+08	3.615	6.985	-0.125	0.116	0.116	0.206	0.06	297.65	48.784	11.474	0.09	0.1	2.9837e+08	1.1074	-1.8258	2.4126
1.03	0.0228	1.03	63.09	48.784	11.474	1.608	1.614	2.9837e+08	3.535	6.97	-0.025	0.116	0.116	0.206	0.06	297.68	48.784	11.474	0.09	0.1	2.9837e+08	1.5095	-1.8168	2.4122
0.9934	0.0474	0.9934	63.09	48.784	11.474	1.608	1.614	2.9837e+08	3.535	6.97	-0.025	0.116	0.116	0.206	0.06	297.7	48.784	11.474	0.09	0.1	2.9837e+08	2.088	-1.9507	2.4117
0.9578	0.0332	0.9578	63.09	48.784	11.474	1.608	1.614	2.9837e+08	3.535	6.97	-0.025	0.116	0.116	0.206	0.06	297.73	48.784	11.474	0.09	0.1	2.9837e+08	1.5293	-1.9594	2.3997
0.9686	0.0318	0.9686	63.09	48.784	11.474	1.608	1.614	2.9837e+08	3.535	6.97	-0.025	0.116	0.116	0.206	0.06	297.75	48.784	11.474	0.09	0.1	2.9837e+08	1.6223	-2.0701	2.4042
0.9608	-0.0084	0.9608	63.09	48.784	11.474	1.608	1.614	2.9837e+08	3.535	6.97	-0.025	0.116	0.116	0.206	0.06	297.78	48.784	11.474	0.09	0.1	2.9837e+08	2.7529	-2.1981	2.477
0.9169	0.0318	0.9169	63.37	48.784	11.474	1.608	1.614	2.9837e+08	3.485	6.955	0.14	0.116	0.116	0.206	0.06	297.8	48.784	11.474	0.09	0.1	2.9837e+08	3.0767	-2.2084	2.5958
0.9797	0.0453	0.9797	63.37	48.784	11.474	1.608	1.614	2.9837e+08	3.485	6.955	0.14	0.116	0.116	0.206	0.06	297.83	48.784	11.474	0.09	0.1	2.9837e+08	1.6009	-2.353	2.629
1.0452	0.0202	1.0452	63.37	48.784	11.474	1.608	1.614	2.9837e+08	3.485	6.955	0.14	0.116	0.116	0.206	0.06	297.86	48.784	11.474	0.09	0.1	2.9837e+08	1.7513	-2.6606	2.8028
1.0069	0.0665	1.0069	63.37	48.784	11.474	1.608	1.614	2.9837e+08	3.485	6.955	0.14	0.116	0.116	0.206	0.06	297.89	48.784	11.474	0.09	0.1	2.9837e+08	2.3538	-2.8571	2.8857
0.9453	0.0904	0.9453	63.37	48.784	11.474	1.608	1.614	2.9837e+08	3.485	6.955	0.14	0.116	0.116	0.206	0.06	297.91	48.784	11.474	0.09	0.1	2.9837e+08	0.5246	-2.9022	2.7659
0.9687	0.0475	0.9687	63.13	48.784	11.474	1.608	1.614	2.9837e+08	3.56	7.03	0.07	0.116	0.116	0.206	0.06	297.94	48.784	11.474	0.09	0.1	2.9837e+08	0.4899	-2.7763	2.7264
0.9972	0.0633	0.9972	63.13	48.784	11.474	1.608	1.614	2.9837e+08	3.56	7.03	0.07	0.116	0.116	0.206	0.06	297.97	48.784	11.474	0.09	0.1	2.9837e+08	2.4671	-2.9301	2.8194
0.8514	0.1026	0.8514	63.13	48.784	11.474	1.608	1.614	2.9837e+08	3.56	7.03	0.07	0.116	0.116	0.206	0.06	298	48.784	11.474	0.09	0.1	2.9837e+08	1.1126	-3.3721	2.7777
0.9419	0.0463	0.9419	63.13	48.784	11.474	1.608	1.614	2.9837e+08	3.56	7.03	0.07	0.116	0.116	0.206	0.06	298.02	48.784	11.474	0.09	0.1	2.9837e+08	-0.6979	-3.1019	2.8469
1.0397	0.0611	1.0397	63.13	48.784	11.474	1.608	1.614	2.9837e+08	3.56	7.03	0.07	0.116	0.116	0.206	0.06	298.05	48.784	11.474	0.09	0.1	2.9837e+08	0.4085	-3.4374	2.8135
1.0133	0.1026	1.0133	62.87	48.784	11.474	1.608	1.614	2.9837e+08	3.585	7	0.085	0.116	0.116	0.206	0.06	298.08	48.784	11.474	0.09	0.1	2.9837e+08	1.3677	-3.0593	2.8058
0.9561	0.1176	0.9561	62.87	48.784	11.474	1.608	1.614	2.9837e+08	3.585	7	0.085	0.116	0.116	0.206	0.06	298.11	48.784	11.474	0.09	0.1	2.9837e+08	-0.0193	-3.1916	2.6262
0.9329	0.104	0.9329	62.87	48.784	11.474	1.608	1.614	2.9837e+08	3.585	7	0.085	0.116	0.116	0.206	0.06	298.13	48.784	11.474	0.09	0.1	2.9837e+08	-0.5563	-3.0491	2.4981
1.0122	0.0563	1.0122	62.87	48.784	11.474	1.608	1.614	2.9837e+08	3.585	7	0.085	0.116	0.116	0.206	0.06	298.16	48.784	11.474	0.09	0.1	2.9837e+08	-0.1944	-3.1278	2.5222
1.0057	0.056	1.0057	62.87	48.784	11.474	1.608	1.614	2.9837e+08	3.585	7	0.085	0.116	0.116	0.206	0.06	298.18	48.784	11.474	0.09	0.1	2.9837e+08	-0.3966	-3.1348	2.5968
0.9653	0.0318	0.9653	62.41	48.784	11.474	1.608	1.614	2.9837e+08	3.645	6.98	0.16	0.116	0.116	0.206	0.06	298.21	48.784	11.474	0.09	0.1	2.9837e+08	-0.4509	-2.9015	2.6454
1.0879	0.032	1.0879	62.41	48.784	11.474	1.608	1.614	2.9837e+08	3.645	6.98	0.16	0.116	0.116	0.206	0.06	298.24	48.784	11.474	0.09	0.1	2.9837e+08	-0.978	-2.8467	2.6464
1.1413	0.0572	1.1413	62.41	48.784	11.474	1.608	1.614	2.9837e+08	3.645	6.98	0.16	0.116	0.116	0.206	0.06	298.26	48.784	11.474	0.09	0.1	2.9837e+08	-0.6548	-2.4289	2.7103
1.1194	0.0374	1.1194	62.41	48.784	11.474	1.608	1.614	2.9837e+08	3.645	6.98	0.16	0.116	0.116	0.206	0.06	298.29	48.784	11.474	0.09	0.1	2.9837e+08	-0.0942	-2.221	2.6849
1.148	0.0345	1.148	62.41	48.784	11.474	1.608	1.614	2.9837e+08	3.645	6.98	0.16	0.116	0.116	0.206	0.06	298.32	48.784	11.474	0.09	0.1	2.9837e+08	-0.6133	-1.8647	2.6943
1.1788	0.026	1.1788	62.41	48.784	11.474	1.608	1.614	2.9837e+08	3.645	6.98	0.16	0.116	0.116	0.206	0.06	298.34	48.784	11.474	0.09	0.1	2.9837e+08	-0.1661	-1.3817	2.7213
1.1484	-0.017	1.1484	62.16	48.784	11.474	1.595	1.612	2.9837e+08	3.735	7.075	0.025	0.115	0.116	0.205	0.06	298.37	48.784	11.474	0.09	0.1	2.9837e+08	0.536	-1.1684	2.7523
1.1527	-0.0046	1.1527	62.16	48.784	11.474	1.595	1.612	2.9837e+08	3.735	7.075	0.025	0.115	0.116	0.205	0.06	298.4	48.784	11.474	0.09	0.1	2.9837e+08	0.1585	-0.5033	2.8293
1.2178	-0.0006	1.2178	62.16	48.784	11.474	1.595	1.612	2.9837e+08	3.735	7.075	0.025	0.115	0.116	0.205	0.06	298.43	48.784	11.474	0.09	0.1	2.9837e+08	0.5117	-0.0375	2.9706
1.1739	0.0207	1.1739	62.16	48.784	11.474	1.595	1.612	2.9837e+08	3.735	7.075	0.025	0.115	0.116	0.205	0.06	298.46	48.784	11.474	0.09	0.1	2.9837e+08	1.598	0.2915	3.0778
1.0708	0.0698	1.0708	62.16	48.784	11.474	1.595	1.612	2.9837e+08	3.735	7.075	0.025	0.115	0.116	0.205	0.06	298.49	48.784	11.474	0.09	0.1	2.9837e+08	0.8785	0.7169	3.0204
1.1114	0.0523	1.1114	61.97	48.784	11.474	1.595	1.612	2.9837e+08	3.785	7.115	-0.015	0.115	0.116	0.205	0.06	298.52	48.784	11.474	0.09	0.1	2.9837e+08	-0.1117	0.8738	2.8656
1.2075	0.0693	1.2075	61.97	48.784	11.474	1.595	1.612	2.9837e+08	3.785	7.115	-0.015	0.115	0.116	0.205	0.06	298.55	48.784	11.474	0.09	0.1	2.9837e+08	0.4784	1.5412	2.7947
1.1601	0.0561	1.1601	61.97	48.784	11.474	1.595	1.612	2.9837e+08	3.785	7.115	-0.015	0.115	0.116	0.205	0.06	298.58	48.784	11.474	0.09	0.1	2.9837e+08	2.0456	1.6632	2.8066
1.0666	0.0589	1.0666	61.97	48.784	11.474	1.595	1.612	2.9837e+08	3.785	7.115	-0.015	0.115	0.116	0.205	0.06	298.6	48.784	11.474	0.09	0.1	2.9837e+08	0.8062	2.051	2.7634
1.1149	0.0354	1.1149	61.97	48.784	11.474	1.595	1.612	2.9837e+08	3.785	7.115	-0.015	0.115	0.116	0.205	0.06	298.63	48.784	11.474	0.09	0.1	2.9837e+08	0.5513	2.3992	2.7687
1.0936	0.0111	1.0936	61.69	48.784	11.474	1.594	1.612	2.9837e+08	3.845	7.14	-0.055	0.115	0.116	0.205	0.06	298.66	48.784	11.474	0.09	0.1	2.9837e+08	2.4111	2.534	2.7883
0.9495	0.0497	0.9495	61.69	48.784	11.474	1.594	1.612	2.9837e+08	3.845	7.14	-0.055	0.115	0.116	0.205	0.06	298.69	48.784	11.474	0.09	0.1	2.9837e+08	2.4419	2.7377	2.6734
0.9616	0.0655	0.9616	61.69	48.784	11.474	1.594	1.612	2.9837e+08	3.845	7.14	-0.055	0.115	0.116	0.205	0.06	298.71	48.784	11.474	0.09	0.1	2.9837e+08	1.0209	2.6993	2.5908
1.0255	0.0435	1.0255	61.69	48.784	11.474	1.594	1.612	2.9837e+08	3.845	7.14	-0.055	0.115	0.116	0.205	0.06	298.74	48.784	11.474	0.09	0.1	2.9837e+08	0.6559	2.8019	2.5383
1.0304	0.043	1.0304	61.76	48.784	11.474	1.594	1.612	2.9837e+08	3.86	7.185	-0.025	0.115	0.116	0.205	0.06	298.77	48.784	11.474	0.09	0.1	2.9837e+08	2.065	2.6277	2.574
0.97	0.0513	0.97	61.76	48.784	11.474	1.594	1.612	2.9837e+08	3.86	7.185	-0.025	0.115	0.116	0.205	0.06	298.79	48.784	11.474	0.09	0.1	2.9837e+08	1.5762	2.7762	2.5609
0.9937	0.0728	0.9937	61.76	48.784	11.474	1.594	1.612	2.9837e+08	3.86	7.185	-0.025	0.115	0.116	0.205	0.06	298.82	48.784	11.474	0.09	0.1	2.9837e+08	0.7017	2.9687	2.5651
1.0474	0.0899	1.0474	61.76	48.784	11.474	1.594	1.612	2.9837e+08	3.86	7.185	-0.025	0.115	0.116	0.205	0.06	298.84	48.784	11.474	0.09	0.1	2.9837e+08	0.8025	3.0277	2.5048
1.0163	0.0711	1.0163	61.76	48.784	11.474	1.594	1.612	2.9837e+08	3.86	7.185	-0.025	0.115	0.116	0.205	0.06	298.87	48.784	11.474	0.09	0.11	2.9837e+08	1.0828	2.9704	2.4611
0.9669	0.1173	0.9669	61.76	48.784	11.474	1.594	1.612	2.9837e+08	3.86	7.185	-0.025	0.115	0.116	0.205	0.06	298.89	48.784	11.474	0.09	0.11	2.9837e+08	0.4989	3.0554	2.3004
0.9741	0.0543	0.9741	61.53	48.784	11.474	1.594	1.612	2.9837e+08	3.925	7.235	-0.095	0.115	0.116	0.205	0.06	298.91	48.784	11.474	0.09	0.11	2.9837e+08	0.4841	3.1372	2.1421
0.9743	0.0721	0.9743	61.53	48.784	11.474	1.594	1.612	2.9837e+08	3.925	7.235	-0.095	0.115	0.116	0.205	0.06	298.94	48.784	11.474	0.09	0.11	2.9837e+08	1.2592	2.9063	2.1031
0.9182	0.05	0.9182	61.53	48.784	11.474	1.594	1.612	2.9837e+08	3.925	7.235	-0.095	0.115	0.116	0.205	0.06	298.96	48.784	11.474	0.09	0.11	2.9837e+08	1.3942	2.8339	2.1242
0.8734	0.0638	0.8734	61.53	48.784	11.474	1.594	1.612	2.9837e+08	3.925	7.235	-0.095	0.115	0.116	0.205	0.06	298.98	48.784	11.474	0.09	0.11	2.9837e+08	0.2128	2.4188	2.0027
1.0063	0.0359	1.0063	61.85	48.784	11.474	1.594	1.612	2.9837e+08	3.895	7.285	-0.045	0.115	0.116	0.205	0.06	299	48.784	11.474	0.09	0.11	2.9837e+08	-0.1861	2.6919	2.0284
0.9764	0.0299	0.9764	61.85	48.784	11.474	1.594	1.612	2.9837e+08	3.895	7.285	-0.045	0.115	0.116	0.205	0.06	299.02	48.784	11.474	0.09	0.11	2.9837e+08	1.3244	2.355	2.0471
0.8671	0.0433	0.8671	61.85	48.784	11.474	1.594	1.612	2.9837e+08	3.895	7.285	-0.045	0.115	0.116	0.205	0.06	299.04	48.784	11.474	0.09	0.11	2.9837e+08	1.3446	2.3257	2.0198
0.8683	0.058	0.8683	61.85	48.784	11.474	1.594	1.612	2.9837e+08	3.895	7.285	-0.045	0.115	0.116	0.205	0.06	299.06	48.784	11.474	0.09	0.11	2.9837e+08	0.2999	2.1801	1.9491
0.8587	0.0323	0.8587	61.85	48.784	11.474	1.594	1.612	2.9837e+08	3.895	7.285	-0.045	0.115	0.116	0.205	0.06	299.08	48.784	11.474	0.09	0.11	2.9837e+08	1.0829	1.6113	1.9365
0.9062	0.0375	0.9062	61.85	48.784	11.474	1.594	1.612	2.9837e+08	3.895	7.285	-0.045	0.115	0.116	0.205	0.06	299.1	48.784	11.474	0.09	0.11	2.9837e+08	1.0373	1.4872	1.8968
0.8974	0.0579	0.8974	61.35	48.784	11.474	1.594	1.612	2.9837e+08	3.965	7.255	-0.095	0.115	0.116	0.205	0.06	299.12	48.784	11.474	0.1	0.11	2.9837e+08	0.7287	1.1799	1.8905
0.921	0.0188	0.921	61.35	48.784	11.474	1.594	1.612	2.9837e+08	3.965	7.255	-0.095	0.115	0.116	0.205	0.06	299.14	48.784	11.474	0.1	0.11	2.9837e+08	0.9121	1.1791	1.9607
0.9148	0.0401	0.9148	61.35	48.784	11.474	1.594	1.612	2.9837e+08	3.965	7.255	-0.095	0.115	0.116	0.205	0.06	299.16	48.784	11.474	0.1	0.11	2.9837e+08	0.7561	0.8707	1.9403
0.9212	0.0158	0.9212	61.35	48.784	11.474	1.594	1.612	2.9837e+08	3.965	7.255	-0.095	0.115	0.116	0.205	0.06	299.18	48.784	11.474	0.1	0.11	2.9837e+08	0.9275	0.6808	1.9384
0.926	0.0331	0.926	61.5	48.784	11.474	1.594	1.612	2.9837e+08	3.955	7.285	0.08	0.115	0.116	0.205	0.06	299.2	48.784	11.474	0.1	0.11	2.9837e+08	0.9083	0.521	1.9722
0.9456	0.026	0.9456	61.5	48.784	11.474	1.594	1.612	2.9837e+08	3.955	7.285	0.08	0.115	0.116	0.205	0.06	299.22	48.784	11.474	0.1	0.11	2.9837e+08	0.8778	0.2619	1.9683
0.9664	0.0237	0.9664	61.5	48.784	11.474	1.594	1.612	2.9837e+08	3.955	7.285	0.08	0.115	0.116	0.205	0.06	299.24	48.784	11.474	0.1	0.11	2.9837e+08	0.911	0.2405	2.0403
0.9608	0.0209	0.9608	61.5	48.784	11.474	1.594	1.612	2.9837e+08	3.955	7.285	0.08	0.115	0.116	0.205	0.06	299.26	48.784	11.474	0.1	0.11	2.9837e+08	1.079	0.0503	2.0689
0.9719	0.0067	0.9719	61.5	48.784	11.474	1.594	1.612	2.9837e+08	3.955	7.285	0.08	0.115	0.116	0.205	0.06	299.28	48.784	11.474	0.1	0.11	2.9837e+08	1.1807	0.0261	2.125
0.9454	0.0357	0.9454	61.5	48.784	11.474	1.594	1.612	2.9837e+08	3.955	7.285	0.08	0.115	0.116	0.205	0.06	299.3	48.784	11.474	0.1	0.11	2.9837e+08	1.3898	-0.1876	2.1867
0.9316	0.0311	0.9316	61.41	48.784	11.474	1.594	1.613	2.9837e+08	3.925	7.2	0.065	0.115	0.116	0.205	0.06	299.32	48.784	11.474	0.1	0.11	2.9837e+08	1.1718	-0.3415	2.1819
0.9731	0.0396	0.9731	61.41	48.784	11.474	1.594	1.613	2.9837e+08	3.925	7.2	0.065	0.115	0.116	0.205	0.06	299.34	48.784	11.474	0.1	0.11	2.9837e+08	0.8666	-0.4108	2.171
0.9993	0.0452	0.9993	61.41	48.784	11.474	1.594	1.613	2.9837e+08	3.925	7.2	0.065	0.115	0.116	0.205	0.06	299.37	48.784	11.474	0.1	0.11	2.9837e+08	1.5652	-0.5686	2.1847
0.9654	0.055	0.9654	61.41	48.784	11.474	1.594	1.613	2.9837e+08	3.925	7.2	0.065	0.115	0.116	0.205	0.06	299.39	48.784	11.474	0.1	0.11	2.9837e+08	1.2786	-0.6134	2.1949
0.9749	0.0497	0.9749	60.76	48.784	11.474	1.595	1.612	2.9837e+08	4.035	7.21	-0.035	0.115	0.116	0.205	0.06	299.41	48.784	11.474	0.1	0.11	2.9837e+08	0.6921	-0.6135	2.2122
1.013	0.0418	1.013	60.76	48.784	11.474	1.595	1.612	2.9837e+08	4.035	7.21	-0.035	0.115	0.116	0.205	0.06	299.43	48.784	11.474	0.1	0.11	2.9837e+08	1.0405	-0.682	2.2302
0.994	0.0495	0.994	60.76	48.784	11.474	1.595	1.612	2.9837e+08	4.035	7.21	-0.035	0.115	0.116	0.205	0.06	299.46	48.784	11.474	0.1	0.11	2.9837e+08	1.3972	-0.7141	2.2629
0.9637	0.0749	0.9637	60.76	48.784	11.474	1.595	1.612	2.9837e+08	4.035	7.21	-0.035	0.115	0.116	0.205	0.06	299.48	48.784	11.474	0.1	0.11	2.9837e+08	0.8554	-0.8163	2.2579
0.991	0.0599	0.991	60.76	48.784	11.474	1.595	1.612	2.9837e+08	4.035	7.21	-0.035	0.115	0.116	0.205	0.06	299.5	48.784	11.474	0.1	0.11	2.9837e+08	0.1502	-0.7954	2.1985
1.0161	0.0644	1.0161	60.76	48.784	11.474	1.595	1.612	2.9837e+08	4.035	7.21	-0.035	0.115	0.116	0.205	0.06	299.52	48.784	11.474	0.1	0.11	2.9837e+08	0.787	-0.9075	2.1903
0.9969	0.0582	0.9969	60.27	48.784	11.474	1.595	1.613	2.9837e+08	4.15	7.265	-0.15	0.115	0.116	0.205	0.06	299.54	48.784	11.474	0.1	0.11	2.9837e+08	0.9517	-0.9702	2.1803
0.9794	0.0723	0.9794	60.27	48.784	11.474	1.595	1.613	2.9837e+08	4.15	7.265	-0.15	0.115	0.116	0.205	0.06	299.56	48.784	11.474	0.1	0.11	2.9837e+08	0.4397	-0.8636	2.1486
1.0166	0.065	1.0166	60.27	48.784	11.474	1.595	1.613	2.9837e+08	4.15	7.265	-0.15	0.115	0.116	0.205	0.06	299.58	48.784	11.474	0.1	0.11	2.9837e+08	0.8671	-0.9259	2.1311
0.9866	0.0715	0.9866	60.27	48.784	11.474	1.595	1.613	2.9837e+08	4.15	7.265	-0.15	0.115	0.116	0.205	0.06	299.6	48.784	11.474	0.1	0.11	2.9837e+08	0.918	-0.9164	2.1068
0.9257	0.0679	0.9257	60.3	48.784	11.474	1.595	1.613	2.9837e+08	4.125	7.225	-0.075	0.115	0.116	0.205	0.06	299.62	48.784	11.474	0.1	0.11	2.9837e+08	0.4991	-1.0517	2.0775
0.9933	0.0477	0.9933	60.3	48.784	11.474	1.595	1.613	2.9837e+08	4.125	7.225	-0.075	0.115	0.116	0.205	0.06	299.64	48.784	11.474	0.1	0.11	2.9837e+08	0.0609	-0.9244	2.0191
1.0242	0.0632	1.0242	60.3	48.784	11.474	1.595	1.613	2.9837e+08	4.125	7.225	-0.075	0.115	0.116	0.205	0.06	299.67	48.784	11.474	0.1	0.11	2.9837e+08	0.4271	-0.902	2.0517
1.0271	0.0381	1.0271	60.3	48.784	11.474	1.595	1.613	2.9837e+08	4.125	7.225	-0.075	0.115	0.116	0.205	0.06	299.69	48.784	11.474	0.1	0.11	2.9837e+08	0.3467	-0.8711	2.0993
1.0462	0.0493	1.0462	60.3	48.784	11.474	1.595	1.613	2.9837e+08	4.125	7.225	-0.075	0.115	0.116	0.205	0.06	299.71	48.784	11.474	0.1	0.11	2.9837e+08	-0.1342	-0.6283	2.1053
1.0454	0.0575	1.0454	60.3	48.784	11.474	1.595	1.613	2.9837e+08	4.125	7.225	-0.075	0.115	0.116	0.205	0.06	299.73	48.784	11.474	0.1	0.11	2.9837e+08	0.6073	-0.6238	2.1551
0.9862	0.0537	0.9862	61.04	48.784	11.474	1.595	1.613	2.9837e+08	4.03	7.28	0.055	0.115	0.116	0.205	0.06	299.75	48.784	11.474	0.1	0.11	2.9837e+08	0.2796	-0.4456	2.1539
0.9813	0.0543	0.9813	61.04	48.784	11.474	1.595	1.613	2.9837e+08	4.03	7.28	0.055	0.115	0.116	0.205	0.06	299.77	48.784	11.474	0.1	0.11	2.9837e+08	-0.2177	-0.4176	2.0936
1.0678	0.0501	1.0678	61.04	48.784	11.474	1.595	1.613	2.9837e+08	4.03	7.28	0.055	0.115	0.116	0.205	0.06	299.79	48.784	11.474	0.1	0.11	2.9837e+08	0.0994	-0.2391	2.1484
1.0541	0.0441	1.0541	61.04	48.784	11.474	1.595	1.613	2.9837e+08	4.03	7.28	0.055	0.115	0.116	0.205	0.06	299.82	48.784	11.474	0.1	0.11	2.9837e+08	0.0355	-0.2302	2.2092
1.0329	0.0329	1.0329	60.87	48.784	11.474	1.595	1.613	2.9837e+08	4.02	7.21	0.265	0.115	0.116	0.205	0.06	299.84	48.784	11.474	0.1	0.11	2.9837e+08	0.0001	-0.1033	2.2508
1.057	0.0312	1.057	60.87	48.784	11.474	1.595	1.613	2.9837e+08	4.02	7.21	0.265	0.115	0.116	0.205	0.06	299.86	48.784	11.474	0.1	0.11	2.9837e+08	-0.1824	0.098	2.2825
1.055	0.0344	1.055	60.87	48.784	11.474	1.595	1.613	2.9837e+08	4.02	7.21	0.265	0.115	0.116	0.205	0.06	299.89	48.784	11.474	0.1	0.11	2.9837e+08	0.3203	0.1827	2.2922
1.0374	0.0456	1.0374	60.87	48.784	11.474	1.595	1.613	2.9837e+08	4.02	7.21	0.265	0.115	0.116	0.205	0.06	299.91	48.784	11.474	0.1	0.11	2.9837e+08	0.577	0.3307	2.2687
1.022	0.0672	1.022	60.87	48.784	11.474	1.595	1.613	2.9837e+08	4.02	7.21	0.265	0.115	0.116	0.205	0.06	299.93	48.784	11.474	0.1	0.11	2.9837e+08	-0.0108	0.4386	2.2249
1.0643	0.0614	1.0643	60.87	48.784	11.474	1.595	1.613	2.9837e+08	4.02	7.21	0.265	0.115	0.116	0.205	0.06	299.96	48.784	11.474	0.1	0.11	2.9837e+08	-0.2091	0.5579	2.2192
1.058	0.037	1.058	61.52	48.784	11.474	1.552	1.607	2.9837e+08	3.95	7.28	0.205	0.111	0.115	0.201	0.06	299.98	48.784	11.474	0.1	0.11	2.9837e+08	0.1399	0.6165	2.2833
1.0111	0.0438	1.0111	61.52	48.784	11.474	1.552	1.607	2.9837e+08	3.95	7.28	0.205	0.111	0.115	0.201	0.06	300.01	48.784	11.474	0.1	0.11	2.9837e+08	0.1935	0.7639	2.3233
1.0284	0.0353	1.0284	61.52	48.784	11.474	1.552	1.607	2.9837e+08	3.95	7.28	0.205	0.111	0.115	0.201	0.06	300.03	48.784	11.474	0.1	0.11	2.9837e+08	0.0558	0.9033	2.2863
1.0248	0.0524	1.0248	61.52	48.784	11.474	1.552	1.607	2.9837e+08	3.95	7.28	0.205	0.111	0.115	0.201	0.06	300.05	48.784	11.474	0.1	0.11	2.9837e+08	0.8826	0.9746	2.3167
0.9871	0.0539	0.9871	61.01	48.784	11.474	1.391	1.588	2.9837e+08	4.055	7.315	0.16	0.1	0.114	0.189	0.06	300.08	48.784	11.474	0.1	0.11	2.9837e+08	1.0288	0.9862	2.2089
1.0118	0.0538	1.0118	61.01	48.784	11.474	1.391	1.588	2.9837e+08	4.055	7.315	0.16	0.1	0.114	0.189	0.06	300.1	48.784	11.474	0.1	0.11	2.9837e+08	0.601	1.1403	2.1137
1.0456	0.029	1.0456	61.01	48.784	11.474	1.391	1.588	2.9837e+08	4.055	7.315	0.16	0.1	0.114	0.189	0.06	300.12	48.784	11.474	0.1	0.11	2.9837e+08	1.4602	1.1517	2.047
1.0205	0.0354	1.0205	61.01	48.784	11.474	1.391	1.588	2.9837e+08	4.055	7.315	0.16	0.1	0.114	0.189	0.06	300.14	48.784	11.474	0.1	0.11	2.9837e+08	1.9241	1.2771	2.0268
1.0091	0.0464	1.0091	61.01	48.784	11.474	1.391	1.588	2.9837e+08	4.055	7.315	0.16	0.1	0.114	0.189	0.06	300.16	48.784	11.474	0.1	0.11	2.9837e+08	1.4085	1.3665	1.9841
1.0344	0.0301	1.0344	61.01	48.784	11.474	1.391	1.588	2.9837e+08	4.055	7.315	0.16	0.1	0.114	0.189	0.06	300.18	48.784	11.474	0.1	0.11	2.9837e+08	1.5734	1.3822	1.9513
1.0214	0.0489	1.0214	60.54	48.784	11.474	1.391	1.588	2.9837e+08	4.155	7.355	0	0.1	0.114	0.189	0.06	300.2	48.784	11.474	0.1	0.11	2.9837e+08	2.2181	1.419	1.9158
0.9899	0.0602	0.9899	60.54	48.784	11.474	1.391	1.588	2.9837e+08	4.155	7.355	0	0.1	0.114	0.189	0.06	300.22	48.784	11.474	0.1	0.11	2.9837e+08	1.8341	1.3828	1.8511
1.0005	0.0383	1.0005	60.54	48.784	11.474	1.391	1.588	2.9837e+08	4.155	7.355	0	0.1	0.114	0.189	0.06	300.24	48.784	11.474	0.1	0.11	2.9837e+08	1.6708	1.4935	1.8015
0.9982	0.0489	0.9982	60.54	48.784	11.474	1.391	1.588	2.9837e+08	4.155	7.355	0	0.1	0.114	0.189	0.06	300.26	48.784	11.474	0.1	0.11	2.9837e+08	2.1441	1.2764	1.7868
0.9656	0.0335	0.9656	60.35	48.784	11.474	1.377	1.579	2.9837e+08	4.195	7.365	-0.005	0.099	0.113	0.187	0.06	300.27	48.784	11.474	0.1	0.11	2.9837e+08	1.6254	1.2529	1.811
0.9766	0.035	0.9766	60.35	48.784	11.474	1.377	1.579	2.9837e+08	4.195	7.365	-0.005	0.099	0.113	0.187	0.06	300.29	48.784	11.474	0.1	0.11	2.9837e+08	1.0771	1.1982	1.79
1.0226	0.0439	1.0226	60.35	48.784	11.474	1.377	1.579	2.9837e+08	4.195	7.365	-0.005	0.099	0.113	0.187	0.06	300.31	48.784	11.474	0.1	0.11	2.9837e+08	1.6479	1.1696	1.7964
0.9931	0.0416	0.9931	60.35	48.784	11.474	1.377	1.579	2.9837e+08	4.195	7.365	-0.005	0.099	0.113	0.187	0.06	300.33	48.784	11.474	0.1	0.11	2.9837e+08	2.0016	1.0984	1.8328
0.931	0.067	0.931	60.35	48.784	11.474	1.377	1.579	2.9837e+08	4.195	7.365	-0.005	0.099	0.113	0.187	0.06	300.35	48.784	11.474	0.1	0.11	2.9837e+08	1.6207	0.9673	1.8003
0.9705	0.0431	0.9705	60.54	48.784	11.474	1.377	1.579	2.9837e+08	4.165	7.375	0.05	0.099	0.113	0.187	0.06	300.36	48.784	11.474	0.1	0.11	2.9837e+08	1.125	0.8064	1.8153
0.9493	0.0592	0.9493	60.54	48.784	11.474	1.377	1.579	2.9837e+08	4.165	7.375	0.05	0.099	0.113	0.187	0.06	300.38	48.784	11.474	0.1	0.11	2.9837e+08	1.4327	0.6427	1.8387
0.9397	0.057	0.9397	60.54	48.784	11.474	1.377	1.579	2.9837e+08	4.165	7.375	0.05	0.099	0.113	0.187	0.06	300.4	48.784	11.474	0.1	0.11	2.9837e+08	1.4867	0.4647	1.8259
0.9386	0.0362	0.9386	60.54	48.784	11.474	1.377	1.579	2.9837e+08	4.165	7.375	0.05	0.099	0.113	0.187	0.06	300.42	48.784	11.474	0.1	0.11	2.9837e+08	0.5857	0.394	1.8057
0.9305	-0.0083	0.9305	60.54	48.784	11.474	1.377	1.579	2.9837e+08	4.165	7.375	0.05	0.099	0.113	0.187	0.06	300.44	48.784	11.474	0.1	0.11	2.9837e+08	2.1742	0.6266	1.831
0.8896	0.0022	0.8896	60.53	48.784	11.474	1.378	1.579	2.9837e+08	4.165	7.37	0.05	0.099	0.113	0.188	0.06	300.45	48.784	11.474	0.1	0.11	2.9837e+08	3.453	0.8414	1.5545
0.8136	-0.0332	0.8136	60.53	48.784	11.474	1.378	1.579	2.9837e+08	4.165	7.37	0.05	0.099	0.113	0.188	0.06	300.47	48.784	11.474	0.1	0.11	2.9837e+08	4.7736	1.6944	1.2121
0.8617	-0.0421	0.8617	60.53	48.784	11.474	1.378	1.579	2.9837e+08	4.165	7.37	0.05	0.099	0.113	0.188	0.06	300.48	48.784	11.474	0.1	0.11	2.9837e+08	8.2268	1.7037	0.9278
0.8973	-0.0003	0.8973	60.53	48.784	11.474	1.378	1.579	2.9837e+08	4.165	7.37	0.05	0.099	0.113	0.188	0.06	300.49	48.784	11.474	0.1	0.11	2.9837e+08	8.6927	1.7369	0.9299
0.9575	-0.0077	0.9575	60.53	48.784	11.474	1.378	1.579	2.9837e+08	4.165	7.37	0.05	0.099	0.113	0.188	0.06	300.5	48.784	11.474	0.1	0.11	2.9837e+08	8.0849	1.5651	0.9032
1.0398	-0.0294	1.0398	60.53	48.784	11.474	1.378	1.579	2.9837e+08	4.165	7.37	0.05	0.099	0.113	0.188	0.06	300.51	48.784	11.474	0.1	0.11	2.9837e+08	7.5015	1.3295	1.033
1.0435	-0.0133	1.0435	61.1	48.784	11.474	1.392	1.588	2.9837e+08	4.065	7.36	-0.03	0.1	0.114	0.189	0.06	300.52	48.784	11.474	0.1	0.11	2.9837e+08	6.8486	1.1393	1.3557
1.0157	0.0206	1.0157	61.1	48.784	11.474	1.392	1.588	2.9837e+08	4.065	7.36	-0.03	0.1	0.114	0.189	0.06	300.54	48.784	11.474	0.1	0.11	2.9837e+08	5.3409	0.8864	1.4492
0.9757	0.0174	0.9757	61.1	48.784	11.474	1.392	1.588	2.9837e+08	4.065	7.36	-0.03	0.1	0.114	0.189	0.06	300.55	48.784	11.474	0.1	0.11	2.9837e+08	4.3797	1.3328	1.3881
1.0182	0.0265	1.0182	61.1	48.784	11.474	1.392	1.588	2.9837e+08	4.065	7.36	-0.03	0.1	0.114	0.189	0.06	300.56	48.784	11.474	0.1	0.11	2.9837e+08	5.5653	1.5298	1.2042
0.9973	0.0487	0.9973	61.1	48.784	11.474	1.392	1.588	2.9837e+08	4.065	7.36	-0.03	0.1	0.114	0.189	0.06	300.58	48.784	11.474	0.1	0.11	2.9837e+08	5.5601	1.9336	1.1257
0.9703	0.0795	0.9703	61.11	48.784	11.474	1.377	1.579	2.9837e+08	4.095	7.415	0.17	0.099	0.113	0.187	0.06	300.59	48.784	11.474	0.1	0.11	2.9837e+08	4.7023	1.8499	1.0822
1.045	0.0566	1.045	61.11	48.784	11.474	1.377	1.579	2.9837e+08	4.095	7.415	0.17	0.099	0.113	0.187	0.06	300.6	48.784	11.474	0.1	0.11	2.9837e+08	3.9766	1.8119	1.1665
1.0361	0.0789	1.0361	61.11	48.784	11.474	1.377	1.579	2.9837e+08	4.095	7.415	0.17	0.099	0.113	0.187	0.06	300.61	48.784	11.474	0.1	0.11	2.9837e+08	3.8044	1.5007	1.3124
1.011	0.0988	1.011	61.11	48.784	11.474	1.377	1.579	2.9837e+08	4.095	7.415	0.17	0.099	0.113	0.187	0.06	300.63	48.784	11.474	0.1	0.11	2.9837e+08	2.7713	1.3964	1.4013
1.0227	0.1075	1.0227	61.11	48.784	11.474	1.377	1.579	2.9837e+08	4.095	7.415	0.17	0.099	0.113	0.187	0.06	300.64	48.784	11.474	0.1	0.11	2.9837e+08	2.4216	1.5967	1.4428
0.9781	0.1169	0.9781	61.17	48.784	11.474	1.378	1.579	2.9837e+08	4.13	7.505	0.085	0.099	0.113	0.187	0.06	300.66	48.784	11.474	0.1	0.11	2.9837e+08	3.1547	1.5479	1.4046
0.9744	0.1506	0.9744	61.17	48.784	11.474	1.378	1.579	2.9837e+08	4.13	7.505	0.085	0.099	0.113	0.187	0.06	300.67	48.784	11.474	0.1	0.11	2.9837e+08	2.7712	1.6954	1.3179
0.9995	0.1259	0.9995	61.17	48.784	11.474	1.378	1.579	2.9837e+08	4.13	7.505	0.085	0.099	0.113	0.187	0.06	300.69	48.784	11.474	0.1	0.11	2.9837e+08	1.7168	1.5112	1.2876
1.0268	0.0957	1.0268	61.17	48.784	11.474	1.378	1.579	2.9837e+08	4.13	7.505	0.085	0.099	0.113	0.187	0.06	300.7	48.784	11.474	0.1	0.11	2.9837e+08	1.8492	1.5531	1.3468
1.0152	0.0897	1.0152	60.62	48.784	11.474	1.38	1.579	2.9837e+08	4.225	7.5	0.03	0.099	0.113	0.188	0.06	300.72	48.784	11.474	0.1	0.12	2.9837e+08	1.867	1.4506	1.3909
1.0042	0.1365	1.0042	60.62	48.784	11.474	1.38	1.579	2.9837e+08	4.225	7.5	0.03	0.099	0.113	0.188	0.06	300.73	48.784	11.474	0.1	0.11	2.9837e+08	0.6679	1.6245	1.3393
1.0939	0.1409	1.0939	60.62	48.784	11.474	1.38	1.579	2.9837e+08	4.225	7.5	0.03	0.099	0.113	0.188	0.06	300.74	48.784	11.474	0.1	0.12	2.9837e+08	0.6572	1.591	1.2853
1.0867	0.2152	1.0867	60.62	48.784	11.474	1.38	1.579	2.9837e+08	4.225	7.5	0.03	0.099	0.113	0.188	0.06	300.76	48.784	11.474	0.1	0.12	2.9837e+08	0.5242	1.3141	1.2071
1.0661	0.22	1.0661	60.62	48.784	11.474	1.38	1.579	2.9837e+08	4.225	7.5	0.03	0.099	0.113	0.188	0.06	300.77	48.784	11.474	0.1	0.12	2.9837e+08	-1.5598	1.2743	1.0632
1.1435	0.2192	1.1435	60.62	48.784	11.474	1.38	1.579	2.9837e+08	4.225	7.5	0.03	0.099	0.113	0.188	0.06	300.78	48.784	11.474	0.1	0.12	2.9837e+08	-3.3368	0.5734	1.0322
1.1615	0.1887	1.1615	60.04	48.784	11.474	1.381	1.579	2.9837e+08	4.27	7.405	0.03	0.099	0.113	0.188	0.06	300.79	48.784	11.474	0.1	0.12	2.9837e+08	-5.6405	0.4764	1.3044
1.1206	0.1613	1.1206	60.04	48.784	11.474	1.381	1.579	2.9837e+08	4.27	7.405	0.03	0.099	0.113	0.188	0.06	300.81	48.784	11.474	0.1	0.12	2.9837e+08	-6.9105	0.0095	1.5711
1.052	0.1667	1.052	60.04	48.784	11.474	1.381	1.579	2.9837e+08	4.27	7.405	0.03	0.099	0.113	0.188	0.06	300.82	48.784	11.474	0.1	0.12	2.9837e+08	-8.7687	0.3496	1.6079
1.0882	0.1656	1.0882	60.04	48.784	11.474	1.381	1.579	2.9837e+08	4.27	7.405	0.03	0.099	0.113	0.188	0.06	300.84	48.784	11.474	0.1	0.12	2.9837e+08	-8.3982	0.6445	1.3851
1.0696	0.1906	1.0696	58.53	48.784	11.474	1.382	1.579	2.9837e+08	4.415	7.21	0.02	0.099	0.113	0.188	0.06	300.85	48.784	11.474	0.1	0.12	2.9837e+08	-7.8267	0.5205	1.2213
1.0007	0.1905	1.0007	58.53	48.784	11.474	1.382	1.579	2.9837e+08	4.415	7.21	0.02	0.099	0.113	0.188	0.06	300.86	48.784	11.474	0.1	0.12	2.9837e+08	-8.1202	0.7543	1.0789
0.986	0.1652	0.986	58.53	48.784	11.474	1.382	1.579	2.9837e+08	4.415	7.21	0.02	0.099	0.113	0.188	0.06	300.87	48.784	11.474	0.1	0.12	2.9837e+08	-8.2536	-0.0008	0.9137
0.8959	0.0877	0.8959	58.53	48.784	11.474	1.382	1.579	2.9837e+08	4.415	7.21	0.02	0.099	0.113	0.188	0.06	300.88	48.784	11.474	0.1	0.12	2.9837e+08	-7.5248	-0.1477	0.8904
0.7836	-0.0261	0.7836	58.53	48.784	11.474	1.382	1.579	2.9837e+08	4.415	7.21	0.02	0.099	0.113	0.188	0.06	300.89	48.784	11.474	0.1	0.12	2.9837e+08	-5.7406	-0.8719	0.8225
0.7217	-0.2209	0.7217	57.91	48.784	11.474	1.381	1.579	2.9837e+08	4.515	7.205	0.04	0.099	0.113	0.188	0.06	300.9	48.784	11.474	0.1	0.12	2.9837e+08	-4.2215	-0.655	1.2106
0.4474	-0.0085	0.4474	57.91	48.784	11.474	1.381	1.579	2.9837e+08	4.515	7.205	0.04	0.099	0.113	0.188	0.06	300.91	48.784	11.474	0.1	0.12	2.9837e+08	-1.4711	-1.5831	1.0979
0.9578	-0.2549	0.9578	57.91	48.784	11.474	1.381	1.579	2.9837e+08	4.515	7.205	0.04	0.099	0.113	0.188	0.06	300.93	48.784	11.474	0.1	0.12	2.9837e+08	-1.9903	-2.0079	1.6998
0.7508	-0.0008	0.7508	57.91	48.784	11.474	1.381	1.579	2.9837e+08	4.515	7.205	0.04	0.099	0.113	0.188	0.06	300.95	48.784	11.474	0.1	0.12	2.9837e+08	-2.4593	-2.6756	1.9763
0.8853	-0.2826	0.8853	57.91	48.784	11.474	1.381	1.579	2.9837e+08	4.515	7.205	0.04	0.099	0.113	0.188	0.06	300.97	48.784	11.474	0.1	0.12	2.9837e+08	0.2248	-3.2703	2.22
0.9646	-0.0603	0.9646	57.48	48.784	11.474	1.38	1.579	2.9837e+08	4.56	7.15	0.015	0.099	0.113	0.188	0.06	300.98	48.784	11.474	0.1	0.12	2.9837e+08	-1.8645	-2.19	1.9407
1.2943	-0.0479	1.2943	57.48	48.784	11.474	1.38	1.579	2.9837e+08	4.56	7.15	0.015	0.099	0.113	0.188	0.06	301	48.784	11.474	0.1	0.12	2.9837e+08	2.2538	-2.2335	1.9556
1.1168	-0.0145	1.1168	57.48	48.784	11.474	1.38	1.579	2.9837e+08	4.56	7.15	0.015	0.099	0.113	0.188	0.06	301.02	48.784	11.474	0.1	0.12	2.9837e+08	3.275	-1.5204	1.9581
0.7014	-0.0188	0.7014	57.48	48.784	11.474	1.38	1.579	2.9837e+08	4.56	7.15	0.015	0.099	0.113	0.188	0.06	301.03	48.784	11.474	0.1	0.12	2.9837e+08	4.5557	-1.911	1.8639
0.8751	-0.024	0.8751	57.48	48.784	11.474	1.38	1.579	2.9837e+08	4.56	7.15	0.015	0.099	0.113	0.188	0.06	301.05	48.784	11.474	0.1	0.12	2.9837e+08	1.7006	-2.2043	1.7926
0.9958	-0.0917	0.9958	57.48	48.784	11.474	1.38	1.579	2.9837e+08	4.56	7.15	0.015	0.099	0.113	0.188	0.06	301.07	48.784	11.474	0.1	0.12	2.9837e+08	1.5858	-1.9369	2.0806
0.9225	-0.1184	0.9225	58.38	48.784	11.474	1.382	1.579	2.9837e+08	4.465	7.255	0	0.099	0.113	0.188	0.06	301.09	48.784	11.474	0.11	0.12	2.9837e+08	4.8366	-2.6831	2.2041
0.9465	0.0036	0.9465	58.38	48.784	11.474	1.382	1.579	2.9837e+08	4.465	7.255	0	0.099	0.113	0.188	0.06	301.11	48.784	11.474	0.1	0.12	2.9837e+08	3.746	-1.7801	2.1213
1.057	0.0999	1.057	58.38	48.784	11.474	1.382	1.579	2.9837e+08	4.465	7.255	0	0.099	0.113	0.188	0.06	301.13	48.784	11.474	0.1	0.12	2.9837e+08	2.2011	-1.8892	1.8591
1.172	0.0722	1.172	58.38	48.784	11.474	1.382	1.579	2.9837e+08	4.465	7.255	0	0.099	0.113	0.188	0.06	301.14	48.784	11.474	0.11	0.12	2.9837e+08	4.1901	-1.4259	1.8082
1.0246	0.0958	1.0246	59.99	48.784	11.474	1.383	1.579	2.9837e+08	4.26	7.375	0.165	0.099	0.113	0.188	0.06	301.16	48.784	11.474	0.11	0.12	2.9837e+08	4.9446	-1.4785	1.6239
0.8733	0.1074	0.8733	59.99	48.784	11.474	1.383	1.579	2.9837e+08	4.26	7.375	0.165	0.099	0.113	0.188	0.06	301.17	48.784	11.474	0.11	0.12	2.9837e+08	3.7411	-1.5444	1.473
0.9818	0.0559	0.9818	59.99	48.784	11.474	1.383	1.579	2.9837e+08	4.26	7.375	0.165	0.099	0.113	0.188	0.06	301.19	48.784	11.474	0.11	0.12	2.9837e+08	3.0846	-1.3659	1.4375
0.9781	0.0757	0.9781	59.99	48.784	11.474	1.383	1.579	2.9837e+08	4.26	7.375	0.165	0.099	0.113	0.188	0.06	301.2	48.784	11.474	0.11	0.12	2.9837e+08	3.7388	-1.6923	1.4509
0.9086	0.0673	0.9086	59.99	48.784	11.474	1.383	1.579	2.9837e+08	4.26	7.375	0.165	0.099	0.113	0.188	0.06	301.22	48.784	11.474	0.11	0.12	2.9837e+08	4.2832	-1.3167	1.4217
0.9838	0.067	0.9838	59.99	48.784	11.474	1.383	1.579	2.9837e+08	4.26	7.375	0.165	0.099	0.113	0.188	0.06	301.23	48.784	11.474	0.11	0.12	2.9837e+08	4.1643	-1.5865	1.4295
1.0227	0.1592	1.0227	60.84	48.784	11.474	1.383	1.579	2.9837e+08	4.17	7.475	0.07	0.099	0.113	0.188	0.06	301.25	48.784	11.474	0.11	0.12	2.9837e+08	2.9657	-1.3877	1.5113
1.109	0.09	1.109	60.84	48.784	11.474	1.383	1.579	2.9837e+08	4.17	7.475	0.07	0.099	0.113	0.188	0.06	301.26	48.784	11.474	0.11	0.12	2.9837e+08	2.7718	-1.9252	1.5802
1.1301	0.1858	1.1301	60.84	48.784	11.474	1.383	1.579	2.9837e+08	4.17	7.475	0.07	0.099	0.113	0.188	0.06	301.28	48.784	11.474	0.11	0.12	2.9837e+08	0.8081	-1.7606	1.3178
1.3513	0.1518	1.3513	60.84	48.784	11.474	1.383	1.579	2.9837e+08	4.17	7.475	0.07	0.099	0.113	0.188	0.06	301.29	48.784	11.474	0.11	0.12	2.9837e+08	0.8303	-1.4233	1.2885
1.2714	0.3196	1.2714	60.19	48.784	11.474	1.375	1.575	2.9837e+08	4.275	7.465	0.06	0.099	0.113	0.187	0.06	301.3	48.784	11.474	0.11	0.12	2.9837e+08	0.9572	-1.3267	0.9109
1.2517	0.3084	1.2517	60.19	48.784	11.474	1.375	1.575	2.9837e+08	4.275	7.465	0.06	0.099	0.113	0.187	0.06	301.27	48.784	11.474	0.11	0.12	2.9837e+08	0.4932	-0.5811	0.6046
1.0963	0.1474	1.0963	60.19	48.784	11.474	1.375	1.575	2.9837e+08	4.275	7.465	0.06	0.099	0.113	0.187	0.06	301.27	48.784	11.474	0.11	0.12	2.9837e+08	-0.5004	-0.6157	0.3576
1.0507	0.151	1.0507	60.19	48.784	11.474	1.375	1.575	2.9837e+08	4.275	7.465	0.06	0.099	0.113	0.187	0.06	301.28	48.784	11.474	0.11	0.12	2.9837e+08	-0.6246	0.0441	0.2923
1.1612	0.1153	1.1612	60.19	48.784	11.474	1.375	1.575	2.9837e+08	4.275	7.465	0.06	0.099	0.113	0.187	0.06	301.28	48.784	11.474	0.11	0.12	2.9837e+08	-2.8464	-0.9394	0.6408
1.0555	0.1189	1.0555	60.19	48.784	11.474	1.375	1.575	2.9837e+08	4.275	7.465	0.06	0.099	0.113	0.187	0.06	301.29	48.784	11.474	0.11	0.12	2.9837e+08	-6.1117	-0.5121	0.8079
1.1529	0.0364	1.1529	59.65	48.784	11.474	1.263	1.501	2.9837e+08	4.375	7.475	0	0.091	0.108	0.175	0.06	301.31	48.784	11.474	0.11	0.12	2.9837e+08	-4.2	-0.9416	1.0659
1.1277	0.1996	1.1277	59.65	48.784	11.474	1.263	1.501	2.9837e+08	4.375	7.475	0	0.091	0.108	0.175	0.06	301.29	48.784	11.474	0.11	0.12	2.9837e+08	-6.4802	-0.5823	0.858
1.1933	0.1352	1.1933	59.65	48.784	11.474	1.263	1.501	2.9837e+08	4.375	7.475	0	0.091	0.108	0.175	0.06	301.3	48.784	11.474	0.11	0.12	2.9837e+08	-7.1946	0.0693	0.8491
1.1849	0.0807	1.1849	59.65	48.784	11.474	1.263	1.501	2.9837e+08	4.375	7.475	0	0.091	0.108	0.175	0.06	301.31	48.784	11.474	0.11	0.12	2.9837e+08	-5.324	-0.2206	0.9303
0.9798	0.1205	0.9798	59.11	48.784	11.474	1.172	1.443	2.9837e+08	4.44	7.42	-0.025	0.084	0.104	0.165	0.06	301.33	48.784	11.474	0.11	0.12	2.9837e+08	-6.1543	0.4691	1.1143
1.0015	0.0461	1.0015	59.11	48.784	11.474	1.172	1.443	2.9837e+08	4.44	7.42	-0.025	0.084	0.104	0.165	0.06	301.34	48.784	11.474	0.11	0.12	2.9837e+08	-7.7416	0.0326	1.2447
1.016	0.0531	1.016	59.11	48.784	11.474	1.172	1.443	2.9837e+08	4.44	7.42	-0.025	0.084	0.104	0.165	0.06	301.35	48.784	11.474	0.11	0.12	2.9837e+08	-7.5821	0.4768	1.4737
0.9615	0.0107	0.9615	59.11	48.784	11.474	1.172	1.443	2.9837e+08	4.44	7.42	-0.025	0.084	0.104	0.165	0.06	301.37	48.784	11.474	0.11	0.12	2.9837e+08	-5.6301	-0.0056	1.5866
0.934	0.072	0.934	59.11	48.784	11.474	1.172	1.443	2.9837e+08	4.44	7.42	-0.025	0.084	0.104	0.165	0.06	301.39	48.784	11.474	0.11	0.12	2.9837e+08	-6.2781	0.2653	1.5637
0.9283	0.0388	0.9283	59.11	48.784	11.474	1.172	1.443	2.9837e+08	4.44	7.42	-0.025	0.084	0.104	0.165	0.06	301.4	48.784	11.474	0.11	0.12	2.9837e+08	-5.317	0.1134	1.5269
0.9594	0.0081	0.9594	57.86	48.784	11.474	1.173	1.444	2.9837e+08	4.565	7.265	-0.12	0.084	0.104	0.165	0.06	301.42	48.784	11.474	0.11	0.12	2.9837e+08	-4.0625	0.0303	1.5848
0.8799	0.0121	0.8799	57.86	48.784	11.474	1.173	1.444	2.9837e+08	4.565	7.265	-0.12	0.084	0.104	0.165	0.06	301.44	48.784	11.474	0.11	0.12	2.9837e+08	-3.8642	0.1649	1.6264
0.8461	-0.0494	0.8461	57.86	48.784	11.474	1.173	1.444	2.9837e+08	4.565	7.265	-0.12	0.084	0.104	0.165	0.06	301.45	48.784	11.474	0.11	0.12	2.9837e+08	-3.5637	-0.1993	1.6882
0.8459	-0.0484	0.8459	57.86	48.784	11.474	1.173	1.444	2.9837e+08	4.565	7.265	-0.12	0.084	0.104	0.165	0.06	301.47	48.784	11.474	0.11	0.12	2.9837e+08	-3.196	-0.0807	1.7509
0.8949	-0.0811	0.8949	57.58	48.784	11.474	1.175	1.445	2.9837e+08	4.57	7.195	-0.05	0.084	0.104	0.165	0.06	301.49	48.784	11.474	0.11	0.12	2.9837e+08	-2.0082	-0.5497	1.8917
0.8647	-0.038	0.8647	57.58	48.784	11.474	1.175	1.445	2.9837e+08	4.57	7.195	-0.05	0.084	0.104	0.165	0.06	301.51	48.784	11.474	0.11	0.12	2.9837e+08	-1.9294	-0.4902	2.0044
0.9289	-0.0549	0.9289	57.58	48.784	11.474	1.175	1.445	2.9837e+08	4.57	7.195	-0.05	0.084	0.104	0.165	0.06	301.53	48.784	11.474	0.11	0.12	2.9837e+08	-1.5721	-0.5957	2.1002
0.9517	-0.0312	0.9517	57.58	48.784	11.474	1.175	1.445	2.9837e+08	4.57	7.195	-0.05	0.084	0.104	0.165	0.06	301.55	48.784	11.474	0.11	0.12	2.9837e+08	-0.9044	-0.6384	2.1504
0.922	-0.0239	0.922	57.58	48.784	11.474	1.175	1.445	2.9837e+08	4.57	7.195	-0.05	0.084	0.104	0.165	0.06	301.57	48.784	11.474	0.11	0.12	2.9837e+08	-0.6173	-0.6746	2.1933
0.9115	-0.0207	0.9115	57.58	48.784	11.474	1.175	1.445	2.9837e+08	4.57	7.195	-0.05	0.084	0.104	0.165	0.06	301.59	48.784	11.474	0.11	0.12	2.9837e+08	-0.7644	-0.8229	2.1412
0.9408	-0.0139	0.9408	58.13	48.784	11.474	1.175	1.445	2.9837e+08	4.545	7.315	-0.035	0.084	0.104	0.165	0.06	301.61	48.784	11.474	0.11	0.12	2.9837e+08	-0.1637	-0.7446	2.1344
0.9345	0.0085	0.9345	58.13	48.784	11.474	1.175	1.445	2.9837e+08	4.545	7.315	-0.035	0.084	0.104	0.165	0.06	301.63	48.784	11.474	0.11	0.12	2.9837e+08	0.5378	-0.8715	2.0674
0.9403	0.0181	0.9403	58.13	48.784	11.474	1.175	1.445	2.9837e+08	4.545	7.315	-0.035	0.084	0.104	0.165	0.06	301.65	48.784	11.474	0.11	0.12	2.9837e+08	0.311	-0.7018	1.9651
0.9804	0.0084	0.9804	58.13	48.784	11.474	1.175	1.445	2.9837e+08	4.545	7.315	-0.035	0.084	0.104	0.165	0.06	301.67	48.784	11.474	0.11	0.12	2.9837e+08	0.6424	-0.7223	1.8703
1.0373	-0.0038	1.0373	57.94	48.784	11.474	1.177	1.447	2.9837e+08	4.605	7.35	0.15	0.085	0.104	0.165	0.06	301.68	48.784	11.474	0.11	0.12	2.9837e+08	1.3907	-0.4726	1.8509
1.0388	-0.0121	1.0388	57.94	48.784	11.474	1.177	1.447	2.9837e+08	4.605	7.35	0.15	0.085	0.104	0.165	0.06	301.7	48.784	11.474	0.11	0.12	2.9837e+08	1.5985	-0.3325	1.8536
1.0753	-0.005	1.0753	57.94	48.784	11.474	1.177	1.447	2.9837e+08	4.605	7.35	0.15	0.085	0.104	0.165	0.06	301.72	48.784	11.474	0.11	0.12	2.9837e+08	1.7606	-0.0378	1.8571
1.1117	-0.0179	1.1117	57.94	48.784	11.474	1.177	1.447	2.9837e+08	4.605	7.35	0.15	0.085	0.104	0.165	0.06	301.74	48.784	11.474	0.11	0.12	2.9837e+08	2.576	0.2487	1.9378
1.0769	-0.0053	1.0769	57.94	48.784	11.474	1.177	1.447	2.9837e+08	4.605	7.35	0.15	0.085	0.104	0.165	0.06	301.76	48.784	11.474	0.11	0.12	2.9837e+08	3.1484	0.5256	1.9609
1.075	0.0135	1.075	59.14	48.784	11.474	1.175	1.445	2.9837e+08	4.405	7.375	0.095	0.084	0.104	0.165	0.06	301.78	48.784	11.474	0.11	0.12	2.9837e+08	3.1192	0.9222	1.9815
1.0431	0.0066	1.0431	59.14	48.784	11.474	1.175	1.445	2.9837e+08	4.405	7.375	0.095	0.084	0.104	0.165	0.06	301.8	48.784	11.474	0.11	0.12	2.9837e+08	3.3841	1.0488	2.0012
1.0143	0.029	1.0143	59.14	48.784	11.474	1.175	1.445	2.9837e+08	4.405	7.375	0.095	0.084	0.104	0.165	0.06	301.82	48.784	11.474	0.11	0.12	2.9837e+08	3.4008	1.1921	1.942
1.0688	0.0603	1.0688	59.14	48.784	11.474	1.175	1.445	2.9837e+08	4.405	7.375	0.095	0.084	0.104	0.165	0.06	301.84	48.784	11.474	0.11	0.12	2.9837e+08	2.6048	1.3415	1.8546
1.1131	0.0643	1.1131	59.14	48.784	11.474	1.175	1.445	2.9837e+08	4.405	7.375	0.095	0.084	0.104	0.165	0.06	301.86	48.784	11.474	0.11	0.12	2.9837e+08	2.5563	1.5697	1.8375
1.1272	0.0874	1.1272	59.46	48.784	11.474	1.174	1.445	2.9837e+08	4.375	7.41	0.19	0.084	0.104	0.165	0.06	301.88	48.784	11.474	0.11	0.12	2.9837e+08	3.1364	1.7636	1.8043
1.058	0.1263	1.058	59.46	48.784	11.474	1.174	1.445	2.9837e+08	4.375	7.41	0.19	0.084	0.104	0.165	0.06	301.9	48.784	11.474	0.11	0.12	2.9837e+08	2.637	1.9776	1.726
1.0073	0.1166	1.0073	59.46	48.784	11.474	1.174	1.445	2.9837e+08	4.375	7.41	0.19	0.084	0.104	0.165	0.06	301.91	48.784	11.474	0.11	0.12	2.9837e+08	2.136	2.0989	1.6054
0.9796	0.1162	0.9796	59.46	48.784	11.474	1.174	1.445	2.9837e+08	4.375	7.41	0.19	0.084	0.104	0.165	0.06	301.93	48.784	11.474	0.11	0.12	2.9837e+08	2.1538	1.955	1.4928
0.9238	0.1184	0.9238	59.46	48.784	11.474	1.174	1.445	2.9837e+08	4.375	7.41	0.19	0.084	0.104	0.165	0.06	301.94	48.784	11.474	0.11	0.12	2.9837e+08	1.7032	1.7237	1.421
0.9132	0.1049	0.9132	59.46	48.784	11.474	1.174	1.445	2.9837e+08	4.375	7.41	0.19	0.084	0.104	0.165	0.06	301.96	48.784	11.474	0.11	0.12	2.9837e+08	0.9667	1.6016	1.3595
0.9626	0.0985	0.9626	59.05	48.784	11.474	1.173	1.444	2.9837e+08	4.435	7.4	-0.085	0.084	0.104	0.165	0.06	301.97	48.784	11.474	0.11	0.12	2.9837e+08	0.2969	1.4753	1.2951
1.0155	0.0708	1.0155	59.05	48.784	11.474	1.173	1.444	2.9837e+08	4.435	7.4	-0.085	0.084	0.104	0.165	0.06	301.99	48.784	11.474	0.11	0.12	2.9837e+08	0.6727	1.3482	1.2842
1.0544	0.1077	1.0544	59.05	48.784	11.474	1.173	1.444	2.9837e+08	4.435	7.4	-0.085	0.084	0.104	0.165	0.06	302	48.784	11.474	0.11	0.12	2.9837e+08	0.4537	1.3154	1.2966
1.0102	0.0854	1.0102	59.05	48.784	11.474	1.173	1.444	2.9837e+08	4.435	7.4	-0.085	0.084	0.104	0.165	0.06	302.01	48.784	11.474	0.11	0.12	2.9837e+08	-0.5184	1.3618	1.3127
1.0341	0.0257	1.0341	59.05	48.784	11.474	1.173	1.444	2.9837e+08	4.435	7.4	-0.085	0.084	0.104	0.165	0.06	302.03	48.784	11.474	0.11	0.12	2.9837e+08	0.2102	1.5784	1.3353
0.983	0.0751	0.983	58.73	48.784	11.474	1.173	1.444	2.9837e+08	4.475	7.37	-0.155	0.084	0.104	0.165	0.06	302.05	48.784	11.474	0.11	0.12	2.9837e+08	1.1706	1.3357	1.4608
0.9011	0.0684	0.9011	58.73	48.784	11.474	1.173	1.444	2.9837e+08	4.475	7.37	-0.155	0.084	0.104	0.165	0.06	302.06	48.784	11.474	0.11	0.12	2.9837e+08	-0.8724	1.1774	1.4379
0.9681	0.0672	0.9681	58.73	48.784	11.474	1.173	1.444	2.9837e+08	4.475	7.37	-0.155	0.084	0.104	0.165	0.06	302.08	48.784	11.474	0.11	0.12	2.9837e+08	-1.4084	1.0755	1.4513
1.0302	0.0481	1.0302	58.73	48.784	11.474	1.173	1.444	2.9837e+08	4.475	7.37	-0.155	0.084	0.104	0.165	0.06	302.09	48.784	11.474	0.11	0.12	2.9837e+08	-0.1549	0.7567	1.5624
0.9294	0.0688	0.9294	58.56	48.784	11.474	1.171	1.443	2.9837e+08	4.555	7.45	-0.045	0.084	0.104	0.165	0.06	302.11	48.784	11.474	0.11	0.12	2.9837e+08	-0.5442	0.7613	1.5682
0.9573	0.068	0.9573	58.56	48.784	11.474	1.171	1.443	2.9837e+08	4.555	7.45	-0.045	0.084	0.104	0.165	0.06	302.13	48.784	11.474	0.11	0.12	2.9837e+08	-1.1792	0.6796	1.553
1.0178	0.0526	1.0178	58.56	48.784	11.474	1.171	1.443	2.9837e+08	4.555	7.45	-0.045	0.084	0.104	0.165	0.06	302.14	48.784	11.474	0.11	0.12	2.9837e+08	-1.027	0.6773	1.5947
0.9833	0.0612	0.9833	58.56	48.784	11.474	1.171	1.443	2.9837e+08	4.555	7.45	-0.045	0.084	0.104	0.165	0.06	302.16	48.784	11.474	0.11	0.12	2.9837e+08	-0.7593	0.5534	1.6163
0.9394	0.0511	0.9394	58.56	48.784	11.474	1.171	1.443	2.9837e+08	4.555	7.45	-0.045	0.084	0.104	0.165	0.06	302.18	48.784	11.474	0.11	0.12	2.9837e+08	-1.0181	0.3766	1.6138
0.9214	0.0615	0.9214	58.19	48.784	11.474	1.17	1.443	2.9837e+08	4.6	7.415	0.12	0.084	0.104	0.164	0.06	302.19	48.784	11.474	0.11	0.12	2.9837e+08	-1.49	0.3137	1.563
0.9506	0.0462	0.9506	58.19	48.784	11.474	1.17	1.443	2.9837e+08	4.6	7.415	0.12	0.084	0.104	0.164	0.06	302.21	48.784	11.474	0.11	0.12	2.9837e+08	-0.9209	0.1195	1.5774
0.94	0.0523	0.94	58.19	48.784	11.474	1.17	1.443	2.9837e+08	4.6	7.415	0.12	0.084	0.104	0.164	0.06	302.22	48.784	11.474	0.11	0.12	2.9837e+08	-0.7265	-0.012	1.5534
0.9227	0.0426	0.9227	58.19	48.784	11.474	1.17	1.443	2.9837e+08	4.6	7.415	0.12	0.084	0.104	0.164	0.06	302.24	48.784	11.474	0.11	0.12	2.9837e+08	-0.9045	-0.1956	1.5061
0.9558	0.0459	0.9558	58.19	48.784	11.474	1.17	1.443	2.9837e+08	4.6	7.415	0.12	0.084	0.104	0.164	0.06	302.25	48.784	11.474	0.11	0.12	2.9837e+08	-0.7145	-0.3007	1.5141
0.9441	0.0402	0.9441	58.19	48.784	11.474	1.17	1.443	2.9837e+08	4.6	7.415	0.12	0.084	0.104	0.164	0.06	302.27	48.784	11.474	0.11	0.12	2.9837e+08	-0.6378	-0.5027	1.5094
0.943	0.038	0.943	58.21	48.784	11.474	1.168	1.443	2.9837e+08	4.575	7.38	0.195	0.084	0.104	0.164	0.06	302.28	48.784	11.474	0.11	0.12	2.9837e+08	-0.8101	-0.5264	1.4825
0.9615	0.0488	0.9615	58.21	48.784	11.474	1.168	1.443	2.9837e+08	4.575	7.38	0.195	0.084	0.104	0.164	0.06	302.3	48.784	11.474	0.11	0.12	2.9837e+08	-0.5499	-0.66	1.44
0.9367	0.0342	0.9367	58.21	48.784	11.474	1.168	1.443	2.9837e+08	4.575	7.38	0.195	0.084	0.104	0.164	0.06	302.31	48.784	11.474	0.11	0.12	2.9837e+08	-0.0404	-0.776	1.4282
0.9228	0.0478	0.9228	58.21	48.784	11.474	1.168	1.443	2.9837e+08	4.575	7.38	0.195	0.084	0.104	0.164	0.06	302.33	48.784	11.474	0.11	0.12	2.9837e+08	-0.4822	-0.8892	1.3918
0.9779	0.0301	0.9779	57.24	48.784	11.474	1.168	1.443	2.9837e+08	4.66	7.245	0.06	0.084	0.104	0.164	0.06	302.34	48.784	11.474	0.11	0.12	2.9837e+08	-0.4604	-0.9215	1.3742
0.9882	0.0182	0.9882	57.24	48.784	11.474	1.168	1.443	2.9837e+08	4.66	7.245	0.06	0.084	0.104	0.164	0.06	302.35	48.784	11.474	0.11	0.12	2.9837e+08	0.2381	-1.0849	1.3837
0.9661	0.0152	0.9661	57.24	48.784	11.474	1.168	1.443	2.9837e+08	4.66	7.245	0.06	0.084	0.104	0.164	0.06	302.36	48.784	11.474	0.11	0.12	2.9837e+08	0.3733	-1.165	1.4099
0.9768	0.022	0.9768	57.24	48.784	11.474	1.168	1.443	2.9837e+08	4.66	7.245	0.06	0.084	0.104	0.164	0.06	302.38	48.784	11.474	0.11	0.12	2.9837e+08	0.1397	-1.219	1.4202
1.0083	0.0262	1.0083	57.24	48.784	11.474	1.168	1.443	2.9837e+08	4.66	7.245	0.06	0.084	0.104	0.164	0.06	302.39	48.784	11.474	0.11	0.12	2.9837e+08	0.4624	-1.24	1.4421
1.0272	0.0198	1.0272	57.24	48.784	11.474	1.168	1.443	2.9837e+08	4.66	7.245	0.06	0.084	0.104	0.164	0.06	302.41	48.784	11.474	0.11	0.12	2.9837e+08	0.9473	-1.1041	1.4619
0.9983	0.0254	0.9983	57.59	48.784	11.474	1.167	1.442	2.9837e+08	4.675	7.36	-0.015	0.084	0.104	0.164	0.06	302.41	48.784	11.474	0.11	0.12	2.9837e+08	0.8673	-1.1667	1.4579
1.0133	0.0283	1.0133	57.59	48.784	11.474	1.167	1.442	2.9837e+08	4.675	7.36	-0.015	0.084	0.104	0.164	0.06	302.43	48.784	11.474	0.11	0.12	2.9837e+08	0.5117	-0.9583	1.4384
1.057	0.0241	1.057	57.59	48.784	11.474	1.167	1.442	2.9837e+08	4.675	7.36	-0.015	0.084	0.104	0.164	0.06	302.44	48.784	11.474	0.11	0.12	2.9837e+08	0.6399	-0.9391	1.4564
1.055	0.018	1.055	57.59	48.784	11.474	1.167	1.442	2.9837e+08	4.675	7.36	-0.015	0.084	0.104	0.164	0.06	302.46	48.784	11.474	0.11	0.12	2.9837e+08	0.8961	-0.7515	1.4906
1.0447	0.0307	1.0447	57.59	48.784	11.474	1.167	1.442	2.9837e+08	4.675	7.36	-0.015	0.084	0.104	0.164	0.06	302.47	48.784	11.474	0.11	0.12	2.9837e+08	1.322	-0.6305	1.5606
1.0088	0.0519	1.0088	57.45	48.784	11.474	1.165	1.442	2.9837e+08	4.73	7.405	-0.005	0.084	0.104	0.164	0.06	302.48	48.784	11.474	0.11	0.12	2.9837e+08	0.9036	-0.6662	1.5379
1.0217	0.0459	1.0217	57.45	48.784	11.474	1.165	1.442	2.9837e+08	4.73	7.405	-0.005	0.084	0.104	0.164	0.06	302.5	48.784	11.474	0.11	0.12	2.9837e+08	0.5219	-0.4333	1.5051
1.054	0.0511	1.054	57.45	48.784	11.474	1.165	1.442	2.9837e+08	4.73	7.405	-0.005	0.084	0.104	0.164	0.06	302.51	48.784	11.474	0.11	0.12	2.9837e+08	0.994	-0.5593	1.4944
1.0227	0.0569	1.0227	57.45	48.784	11.474	1.165	1.442	2.9837e+08	4.73	7.405	-0.005	0.084	0.104	0.164	0.06	302.53	48.784	11.474	0.11	0.12	2.9837e+08	0.8337	-0.3103	1.4907
1.0199	0.0586	1.0199	57.45	48.784	11.474	1.165	1.442	2.9837e+08	4.73	7.405	-0.005	0.084	0.104	0.164	0.06	302.54	48.784	11.474	0.11	0.12	2.9837e+08	0.485	-0.3257	1.4213
1.0707	0.0516	1.0707	57.66	48.784	11.474	1.166	1.442	2.9837e+08	4.625	7.305	0.01	0.084	0.104	0.164	0.06	302.55	48.784	11.474	0.11	0.13	2.9837e+08	0.5522	-0.1534	1.4411
1.0643	0.0727	1.0643	57.66	48.784	11.474	1.166	1.442	2.9837e+08	4.625	7.305	0.01	0.084	0.104	0.164	0.06	302.57	48.784	11.474	0.11	0.12	2.9837e+08	0.6088	-0.0136	1.4006
1.0529	0.0716	1.0529	57.66	48.784	11.474	1.166	1.442	2.9837e+08	4.625	7.305	0.01	0.084	0.104	0.164	0.06	302.58	48.784	11.474	0.11	0.12	2.9837e+08	0.4515	0.0956	1.3494
1.0691	0.0575	1.0691	57.66	48.784	11.474	1.166	1.442	2.9837e+08	4.625	7.305	0.01	0.084	0.104	0.164	0.06	302.6	48.784	11.474	0.11	0.13	2.9837e+08	0.4677	0.4686	1.3485
1.03	0.0721	1.03	57.94	48.784	11.474	1.166	1.442	2.9837e+08	4.645	7.415	-0.025	0.084	0.104	0.164	0.06	302.61	48.784	11.474	0.11	0.13	2.9837e+08	0.7868	0.4005	1.3275
0.9836	0.0585	0.9836	57.94	48.784	11.474	1.166	1.442	2.9837e+08	4.645	7.415	-0.025	0.084	0.104	0.164	0.06	302.62	48.784	11.474	0.11	0.12	2.9837e+08	0.7338	0.5545	1.2953
0.9954	0.0655	0.9954	57.94	48.784	11.474	1.166	1.442	2.9837e+08	4.645	7.415	-0.025	0.084	0.104	0.164	0.06	302.64	48.784	11.474	0.11	0.13	2.9837e+08	0.3135	0.4277	1.2557
1.009	0.0631	1.009	57.94	48.784	11.474	1.166	1.442	2.9837e+08	4.645	7.415	-0.025	0.084	0.104	0.164	0.06	302.65	48.784	11.474	0.11	0.13	2.9837e+08	0.2654	0.4854	1.2121
1.0385	0.0502	1.0385	57.94	48.784	11.474	1.166	1.442	2.9837e+08	4.645	7.415	-0.025	0.084	0.104	0.164	0.06	302.66	48.784	11.474	0.11	0.13	2.9837e+08	0.7174	0.516	1.17
1.0199	0.0595	1.0199	57.94	48.784	11.474	1.166	1.442	2.9837e+08	4.645	7.415	-0.025	0.084	0.104	0.164	0.06	302.67	48.784	11.474	0.11	0.13	2.9837e+08	0.4983	0.5984	1.1641
1.0455	0.0379	1.0455	58.56	48.784	11.474	1.166	1.442	2.9837e+08	4.56	7.46	0.17	0.084	0.104	0.164	0.06	302.69	48.784	11.474	0.11	0.13	2.9837e+08	0.1875	0.8154	1.1788
1.0424	0.0378	1.0424	58.56	48.784	11.474	1.166	1.442	2.9837e+08	4.56	7.46	0.17	0.084	0.104	0.164	0.06	302.7	48.784	11.474	0.11	0.13	2.9837e+08	0.5318	0.644	1.2088
0.999	0.0454	0.999	58.56	48.784	11.474	1.166	1.442	2.9837e+08	4.56	7.46	0.17	0.084	0.104	0.164	0.06	302.72	48.784	11.474	0.11	0.13	2.9837e+08	0.6052	0.7253	1.2282
0.9913	0.0389	0.9913	58.56	48.784	11.474	1.166	1.442	2.9837e+08	4.56	7.46	0.17	0.084	0.104	0.164	0.06	302.73	48.784	11.474	0.11	0.13	2.9837e+08	0.1126	0.6072	1.2082
1.0116	0.0406	1.0116	57.78	48.784	11.474	1.165	1.441	2.9837e+08	4.655	7.385	0.17	0.084	0.104	0.164	0.06	302.74	48.784	11.474	0.11	0.13	2.9837e+08	0.1146	0.7233	1.1783
1.0295	0.0431	1.0295	57.78	48.784	11.474	1.165	1.441	2.9837e+08	4.655	7.385	0.17	0.084	0.104	0.164	0.06	302.75	48.784	11.474	0.11	0.13	2.9837e+08	0.6879	0.6342	1.1994
0.9821	0.0587	0.9821	57.78	48.784	11.474	1.165	1.441	2.9837e+08	4.655	7.385	0.17	0.084	0.104	0.164	0.06	302.77	48.784	11.474	0.11	0.13	2.9837e+08	0.314	0.6419	1.1886
0.9899	0.0438	0.9899	57.78	48.784	11.474	1.165	1.441	2.9837e+08	4.655	7.385	0.17	0.084	0.104	0.164	0.06	302.78	48.784	11.474	0.11	0.13	2.9837e+08	-0.4627	0.5895	1.206
1.0424	0.0352	1.0424	57.78	48.784	11.474	1.165	1.441	2.9837e+08	4.655	7.385	0.17	0.084	0.104	0.164	0.06	302.79	48.784	11.474	0.11	0.13	2.9837e+08	-0.3206	0.5979	1.2136
1.0117	0.0411	1.0117	57.78	48.784	11.474	1.165	1.441	2.9837e+08	4.655	7.385	0.17	0.084	0.104	0.164	0.06	302.8	48.784	11.474	0.11	0.13	2.9837e+08	0.3155	0.5569	1.2448
0.972	0.0495	0.972	57.92	48.784	11.474	1.167	1.441	2.9837e+08	4.64	7.405	0.095	0.084	0.104	0.164	0.06	302.82	48.784	11.474	0.11	0.13	2.9837e+08	0.1505	0.457	1.2276
0.9853	0.064	0.9853	57.92	48.784	11.474	1.167	1.441	2.9837e+08	4.64	7.405	0.095	0.084	0.104	0.164	0.06	302.83	48.784	11.474	0.11	0.13	2.9837e+08	-0.3762	0.4708	1.1902
1.005	0.0462	1.005	57.92	48.784	11.474	1.167	1.441	2.9837e+08	4.64	7.405	0.095	0.084	0.104	0.164	0.06	302.84	48.784	11.474	0.11	0.13	2.9837e+08	-0.0403	0.3212	1.1749
0.9903	0.0507	0.9903	57.92	48.784	11.474	1.167	1.441	2.9837e+08	4.64	7.405	0.095	0.084	0.104	0.164	0.06	302.85	48.784	11.474	0.11	0.13	2.9837e+08	0.3046	0.3195	1.1438
0.936	0.0511	0.936	57.43	48.784	11.474	1.169	1.443	2.9837e+08	4.685	7.335	0.17	0.084	0.104	0.164	0.06	302.86	48.784	11.474	0.11	0.13	2.9837e+08	0.1311	0.0897	1.127
0.9513	0.0487	0.9513	57.43	48.784	11.474	1.169	1.443	2.9837e+08	4.685	7.335	0.17	0.084	0.104	0.164	0.06	302.88	48.784	11.474	0.11	0.13	2.9837e+08	-0.3599	0.1048	1.0926
0.9829	0.0472	0.9829	57.43	48.784	11.474	1.169	1.443	2.9837e+08	4.685	7.335	0.17	0.084	0.104	0.164	0.06	302.89	48.784	11.474	0.11	0.13	2.9837e+08	0.1153	-0.1367	1.0616
0.9544	0.0595	0.9544	57.43	48.784	11.474	1.169	1.443	2.9837e+08	4.685	7.335	0.17	0.084	0.104	0.164	0.06	302.9	48.784	11.474	0.11	0.13	2.9837e+08	0.3031	-0.2435	1.0248
0.9422	0.0528	0.9422	57.43	48.784	11.474	1.169	1.443	2.9837e+08	4.685	7.335	0.17	0.084	0.104	0.164	0.06	302.91	48.784	11.474	0.11	0.13	2.9837e+08	0.0249	-0.3182	1.0032
0.9724	0.0601	0.9724	57.43	48.784	11.474	1.169	1.443	2.9837e+08	4.685	7.335	0.17	0.084	0.104	0.164	0.06	302.92	48.784	11.474	0.11	0.13	2.9837e+08	-0.0661	-0.4434	0.9608
0.9736	0.0538	0.9736	56.7	48.784	11.474	1.173	1.445	2.9837e+08	4.78	7.275	0.105	0.084	0.104	0.165	0.06	302.92	48.784	11.474	0.11	0.13	2.9837e+08	-0.0127	-0.5171	0.955
0.9696	0.0479	0.9696	56.7	48.784	11.474	1.173	1.445	2.9837e+08	4.78	7.275	0.105	0.084	0.104	0.165	0.06	302.94	48.784	11.474	0.11	0.13	2.9837e+08	-0.0579	-0.666	0.9398
0.9627	0.0507	0.9627	56.7	48.784	11.474	1.173	1.445	2.9837e+08	4.78	7.275	0.105	0.084	0.104	0.165	0.06	302.95	48.784	11.474	0.11	0.13	2.9837e+08	-0.3113	-0.6597	0.9167
0.9827	0.0542	0.9827	56.7	48.784	11.474	1.173	1.445	2.9837e+08	4.78	7.275	0.105	0.084	0.104	0.165	0.06	302.96	48.784	11.474	0.11	0.13	2.9837e+08	-0.1874	-0.7492	0.882
0.9773	0.0533	0.9773	57.48	48.784	11.474	1.389	1.588	2.9837e+08	4.69	7.355	0.03	0.1	0.114	0.189	0.06	302.97	48.784	11.474	0.11	0.13	2.9837e+08	-0.0156	-0.7619	0.8782
0.9535	0.0526	0.9535	57.48	48.784	11.474	1.389	1.588	2.9837e+08	4.69	7.355	0.03	0.1	0.114	0.189	0.06	302.96	48.784	11.474	0.11	0.13	2.9837e+08	-0.1797	-0.8239	0.8553
0.9574	0.0523	0.9574	57.48	48.784	11.474	1.389	1.588	2.9837e+08	4.69	7.355	0.03	0.1	0.114	0.189	0.06	302.97	48.784	11.474	0.11	0.13	2.9837e+08	-0.435	-0.8971	0.8252
0.9651	0.033	0.9651	57.48	48.784	11.474	1.389	1.588	2.9837e+08	4.69	7.355	0.03	0.1	0.114	0.189	0.06	302.98	48.784	11.474	0.11	0.13	2.9837e+08	-0.1264	-0.9289	0.8183
0.9599	0.0389	0.9599	57.48	48.784	11.474	1.389	1.588	2.9837e+08	4.69	7.355	0.03	0.1	0.114	0.189	0.06	302.99	48.784	11.474	0.11	0.13	2.9837e+08	-0.0939	-1.0677	0.7946
0.9932	0.0308	0.9932	57.48	48.784	11.474	1.389	1.588	2.9837e+08	4.69	7.355	0.03	0.1	0.114	0.189	0.06	303	48.784	11.474	0.11	0.13	2.9837e+08	-0.4653	-0.9933	0.7986
1.0374	0.0192	1.0374	57.14	48.784	11.474	1.174	1.463	2.9837e+08	4.72	7.305	-0.02	0.084	0.105	0.167	0.06	303	48.784	11.474	0.11	0.13	2.9837e+08	-0.0935	-0.9843	0.822
1.0262	0.0204	1.0262	57.14	48.784	11.474	1.174	1.463	2.9837e+08	4.72	7.305	-0.02	0.084	0.105	0.167	0.06	303.01	48.784	11.474	0.11	0.13	2.9837e+08	0.513	-0.9401	0.8527
1.0103	0.0434	1.0103	57.14	48.784	11.474	1.174	1.463	2.9837e+08	4.72	7.305	-0.02	0.084	0.105	0.167	0.06	303.02	48.784	11.474	0.11	0.13	2.9837e+08	-0.0282	-0.8113	0.8972
1.0179	0.0142	1.0179	57.14	48.784	11.474	1.174	1.463	2.9837e+08	4.72	7.305	-0.02	0.084	0.105	0.167	0.06	303.03	48.784	11.474	0.11	0.13	2.9837e+08	-0.2688	-0.7479	0.8916
1.0285	0.025	1.0285	56.79	48.784	11.474	1.172	1.444	2.9837e+08	4.765	7.28	0.14	0.084	0.104	0.165	0.06	303.03	48.784	11.474	0.11	0.13	2.9837e+08	0.1739	-0.661	0.9126
1.0187	0.0354	1.0187	56.79	48.784	11.474	1.172	1.444	2.9837e+08	4.765	7.28	0.14	0.084	0.104	0.165	0.06	303.05	48.784	11.474	0.11	0.13	2.9837e+08	0.0049	-0.574	0.9285
1.0274	0.0366	1.0274	56.79	48.784	11.474	1.172	1.444	2.9837e+08	4.765	7.28	0.14	0.084	0.104	0.165	0.06	303.06	48.784	11.474	0.11	0.13	2.9837e+08	-0.2499	-0.5021	0.9635
1.042	0.0361	1.042	56.79	48.784	11.474	1.172	1.444	2.9837e+08	4.765	7.28	0.14	0.084	0.104	0.165	0.06	303.06	48.784	11.474	0.11	0.13	2.9837e+08	-0.2163	-0.4756	0.9637
1.0505	0.0463	1.0505	56.79	48.784	11.474	1.172	1.444	2.9837e+08	4.765	7.28	0.14	0.084	0.104	0.165	0.06	303.07	48.784	11.474	0.11	0.13	2.9837e+08	-0.0398	-0.4084	0.9245
1.033	0.0519	1.033	56.79	48.784	11.474	1.172	1.444	2.9837e+08	4.765	7.28	0.14	0.084	0.104	0.165	0.06	303.08	48.784	11.474	0.11	0.13	2.9837e+08	-0.2906	-0.3357	0.9361
1.0229	0.0422	1.0229	57.43	48.784	11.474	1.173	1.444	2.9837e+08	4.73	7.4	-0.01	0.084	0.104	0.165	0.06	303.09	48.784	11.474	0.11	0.13	2.9837e+08	-0.4272	-0.2406	0.9122
1.0234	0.0523	1.0234	57.43	48.784	11.474	1.173	1.444	2.9837e+08	4.73	7.4	-0.01	0.084	0.104	0.165	0.06	303.09	48.784	11.474	0.11	0.13	2.9837e+08	-0.3774	-0.1157	0.8602
1.037	0.0449	1.037	57.43	48.784	11.474	1.173	1.444	2.9837e+08	4.73	7.4	-0.01	0.084	0.104	0.165	0.06	303.1	48.784	11.474	0.11	0.13	2.9837e+08	-0.3564	-0.0115	0.8067
1.038	0.0504	1.038	57.43	48.784	11.474	1.173	1.444	2.9837e+08	4.73	7.4	-0.01	0.084	0.104	0.165	0.06	303.11	48.784	11.474	0.11	0.13	2.9837e+08	-0.3198	0.1056	0.8229
1.0337	0.0421	1.0337	57.43	48.784	11.474	1.173	1.444	2.9837e+08	4.73	7.4	-0.01	0.084	0.104	0.165	0.06	303.12	48.784	11.474	0.11	0.13	2.9837e+08	0.0076	0.2137	0.8055
1.0441	0.0504	1.0441	57.12	48.784	11.474	1.174	1.445	2.9837e+08	4.765	7.37	0.185	0.084	0.104	0.165	0.06	303.12	48.784	11.474	0.11	0.13	2.9837e+08	-0.1041	0.3241	0.7941
1.0518	0.047	1.0518	57.12	48.784	11.474	1.174	1.445	2.9837e+08	4.765	7.37	0.185	0.084	0.104	0.165	0.06	303.13	48.784	11.474	0.11	0.13	2.9837e+08	-0.0432	0.5281	0.7552
1.0307	0.0367	1.0307	57.12	48.784	11.474	1.174	1.445	2.9837e+08	4.765	7.37	0.185	0.084	0.104	0.165	0.06	303.13	48.784	11.474	0.11	0.13	2.9837e+08	0.2333	0.5426	0.7698
1.0028	0.0503	1.0028	57.12	48.784	11.474	1.174	1.445	2.9837e+08	4.765	7.37	0.185	0.084	0.104	0.165	0.06	303.14	48.784	11.474	0.11	0.13	2.9837e+08	-0.0177	0.6519	0.7538
1.0183	0.0533	1.0183	57.12	48.784	11.474	1.174	1.445	2.9837e+08	4.765	7.37	0.185	0.084	0.104	0.165	0.06	303.15	48.784	11.474	0.11	0.13	2.9837e+08	-0.2577	0.6222	0.7475
1.0333	0.0398	1.0333	58.11	48.784	11.474	1.393	1.588	2.9837e+08	4.625	7.435	-0.15	0.1	0.114	0.189	0.06	303.16	48.784	11.474	0.11	0.13	2.9837e+08	-0.248	0.6546	0.7346
1.0353	0.0503	1.0353	58.11	48.784	11.474	1.393	1.588	2.9837e+08	4.625	7.435	-0.15	0.1	0.114	0.189	0.06	303.15	48.784	11.474	0.11	0.13	2.9837e+08	-0.1621	0.8583	0.7271
1.0208	0.0361	1.0208	58.11	48.784	11.474	1.393	1.588	2.9837e+08	4.625	7.435	-0.15	0.1	0.114	0.189	0.06	303.15	48.784	11.474	0.11	0.13	2.9837e+08	-0.0061	0.8653	0.7181
1.0002	0.0413	1.0002	58.11	48.784	11.474	1.393	1.588	2.9837e+08	4.625	7.435	-0.15	0.1	0.114	0.189	0.06	303.16	48.784	11.474	0.11	0.13	2.9837e+08	-0.1419	1.064	0.7131
1.006	0.0346	1.006	58.11	48.784	11.474	1.393	1.588	2.9837e+08	4.625	7.435	-0.15	0.1	0.114	0.189	0.06	303.17	48.784	11.474	0.11	0.13	2.9837e+08	-0.0416	1.0069	0.7391
1.0078	0.0335	1.0078	58.09	48.784	11.474	1.608	1.615	2.9837e+08	4.62	7.42	-0.045	0.116	0.116	0.206	0.06	303.18	48.784	11.474	0.11	0.13	2.9837e+08	0.0582	1.065	0.7272
0.9805	0.0274	0.9805	58.09	48.784	11.474	1.608	1.615	2.9837e+08	4.62	7.42	-0.045	0.116	0.116	0.206	0.06	303.16	48.784	11.474	0.11	0.13	2.9837e+08	0.2788	0.9879	0.6975
0.9753	0.0341	0.9753	58.09	48.784	11.474	1.608	1.615	2.9837e+08	4.62	7.42	-0.045	0.116	0.116	0.206	0.06	303.17	48.784	11.474	0.11	0.13	2.9837e+08	0.1888	0.9812	0.6879
0.9803	0.028	0.9803	58.09	48.784	11.474	1.608	1.615	2.9837e+08	4.62	7.42	-0.045	0.116	0.116	0.206	0.06	303.18	48.784	11.474	0.11	0.13	2.9837e+08	-0.1328	0.9518	0.6855
0.9944	0.0208	0.9944	57.87	48.784	11.474	1.608	1.615	2.9837e+08	4.7	7.48	0.145	0.116	0.116	0.206	0.06	303.19	48.784	11.474	0.11	0.13	2.9837e+08	0.2163	0.9762	0.7423
0.9799	0.0191	0.9799	57.87	48.784	11.474	1.608	1.615	2.9837e+08	4.7	7.48	0.145	0.116	0.116	0.206	0.06	303.17	48.784	11.474	0.11	0.13	2.9837e+08	0.2967	0.9982	0.7651
0.9673	0.0281	0.9673	57.87	48.784	11.474	1.608	1.615	2.9837e+08	4.7	7.48	0.145	0.116	0.116	0.206	0.06	303.18	48.784	11.474	0.11	0.13	2.9837e+08	0.1258	0.9539	0.76
0.9929	0.0311	0.9929	57.87	48.784	11.474	1.608	1.615	2.9837e+08	4.7	7.48	0.145	0.116	0.116	0.206	0.06	303.19	48.784	11.474	0.11	0.13	2.9837e+08	0.0859	0.9645	0.7923
0.991	0.0247	0.991	57.87	48.784	11.474	1.608	1.615	2.9837e+08	4.7	7.48	0.145	0.116	0.116	0.206	0.06	303.2	48.784	11.474	0.11	0.13	2.9837e+08	0.4509	0.9303	0.79
0.9743	0.0443	0.9743	57.03	48.784	11.474	1.608	1.615	2.9837e+08	4.8	7.405	-0.015	0.116	0.116	0.206	0.06	303.21	48.784	11.474	0.11	0.13	2.9837e+08	0.3697	0.843	0.7658
0.9674	0.0425	0.9674	57.03	48.784	11.474	1.608	1.615	2.9837e+08	4.8	7.405	-0.015	0.116	0.116	0.206	0.06	303.21	48.784	11.474	0.11	0.13	2.9837e+08	0.0257	0.8383	0.7066
0.9794	0.0259	0.9794	57.03	48.784	11.474	1.608	1.615	2.9837e+08	4.8	7.405	-0.015	0.116	0.116	0.206	0.06	303.22	48.784	11.474	0.11	0.13	2.9837e+08	0.167	0.848	0.7264
0.9715	0.0423	0.9715	57.03	48.784	11.474	1.608	1.615	2.9837e+08	4.8	7.405	-0.015	0.116	0.116	0.206	0.06	303.22	48.784	11.474	0.11	0.13	2.9837e+08	0.3968	0.8553	0.7099
0.9617	0.0457	0.9617	57.03	48.784	11.474	1.608	1.615	2.9837e+08	4.8	7.405	-0.015	0.116	0.116	0.206	0.06	303.23	48.784	11.474	0.11	0.13	2.9837e+08	0.3269	0.7968	0.6776
0.9634	0.0467	0.9634	57.03	48.784	11.474	1.608	1.615	2.9837e+08	4.8	7.405	-0.015	0.116	0.116	0.206	0.06	303.24	48.784	11.474	0.11	0.13	2.9837e+08	0.1044	0.7035	0.6813
0.9994	0.051	0.9994	56.19	48.784	11.474	1.608	1.614	2.9837e+08	4.895	7.315	0.07	0.116	0.116	0.206	0.06	303.24	48.784	11.474	0.11	0.13	2.9837e+08	-0.154	0.6792	0.6314
1.0235	0.0329	1.0235	56.19	48.784	11.474	1.608	1.614	2.9837e+08	4.895	7.315	0.07	0.116	0.116	0.206	0.06	303.26	48.784	11.474	0.11	0.13	2.9837e+08	0.1004	0.7066	0.6458
1.0173	0.0482	1.0173	56.19	48.784	11.474	1.608	1.614	2.9837e+08	4.895	7.315	0.07	0.116	0.116	0.206	0.06	303.26	48.784	11.474	0.11	0.13	2.9837e+08	0.3811	0.7914	0.6382
0.9612	0.0612	0.9612	56.19	48.784	11.474	1.608	1.614	2.9837e+08	4.895	7.315	0.07	0.116	0.116	0.206	0.06	303.27	48.784	11.474	0.11	0.13	2.9837e+08	0.215	0.7759	0.596
0.9562	0.0397	0.9562	56.77	48.784	11.474	1.608	1.614	2.9837e+08	4.805	7.335	0.02	0.116	0.116	0.206	0.06	303.28	48.784	11.474	0.11	0.13	2.9837e+08	0.049	0.6902	0.5494
0.975	0.0492	0.975	56.77	48.784	11.474	1.608	1.614	2.9837e+08	4.805	7.335	0.02	0.116	0.116	0.206	0.06	303.28	48.784	11.474	0.11	0.13	2.9837e+08	-0.0092	0.548	0.5445
0.9634	0.0596	0.9634	56.77	48.784	11.474	1.608	1.614	2.9837e+08	4.805	7.335	0.02	0.116	0.116	0.206	0.06	303.29	48.784	11.474	0.11	0.13	2.9837e+08	-0.0423	0.4982	0.5402
0.9679	0.0352	0.9679	56.77	48.784	11.474	1.608	1.614	2.9837e+08	4.805	7.335	0.02	0.116	0.116	0.206	0.06	303.29	48.784	11.474	0.11	0.13	2.9837e+08	-0.1792	0.4554	0.5172
0.9868	0.0415	0.9868	56.77	48.784	11.474	1.608	1.614	2.9837e+08	4.805	7.335	0.02	0.116	0.116	0.206	0.06	303.3	48.784	11.474	0.11	0.13	2.9837e+08	-0.1133	0.3939	0.5131
0.985	0.0409	0.985	56.77	48.784	11.474	1.608	1.614	2.9837e+08	4.805	7.335	0.02	0.116	0.116	0.206	0.06	303.3	48.784	11.474	0.12	0.13	2.9837e+08	0.2009	0.3777	0.5569
0.9702	0.0402	0.9702	56.46	48.784	11.474	1.608	1.614	2.9837e+08	4.88	7.365	-0.13	0.116	0.116	0.206	0.06	303.31	48.784	11.474	0.12	0.13	2.9837e+08	0.0246	0.2302	0.5488
0.9791	0.0464	0.9791	56.46	48.784	11.474	1.608	1.614	2.9837e+08	4.88	7.365	-0.13	0.116	0.116	0.206	0.06	303.32	48.784	11.474	0.12	0.13	2.9837e+08	-0.4725	0.176	0.5339
1.0124	0.035	1.0124	56.46	48.784	11.474	1.608	1.614	2.9837e+08	4.88	7.365	-0.13	0.116	0.116	0.206	0.05	303.32	48.784	11.474	0.12	0.13	2.9837e+08	-0.0947	0.0354	0.5434
1.004	0.0501	1.004	56.46	48.784	11.474	1.608	1.614	2.9837e+08	4.88	7.365	-0.13	0.116	0.116	0.206	0.05	303.33	48.784	11.474	0.12	0.13	2.9837e+08	-0.209	0.0149	0.5394
1.0054	0.0267	1.0054	57.31	48.784	11.474	1.608	1.614	2.9837e+08	4.805	7.485	-0.045	0.116	0.116	0.206	0.05	303.33	48.784	11.474	0.12	0.13	2.9837e+08	-0.5478	0.0249	0.5623
1.0147	0.0409	1.0147	57.31	48.784	11.474	1.608	1.614	2.9837e+08	4.805	7.485	-0.045	0.116	0.116	0.206	0.05	303.33	48.784	11.474	0.12	0.13	2.9837e+08	-0.3811	-0.0301	0.5831
0.987	0.0352	0.987	57.31	48.784	11.474	1.608	1.614	2.9837e+08	4.805	7.485	-0.045	0.116	0.116	0.206	0.05	303.33	48.784	11.474	0.12	0.13	2.9837e+08	-0.3735	-0.0436	0.6085
0.9921	0.0334	0.9921	57.31	48.784	11.474	1.608	1.614	2.9837e+08	4.805	7.485	-0.045	0.116	0.116	0.206	0.05	303.34	48.784	11.474	0.12	0.13	2.9837e+08	-0.7716	-0.1068	0.6251
1.0051	0.0395	1.0051	57.31	48.784	11.474	1.608	1.614	2.9837e+08	4.805	7.485	-0.045	0.116	0.116	0.206	0.05	303.35	48.784	11.474	0.12	0.13	2.9837e+08	-0.7532	-0.0741	0.6387
0.9945	0.0314	0.9945	57.31	48.784	11.474	1.608	1.614	2.9837e+08	4.805	7.485	-0.045	0.116	0.116	0.206	0.05	303.35	48.784	11.474	0.12	0.13	2.9837e+08	-0.3903	-0.2755	0.6626
0.995	0.0336	0.995	57.21	48.784	11.474	1.63	1.624	2.9837e+08	4.735	7.355	0.225	0.117	0.117	0.206	0.05	303.36	48.784	11.474	0.12	0.13	2.9837e+08	-0.9962	-0.223	0.6631
1.0041	0.0402	1.0041	57.21	48.784	11.474	1.63	1.624	2.9837e+08	4.735	7.355	0.225	0.117	0.117	0.206	0.05	303.36	48.784	11.474	0.12	0.13	2.9837e+08	-0.7766	-0.3226	0.6706
1.0032	0.0284	1.0032	57.21	48.784	11.474	1.63	1.624	2.9837e+08	4.735	7.355	0.225	0.117	0.117	0.206	0.05	303.36	48.784	11.474	0.12	0.13	2.9837e+08	-0.3241	-0.3887	0.66
0.9759	0.0613	0.9759	57.21	48.784	11.474	1.63	1.624	2.9837e+08	4.735	7.355	0.225	0.117	0.117	0.206	0.05	303.37	48.784	11.474	0.12	0.13	2.9837e+08	-0.7666	-0.4014	0.6426
0.9781	0.0291	0.9781	56.8	48.784	11.474	1.608	1.614	2.9837e+08	4.79	7.325	0.03	0.116	0.116	0.206	0.05	303.38	48.784	11.474	0.12	0.13	2.9837e+08	-0.8805	-0.5657	0.6518
1.0084	0.0399	1.0084	56.8	48.784	11.474	1.608	1.614	2.9837e+08	4.79	7.325	0.03	0.116	0.116	0.206	0.05	303.38	48.784	11.474	0.12	0.13	2.9837e+08	-0.7954	-0.592	0.6723
0.9877	0.0391	0.9877	56.8	48.784	11.474	1.608	1.614	2.9837e+08	4.79	7.325	0.03	0.116	0.116	0.206	0.05	303.39	48.784	11.474	0.12	0.13	2.9837e+08	-0.639	-0.7787	0.6848
0.9863	0.0243	0.9863	56.8	48.784	11.474	1.608	1.614	2.9837e+08	4.79	7.325	0.03	0.116	0.116	0.206	0.05	303.4	48.784	11.474	0.12	0.13	2.9837e+08	-0.7612	-0.7681	0.7118
0.9692	0.0398	0.9692	56.8	48.784	11.474	1.608	1.614	2.9837e+08	4.79	7.325	0.03	0.116	0.116	0.206	0.05	303.4	48.784	11.474	0.12	0.13	2.9837e+08	-0.5867	-0.9617	0.6886
0.9741	0.0338	0.9741	56.8	48.784	11.474	1.608	1.614	2.9837e+08	4.79	7.325	0.03	0.116	0.116	0.206	0.05	303.41	48.784	11.474	0.12	0.13	2.9837e+08	-0.3396	-1.0442	0.6799
0.9741	0.0482	0.9741	57.15	48.784	11.474	1.608	1.614	2.9837e+08	4.755	7.36	0.01	0.116	0.116	0.206	0.05	303.42	48.784	11.474	0.12	0.13	2.9837e+08	-0.6497	-1.1518	0.6582
0.9922	0.0479	0.9922	57.15	48.784	11.474	1.608	1.614	2.9837e+08	4.755	7.36	0.01	0.116	0.116	0.206	0.05	303.41	48.784	11.474	0.12	0.13	2.9837e+08	-0.7951	-1.1339	0.6173
1.0028	0.0341	1.0028	57.15	48.784	11.474	1.608	1.614	2.9837e+08	4.755	7.36	0.01	0.116	0.116	0.206	0.05	303.42	48.784	11.474	0.12	0.13	2.9837e+08	-0.531	-1.2372	0.6408
0.9721	0.0462	0.9721	57.15	48.784	11.474	1.608	1.614	2.9837e+08	4.755	7.36	0.01	0.116	0.116	0.206	0.05	303.43	48.784	11.474	0.12	0.13	2.9837e+08	-0.7547	-1.2656	0.6514
0.9839	0.0321	0.9839	56.23	48.784	11.474	1.601	1.614	2.9837e+08	4.855	7.26	0.12	0.115	0.116	0.205	0.05	303.43	48.784	11.474	0.12	0.13	2.9837e+08	-0.9847	-1.2631	0.654
1.014	0.0356	1.014	56.23	48.784	11.474	1.601	1.614	2.9837e+08	4.855	7.26	0.12	0.115	0.116	0.205	0.05	303.44	48.784	11.474	0.12	0.13	2.9837e+08	-0.7714	-1.267	0.6713
0.9925	0.037	0.9925	56.23	48.784	11.474	1.601	1.614	2.9837e+08	4.855	7.26	0.12	0.115	0.116	0.205	0.05	303.45	48.784	11.474	0.12	0.13	2.9837e+08	-0.5843	-1.2258	0.6929
0.9835	0.0364	0.9835	56.23	48.784	11.474	1.601	1.614	2.9837e+08	4.855	7.26	0.12	0.115	0.116	0.205	0.05	303.46	48.784	11.474	0.12	0.13	2.9837e+08	-0.8298	-1.2871	0.6828
1.0133	0.0224	1.0133	56.23	48.784	11.474	1.601	1.614	2.9837e+08	4.855	7.26	0.12	0.115	0.116	0.205	0.05	303.46	48.784	11.474	0.12	0.13	2.9837e+08	-1.0393	-1.223	0.7146
1.0161	0.0158	1.0161	57.63	48.784	11.474	1.601	1.614	2.9837e+08	4.69	7.395	0.03	0.115	0.116	0.205	0.05	303.47	48.784	11.474	0.12	0.13	2.9837e+08	-0.4485	-1.2532	0.7361
1.0063	0.0274	1.0063	57.63	48.784	11.474	1.601	1.614	2.9837e+08	4.69	7.395	0.03	0.115	0.116	0.205	0.05	303.46	48.784	11.474	0.12	0.13	2.9837e+08	-0.3549	-1.1136	0.7356
1.019	0.0327	1.019	57.63	48.784	11.474	1.601	1.614	2.9837e+08	4.69	7.395	0.03	0.115	0.116	0.205	0.05	303.47	48.784	11.474	0.12	0.13	2.9837e+08	-0.5551	-1.0401	0.7655
1.032	0.0377	1.032	57.63	48.784	11.474	1.601	1.614	2.9837e+08	4.69	7.395	0.03	0.115	0.116	0.205	0.05	303.48	48.784	11.474	0.12	0.13	2.9837e+08	-0.6507	-0.8835	0.7452
1.058	0.0351	1.058	57.63	48.784	11.474	1.601	1.614	2.9837e+08	4.69	7.395	0.03	0.115	0.116	0.205	0.05	303.49	48.784	11.474	0.12	0.13	2.9837e+08	-0.5117	-0.732	0.7977
1.0409	0.0304	1.0409	57.01	48.784	11.474	1.601	1.614	2.9837e+08	4.76	7.33	0.11	0.115	0.116	0.205	0.05	303.49	48.784	11.474	0.12	0.13	2.9837e+08	-0.7587	-0.5704	0.7991
1.046	0.0332	1.046	57.01	48.784	11.474	1.601	1.614	2.9837e+08	4.76	7.33	0.11	0.115	0.116	0.205	0.05	303.49	48.784	11.474	0.12	0.13	2.9837e+08	-0.6766	-0.4726	0.7895
1.0357	0.048	1.0357	57.01	48.784	11.474	1.601	1.614	2.9837e+08	4.76	7.33	0.11	0.115	0.116	0.205	0.05	303.5	48.784	11.474	0.12	0.13	2.9837e+08	-0.7542	-0.4408	0.7889
1.0257	0.0436	1.0257	57.01	48.784	11.474	1.601	1.614	2.9837e+08	4.76	7.33	0.11	0.115	0.116	0.205	0.05	303.51	48.784	11.474	0.12	0.13	2.9837e+08	-0.8257	-0.3304	0.752
1.0469	0.0409	1.0469	57.01	48.784	11.474	1.601	1.614	2.9837e+08	4.76	7.33	0.11	0.115	0.116	0.205	0.05	303.52	48.784	11.474	0.12	0.13	2.9837e+08	-0.6983	-0.309	0.7356
1.0169	0.0461	1.0169	57.01	48.784	11.474	1.601	1.614	2.9837e+08	4.76	7.33	0.11	0.115	0.116	0.205	0.05	303.52	48.784	11.474	0.12	0.13	2.9837e+08	-0.5949	-0.2523	0.7061
1.0144	0.041	1.0144	55.87	48.784	11.475	1.601	1.614	2.9837e+08	4.94	7.29	0.055	0.115	0.116	0.205	0.05	303.53	48.784	11.474	0.12	0.13	2.9837e+08	-0.7291	-0.218	0.6895
1.0125	0.041	1.0125	55.87	48.784	11.475	1.601	1.614	2.9837e+08	4.94	7.29	0.055	0.115	0.116	0.205	0.05	303.54	48.784	11.475	0.12	0.13	2.9837e+08	-1.0897	-0.1671	0.6347
1.0353	0.0341	1.0353	55.87	48.784	11.475	1.601	1.614	2.9837e+08	4.94	7.29	0.055	0.115	0.116	0.205	0.05	303.55	48.784	11.475	0.12	0.13	2.9837e+08	-0.4321	-0.0692	0.6392
1.0151	0.0506	1.0151	55.87	48.784	11.475	1.601	1.614	2.9837e+08	4.94	7.29	0.055	0.115	0.116	0.205	0.05	303.56	48.784	11.475	0.12	0.13	2.9837e+08	-0.5253	-0.1318	0.6099
1.0142	0.0353	1.0142	56.78	48.784	11.475	1.601	1.615	2.9837e+08	4.84	7.395	-0.05	0.115	0.116	0.205	0.05	303.56	48.784	11.475	0.12	0.13	2.9837e+08	-1.0586	-0.0083	0.5786
1.0476	0.0423	1.0476	56.78	48.784	11.475	1.601	1.615	2.9837e+08	4.84	7.395	-0.05	0.115	0.116	0.205	0.05	303.56	48.784	11.475	0.12	0.13	2.9837e+08	-0.7929	-0.0719	0.6085
1.0368	0.0448	1.0368	56.78	48.784	11.475	1.601	1.615	2.9837e+08	4.84	7.395	-0.05	0.115	0.116	0.205	0.05	303.57	48.784	11.475	0.12	0.13	2.9837e+08	-0.7469	0.0379	0.5922
1.0217	0.0565	1.0217	56.78	48.784	11.475	1.601	1.615	2.9837e+08	4.84	7.395	-0.05	0.115	0.116	0.205	0.05	303.58	48.784	11.475	0.12	0.13	2.9837e+08	-1.2587	0.0927	0.5554
1.0444	0.0509	1.0444	56.78	48.784	11.475	1.601	1.615	2.9837e+08	4.84	7.395	-0.05	0.115	0.116	0.205	0.05	303.58	48.784	11.475	0.12	0.13	2.9837e+08	-1.3959	0.1026	0.5532
1.032	0.049	1.032	56.78	48.784	11.475	1.601	1.615	2.9837e+08	4.84	7.395	-0.05	0.115	0.116	0.205	0.05	303.59	48.784	11.475	0.12	0.13	2.9837e+08	-1.5464	0.0388	0.5254
1.0505	0.0495	1.0505	56.55	48.784	11.475	1.601	1.615	2.9837e+08	4.85	7.34	0.135	0.115	0.116	0.205	0.05	303.59	48.784	11.475	0.12	0.13	2.9837e+08	-1.4697	0.0739	0.5143
1.0511	0.0406	1.0511	56.55	48.784	11.475	1.601	1.615	2.9837e+08	4.85	7.34	0.135	0.115	0.116	0.205	0.05	303.6	48.784	11.475	0.12	0.13	2.9837e+08	-1.6235	0.013	0.5034
1.0324	0.0306	1.0324	56.55	48.784	11.475	1.601	1.615	2.9837e+08	4.85	7.34	0.135	0.115	0.116	0.205	0.05	303.6	48.784	11.475	0.12	0.13	2.9837e+08	-1.455	-0.0884	0.5175
1.0479	0.0414	1.0479	56.55	48.784	11.475	1.601	1.615	2.9837e+08	4.85	7.34	0.135	0.115	0.116	0.205	0.05	303.61	48.784	11.475	0.12	0.13	2.9837e+08	-1.4339	-0.1372	0.5577
1.0259	0.0375	1.0259	56.88	48.784	11.475	1.601	1.615	2.9837e+08	4.845	7.43	0.015	0.115	0.116	0.205	0.05	303.61	48.784	11.475	0.12	0.13	2.9837e+08	-1.6648	-0.1643	0.5832
1.0168	0.0347	1.0168	56.88	48.784	11.475	1.601	1.615	2.9837e+08	4.845	7.43	0.015	0.115	0.116	0.205	0.05	303.61	48.784	11.475	0.12	0.13	2.9837e+08	-1.4491	-0.1895	0.5982
1.005	0.0507	1.005	56.88	48.784	11.475	1.601	1.615	2.9837e+08	4.845	7.43	0.015	0.115	0.116	0.205	0.05	303.62	48.784	11.475	0.12	0.13	2.9837e+08	-1.7004	-0.2567	0.57
0.9936	0.0474	0.9936	56.88	48.784	11.475	1.601	1.615	2.9837e+08	4.845	7.43	0.015	0.115	0.116	0.205	0.05	303.62	48.784	11.475	0.12	0.13	2.9837e+08	-2.228	-0.4429	0.583
0.9992	0.0448	0.9992	56.88	48.784	11.475	1.601	1.615	2.9837e+08	4.845	7.43	0.015	0.115	0.116	0.205	0.05	303.63	48.784	11.475	0.12	0.13	2.9837e+08	-2.4153	-0.5623	0.5804
0.99	0.0342	0.99	56.88	48.784	11.475	1.601	1.615	2.9837e+08	4.845	7.43	0.015	0.115	0.116	0.205	0.05	303.64	48.784	11.475	0.12	0.13	2.9837e+08	-2.3333	-0.7629	0.6163
0.9482	0.0483	0.9482	55.21	48.784	11.475	1.601	1.615	2.9837e+08	4.995	7.19	0.05	0.115	0.116	0.205	0.05	303.64	48.784	11.475	0.12	0.13	2.9837e+08	-2.6228	-0.9463	0.6041
0.9601	0.0298	0.9601	55.21	48.784	11.475	1.601	1.615	2.9837e+08	4.995	7.19	0.05	0.115	0.116	0.205	0.05	303.66	48.784	11.475	0.12	0.13	2.9837e+08	-2.6504	-1.0381	0.5828
0.9438	0.0286	0.9438	55.21	48.784	11.475	1.601	1.615	2.9837e+08	4.995	7.19	0.05	0.115	0.116	0.205	0.05	303.67	48.784	11.475	0.12	0.13	2.9837e+08	-2.1963	-1.2822	0.5571
0.9553	0.0371	0.9553	55.21	48.784	11.475	1.601	1.615	2.9837e+08	4.995	7.19	0.05	0.115	0.116	0.205	0.05	303.67	48.784	11.475	0.12	0.13	2.9837e+08	-2.2206	-1.3411	0.5379
0.9737	0.0332	0.9737	56.62	48.784	11.475	1.601	1.614	2.9837e+08	4.81	7.295	-0.03	0.115	0.116	0.205	0.05	303.68	48.784	11.475	0.12	0.13	2.9837e+08	-2.1266	-1.6228	0.5177
0.962	0.059	0.962	56.62	48.784	11.475	1.601	1.614	2.9837e+08	4.81	7.295	-0.03	0.115	0.116	0.205	0.05	303.68	48.784	11.475	0.12	0.13	2.9837e+08	-2.0819	-1.8098	0.4722
0.9695	0.0696	0.9695	56.62	48.784	11.475	1.601	1.614	2.9837e+08	4.81	7.295	-0.03	0.115	0.116	0.205	0.05	303.68	48.784	11.475	0.12	0.13	2.9837e+08	-2.7901	-2.1338	0.3466
0.9757	0.0723	0.9757	56.62	48.784	11.475	1.601	1.614	2.9837e+08	4.81	7.295	-0.03	0.115	0.116	0.205	0.05	303.68	48.784	11.475	0.12	0.13	2.9837e+08	-3.8875	-2.4692	0.2009
1.0101	0.0579	1.0101	56.62	48.784	11.475	1.601	1.614	2.9837e+08	4.81	7.295	-0.03	0.115	0.116	0.205	0.05	303.69	48.784	11.475	0.12	0.14	2.9837e+08	-4.183	-2.6625	0.2481
1.0006	0.0562	1.0006	56.62	48.784	11.475	1.601	1.614	2.9837e+08	4.81	7.295	-0.03	0.115	0.116	0.205	0.05	303.69	48.784	11.475	0.12	0.14	2.9837e+08	-4.9607	-2.9397	0.2763
0.9898	0.0224	0.9898	55.69	48.784	11.475	1.601	1.614	2.9837e+08	4.94	7.235	-0.12	0.115	0.116	0.205	0.05	303.69	48.784	11.475	0.12	0.14	2.9837e+08	-5.3309	-2.741	0.318
1.0135	0.0263	1.0135	55.69	48.784	11.475	1.601	1.614	2.9837e+08	4.94	7.235	-0.12	0.115	0.116	0.205	0.05	303.7	48.784	11.475	0.12	0.14	2.9837e+08	-4.5449	-2.8273	0.285
0.9701	0.0022	0.9701	55.69	48.784	11.475	1.601	1.614	2.9837e+08	4.94	7.235	-0.12	0.115	0.116	0.205	0.05	303.71	48.784	11.475	0.12	0.14	2.9837e+08	-3.6903	-2.6872	0.2203
0.9275	0.0096	0.9275	55.69	48.784	11.475	1.601	1.614	2.9837e+08	4.94	7.235	-0.12	0.115	0.116	0.205	0.05	303.71	48.784	11.475	0.12	0.14	2.9837e+08	-3.0136	-2.802	0.0596
0.9662	-0.0045	0.9662	55.69	48.784	11.475	1.601	1.614	2.9837e+08	4.94	7.235	-0.12	0.115	0.116	0.205	0.05	303.71	48.784	11.475	0.12	0.14	2.9837e+08	-2.5481	-2.6244	0.0069
0.9802	-0.0053	0.9802	56.16	48.784	11.475	1.601	1.614	2.9837e+08	4.86	7.25	0.005	0.115	0.116	0.205	0.05	303.71	48.784	11.475	0.12	0.14	2.9837e+08	-1.8833	-2.546	-0.0721
1.0218	0.0036	1.0218	56.16	48.784	11.475	1.601	1.614	2.9837e+08	4.86	7.25	0.005	0.115	0.116	0.205	0.05	303.71	48.784	11.475	0.12	0.14	2.9837e+08	-1.2536	-2.5941	-0.188
1.0024	-0.0152	1.0024	56.16	48.784	11.475	1.601	1.614	2.9837e+08	4.86	7.25	0.005	0.115	0.116	0.205	0.05	303.7	48.784	11.475	0.12	0.14	2.9837e+08	-1.315	-2.6505	-0.2127
0.9935	-0.0416	0.9935	56.16	48.784	11.475	1.601	1.614	2.9837e+08	4.86	7.25	0.005	0.115	0.116	0.205	0.05	303.7	48.784	11.475	0.12	0.14	2.9837e+08	-1.43	-2.6859	-0.1608
1.0297	-0.0423	1.0297	56.16	48.784	11.475	1.601	1.614	2.9837e+08	4.86	7.25	0.005	0.115	0.116	0.205	0.05	303.7	48.784	11.475	0.12	0.14	2.9837e+08	-1.2203	-2.5289	-0.0485
1.0187	-0.0515	1.0187	55.63	48.784	11.475	1.601	1.614	2.9837e+08	4.935	7.215	-0.08	0.115	0.116	0.205	0.05	303.7	48.784	11.475	0.12	0.14	2.9837e+08	-0.5843	-2.4	0.0122
1.0046	-0.0296	1.0046	55.63	48.784	11.475	1.601	1.614	2.9837e+08	4.935	7.215	-0.08	0.115	0.116	0.205	0.05	303.71	48.784	11.475	0.12	0.14	2.9837e+08	-0.1862	-2.1681	0.0474
1.0163	-0.0488	1.0163	55.63	48.784	11.475	1.601	1.614	2.9837e+08	4.935	7.215	-0.08	0.115	0.116	0.205	0.05	303.71	48.784	11.475	0.12	0.14	2.9837e+08	-0.6978	-2.0304	-0.0096
1.0858	-0.0333	1.0858	55.63	48.784	11.475	1.601	1.614	2.9837e+08	4.935	7.215	-0.08	0.115	0.116	0.205	0.05	303.71	48.784	11.475	0.12	0.14	2.9837e+08	-0.5973	-1.6714	-0.0154
1.1197	-0.0412	1.1197	56.15	48.784	11.475	1.601	1.614	2.9837e+08	4.885	7.28	-0.03	0.115	0.116	0.205	0.05	303.71	48.784	11.475	0.12	0.14	2.9837e+08	0.1184	-1.5289	0.0056
1.096	-0.0364	1.096	56.15	48.784	11.475	1.601	1.614	2.9837e+08	4.885	7.28	-0.03	0.115	0.116	0.205	0.05	303.71	48.784	11.475	0.12	0.14	2.9837e+08	-0.0962	-1.2072	-0.0096
1.1245	-0.0171	1.1245	56.15	48.784	11.475	1.601	1.614	2.9837e+08	4.885	7.28	-0.03	0.115	0.116	0.205	0.05	303.71	48.784	11.475	0.12	0.14	2.9837e+08	-0.3029	-0.8715	0.0169
1.1499	-0.0233	1.1499	56.15	48.784	11.475	1.601	1.614	2.9837e+08	4.885	7.28	-0.03	0.115	0.116	0.205	0.05	303.71	48.784	11.475	0.12	0.14	2.9837e+08	0.4614	-0.5619	0.103
1.0548	0.0032	1.0548	56.15	48.784	11.475	1.601	1.614	2.9837e+08	4.885	7.28	-0.03	0.115	0.116	0.205	0.05	303.71	48.784	11.475	0.12	0.14	2.9837e+08	0.7517	-0.17	0.1414
1.0292	-0.015	1.0292	56.86	48.784	11.475	1.601	1.614	2.9837e+08	4.78	7.32	-0.02	0.115	0.116	0.205	0.05	303.71	48.784	11.475	0.12	0.14	2.9837e+08	0.4233	0.0171	0.072
1.0713	0.0047	1.0713	56.86	48.784	11.475	1.601	1.614	2.9837e+08	4.78	7.32	-0.02	0.115	0.116	0.205	0.05	303.71	48.784	11.475	0.12	0.14	2.9837e+08	0.4882	0.3941	0.0816
1.0927	-0.0035	1.0927	56.86	48.784	11.475	1.601	1.614	2.9837e+08	4.78	7.32	-0.02	0.115	0.116	0.205	0.05	303.71	48.784	11.475	0.12	0.14	2.9837e+08	0.6852	0.4486	0.0915
1.0932	0.0018	1.0932	56.86	48.784	11.475	1.601	1.614	2.9837e+08	4.78	7.32	-0.02	0.115	0.116	0.205	0.05	303.71	48.784	11.475	0.12	0.14	2.9837e+08	0.6475	0.8978	0.0686
1.0885	0.0101	1.0885	56.86	48.784	11.475	1.601	1.614	2.9837e+08	4.78	7.32	-0.02	0.115	0.116	0.205	0.05	303.71	48.784	11.475	0.12	0.14	2.9837e+08	1.2199	1.0364	0.0513
1.0318	0.01	1.0318	56.78	48.784	11.475	1.589	1.605	2.9837e+08	4.8	7.335	-0.065	0.114	0.115	0.204	0.05	303.71	48.784	11.475	0.12	0.14	2.9837e+08	1.0117	1.2699	-0.0105
1.0232	0.0128	1.0232	56.78	48.784	11.475	1.589	1.605	2.9837e+08	4.8	7.335	-0.065	0.114	0.115	0.204	0.05	303.7	48.784	11.475	0.12	0.14	2.9837e+08	1.3335	1.4241	-0.0474
1.0194	0.0098	1.0194	56.78	48.784	11.475	1.589	1.605	2.9837e+08	4.8	7.335	-0.065	0.114	0.115	0.204	0.05	303.7	48.784	11.475	0.12	0.14	2.9837e+08	1.2919	1.3874	-0.0236
1.0234	0.0286	1.0234	56.78	48.784	11.475	1.589	1.605	2.9837e+08	4.8	7.335	-0.065	0.114	0.115	0.204	0.05	303.7	48.784	11.475	0.12	0.14	2.9837e+08	0.7408	1.6597	0.0104
1.0418	0.0231	1.0418	56.78	48.784	11.475	1.589	1.605	2.9837e+08	4.8	7.335	-0.065	0.114	0.115	0.204	0.05	303.7	48.784	11.475	0.12	0.14	2.9837e+08	0.5999	1.5368	0.0436
1.0724	0.0397	1.0724	56.78	48.784	11.475	1.589	1.605	2.9837e+08	4.8	7.335	-0.065	0.114	0.115	0.204	0.05	303.7	48.784	11.475	0.12	0.14	2.9837e+08	0.1148	1.9137	0.1176
1.1065	0.0576	1.1065	57.08	48.784	11.475	1.589	1.605	2.9837e+08	4.805	7.425	-0.075	0.114	0.115	0.204	0.05	303.71	48.784	11.475	0.12	0.14	2.9837e+08	-0.863	1.9637	0.0728
1.1111	0.0737	1.1111	57.08	48.784	11.475	1.589	1.605	2.9837e+08	4.805	7.425	-0.075	0.114	0.115	0.204	0.05	303.7	48.784	11.475	0.12	0.14	2.9837e+08	-1.3128	2.1372	0.079
1.0645	0.0882	1.0645	57.08	48.784	11.475	1.589	1.605	2.9837e+08	4.805	7.425	-0.075	0.114	0.115	0.204	0.05	303.7	48.784	11.475	0.12	0.14	2.9837e+08	-1.6876	2.1594	0.0206
0.9876	0.0877	0.9876	57.08	48.784	11.475	1.589	1.605	2.9837e+08	4.805	7.425	-0.075	0.114	0.115	0.204	0.05	303.7	48.784	11.475	0.12	0.14	2.9837e+08	-2.138	2.1878	-0.0741
0.9951	0.0466	0.9951	56.98	48.784	11.475	1.589	1.605	2.9837e+08	4.8	7.39	-0.12	0.114	0.115	0.204	0.05	303.7	48.784	11.475	0.12	0.14	2.9837e+08	-2.4884	2.281	-0.1023
0.9732	0.0215	0.9732	56.98	48.784	11.475	1.589	1.605	2.9837e+08	4.8	7.39	-0.12	0.114	0.115	0.204	0.05	303.69	48.784	11.475	0.12	0.14	2.9837e+08	-2.0052	2.0809	0.03
0.9344	-0.0134	0.9344	56.98	48.784	11.475	1.589	1.605	2.9837e+08	4.8	7.39	-0.12	0.114	0.115	0.204	0.05	303.69	48.784	11.475	0.12	0.14	2.9837e+08	-1.6311	1.9005	0.1458
0.8983	-0.0097	0.8983	56.98	48.784	11.475	1.589	1.605	2.9837e+08	4.8	7.39	-0.12	0.114	0.115	0.204	0.05	303.69	48.784	11.475	0.12	0.14	2.9837e+08	-1.643	1.7135	0.1739
0.933	-0.0026	0.933	56.98	48.784	11.475	1.589	1.605	2.9837e+08	4.8	7.39	-0.12	0.114	0.115	0.204	0.05	303.7	48.784	11.475	0.12	0.14	2.9837e+08	-0.8582	1.7111	0.2205
0.9495	-0.0395	0.9495	56.98	48.784	11.475	1.589	1.605	2.9837e+08	4.8	7.39	-0.12	0.114	0.115	0.204	0.05	303.7	48.784	11.475	0.12	0.14	2.9837e+08	-0.6045	1.512	0.2615
0.959	-0.0315	0.959	56.21	48.784	11.475	1.589	1.605	2.9837e+08	4.935	7.375	-0.045	0.114	0.115	0.204	0.05	303.7	48.784	11.475	0.12	0.14	2.9837e+08	-0.8652	1.4257	0.3369
0.9749	-0.0205	0.9749	56.21	48.784	11.475	1.589	1.605	2.9837e+08	4.935	7.375	-0.045	0.114	0.115	0.204	0.05	303.71	48.784	11.475	0.12	0.14	2.9837e+08	-0.4119	0.9781	0.4631
0.9594	-0.0132	0.9594	56.21	48.784	11.475	1.589	1.605	2.9837e+08	4.935	7.375	-0.045	0.114	0.115	0.204	0.05	303.71	48.784	11.475	0.12	0.14	2.9837e+08	-1.0066	1.1313	0.441
0.945	-0.0144	0.945	56.21	48.784	11.475	1.589	1.605	2.9837e+08	4.935	7.375	-0.045	0.114	0.115	0.204	0.05	303.72	48.784	11.475	0.12	0.14	2.9837e+08	-0.2887	1.0468	0.4461
0.9676	-0.0265	0.9676	55.94	48.784	11.475	1.589	1.605	2.9837e+08	4.915	7.27	-0.055	0.114	0.115	0.204	0.05	303.72	48.784	11.475	0.12	0.14	2.9837e+08	0.4776	0.993	0.5703
0.8336	-0.0129	0.8336	55.94	48.784	11.475	1.589	1.605	2.9837e+08	4.915	7.27	-0.055	0.114	0.115	0.204	0.05	303.73	48.784	11.475	0.12	0.14	2.9837e+08	0.4172	0.5696	0.712
0.8351	0.0001	0.8351	55.94	48.784	11.475	1.589	1.605	2.9837e+08	4.915	7.27	-0.055	0.114	0.115	0.204	0.05	303.74	48.784	11.475	0.12	0.14	2.9837e+08	-1.4195	0.2048	0.7233
0.9925	-0.0285	0.9925	55.94	48.784	11.475	1.589	1.605	2.9837e+08	4.915	7.27	-0.055	0.114	0.115	0.204	0.05	303.75	48.784	11.475	0.12	0.14	2.9837e+08	-1.7113	0.2764	0.7918
1.0188	0.0017	1.0188	55.94	48.784	11.475	1.589	1.605	2.9837e+08	4.915	7.27	-0.055	0.114	0.115	0.204	0.05	303.76	48.784	11.475	0.12	0.14	2.9837e+08	0.1662	-0.0121	0.8514
0.9287	0.0247	0.9287	55.94	48.784	11.475	1.589	1.605	2.9837e+08	4.915	7.27	-0.055	0.114	0.115	0.204	0.05	303.76	48.784	11.475	0.12	0.14	2.9837e+08	0.0673	0.0304	0.8095
0.9067	0.045	0.9067	56.18	48.784	11.475	1.589	1.605	2.9837e+08	4.875	7.275	-0.09	0.114	0.115	0.204	0.05	303.77	48.784	11.475	0.12	0.14	2.9837e+08	-1.0397	-0.2053	0.7323
0.9632	0.0185	0.9632	56.18	48.784	11.475	1.589	1.605	2.9837e+08	4.875	7.275	-0.09	0.114	0.115	0.204	0.05	303.78	48.784	11.475	0.12	0.14	2.9837e+08	-0.6817	-0.2722	0.6933
0.9835	0.0142	0.9835	56.18	48.784	11.475	1.589	1.605	2.9837e+08	4.875	7.275	-0.09	0.114	0.115	0.204	0.05	303.79	48.784	11.475	0.12	0.14	2.9837e+08	0.6226	-0.4857	0.7495
0.8932	0.0457	0.8932	56.18	48.784	11.475	1.589	1.605	2.9837e+08	4.875	7.275	-0.09	0.114	0.115	0.204	0.05	303.79	48.784	11.475	0.12	0.14	2.9837e+08	0.0394	-0.665	0.8285
0.9108	0.0231	0.9108	56.81	48.784	11.475	1.589	1.605	2.9837e+08	4.745	7.255	-0.005	0.114	0.115	0.204	0.05	303.81	48.784	11.475	0.12	0.14	2.9837e+08	-1.137	-0.6539	0.8817
0.9954	0.0261	0.9954	56.81	48.784	11.475	1.589	1.605	2.9837e+08	4.745	7.255	-0.005	0.114	0.115	0.204	0.05	303.81	48.784	11.475	0.12	0.14	2.9837e+08	-1.4052	-0.7866	0.9526
0.9967	0.0231	0.9967	56.81	48.784	11.475	1.589	1.605	2.9837e+08	4.745	7.255	-0.005	0.114	0.115	0.204	0.05	303.82	48.784	11.475	0.12	0.14	2.9837e+08	-0.8523	-0.8191	1.0211
0.9483	0.0163	0.9483	56.81	48.784	11.475	1.589	1.605	2.9837e+08	4.745	7.255	-0.005	0.114	0.115	0.204	0.05	303.83	48.784	11.475	0.12	0.14	2.9837e+08	-0.8748	-0.9127	1.0122
0.9286	0.0272	0.9286	56.81	48.784	11.475	1.589	1.605	2.9837e+08	4.745	7.255	-0.005	0.114	0.115	0.204	0.05	303.84	48.784	11.475	0.12	0.14	2.9837e+08	-0.7743	-1.0415	0.9601
0.9615	0.0113	0.9615	56.81	48.784	11.475	1.589	1.605	2.9837e+08	4.745	7.255	-0.005	0.114	0.115	0.204	0.05	303.85	48.784	11.475	0.12	0.14	2.9837e+08	-0.5299	-1.1365	0.9207
0.9976	0.0212	0.9976	56.36	48.784	11.475	1.589	1.605	2.9837e+08	4.85	7.285	-0.065	0.114	0.115	0.204	0.05	303.86	48.784	11.475	0.12	0.14	2.9837e+08	-0.1646	-1.0484	0.9
1.0281	0.0181	1.0281	56.36	48.784	11.475	1.589	1.605	2.9837e+08	4.85	7.285	-0.065	0.114	0.115	0.204	0.05	303.86	48.784	11.475	0.12	0.14	2.9837e+08	0.326	-0.8614	0.9627
0.9913	0.0136	0.9913	56.36	48.784	11.475	1.589	1.605	2.9837e+08	4.85	7.285	-0.065	0.114	0.115	0.204	0.05	303.87	48.784	11.475	0.12	0.14	2.9837e+08	0.3141	-0.7011	1.0236
0.9788	0.0351	0.9788	56.36	48.784	11.475	1.589	1.605	2.9837e+08	4.85	7.285	-0.065	0.114	0.115	0.204	0.05	303.88	48.784	11.475	0.12	0.14	2.9837e+08	-0.2389	-0.5533	1.0697
1.0173	0.0089	1.0173	56.35	48.784	11.475	1.589	1.605	2.9837e+08	4.84	7.275	0.025	0.114	0.115	0.204	0.05	303.89	48.784	11.475	0.12	0.14	2.9837e+08	-0.4956	-0.5068	1.0523
1.0506	0.0288	1.0506	56.35	48.784	11.475	1.589	1.605	2.9837e+08	4.84	7.275	0.025	0.114	0.115	0.204	0.05	303.91	48.784	11.475	0.12	0.14	2.9837e+08	-0.1827	-0.3508	1.0823
1.0307	0.0396	1.0307	56.35	48.784	11.475	1.589	1.605	2.9837e+08	4.84	7.275	0.025	0.114	0.115	0.204	0.05	303.92	48.784	11.475	0.12	0.14	2.9837e+08	-0.0016	-0.1849	1.0247
1.0143	0.0254	1.0143	56.35	48.784	11.475	1.589	1.605	2.9837e+08	4.84	7.275	0.025	0.114	0.115	0.204	0.05	303.93	48.784	11.475	0.13	0.14	2.9837e+08	-0.4773	0.0435	0.9384
1.0623	0.0186	1.0623	56.35	48.784	11.475	1.589	1.605	2.9837e+08	4.84	7.275	0.025	0.114	0.115	0.204	0.05	303.93	48.784	11.475	0.13	0.14	2.9837e+08	-0.4689	0.3954	0.9406
1.0681	-0.0002	1.0681	56.35	48.784	11.475	1.589	1.605	2.9837e+08	4.84	7.275	0.025	0.114	0.115	0.204	0.05	303.94	48.784	11.475	0.13	0.14	2.9837e+08	0.2096	0.5992	0.9594
1.0216	0.0028	1.0216	56.29	48.784	11.475	1.589	1.605	2.9837e+08	4.84	7.255	-0.02	0.114	0.115	0.204	0.05	303.95	48.784	11.475	0.13	0.14	2.9837e+08	0.563	0.833	1.0233
1.0275	0.0018	1.0275	56.29	48.784	11.475	1.589	1.605	2.9837e+08	4.84	7.255	-0.02	0.114	0.115	0.204	0.05	303.97	48.784	11.475	0.13	0.14	2.9837e+08	-0.0124	1.0261	1.0208
1.0783	-0.0008	1.0783	56.29	48.784	11.475	1.589	1.605	2.9837e+08	4.84	7.255	-0.02	0.114	0.115	0.204	0.05	303.98	48.784	11.475	0.13	0.14	2.9837e+08	0.0032	1.4343	1.0968
1.1037	-0.0085	1.1037	56.29	48.784	11.475	1.589	1.605	2.9837e+08	4.84	7.255	-0.02	0.114	0.115	0.204	0.05	303.99	48.784	11.475	0.13	0.14	2.9837e+08	1.0503	1.7169	1.1835
1.0336	0.0048	1.0336	56.52	48.784	11.475	1.589	1.605	2.9837e+08	4.805	7.27	0.055	0.114	0.115	0.204	0.05	304	48.784	11.475	0.13	0.14	2.9837e+08	1.1302	2.0496	1.1772
1.0161	-0.0075	1.0161	56.52	48.784	11.475	1.589	1.605	2.9837e+08	4.805	7.27	0.055	0.114	0.115	0.204	0.05	304.01	48.784	11.475	0.13	0.14	2.9837e+08	0.897	2.3322	1.1617
1.0548	0.0003	1.0548	56.52	48.784	11.475	1.589	1.605	2.9837e+08	4.805	7.27	0.055	0.114	0.115	0.204	0.05	304.02	48.784	11.475	0.13	0.14	2.9837e+08	0.9033	2.5435	1.2033
1.0574	-0.0149	1.0574	56.52	48.784	11.475	1.589	1.605	2.9837e+08	4.805	7.27	0.055	0.114	0.115	0.204	0.05	304.04	48.784	11.475	0.13	0.14	2.9837e+08	1.4163	2.7706	1.2609
1.0129	-0.0001	1.0129	56.52	48.784	11.475	1.589	1.605	2.9837e+08	4.805	7.27	0.055	0.114	0.115	0.204	0.05	304.05	48.784	11.475	0.13	0.14	2.9837e+08	1.7282	2.8214	1.316
0.9846	0.0069	0.9846	56.52	48.784	11.475	1.589	1.605	2.9837e+08	4.805	7.27	0.055	0.114	0.115	0.204	0.05	304.07	48.784	11.475	0.13	0.14	2.9837e+08	1.2813	2.9408	1.3675
1.0072	0.0297	1.0072	56.78	48.784	11.475	1.576	1.604	2.9837e+08	4.81	7.345	0.06	0.113	0.115	0.203	0.05	304.08	48.784	11.475	0.13	0.14	2.9837e+08	1.1778	2.9675	1.3894
1.0354	0.0421	1.0354	56.78	48.784	11.475	1.576	1.604	2.9837e+08	4.81	7.345	0.06	0.113	0.115	0.203	0.05	304.09	48.784	11.475	0.13	0.14	2.9837e+08	1.012	3.0173	1.3836
1.0074	0.0266	1.0074	56.78	48.784	11.475	1.576	1.604	2.9837e+08	4.81	7.345	0.06	0.113	0.115	0.203	0.05	304.11	48.784	11.475	0.13	0.14	2.9837e+08	0.9179	3.0964	1.3648
1.0182	0.0453	1.0182	56.78	48.784	11.475	1.576	1.604	2.9837e+08	4.81	7.345	0.06	0.113	0.115	0.203	0.05	304.12	48.784	11.475	0.13	0.14	2.9837e+08	0.8665	3.2586	1.3823
1.0422	0.0548	1.0422	56.85	48.784	11.475	1.576	1.604	2.9837e+08	4.865	7.445	-0.11	0.113	0.115	0.203	0.05	304.14	48.784	11.475	0.13	0.14	2.9837e+08	0.3019	3.3306	1.3554
1.0517	0.0634	1.0517	56.85	48.784	11.475	1.576	1.604	2.9837e+08	4.865	7.445	-0.11	0.113	0.115	0.203	0.05	304.15	48.784	11.475	0.13	0.14	2.9837e+08	0.264	3.5642	1.3668
1.0578	0.0829	1.0578	56.85	48.784	11.475	1.576	1.604	2.9837e+08	4.865	7.445	-0.11	0.113	0.115	0.203	0.05	304.17	48.784	11.475	0.13	0.14	2.9837e+08	0.6497	3.5796	1.4131
0.9533	0.0975	0.9533	56.85	48.784	11.475	1.576	1.604	2.9837e+08	4.865	7.445	-0.11	0.113	0.115	0.203	0.05	304.18	48.784	11.475	0.13	0.14	2.9837e+08	-0.301	3.4695	1.3772
0.9576	0.0683	0.9576	56.85	48.784	11.475	1.576	1.604	2.9837e+08	4.865	7.445	-0.11	0.113	0.115	0.203	0.05	304.19	48.784	11.475	0.13	0.14	2.9837e+08	-0.5701	3.5372	1.3147
0.934	0.0786	0.934	56.85	48.784	11.475	1.576	1.604	2.9837e+08	4.865	7.445	-0.11	0.113	0.115	0.203	0.05	304.21	48.784	11.475	0.13	0.14	2.9837e+08	-0.2064	3.2768	1.2193
0.9637	0.0578	0.9637	56.19	48.784	11.475	1.574	1.602	2.9837e+08	4.915	7.34	0	0.113	0.115	0.203	0.05	304.22	48.784	11.475	0.13	0.14	2.9837e+08	-0.5973	3.2907	1.0727
1.0311	0.0259	1.0311	56.19	48.784	11.475	1.574	1.602	2.9837e+08	4.915	7.34	0	0.113	0.115	0.203	0.05	304.23	48.784	11.475	0.13	0.14	2.9837e+08	-0.4802	3.2203	1.1236
1.0107	0.0007	1.0107	56.19	48.784	11.475	1.574	1.602	2.9837e+08	4.915	7.34	0	0.113	0.115	0.203	0.05	304.24	48.784	11.475	0.13	0.14	2.9837e+08	0.1873	3.2608	1.1852
1.0182	-0.0018	1.0182	56.19	48.784	11.475	1.574	1.602	2.9837e+08	4.915	7.34	0	0.113	0.115	0.203	0.05	304.26	48.784	11.475	0.13	0.14	2.9837e+08	0.0878	3.3132	1.2812
1.0087	0.0002	1.0087	56.19	48.784	11.475	1.574	1.602	2.9837e+08	4.915	7.34	0	0.113	0.115	0.203	0.05	304.27	48.784	11.475	0.13	0.14	2.9837e+08	0.2972	3.4248	1.4535
[truncated: 188,416 more rows]
