# Supplementary material for: High Precision Outdoor and Indoor Reference State Estimation for Testing Autonomous Vehicles
Source: Sensors (Basel). 2021 Feb 6;21(4):1131. doi: 10.3390/s21041131 (PMC7914456; doi:10.3390/s21041131)
Supplement: Supplementary file 1 [file sensors-21-01131-s001.zip › Datasets/Figure13.csv]

1.001	0.0456	1.001	0	48.784	11.472	0.011	0.008	2.1221e+08	-0.01	0.01	0	0.053	0.036	0.136	0.05	305.43	48.784	11.472	0.01	0.01	2.1221e+08	-0.0974	-0.2371	0.0251
1.001	0.0456	1.001	0	48.784	11.472	0.011	0.008	2.1221e+08	-0.01	0.01	0	0.053	0.036	0.136	0.05	305.43	48.784	11.472	0.01	0.01	2.1221e+08	-0.0974	-0.2371	0.0251
1.001	0.0456	1.001	0	48.784	11.472	0.011	0.008	2.1221e+08	-0.01	0.01	0	0.053	0.036	0.136	0.05	305.43	48.784	11.472	0.01	0.01	2.1221e+08	-0.0974	-0.2371	0.0251
1.001	0.0456	1.001	0	48.784	11.472	0.011	0.008	2.1221e+08	-0.01	0.01	0	0.053	0.036	0.136	0.05	305.43	48.784	11.472	0.01	0.01	2.1221e+08	-0.0974	-0.2371	0.0251
1.001	0.0456	1.001	0	48.784	11.472	0.011	0.008	2.1221e+08	-0.01	0.01	0	0.053	0.036	0.136	0.05	305.43	48.784	11.472	0.01	0.01	2.1221e+08	-0.0974	-0.2371	0.0251
1.001	0.0456	1.001	0	48.784	11.472	0.011	0.008	2.1221e+08	-0.01	0.01	0	0.053	0.036	0.136	0.05	305.43	48.784	11.472	0.01	0.01	2.1221e+08	-0.0974	-0.2371	0.0251
1.001	0.0456	1.001	0	48.784	11.472	0.011	0.008	2.1221e+08	-0.01	0.01	0	0.053	0.036	0.136	0.05	305.43	48.784	11.472	0.01	0.01	2.1221e+08	-0.0974	-0.2371	0.0251
1.001	0.0456	1.001	0	48.784	11.472	0.011	0.008	2.1221e+08	-0.01	0.01	0	0.053	0.036	0.136	0.05	305.43	48.784	11.472	0.01	0.01	2.1221e+08	-0.0974	-0.2371	0.0251
1.001	0.0456	1.001	0	48.784	11.472	0.011	0.008	2.1221e+08	-0.01	0.01	0	0.053	0.036	0.136	0.05	305.43	48.784	11.472	0.01	0.01	2.1221e+08	-0.0974	-0.2371	0.0251
1.001	0.0456	1.001	0	48.784	11.472	0.011	0.008	2.1221e+08	-0.01	0.01	0	0.053	0.036	0.136	0.05	305.43	48.784	11.472	0.01	0.01	2.1221e+08	-0.0974	-0.2371	0.0251
1.001	0.0456	1.001	0	48.784	11.472	0.011	0.008	2.1221e+08	-0.01	0.01	0	0.053	0.036	0.136	0.05	305.43	48.784	11.472	0.01	0.01	2.1221e+08	-0.0974	-0.2371	0.0251
1.001	0.0456	1.001	0	48.784	11.472	0.011	0.008	2.1221e+08	-0.01	0.01	0	0.053	0.036	0.136	0.05	305.43	48.784	11.472	0.01	0.01	2.1221e+08	-0.0974	-0.2371	0.0251
1.001	0.0456	1.001	0	48.784	11.472	0.011	0.008	2.1221e+08	-0.01	0.01	0	0.053	0.036	0.136	0.05	305.43	48.784	11.472	0.01	0.01	2.1221e+08	-0.0974	-0.2371	0.0251
1.001	0.0456	1.001	0	48.784	11.472	0.011	0.008	2.1221e+08	-0.01	0.01	0	0.053	0.036	0.136	0.05	305.43	48.784	11.472	0.01	0.01	2.1221e+08	-0.0974	-0.2371	0.0251
1.001	0.0456	1.001	0	48.784	11.472	0.011	0.008	2.1221e+08	-0.01	0.01	0	0.053	0.036	0.136	0.05	305.43	48.784	11.472	0.01	0.01	2.1221e+08	-0.0974	-0.2371	0.0251
1.001	0.0456	1.001	0	48.784	11.472	0.011	0.008	2.1221e+08	-0.01	0.01	0	0.053	0.036	0.136	0.05	305.43	48.784	11.472	0.01	0.01	2.1221e+08	-0.0974	-0.2371	0.0251
1.001	0.0456	1.001	0	48.784	11.472	0.011	0.008	2.1221e+08	-0.01	0.01	0	0.053	0.036	0.136	0.05	305.43	48.784	11.472	0.01	0.01	2.1221e+08	-0.0974	-0.2371	0.0251
1.001	0.0456	1.001	0	48.784	11.472	0.011	0.008	2.1221e+08	-0.01	0.01	0	0.053	0.036	0.136	0.05	305.43	48.784	11.472	0.01	0.01	2.1221e+08	-0.0974	-0.2371	0.0251
1.001	0.0456	1.001	0	48.784	11.472	0.011	0.008	2.1221e+08	-0.01	0.01	0	0.053	0.036	0.136	0.05	305.43	48.784	11.472	0.01	0.01	2.1221e+08	-0.0974	-0.2371	0.0251
1.001	0.0456	1.001	0	48.784	11.472	0.011	0.008	2.1221e+08	-0.01	0.01	0	0.053	0.036	0.136	0.05	305.43	48.784	11.472	0.01	0.01	2.1221e+08	-0.0974	-0.2371	0.0251
1.001	0.0456	1.001	0	48.784	11.472	0.011	0.008	2.1221e+08	-0.01	0.01	0	0.053	0.036	0.136	0.05	305.43	48.784	11.472	0.01	0.01	2.1221e+08	-0.0974	-0.2371	0.0251
1.001	0.0456	1.001	0	48.784	11.472	0.011	0.008	2.1221e+08	-0.01	0.01	0	0.053	0.036	0.136	0.05	305.43	48.784	11.472	0.01	0.01	2.1221e+08	-0.0974	-0.2371	0.0251
1.001	0.0456	1.001	0	48.784	11.472	0.011	0.008	2.1221e+08	-0.01	0.01	0	0.053	0.036	0.136	0.05	305.43	48.784	11.472	0.01	0.01	2.1221e+08	-0.0974	-0.2371	0.0251
1.001	0.0456	1.001	0	48.784	11.472	0.011	0.008	2.1221e+08	-0.01	0.01	0	0.053	0.036	0.136	0.05	305.43	48.784	11.472	0.01	0.01	2.1221e+08	-0.0974	-0.2371	0.0251
1.001	0.0456	1.001	0	48.784	11.472	0.011	0.008	2.1221e+08	-0.01	0.01	0	0.053	0.036	0.136	0.05	305.43	48.784	11.472	0.01	0.01	2.1221e+08	-0.0974	-0.2371	0.0251
1.001	0.0456	1.001	0	48.784	11.472	0.011	0.008	2.1221e+08	-0.01	0.01	0	0.053	0.036	0.136	0.05	305.43	48.784	11.472	0.01	0.01	2.1221e+08	-0.0974	-0.2371	0.0251
1.001	0.0456	1.001	0	48.784	11.472	0.011	0.008	2.1221e+08	-0.01	0.01	0	0.053	0.036	0.136	0.05	305.43	48.784	11.472	0.01	0.01	2.1221e+08	-0.0974	-0.2371	0.0251
1.001	0.0456	1.001	0	48.784	11.472	0.011	0.008	2.1221e+08	-0.01	0.01	0	0.053	0.036	0.136	0.05	305.43	48.784	11.472	0.01	0.01	2.1221e+08	-0.0974	-0.2371	0.0251
1.001	0.0456	1.001	0	48.784	11.472	0.011	0.008	2.1221e+08	-0.01	0.01	0	0.053	0.036	0.136	0.05	305.43	48.784	11.472	0.01	0.01	2.1221e+08	-0.0974	-0.2371	0.0251
1.001	0.0456	1.001	0	48.784	11.472	0.011	0.008	2.1221e+08	-0.01	0.01	0	0.053	0.036	0.136	0.05	305.43	48.784	11.472	0.01	0.01	2.1221e+08	-0.0974	-0.2371	0.0251
1.001	0.0456	1.001	0	48.784	11.472	0.011	0.008	2.1221e+08	-0.01	0.01	0	0.053	0.036	0.136	0.05	305.43	48.784	11.472	0.01	0.01	2.1221e+08	-0.0974	-0.2371	0.0251
1.001	0.0456	1.001	0	48.784	11.472	0.011	0.008	2.1221e+08	-0.01	0.01	0	0.053	0.036	0.136	0.05	305.43	48.784	11.472	0.01	0.01	2.1221e+08	-0.0974	-0.2371	0.0251
1.001	0.0456	1.001	0	48.784	11.472	0.011	0.008	2.1221e+08	-0.01	0.01	0	0.053	0.036	0.136	0.05	305.43	48.784	11.472	0.01	0.01	2.1221e+08	-0.0974	-0.2371	0.0251
1.001	0.0456	1.001	0	48.784	11.472	0.011	0.008	2.1221e+08	-0.01	0.01	0	0.053	0.036	0.136	0.05	305.43	48.784	11.472	0.01	0.01	2.1221e+08	-0.0974	-0.2371	0.0251
1.001	0.0456	1.001	0	48.784	11.472	0.011	0.008	2.1221e+08	-0.01	0.01	0	0.053	0.036	0.136	0.05	305.43	48.784	11.472	0.01	0.01	2.1221e+08	-0.0974	-0.2371	0.0251
1.001	0.0456	1.001	0	48.784	11.472	0.011	0.008	2.1221e+08	-0.01	0.01	0	0.053	0.036	0.136	0.05	305.43	48.784	11.472	0.01	0.01	2.1221e+08	-0.0974	-0.2371	0.0251
1.001	0.0456	1.001	0	48.784	11.472	0.011	0.008	2.1221e+08	-0.01	0.01	0	0.053	0.036	0.136	0.05	305.43	48.784	11.472	0.01	0.01	2.1221e+08	-0.0974	-0.2371	0.0251
1.001	0.0456	1.001	0	48.784	11.472	0.011	0.008	2.1221e+08	-0.01	0.01	0	0.053	0.036	0.136	0.05	305.43	48.784	11.472	0.01	0.01	2.1221e+08	-0.0974	-0.2371	0.0251
1.001	0.0456	1.001	0	48.784	11.472	0.011	0.008	2.1221e+08	-0.01	0.01	0	0.053	0.036	0.136	0.05	305.43	48.784	11.472	0.01	0.01	2.1221e+08	-0.0974	-0.2371	0.0251
1.001	0.0456	1.001	0	48.784	11.472	0.011	0.008	2.1221e+08	-0.01	0.01	0	0.053	0.036	0.136	0.05	305.43	48.784	11.472	0.01	0.01	2.1221e+08	-0.0974	-0.2371	0.0251
1.001	0.0456	1.001	0	48.784	11.472	0.011	0.008	2.1221e+08	-0.01	0.01	0	0.053	0.036	0.136	0.05	305.43	48.784	11.472	0.01	0.01	2.1221e+08	-0.0974	-0.2371	0.0251
1.001	0.0456	1.001	0	48.784	11.472	0.011	0.008	2.1221e+08	-0.01	0.01	0	0.053	0.036	0.136	0.05	305.43	48.784	11.472	0.01	0.01	2.1221e+08	-0.0974	-0.2371	0.0251
1.001	0.0456	1.001	0	48.784	11.472	0.011	0.008	2.1221e+08	-0.01	0.01	0	0.053	0.036	0.136	0.05	305.43	48.784	11.472	0.01	0.01	2.1221e+08	-0.0974	-0.2371	0.0251
1.001	0.0456	1.001	0	48.784	11.472	0.011	0.008	2.1221e+08	-0.01	0.01	0	0.053	0.036	0.136	0.05	305.43	48.784	11.472	0.01	0.01	2.1221e+08	-0.0974	-0.2371	0.0251
1.001	0.0456	1.001	0	48.784	11.472	0.011	0.008	2.1221e+08	-0.01	0.01	0	0.053	0.036	0.136	0.05	305.43	48.784	11.472	0.01	0.01	2.1221e+08	-0.0974	-0.2371	0.0251
1.001	0.0456	1.001	0	48.784	11.472	0.011	0.008	2.1221e+08	-0.01	0.01	0	0.053	0.036	0.136	0.05	305.43	48.784	11.472	0.01	0.01	2.1221e+08	-0.0974	-0.2371	0.0251
1.001	0.0456	1.001	0	48.784	11.472	0.011	0.008	2.1221e+08	-0.01	0.01	0	0.053	0.036	0.136	0.05	305.43	48.784	11.472	0.01	0.01	2.1221e+08	-0.0974	-0.2371	0.0251
1.001	0.0456	1.001	0	48.784	11.472	0.011	0.008	2.1221e+08	-0.01	0.01	0	0.053	0.036	0.136	0.05	305.43	48.784	11.472	0.01	0.01	2.1221e+08	-0.0974	-0.2371	0.0251
1.001	0.0456	1.001	0	48.784	11.472	0.011	0.008	2.1221e+08	-0.01	0.01	0	0.053	0.036	0.136	0.05	305.43	48.784	11.472	0.01	0.01	2.1221e+08	-0.0974	-0.2371	0.0251
1.001	0.0456	1.001	0	48.784	11.472	0.011	0.008	2.1221e+08	-0.01	0.01	0	0.053	0.036	0.136	0.05	305.43	48.784	11.472	0.01	0.01	2.1221e+08	-0.0974	-0.2371	0.0251
1.001	0.0456	1.001	0	48.784	11.472	0.011	0.008	2.1221e+08	-0.01	0.01	0	0.053	0.036	0.136	0.05	305.43	48.784	11.472	0.01	0.01	2.1221e+08	-0.0974	-0.2371	0.0251
1.001	0.0456	1.001	0	48.784	11.472	0.011	0.008	2.1221e+08	-0.01	0.01	0	0.053	0.036	0.136	0.05	305.43	48.784	11.472	0.01	0.01	2.1221e+08	-0.0974	-0.2371	0.0251
1.001	0.0456	1.001	0	48.784	11.472	0.011	0.008	2.1221e+08	-0.01	0.01	0	0.053	0.036	0.136	0.05	305.43	48.784	11.472	0.01	0.01	2.1221e+08	-0.0974	-0.2371	0.0251
1.001	0.0456	1.001	0	48.784	11.472	0.011	0.008	2.1221e+08	-0.01	0.01	0	0.053	0.036	0.136	0.05	305.43	48.784	11.472	0.01	0.01	2.1221e+08	-0.0974	-0.2371	0.0251
1.001	0.0456	1.001	0	48.784	11.472	0.011	0.008	2.1221e+08	-0.01	0.01	0	0.053	0.036	0.136	0.05	305.43	48.784	11.472	0.01	0.01	2.1221e+08	-0.0974	-0.2371	0.0251
1.001	0.0456	1.001	0	48.784	11.472	0.011	0.008	2.1221e+08	-0.01	0.01	0	0.053	0.036	0.136	0.05	305.43	48.784	11.472	0.01	0.01	2.1221e+08	-0.0974	-0.2371	0.0251
1.001	0.0456	1.001	0	48.784	11.472	0.011	0.008	2.1221e+08	-0.01	0.01	0	0.053	0.036	0.136	0.05	305.43	48.784	11.472	0.01	0.01	2.1221e+08	-0.0974	-0.2371	0.0251
1.001	0.0456	1.001	0	48.784	11.472	0.011	0.008	2.1221e+08	-0.01	0.01	0	0.053	0.036	0.136	0.05	305.43	48.784	11.472	0.01	0.01	2.1221e+08	-0.0974	-0.2371	0.0251
1.001	0.0456	1.001	0	48.784	11.472	0.011	0.008	2.1221e+08	-0.01	0.01	0	0.053	0.036	0.136	0.05	305.43	48.784	11.472	0.01	0.01	2.1221e+08	-0.0974	-0.2371	0.0251
1.001	0.0456	1.001	0	48.784	11.472	0.011	0.008	2.1221e+08	-0.01	0.01	0	0.053	0.036	0.136	0.05	305.43	48.784	11.472	0.01	0.01	2.1221e+08	-0.0974	-0.2371	0.0251
1.001	0.0456	1.001	0	48.784	11.472	0.011	0.008	2.1221e+08	-0.01	0.01	0	0.053	0.036	0.136	0.05	305.43	48.784	11.472	0.01	0.01	2.1221e+08	-0.0974	-0.2371	0.0251
1.001	0.0456	1.001	0	48.784	11.472	0.011	0.008	2.1221e+08	-0.01	0.01	0	0.053	0.036	0.136	0.05	305.43	48.784	11.472	0.01	0.01	2.1221e+08	-0.0974	-0.2371	0.0251
1.001	0.0456	1.001	0	48.784	11.472	0.011	0.008	2.1221e+08	-0.01	0.01	0	0.053	0.036	0.136	0.05	305.43	48.784	11.472	0.01	0.01	2.1221e+08	-0.0974	-0.2371	0.0251
1.001	0.0456	1.001	0	48.784	11.472	0.011	0.008	2.1221e+08	-0.01	0.01	0	0.053	0.036	0.136	0.05	305.43	48.784	11.472	0.01	0.01	2.1221e+08	-0.0974	-0.2371	0.0251
1.001	0.0456	1.001	0	48.784	11.472	0.011	0.008	2.1221e+08	-0.01	0.01	0	0.053	0.036	0.136	0.05	305.43	48.784	11.472	0.01	0.01	2.1221e+08	-0.0974	-0.2371	0.0251
1.001	0.0456	1.001	0	48.784	11.472	0.011	0.008	2.1221e+08	-0.01	0.01	0	0.053	0.036	0.136	0.05	305.43	48.784	11.472	0.01	0.01	2.1221e+08	-0.0974	-0.2371	0.0251
1.001	0.0456	1.001	0	48.784	11.472	0.011	0.008	2.1221e+08	-0.01	0.01	0	0.053	0.036	0.136	0.05	305.43	48.784	11.472	0.01	0.01	2.1221e+08	-0.0974	-0.2371	0.0251
1.001	0.0456	1.001	0	48.784	11.472	0.011	0.008	2.1221e+08	-0.01	0.01	0	0.053	0.036	0.136	0.05	305.43	48.784	11.472	0.01	0.01	2.1221e+08	-0.0974	-0.2371	0.0251
1.001	0.0456	1.001	0	48.784	11.472	0.011	0.008	2.1221e+08	-0.01	0.01	0	0.053	0.036	0.136	0.05	305.43	48.784	11.472	0.01	0.01	2.1221e+08	-0.0974	-0.2371	0.0251
1.001	0.0456	1.001	0	48.784	11.472	0.011	0.008	2.1221e+08	-0.01	0.01	0	0.053	0.036	0.136	0.05	305.43	48.784	11.472	0.01	0.01	2.1221e+08	-0.0974	-0.2371	0.0251
1.001	0.0456	1.001	0	48.784	11.472	0.011	0.008	2.1221e+08	-0.01	0.01	0	0.053	0.036	0.136	0.05	305.43	48.784	11.472	0.01	0.01	2.1221e+08	-0.0974	-0.2371	0.0251
1.001	0.0456	1.001	0	48.784	11.472	0.011	0.008	2.1221e+08	-0.01	0.01	0	0.053	0.036	0.136	0.05	305.43	48.784	11.472	0.01	0.01	2.1221e+08	-0.0974	-0.2371	0.0251
1.001	0.0456	1.001	0	48.784	11.472	0.011	0.008	2.1221e+08	-0.01	0.01	0	0.053	0.036	0.136	0.05	305.43	48.784	11.472	0.01	0.01	2.1221e+08	-0.0974	-0.2371	0.0251
1.001	0.0456	1.001	0	48.784	11.472	0.011	0.008	2.1221e+08	-0.01	0.01	0	0.053	0.036	0.136	0.05	305.43	48.784	11.472	0.01	0.01	2.1221e+08	-0.0974	-0.2371	0.0251
1.001	0.0456	1.001	0	48.784	11.472	0.011	0.008	2.1221e+08	-0.01	0.01	0	0.053	0.036	0.136	0.05	305.43	48.784	11.472	0.01	0.01	2.1221e+08	-0.0974	-0.2371	0.0251
1.001	0.0456	1.001	0	48.784	11.472	0.011	0.008	2.1221e+08	-0.01	0.01	0	0.053	0.036	0.136	0.05	305.43	48.784	11.472	0.01	0.01	2.1221e+08	-0.0974	-0.2371	0.0251
1.001	0.0456	1.001	0	48.784	11.472	0.011	0.008	2.1221e+08	-0.01	0.01	0	0.053	0.036	0.136	0.05	305.43	48.784	11.472	0.01	0.01	2.1221e+08	-0.0974	-0.2371	0.0251
1.001	0.0456	1.001	0	48.784	11.472	0.011	0.008	2.1221e+08	-0.01	0.01	0	0.053	0.036	0.136	0.05	305.43	48.784	11.472	0.01	0.01	2.1221e+08	-0.0974	-0.2371	0.0251
1.001	0.0456	1.001	0	48.784	11.472	0.011	0.008	2.1221e+08	-0.01	0.01	0	0.053	0.036	0.136	0.05	305.43	48.784	11.472	0.01	0.01	2.1221e+08	-0.0974	-0.2371	0.0251
1.001	0.0456	1.001	0	48.784	11.472	0.011	0.008	2.1221e+08	-0.01	0.01	0	0.053	0.036	0.136	0.05	305.43	48.784	11.472	0.01	0.01	2.1221e+08	-0.0974	-0.2371	0.0251
1.001	0.0456	1.001	0	48.784	11.472	0.011	0.008	2.1221e+08	-0.01	0.01	0	0.053	0.036	0.136	0.05	305.43	48.784	11.472	0.01	0.01	2.1221e+08	-0.0974	-0.2371	0.0251
1.001	0.0456	1.001	0	48.784	11.472	0.011	0.008	2.1221e+08	-0.01	0.01	0	0.053	0.036	0.136	0.05	305.43	48.784	11.472	0.01	0.01	2.1221e+08	-0.0974	-0.2371	0.0251
1.001	0.0456	1.001	0	48.784	11.472	0.011	0.008	2.1221e+08	-0.01	0.01	0	0.053	0.036	0.136	0.05	305.43	48.784	11.472	0.01	0.01	2.1221e+08	-0.0974	-0.2371	0.0251
1.001	0.0456	1.001	0	48.784	11.472	0.011	0.008	2.1221e+08	-0.01	0.01	0	0.053	0.036	0.136	0.05	305.43	48.784	11.472	0.01	0.01	2.1221e+08	-0.0974	-0.2371	0.0251
1.001	0.0456	1.001	0	48.784	11.472	0.011	0.008	2.1221e+08	-0.01	0.01	0	0.053	0.036	0.136	0.05	305.43	48.784	11.472	0.01	0.01	2.1221e+08	-0.0974	-0.2371	0.0251
1.001	0.0456	1.001	0	48.784	11.472	0.011	0.008	2.1221e+08	-0.01	0.01	0	0.053	0.036	0.136	0.05	305.43	48.784	11.472	0.01	0.01	2.1221e+08	-0.0974	-0.2371	0.0251
1.001	0.0456	1.001	0	48.784	11.472	0.011	0.008	2.1221e+08	-0.01	0.01	0	0.053	0.036	0.136	0.05	305.43	48.784	11.472	0.01	0.01	2.1221e+08	-0.0974	-0.2371	0.0251
1.001	0.0456	1.001	0	48.784	11.472	0.011	0.008	2.1221e+08	-0.01	0.01	0	0.053	0.036	0.136	0.05	305.43	48.784	11.472	0.01	0.01	2.1221e+08	-0.0974	-0.2371	0.0251
1.001	0.0456	1.001	0	48.784	11.472	0.011	0.008	2.1221e+08	-0.01	0.01	0	0.053	0.036	0.136	0.05	305.43	48.784	11.472	0.01	0.01	2.1221e+08	-0.0974	-0.2371	0.0251
1.001	0.0456	1.001	0	48.784	11.472	0.011	0.008	2.1221e+08	-0.01	0.01	0	0.053	0.036	0.136	0.05	305.43	48.784	11.472	0.01	0.01	2.1221e+08	-0.0974	-0.2371	0.0251
1.001	0.0456	1.001	0	48.784	11.472	0.011	0.008	2.1221e+08	-0.01	0.01	0	0.053	0.036	0.136	0.05	305.43	48.784	11.472	0.01	0.01	2.1221e+08	-0.0974	-0.2371	0.0251
1.001	0.0456	1.001	0	48.784	11.472	0.011	0.008	2.1221e+08	-0.01	0.01	0	0.053	0.036	0.136	0.05	305.43	48.784	11.472	0.01	0.01	2.1221e+08	-0.0974	-0.2371	0.0251
1.001	0.0456	1.001	0	48.784	11.472	0.011	0.008	2.1221e+08	-0.01	0.01	0	0.053	0.036	0.136	0.05	305.43	48.784	11.472	0.01	0.01	2.1221e+08	-0.0974	-0.2371	0.0251
1.001	0.0456	1.001	0	48.784	11.472	0.011	0.008	2.1221e+08	-0.01	0.01	0	0.053	0.036	0.136	0.05	305.43	48.784	11.472	0.01	0.01	2.1221e+08	-0.0974	-0.2371	0.0251
1.001	0.0456	1.001	0	48.784	11.472	0.011	0.008	2.1221e+08	-0.01	0.01	0	0.053	0.036	0.136	0.05	305.43	48.784	11.472	0.01	0.01	2.1221e+08	-0.0974	-0.2371	0.0251
1.001	0.0456	1.001	0	48.784	11.472	0.011	0.008	2.1221e+08	-0.01	0.01	0	0.053	0.036	0.136	0.05	305.43	48.784	11.472	0.01	0.01	2.1221e+08	-0.0974	-0.2371	0.0251
1.001	0.0456	1.001	0	48.784	11.472	0.011	0.008	2.1221e+08	-0.01	0.01	0	0.053	0.036	0.136	0.05	305.43	48.784	11.472	0.01	0.01	2.1221e+08	-0.0974	-0.2371	0.0251
1.001	0.0456	1.001	0	48.784	11.472	0.011	0.008	2.1221e+08	-0.01	0.01	0	0.053	0.036	0.136	0.05	305.43	48.784	11.472	0.01	0.01	2.1221e+08	-0.0974	-0.2371	0.0251
1.001	0.0456	1.001	0	48.784	11.472	0.011	0.008	2.1221e+08	-0.01	0.01	0	0.053	0.036	0.136	0.05	305.43	48.784	11.472	0.01	0.01	2.1221e+08	-0.0974	-0.2371	0.0251
1.001	0.0456	1.001	0	48.784	11.472	0.011	0.008	2.1221e+08	-0.01	0.01	0	0.053	0.036	0.136	0.05	305.43	48.784	11.472	0.01	0.01	2.1221e+08	-0.0974	-0.2371	0.0251
1.001	0.0456	1.001	0	48.784	11.472	0.011	0.008	2.1221e+08	-0.01	0.01	0	0.053	0.036	0.136	0.05	305.43	48.784	11.472	0.01	0.01	2.1221e+08	-0.0974	-0.2371	0.0251
1.001	0.0456	1.001	0	48.784	11.472	0.011	0.008	2.1221e+08	-0.01	0.01	0	0.053	0.036	0.136	0.05	305.43	48.784	11.472	0.01	0.01	2.1221e+08	-0.0974	-0.2371	0.0251
1.001	0.0456	1.001	0	48.784	11.472	0.011	0.008	2.1221e+08	-0.01	0.01	0	0.053	0.036	0.136	0.05	305.43	48.784	11.472	0.01	0.01	2.1221e+08	-0.0974	-0.2371	0.0251
1.001	0.0456	1.001	0	48.784	11.472	0.011	0.008	2.1221e+08	-0.01	0.01	0	0.053	0.036	0.136	0.05	305.43	48.784	11.472	0.01	0.01	2.1221e+08	-0.0974	-0.2371	0.0251
1.001	0.0456	1.001	0	48.784	11.472	0.011	0.008	2.1221e+08	-0.01	0.01	0	0.053	0.036	0.136	0.05	305.43	48.784	11.472	0.01	0.01	2.1221e+08	-0.0974	-0.2371	0.0251
1.001	0.0456	1.001	0	48.784	11.472	0.011	0.008	2.1221e+08	-0.01	0.01	0	0.053	0.036	0.136	0.05	305.43	48.784	11.472	0.01	0.01	2.1221e+08	-0.0974	-0.2371	0.0251
1.001	0.0456	1.001	0	48.784	11.472	0.011	0.008	2.1221e+08	-0.01	0.01	0	0.053	0.036	0.136	0.05	305.43	48.784	11.472	0.01	0.01	2.1221e+08	-0.0974	-0.2371	0.0251
1.001	0.0456	1.001	0	48.784	11.472	0.011	0.008	2.1221e+08	-0.01	0.01	0	0.053	0.036	0.136	0.05	305.43	48.784	11.472	0.01	0.01	2.1221e+08	-0.0974	-0.2371	0.0251
1.001	0.0456	1.001	0	48.784	11.472	0.011	0.008	2.1221e+08	-0.01	0.01	0	0.053	0.036	0.136	0.05	305.43	48.784	11.472	0.01	0.01	2.1221e+08	-0.0974	-0.2371	0.0251
1.001	0.0456	1.001	0	48.784	11.472	0.011	0.008	2.1221e+08	-0.01	0.01	0	0.053	0.036	0.136	0.05	305.43	48.784	11.472	0.01	0.01	2.1221e+08	-0.0974	-0.2371	0.0251
1.001	0.0456	1.001	0	48.784	11.472	0.011	0.008	2.1221e+08	-0.01	0.01	0	0.053	0.036	0.136	0.05	305.43	48.784	11.472	0.01	0.01	2.1221e+08	-0.0974	-0.2371	0.0251
1.001	0.0456	1.001	0	48.784	11.472	0.011	0.008	2.1221e+08	-0.01	0.01	0	0.053	0.036	0.136	0.05	305.43	48.784	11.472	0.01	0.01	2.1221e+08	-0.0974	-0.2371	0.0251
1.001	0.0456	1.001	0	48.784	11.472	0.011	0.008	2.1221e+08	-0.01	0.01	0	0.053	0.036	0.136	0.05	305.43	48.784	11.472	0.01	0.01	2.1221e+08	-0.0974	-0.2371	0.0251
1.001	0.0456	1.001	0	48.784	11.472	0.011	0.008	2.1221e+08	-0.01	0.01	0	0.053	0.036	0.136	0.05	305.43	48.784	11.472	0.01	0.01	2.1221e+08	-0.0974	-0.2371	0.0251
1.001	0.0456	1.001	0	48.784	11.472	0.011	0.008	2.1221e+08	-0.01	0.01	0	0.053	0.036	0.136	0.05	305.43	48.784	11.472	0.01	0.01	2.1221e+08	-0.0974	-0.2371	0.0251
1.001	0.0456	1.001	0	48.784	11.472	0.011	0.008	2.1221e+08	-0.01	0.01	0	0.053	0.036	0.136	0.05	305.43	48.784	11.472	0.01	0.01	2.1221e+08	-0.0974	-0.2371	0.0251
1.001	0.0456	1.001	0	48.784	11.472	0.011	0.008	2.1221e+08	-0.01	0.01	0	0.053	0.036	0.136	0.05	305.43	48.784	11.472	0.01	0.01	2.1221e+08	-0.0974	-0.2371	0.0251
1.001	0.0456	1.001	0	48.784	11.472	0.011	0.008	2.1221e+08	-0.01	0.01	0	0.053	0.036	0.136	0.05	305.43	48.784	11.472	0.01	0.01	2.1221e+08	-0.0974	-0.2371	0.0251
1.001	0.0456	1.001	0	48.784	11.472	0.011	0.008	2.1221e+08	-0.01	0.01	0	0.053	0.036	0.136	0.05	305.43	48.784	11.472	0.01	0.01	2.1221e+08	-0.0974	-0.2371	0.0251
1.001	0.0456	1.001	0	48.784	11.472	0.011	0.008	2.1221e+08	-0.01	0.01	0	0.053	0.036	0.136	0.05	305.43	48.784	11.472	0.01	0.01	2.1221e+08	-0.0974	-0.2371	0.0251
1.001	0.0456	1.001	0	48.784	11.472	0.011	0.008	2.1221e+08	-0.01	0.01	0	0.053	0.036	0.136	0.05	305.43	48.784	11.472	0.01	0.01	2.1221e+08	-0.0974	-0.2371	0.0251
1.001	0.0456	1.001	0	48.784	11.472	0.011	0.008	2.1221e+08	-0.01	0.01	0	0.053	0.036	0.136	0.05	305.43	48.784	11.472	0.01	0.01	2.1221e+08	-0.0974	-0.2371	0.0251
1.001	0.0456	1.001	0	48.784	11.472	0.011	0.008	2.1221e+08	-0.01	0.01	0	0.053	0.036	0.136	0.05	305.43	48.784	11.472	0.01	0.01	2.1221e+08	-0.0974	-0.2371	0.0251
1.001	0.0456	1.001	0	48.784	11.472	0.011	0.008	2.1221e+08	-0.01	0.01	0	0.053	0.036	0.136	0.05	305.43	48.784	11.472	0.01	0.01	2.1221e+08	-0.0974	-0.2371	0.0251
1.001	0.0456	1.001	0	48.784	11.472	0.011	0.008	2.1221e+08	-0.01	0.01	0	0.053	0.036	0.136	0.05	305.43	48.784	11.472	0.01	0.01	2.1221e+08	-0.0974	-0.2371	0.0251
1.001	0.0456	1.001	0	48.784	11.472	0.011	0.008	2.1221e+08	-0.01	0.01	0	0.053	0.036	0.136	0.05	305.43	48.784	11.472	0.01	0.01	2.1221e+08	-0.0974	-0.2371	0.0251
1.001	0.0456	1.001	0	48.784	11.472	0.011	0.008	2.1221e+08	-0.01	0.01	0	0.053	0.036	0.136	0.05	305.43	48.784	11.472	0.01	0.01	2.1221e+08	-0.0974	-0.2371	0.0251
0.9957	0.0498	0.9957	0	48.784	11.472	0.011	0.008	2.1221e+08	-0.01	0.01	0	0.053	0.036	0.136	0.05	305.43	48.784	11.472	0.01	0.01	2.1221e+08	-0.1197	0.0581	0.044
0.9957	0.0498	0.9957	0	48.784	11.472	0.011	0.008	2.1221e+08	-0.01	0.01	0	0.053	0.036	0.136	0.05	305.43	48.784	11.472	0.01	0.01	2.1221e+08	-0.1197	0.0581	0.044
0.9957	0.0498	0.9957	0	48.784	11.472	0.011	0.008	2.1221e+08	-0.01	0.01	0	0.053	0.036	0.136	0.05	305.43	48.784	11.472	0.01	0.01	2.1221e+08	-0.1197	0.0581	0.044
0.9957	0.0498	0.9957	0	48.784	11.472	0.011	0.008	2.1221e+08	-0.01	0.01	0	0.053	0.036	0.136	0.05	305.43	48.784	11.472	0.01	0.01	2.1221e+08	-0.1197	0.0581	0.044
0.9957	0.0498	0.9957	0	48.784	11.472	0.011	0.008	2.1221e+08	-0.01	0.01	0	0.053	0.036	0.136	0.05	305.43	48.784	11.472	0.01	0.01	2.1221e+08	-0.1197	0.0581	0.044
0.9957	0.0498	0.9957	0	48.784	11.472	0.011	0.008	2.1221e+08	-0.01	0.01	0	0.053	0.036	0.136	0.05	305.43	48.784	11.472	0.01	0.01	2.1221e+08	-0.1197	0.0581	0.044
0.9957	0.0498	0.9957	0	48.784	11.472	0.011	0.008	2.1221e+08	-0.01	0.01	0	0.053	0.036	0.136	0.05	305.43	48.784	11.472	0.01	0.01	2.1221e+08	-0.1197	0.0581	0.044
0.9957	0.0498	0.9957	0	48.784	11.472	0.011	0.008	2.1221e+08	-0.01	0.01	0	0.053	0.036	0.136	0.05	305.43	48.784	11.472	0.01	0.01	2.1221e+08	-0.1197	0.0581	0.044
0.9957	0.0498	0.9957	0	48.784	11.472	0.011	0.008	2.1221e+08	-0.01	0.01	0	0.053	0.036	0.136	0.05	305.43	48.784	11.472	0.01	0.01	2.1221e+08	-0.1197	0.0581	0.044
0.9957	0.0498	0.9957	0	48.784	11.472	0.011	0.008	2.1221e+08	-0.01	0.01	0	0.053	0.036	0.136	0.05	305.43	48.784	11.472	0.01	0.01	2.1221e+08	-0.1197	0.0581	0.044
0.9957	0.0498	0.9957	0	48.784	11.472	0.011	0.008	2.1221e+08	-0.01	0.01	0	0.053	0.036	0.136	0.05	305.43	48.784	11.472	0.01	0.01	2.1221e+08	-0.1197	0.0581	0.044
0.9957	0.0498	0.9957	0	48.784	11.472	0.011	0.008	2.1221e+08	-0.01	0.01	0	0.053	0.036	0.136	0.05	305.43	48.784	11.472	0.01	0.01	2.1221e+08	-0.1197	0.0581	0.044
0.9957	0.0498	0.9957	0	48.784	11.472	0.011	0.008	2.1221e+08	-0.01	0.01	0	0.053	0.036	0.136	0.05	305.43	48.784	11.472	0.01	0.01	2.1221e+08	-0.1197	0.0581	0.044
0.9957	0.0498	0.9957	0	48.784	11.472	0.011	0.008	2.1221e+08	-0.01	0.01	0	0.053	0.036	0.136	0.05	305.43	48.784	11.472	0.01	0.01	2.1221e+08	-0.1197	0.0581	0.044
0.9957	0.0498	0.9957	0	48.784	11.472	0.011	0.008	2.1221e+08	-0.01	0.01	0	0.053	0.036	0.136	0.05	305.43	48.784	11.472	0.01	0.01	2.1221e+08	-0.1197	0.0581	0.044
0.9957	0.0498	0.9957	0	48.784	11.472	0.011	0.008	2.1221e+08	-0.01	0.01	0	0.053	0.036	0.136	0.05	305.43	48.784	11.472	0.01	0.01	2.1221e+08	-0.1197	0.0581	0.044
0.9957	0.0498	0.9957	0	48.784	11.472	0.011	0.008	2.1221e+08	-0.01	0.01	0	0.053	0.036	0.136	0.05	305.43	48.784	11.472	0.01	0.01	2.1221e+08	-0.1197	0.0581	0.044
0.9957	0.0498	0.9957	0	48.784	11.472	0.011	0.008	2.1221e+08	-0.01	0.01	0	0.053	0.036	0.136	0.05	305.43	48.784	11.472	0.01	0.01	2.1221e+08	-0.1197	0.0581	0.044
0.9957	0.0498	0.9957	0	48.784	11.472	0.011	0.008	2.1221e+08	-0.01	0.01	0	0.053	0.036	0.136	0.05	305.43	48.784	11.472	0.01	0.01	2.1221e+08	-0.1197	0.0581	0.044
0.9957	0.0498	0.9957	0	48.784	11.472	0.011	0.008	2.1221e+08	-0.01	0.01	0	0.053	0.036	0.136	0.05	305.43	48.784	11.472	0.01	0.01	2.1221e+08	-0.1197	0.0581	0.044
0.9957	0.0498	0.9957	0	48.784	11.472	0.011	0.008	2.1221e+08	-0.01	0.01	0	0.053	0.036	0.136	0.05	305.43	48.784	11.472	0.01	0.01	2.1221e+08	-0.1197	0.0581	0.044
0.9957	0.0498	0.9957	0	48.784	11.472	0.011	0.008	2.1221e+08	-0.01	0.01	0	0.053	0.036	0.136	0.05	305.43	48.784	11.472	0.01	0.01	2.1221e+08	-0.1197	0.0581	0.044
0.9957	0.0498	0.9957	0	48.784	11.472	0.011	0.008	2.1221e+08	-0.01	0.01	0	0.053	0.036	0.136	0.05	305.43	48.784	11.472	0.01	0.01	2.1221e+08	-0.1197	0.0581	0.044
0.9957	0.0498	0.9957	0	48.784	11.472	0.011	0.008	2.1221e+08	-0.01	0.01	0	0.053	0.036	0.136	0.05	305.43	48.784	11.472	0.01	0.01	2.1221e+08	-0.1197	0.0581	0.044
0.9957	0.0498	0.9957	0	48.784	11.472	0.011	0.008	2.1221e+08	-0.01	0.01	0	0.053	0.036	0.136	0.05	305.43	48.784	11.472	0.01	0.01	2.1221e+08	-0.1197	0.0581	0.044
0.9957	0.0498	0.9957	0	48.784	11.472	0.011	0.008	2.1221e+08	-0.01	0.01	0	0.053	0.036	0.136	0.05	305.43	48.784	11.472	0.01	0.01	2.1221e+08	-0.1197	0.0581	0.044
0.9957	0.0498	0.9957	0	48.784	11.472	0.011	0.008	2.1221e+08	-0.01	0.01	0	0.053	0.036	0.136	0.05	305.43	48.784	11.472	0.01	0.01	2.1221e+08	-0.1197	0.0581	0.044
0.9957	0.0498	0.9957	0	48.784	11.472	0.011	0.008	2.1221e+08	-0.01	0.01	0	0.053	0.036	0.136	0.05	305.43	48.784	11.472	0.01	0.01	2.1221e+08	-0.1197	0.0581	0.044
0.9957	0.0498	0.9957	0	48.784	11.472	0.011	0.008	2.1221e+08	-0.01	0.01	0	0.053	0.036	0.136	0.05	305.43	48.784	11.472	0.01	0.01	2.1221e+08	-0.1197	0.0581	0.044
0.9957	0.0498	0.9957	0	48.784	11.472	0.011	0.008	2.1221e+08	-0.01	0.01	0	0.053	0.036	0.136	0.05	305.43	48.784	11.472	0.01	0.01	2.1221e+08	-0.1197	0.0581	0.044
0.9957	0.0498	0.9957	0	48.784	11.472	0.011	0.008	2.1221e+08	-0.01	0.01	0	0.053	0.036	0.136	0.05	305.43	48.784	11.472	0.01	0.01	2.1221e+08	-0.1197	0.0581	0.044
0.9957	0.0498	0.9957	0	48.784	11.472	0.011	0.008	2.1221e+08	-0.01	0.01	0	0.053	0.036	0.136	0.05	305.43	48.784	11.472	0.01	0.01	2.1221e+08	-0.1197	0.0581	0.044
0.9957	0.0498	0.9957	0	48.784	11.472	0.011	0.008	2.1221e+08	-0.01	0.01	0	0.053	0.036	0.136	0.05	305.43	48.784	11.472	0.01	0.01	2.1221e+08	-0.1197	0.0581	0.044
0.9957	0.0498	0.9957	0	48.784	11.472	0.011	0.008	2.1221e+08	-0.01	0.01	0	0.053	0.036	0.136	0.05	305.43	48.784	11.472	0.01	0.01	2.1221e+08	-0.1197	0.0581	0.044
0.9957	0.0498	0.9957	0	48.784	11.472	0.011	0.008	2.1221e+08	-0.01	0.01	0	0.053	0.036	0.136	0.05	305.43	48.784	11.472	0.01	0.01	2.1221e+08	-0.1197	0.0581	0.044
0.9957	0.0498	0.9957	0	48.784	11.472	0.011	0.008	2.1221e+08	-0.01	0.01	0	0.053	0.036	0.136	0.05	305.43	48.784	11.472	0.01	0.01	2.1221e+08	-0.1197	0.0581	0.044
0.9957	0.0498	0.9957	0	48.784	11.472	0.011	0.008	2.1221e+08	-0.01	0.01	0	0.053	0.036	0.136	0.05	305.43	48.784	11.472	0.01	0.01	2.1221e+08	-0.1197	0.0581	0.044
0.9957	0.0498	0.9957	0	48.784	11.472	0.011	0.008	2.1221e+08	-0.01	0.01	0	0.053	0.036	0.136	0.05	305.43	48.784	11.472	0.01	0.01	2.1221e+08	-0.1197	0.0581	0.044
0.9957	0.0498	0.9957	0	48.784	11.472	0.011	0.008	2.1221e+08	-0.01	0.01	0	0.053	0.036	0.136	0.05	305.43	48.784	11.472	0.01	0.01	2.1221e+08	-0.1197	0.0581	0.044
0.9957	0.0498	0.9957	0	48.784	11.472	0.011	0.008	2.1221e+08	-0.01	0.01	0	0.053	0.036	0.136	0.05	305.43	48.784	11.472	0.01	0.01	2.1221e+08	-0.1197	0.0581	0.044
0.9957	0.0498	0.9957	0	48.784	11.472	0.011	0.008	2.1221e+08	-0.01	0.01	0	0.053	0.036	0.136	0.05	305.43	48.784	11.472	0.01	0.01	2.1221e+08	-0.1197	0.0581	0.044
0.9957	0.0498	0.9957	0	48.784	11.472	0.011	0.008	2.1221e+08	-0.01	0.01	0	0.053	0.036	0.136	0.05	305.43	48.784	11.472	0.01	0.01	2.1221e+08	-0.1197	0.0581	0.044
0.9957	0.0498	0.9957	0	48.784	11.472	0.011	0.008	2.1221e+08	-0.01	0.01	0	0.053	0.036	0.136	0.05	305.43	48.784	11.472	0.01	0.01	2.1221e+08	-0.1197	0.0581	0.044
0.9957	0.0498	0.9957	0	48.784	11.472	0.011	0.008	2.1221e+08	-0.01	0.01	0	0.053	0.036	0.136	0.05	305.43	48.784	11.472	0.01	0.01	2.1221e+08	-0.1197	0.0581	0.044
0.9957	0.0498	0.9957	0	48.784	11.472	0.011	0.008	2.1221e+08	-0.01	0.01	0	0.053	0.036	0.136	0.05	305.43	48.784	11.472	0.01	0.01	2.1221e+08	-0.1197	0.0581	0.044
0.9957	0.0498	0.9957	0	48.784	11.472	0.011	0.008	2.1221e+08	-0.01	0.01	0	0.053	0.036	0.136	0.05	305.43	48.784	11.472	0.01	0.01	2.1221e+08	-0.1197	0.0581	0.044
0.9957	0.0498	0.9957	0	48.784	11.472	0.011	0.008	2.1221e+08	-0.01	0.01	0	0.053	0.036	0.136	0.05	305.43	48.784	11.472	0.01	0.01	2.1221e+08	-0.1197	0.0581	0.044
0.9957	0.0498	0.9957	0	48.784	11.472	0.011	0.008	2.1221e+08	-0.01	0.01	0	0.053	0.036	0.136	0.05	305.43	48.784	11.472	0.01	0.01	2.1221e+08	-0.1197	0.0581	0.044
0.9957	0.0498	0.9957	0	48.784	11.472	0.011	0.008	2.1221e+08	-0.01	0.01	0	0.053	0.036	0.136	0.05	305.43	48.784	11.472	0.01	0.01	2.1221e+08	-0.1197	0.0581	0.044
0.9957	0.0498	0.9957	0	48.784	11.472	0.011	0.008	2.1221e+08	-0.01	0.01	0	0.053	0.036	0.136	0.05	305.43	48.784	11.472	0.01	0.01	2.1221e+08	-0.1197	0.0581	0.044
1.011	0.0498	1.011	0	48.784	11.472	0.011	0.008	2.1221e+08	-0.01	0.01	0	0.053	0.036	0.136	0.05	305.43	48.784	11.472	0.01	0.01	2.1221e+08	0.0326	-0.0717	0.0203
1.011	0.0498	1.011	0	48.784	11.472	0.011	0.008	2.1221e+08	-0.01	0.01	0	0.053	0.036	0.136	0.05	305.43	48.784	11.472	0.01	0.01	2.1221e+08	0.0326	-0.0717	0.0203
1.011	0.0498	1.011	0	48.784	11.472	0.011	0.008	2.1221e+08	-0.01	0.01	0	0.053	0.036	0.136	0.05	305.43	48.784	11.472	0.01	0.01	2.1221e+08	0.0326	-0.0717	0.0203
1.011	0.0498	1.011	0	48.784	11.472	0.011	0.008	2.1221e+08	-0.01	0.01	0	0.053	0.036	0.136	0.05	305.43	48.784	11.472	0.01	0.01	2.1221e+08	0.0326	-0.0717	0.0203
1.011	0.0498	1.011	0	48.784	11.472	0.011	0.008	2.1221e+08	-0.01	0.01	0	0.053	0.036	0.136	0.05	305.43	48.784	11.472	0.01	0.01	2.1221e+08	0.0326	-0.0717	0.0203
1.011	0.0498	1.011	0	48.784	11.472	0.011	0.008	2.1221e+08	-0.01	0.01	0	0.053	0.036	0.136	0.05	305.43	48.784	11.472	0.01	0.01	2.1221e+08	0.0326	-0.0717	0.0203
1.011	0.0498	1.011	0	48.784	11.472	0.011	0.008	2.1221e+08	-0.01	0.01	0	0.053	0.036	0.136	0.05	305.43	48.784	11.472	0.01	0.01	2.1221e+08	0.0326	-0.0717	0.0203
1.011	0.0498	1.011	0	48.784	11.472	0.011	0.008	2.1221e+08	-0.01	0.01	0	0.053	0.036	0.136	0.05	305.43	48.784	11.472	0.01	0.01	2.1221e+08	0.0326	-0.0717	0.0203
1.011	0.0498	1.011	0	48.784	11.472	0.011	0.008	2.1221e+08	-0.01	0.01	0	0.053	0.036	0.136	0.05	305.43	48.784	11.472	0.01	0.01	2.1221e+08	0.0326	-0.0717	0.0203
1.011	0.0498	1.011	0	48.784	11.472	0.011	0.008	2.1221e+08	-0.01	0.01	0	0.053	0.036	0.136	0.05	305.43	48.784	11.472	0.01	0.01	2.1221e+08	0.0326	-0.0717	0.0203
1.011	0.0498	1.011	0	48.784	11.472	0.011	0.008	2.1221e+08	-0.01	0.01	0	0.053	0.036	0.136	0.05	305.43	48.784	11.472	0.01	0.01	2.1221e+08	0.0326	-0.0717	0.0203
1.011	0.0498	1.011	0	48.784	11.472	0.011	0.008	2.1221e+08	-0.01	0.01	0	0.053	0.036	0.136	0.05	305.43	48.784	11.472	0.01	0.01	2.1221e+08	0.0326	-0.0717	0.0203
1.011	0.0498	1.011	0	48.784	11.472	0.011	0.008	2.1221e+08	-0.01	0.01	0	0.053	0.036	0.136	0.05	305.43	48.784	11.472	0.01	0.01	2.1221e+08	0.0326	-0.0717	0.0203
1.011	0.0498	1.011	0	48.784	11.472	0.011	0.008	2.1221e+08	-0.01	0.01	0	0.053	0.036	0.136	0.05	305.43	48.784	11.472	0.01	0.01	2.1221e+08	0.0326	-0.0717	0.0203
1.011	0.0498	1.011	0	48.784	11.472	0.011	0.008	2.1221e+08	-0.01	0.01	0	0.053	0.036	0.136	0.05	305.43	48.784	11.472	0.01	0.01	2.1221e+08	0.0326	-0.0717	0.0203
1.011	0.0498	1.011	0	48.784	11.472	0.011	0.008	2.1221e+08	-0.01	0.01	0	0.053	0.036	0.136	0.05	305.43	48.784	11.472	0.01	0.01	2.1221e+08	0.0326	-0.0717	0.0203
1.011	0.0498	1.011	0	48.784	11.472	0.011	0.008	2.1221e+08	-0.01	0.01	0	0.053	0.036	0.136	0.05	305.43	48.784	11.472	0.01	0.01	2.1221e+08	0.0326	-0.0717	0.0203
1.011	0.0498	1.011	0	48.784	11.472	0.011	0.008	2.1221e+08	-0.01	0.01	0	0.053	0.036	0.136	0.05	305.43	48.784	11.472	0.01	0.01	2.1221e+08	0.0326	-0.0717	0.0203
1.011	0.0498	1.011	0	48.784	11.472	0.011	0.008	2.1221e+08	-0.01	0.01	0	0.053	0.036	0.136	0.05	305.43	48.784	11.472	0.01	0.01	2.1221e+08	0.0326	-0.0717	0.0203
1.011	0.0498	1.011	0	48.784	11.472	0.011	0.008	2.1221e+08	-0.01	0.01	0	0.053	0.036	0.136	0.05	305.43	48.784	11.472	0.01	0.01	2.1221e+08	0.0326	-0.0717	0.0203
1.011	0.0498	1.011	0	48.784	11.472	0.011	0.008	2.1221e+08	-0.01	0.01	0	0.053	0.036	0.136	0.05	305.43	48.784	11.472	0.01	0.01	2.1221e+08	0.0326	-0.0717	0.0203
1.011	0.0498	1.011	0	48.784	11.472	0.011	0.008	2.1221e+08	-0.01	0.01	0	0.053	0.036	0.136	0.05	305.43	48.784	11.472	0.01	0.01	2.1221e+08	0.0326	-0.0717	0.0203
1.011	0.0498	1.011	0	48.784	11.472	0.011	0.008	2.1221e+08	-0.01	0.01	0	0.053	0.036	0.136	0.05	305.43	48.784	11.472	0.01	0.01	2.1221e+08	0.0326	-0.0717	0.0203
1.011	0.0498	1.011	0	48.784	11.472	0.011	0.008	2.1221e+08	-0.01	0.01	0	0.053	0.036	0.136	0.05	305.43	48.784	11.472	0.01	0.01	2.1221e+08	0.0326	-0.0717	0.0203
1.011	0.0498	1.011	0	48.784	11.472	0.011	0.008	2.1221e+08	-0.01	0.01	0	0.053	0.036	0.136	0.05	305.43	48.784	11.472	0.01	0.01	2.1221e+08	0.0326	-0.0717	0.0203
1.011	0.0498	1.011	0	48.784	11.472	0.011	0.008	2.1221e+08	-0.01	0.01	0	0.053	0.036	0.136	0.05	305.43	48.784	11.472	0.01	0.01	2.1221e+08	0.0326	-0.0717	0.0203
1.011	0.0498	1.011	0	48.784	11.472	0.011	0.008	2.1221e+08	-0.01	0.01	0	0.053	0.036	0.136	0.05	305.43	48.784	11.472	0.01	0.01	2.1221e+08	0.0326	-0.0717	0.0203
1.011	0.0498	1.011	0	48.784	11.472	0.011	0.008	2.1221e+08	-0.01	0.01	0	0.053	0.036	0.136	0.05	305.43	48.784	11.472	0.01	0.01	2.1221e+08	0.0326	-0.0717	0.0203
1.011	0.0498	1.011	0	48.784	11.472	0.011	0.008	2.1221e+08	-0.01	0.01	0	0.053	0.036	0.136	0.05	305.43	48.784	11.472	0.01	0.01	2.1221e+08	0.0326	-0.0717	0.0203
1.011	0.0498	1.011	0	48.784	11.472	0.011	0.008	2.1221e+08	-0.01	0.01	0	0.053	0.036	0.136	0.05	305.43	48.784	11.472	0.01	0.01	2.1221e+08	0.0326	-0.0717	0.0203
1.011	0.0498	1.011	0	48.784	11.472	0.011	0.008	2.1221e+08	-0.01	0.01	0	0.053	0.036	0.136	0.05	305.43	48.784	11.472	0.01	0.01	2.1221e+08	0.0326	-0.0717	0.0203
1.011	0.0498	1.011	0	48.784	11.472	0.011	0.008	2.1221e+08	-0.01	0.01	0	0.053	0.036	0.136	0.05	305.43	48.784	11.472	0.01	0.01	2.1221e+08	0.0326	-0.0717	0.0203
1.011	0.0498	1.011	0	48.784	11.472	0.011	0.008	2.1221e+08	-0.01	0.01	0	0.053	0.036	0.136	0.05	305.43	48.784	11.472	0.01	0.01	2.1221e+08	0.0326	-0.0717	0.0203
1.011	0.0498	1.011	0	48.784	11.472	0.011	0.008	2.1221e+08	-0.01	0.01	0	0.053	0.036	0.136	0.05	305.43	48.784	11.472	0.01	0.01	2.1221e+08	0.0326	-0.0717	0.0203
1.011	0.0498	1.011	0	48.784	11.472	0.011	0.008	2.1221e+08	-0.01	0.01	0	0.053	0.036	0.136	0.05	305.43	48.784	11.472	0.01	0.01	2.1221e+08	0.0326	-0.0717	0.0203
1.011	0.0498	1.011	0	48.784	11.472	0.011	0.008	2.1221e+08	-0.01	0.01	0	0.053	0.036	0.136	0.05	305.43	48.784	11.472	0.01	0.01	2.1221e+08	0.0326	-0.0717	0.0203
1.011	0.0498	1.011	0	48.784	11.472	0.011	0.008	2.1221e+08	-0.01	0.01	0	0.053	0.036	0.136	0.05	305.43	48.784	11.472	0.01	0.01	2.1221e+08	0.0326	-0.0717	0.0203
1.011	0.0498	1.011	0	48.784	11.472	0.011	0.008	2.1221e+08	-0.01	0.01	0	0.053	0.036	0.136	0.05	305.43	48.784	11.472	0.01	0.01	2.1221e+08	0.0326	-0.0717	0.0203
1.011	0.0498	1.011	0	48.784	11.472	0.011	0.008	2.1221e+08	-0.01	0.01	0	0.053	0.036	0.136	0.05	305.43	48.784	11.472	0.01	0.01	2.1221e+08	0.0326	-0.0717	0.0203
1.011	0.0498	1.011	0	48.784	11.472	0.011	0.008	2.1221e+08	-0.01	0.01	0	0.053	0.036	0.136	0.05	305.43	48.784	11.472	0.01	0.01	2.1221e+08	0.0326	-0.0717	0.0203
1.011	0.0498	1.011	0	48.784	11.472	0.011	0.008	2.1221e+08	-0.01	0.01	0	0.053	0.036	0.136	0.05	305.43	48.784	11.472	0.01	0.01	2.1221e+08	0.0326	-0.0717	0.0203
1.011	0.0498	1.011	0	48.784	11.472	0.011	0.008	2.1221e+08	-0.01	0.01	0	0.053	0.036	0.136	0.05	305.43	48.784	11.472	0.01	0.01	2.1221e+08	0.0326	-0.0717	0.0203
1.011	0.0498	1.011	0	48.784	11.472	0.011	0.008	2.1221e+08	-0.01	0.01	0	0.053	0.036	0.136	0.05	305.43	48.784	11.472	0.01	0.01	2.1221e+08	0.0326	-0.0717	0.0203
1.011	0.0498	1.011	0	48.784	11.472	0.011	0.008	2.1221e+08	-0.01	0.01	0	0.053	0.036	0.136	0.05	305.43	48.784	11.472	0.01	0.01	2.1221e+08	0.0326	-0.0717	0.0203
1.011	0.0498	1.011	0	48.784	11.472	0.011	0.008	2.1221e+08	-0.01	0.01	0	0.053	0.036	0.136	0.05	305.43	48.784	11.472	0.01	0.01	2.1221e+08	0.0326	-0.0717	0.0203
1.011	0.0498	1.011	0	48.784	11.472	0.011	0.008	2.1221e+08	-0.01	0.01	0	0.053	0.036	0.136	0.05	305.43	48.784	11.472	0.01	0.01	2.1221e+08	0.0326	-0.0717	0.0203
1.011	0.0498	1.011	0	48.784	11.472	0.011	0.008	2.1221e+08	-0.01	0.01	0	0.053	0.036	0.136	0.05	305.43	48.784	11.472	0.01	0.01	2.1221e+08	0.0326	-0.0717	0.0203
1.011	0.0498	1.011	0	48.784	11.472	0.011	0.008	2.1221e+08	-0.01	0.01	0	0.053	0.036	0.136	0.05	305.43	48.784	11.472	0.01	0.01	2.1221e+08	0.0326	-0.0717	0.0203
1.011	0.0498	1.011	0	48.784	11.472	0.011	0.008	2.1221e+08	-0.01	0.01	0	0.053	0.036	0.136	0.05	305.43	48.784	11.472	0.01	0.01	2.1221e+08	0.0326	-0.0717	0.0203
1.011	0.0498	1.011	0	48.784	11.472	0.011	0.008	2.1221e+08	-0.01	0.01	0	0.053	0.036	0.136	0.05	305.43	48.784	11.472	0.01	0.01	2.1221e+08	0.0326	-0.0717	0.0203
0.9911	0.0426	0.9911	0	48.784	11.472	0.011	0.008	2.1221e+08	-0.01	0.01	0	0.053	0.036	0.136	0.05	305.43	48.784	11.472	0.01	0.01	2.1221e+08	0.0739	0.1441	0.0405
0.9911	0.0426	0.9911	0	48.784	11.472	0.011	0.008	2.1221e+08	-0.01	0.01	0	0.053	0.036	0.136	0.05	305.43	48.784	11.472	0.01	0.01	2.1221e+08	0.0739	0.1441	0.0405
0.9911	0.0426	0.9911	0	48.784	11.472	0.011	0.008	2.1221e+08	-0.01	0.01	0	0.053	0.036	0.136	0.05	305.43	48.784	11.472	0.01	0.01	2.1221e+08	0.0739	0.1441	0.0405
0.9911	0.0426	0.9911	0	48.784	11.472	0.011	0.008	2.1221e+08	-0.01	0.01	0	0.053	0.036	0.136	0.05	305.43	48.784	11.472	0.01	0.01	2.1221e+08	0.0739	0.1441	0.0405
0.9911	0.0426	0.9911	0	48.784	11.472	0.011	0.008	2.1221e+08	-0.01	0.01	0	0.053	0.036	0.136	0.05	305.43	48.784	11.472	0.01	0.01	2.1221e+08	0.0739	0.1441	0.0405
0.9911	0.0426	0.9911	0	48.784	11.472	0.011	0.008	2.1221e+08	-0.01	0.01	0	0.053	0.036	0.136	0.05	305.43	48.784	11.472	0.01	0.01	2.1221e+08	0.0739	0.1441	0.0405
0.9911	0.0426	0.9911	0	48.784	11.472	0.011	0.008	2.1221e+08	-0.01	0.01	0	0.053	0.036	0.136	0.05	305.43	48.784	11.472	0.01	0.01	2.1221e+08	0.0739	0.1441	0.0405
0.9911	0.0426	0.9911	0	48.784	11.472	0.011	0.008	2.1221e+08	-0.01	0.01	0	0.053	0.036	0.136	0.05	305.43	48.784	11.472	0.01	0.01	2.1221e+08	0.0739	0.1441	0.0405
0.9911	0.0426	0.9911	0	48.784	11.472	0.011	0.008	2.1221e+08	-0.01	0.01	0	0.053	0.036	0.136	0.05	305.43	48.784	11.472	0.01	0.01	2.1221e+08	0.0739	0.1441	0.0405
0.9911	0.0426	0.9911	0	48.784	11.472	0.011	0.008	2.1221e+08	-0.01	0.01	0	0.053	0.036	0.136	0.05	305.43	48.784	11.472	0.01	0.01	2.1221e+08	0.0739	0.1441	0.0405
0.9911	0.0426	0.9911	0	48.784	11.472	0.011	0.008	2.1221e+08	-0.01	0.01	0	0.053	0.036	0.136	0.05	305.43	48.784	11.472	0.01	0.01	2.1221e+08	0.0739	0.1441	0.0405
0.9911	0.0426	0.9911	0	48.784	11.472	0.011	0.008	2.1221e+08	-0.01	0.01	0	0.053	0.036	0.136	0.05	305.43	48.784	11.472	0.01	0.01	2.1221e+08	0.0739	0.1441	0.0405
0.9911	0.0426	0.9911	0	48.784	11.472	0.011	0.008	2.1221e+08	-0.01	0.01	0	0.053	0.036	0.136	0.05	305.43	48.784	11.472	0.01	0.01	2.1221e+08	0.0739	0.1441	0.0405
0.9911	0.0426	0.9911	0	48.784	11.472	0.011	0.008	2.1221e+08	-0.01	0.01	0	0.053	0.036	0.136	0.05	305.43	48.784	11.472	0.01	0.01	2.1221e+08	0.0739	0.1441	0.0405
0.9911	0.0426	0.9911	0	48.784	11.472	0.011	0.008	2.1221e+08	-0.01	0.01	0	0.053	0.036	0.136	0.05	305.43	48.784	11.472	0.01	0.01	2.1221e+08	0.0739	0.1441	0.0405
0.9911	0.0426	0.9911	0	48.784	11.472	0.011	0.008	2.1221e+08	-0.01	0.01	0	0.053	0.036	0.136	0.05	305.43	48.784	11.472	0.01	0.01	2.1221e+08	0.0739	0.1441	0.0405
0.9911	0.0426	0.9911	0	48.784	11.472	0.011	0.008	2.1221e+08	-0.01	0.01	0	0.053	0.036	0.136	0.05	305.43	48.784	11.472	0.01	0.01	2.1221e+08	0.0739	0.1441	0.0405
0.9911	0.0426	0.9911	0	48.784	11.472	0.011	0.008	2.1221e+08	-0.01	0.01	0	0.053	0.036	0.136	0.05	305.43	48.784	11.472	0.01	0.01	2.1221e+08	0.0739	0.1441	0.0405
0.9911	0.0426	0.9911	0	48.784	11.472	0.011	0.008	2.1221e+08	-0.01	0.01	0	0.053	0.036	0.136	0.05	305.43	48.784	11.472	0.01	0.01	2.1221e+08	0.0739	0.1441	0.0405
0.9911	0.0426	0.9911	0	48.784	11.472	0.011	0.008	2.1221e+08	-0.01	0.01	0	0.053	0.036	0.136	0.05	305.43	48.784	11.472	0.01	0.01	2.1221e+08	0.0739	0.1441	0.0405
0.9911	0.0426	0.9911	0	48.784	11.472	0.011	0.008	2.1221e+08	-0.01	0.01	0	0.053	0.036	0.136	0.05	305.43	48.784	11.472	0.01	0.01	2.1221e+08	0.0739	0.1441	0.0405
0.9911	0.0426	0.9911	0	48.784	11.472	0.011	0.008	2.1221e+08	-0.01	0.01	0	0.053	0.036	0.136	0.05	305.43	48.784	11.472	0.01	0.01	2.1221e+08	0.0739	0.1441	0.0405
0.9911	0.0426	0.9911	0	48.784	11.472	0.011	0.008	2.1221e+08	-0.01	0.01	0	0.053	0.036	0.136	0.05	305.43	48.784	11.472	0.01	0.01	2.1221e+08	0.0739	0.1441	0.0405
0.9911	0.0426	0.9911	0	48.784	11.472	0.011	0.008	2.1221e+08	-0.01	0.01	0	0.053	0.036	0.136	0.05	305.43	48.784	11.472	0.01	0.01	2.1221e+08	0.0739	0.1441	0.0405
0.9911	0.0426	0.9911	0	48.784	11.472	0.011	0.008	2.1221e+08	-0.01	0.01	0	0.053	0.036	0.136	0.05	305.43	48.784	11.472	0.01	0.01	2.1221e+08	0.0739	0.1441	0.0405
0.9911	0.0426	0.9911	0	48.784	11.472	0.011	0.008	2.1221e+08	-0.01	0.01	0	0.053	0.036	0.136	0.05	305.43	48.784	11.472	0.01	0.01	2.1221e+08	0.0739	0.1441	0.0405
0.9911	0.0426	0.9911	0	48.784	11.472	0.011	0.008	2.1221e+08	-0.01	0.01	0	0.053	0.036	0.136	0.05	305.43	48.784	11.472	0.01	0.01	2.1221e+08	0.0739	0.1441	0.0405
0.9911	0.0426	0.9911	0	48.784	11.472	0.011	0.008	2.1221e+08	-0.01	0.01	0	0.053	0.036	0.136	0.05	305.43	48.784	11.472	0.01	0.01	2.1221e+08	0.0739	0.1441	0.0405
0.9911	0.0426	0.9911	0	48.784	11.472	0.011	0.008	2.1221e+08	-0.01	0.01	0	0.053	0.036	0.136	0.05	305.43	48.784	11.472	0.01	0.01	2.1221e+08	0.0739	0.1441	0.0405
0.9911	0.0426	0.9911	0	48.784	11.472	0.011	0.008	2.1221e+08	-0.01	0.01	0	0.053	0.036	0.136	0.05	305.43	48.784	11.472	0.01	0.01	2.1221e+08	0.0739	0.1441	0.0405
0.9911	0.0426	0.9911	0	48.784	11.472	0.011	0.008	2.1221e+08	-0.01	0.01	0	0.053	0.036	0.136	0.05	305.43	48.784	11.472	0.01	0.01	2.1221e+08	0.0739	0.1441	0.0405
0.9911	0.0426	0.9911	0	48.784	11.472	0.011	0.008	2.1221e+08	-0.01	0.01	0	0.053	0.036	0.136	0.05	305.43	48.784	11.472	0.01	0.01	2.1221e+08	0.0739	0.1441	0.0405
0.9911	0.0426	0.9911	0	48.784	11.472	0.011	0.008	2.1221e+08	-0.01	0.01	0	0.053	0.036	0.136	0.05	305.43	48.784	11.472	0.01	0.01	2.1221e+08	0.0739	0.1441	0.0405
0.9911	0.0426	0.9911	0	48.784	11.472	0.011	0.008	2.1221e+08	-0.01	0.01	0	0.053	0.036	0.136	0.05	305.43	48.784	11.472	0.01	0.01	2.1221e+08	0.0739	0.1441	0.0405
0.9911	0.0426	0.9911	0	48.784	11.472	0.011	0.008	2.1221e+08	-0.01	0.01	0	0.053	0.036	0.136	0.05	305.43	48.784	11.472	0.01	0.01	2.1221e+08	0.0739	0.1441	0.0405
0.9911	0.0426	0.9911	0	48.784	11.472	0.011	0.008	2.1221e+08	-0.01	0.01	0	0.053	0.036	0.136	0.05	305.43	48.784	11.472	0.01	0.01	2.1221e+08	0.0739	0.1441	0.0405
0.9911	0.0426	0.9911	0	48.784	11.472	0.011	0.008	2.1221e+08	-0.01	0.01	0	0.053	0.036	0.136	0.05	305.43	48.784	11.472	0.01	0.01	2.1221e+08	0.0739	0.1441	0.0405
0.9911	0.0426	0.9911	0	48.784	11.472	0.011	0.008	2.1221e+08	-0.01	0.01	0	0.053	0.036	0.136	0.05	305.43	48.784	11.472	0.01	0.01	2.1221e+08	0.0739	0.1441	0.0405
0.9911	0.0426	0.9911	0	48.784	11.472	0.011	0.008	2.1221e+08	-0.01	0.01	0	0.053	0.036	0.136	0.05	305.43	48.784	11.472	0.01	0.01	2.1221e+08	0.0739	0.1441	0.0405
0.9911	0.0426	0.9911	0	48.784	11.472	0.011	0.008	2.1221e+08	-0.01	0.01	0	0.053	0.036	0.136	0.05	305.43	48.784	11.472	0.01	0.01	2.1221e+08	0.0739	0.1441	0.0405
0.9911	0.0426	0.9911	0	48.784	11.472	0.011	0.008	2.1221e+08	-0.01	0.01	0	0.053	0.036	0.136	0.05	305.43	48.784	11.472	0.01	0.01	2.1221e+08	0.0739	0.1441	0.0405
0.9911	0.0426	0.9911	0	48.784	11.472	0.011	0.008	2.1221e+08	-0.01	0.01	0	0.053	0.036	0.136	0.05	305.43	48.784	11.472	0.01	0.01	2.1221e+08	0.0739	0.1441	0.0405
0.9911	0.0426	0.9911	0	48.784	11.472	0.011	0.008	2.1221e+08	-0.01	0.01	0	0.053	0.036	0.136	0.05	305.43	48.784	11.472	0.01	0.01	2.1221e+08	0.0739	0.1441	0.0405
0.9911	0.0426	0.9911	0	48.784	11.472	0.011	0.008	2.1221e+08	-0.01	0.01	0	0.053	0.036	0.136	0.05	305.43	48.784	11.472	0.01	0.01	2.1221e+08	0.0739	0.1441	0.0405
0.9911	0.0426	0.9911	0	48.784	11.472	0.011	0.008	2.1221e+08	-0.01	0.01	0	0.053	0.036	0.136	0.05	305.43	48.784	11.472	0.01	0.01	2.1221e+08	0.0739	0.1441	0.0405
0.9911	0.0426	0.9911	0	48.784	11.472	0.011	0.008	2.1221e+08	-0.01	0.01	0	0.053	0.036	0.136	0.05	305.43	48.784	11.472	0.01	0.01	2.1221e+08	0.0739	0.1441	0.0405
0.9911	0.0426	0.9911	0	48.784	11.472	0.011	0.008	2.1221e+08	-0.01	0.01	0	0.053	0.036	0.136	0.05	305.43	48.784	11.472	0.01	0.01	2.1221e+08	0.0739	0.1441	0.0405
0.9911	0.0426	0.9911	0	48.784	11.472	0.011	0.008	2.1221e+08	-0.01	0.01	0	0.053	0.036	0.136	0.05	305.43	48.784	11.472	0.01	0.01	2.1221e+08	0.0739	0.1441	0.0405
0.9911	0.0426	0.9911	0	48.784	11.472	0.011	0.008	2.1221e+08	-0.01	0.01	0	0.053	0.036	0.136	0.05	305.43	48.784	11.472	0.01	0.01	2.1221e+08	0.0739	0.1441	0.0405
0.9911	0.0426	0.9911	0	48.784	11.472	0.011	0.008	2.1221e+08	-0.01	0.01	0	0.053	0.036	0.136	0.05	305.43	48.784	11.472	0.01	0.01	2.1221e+08	0.0739	0.1441	0.0405
0.9911	0.0426	0.9911	0	48.784	11.472	0.011	0.008	2.1221e+08	-0.01	0.01	0	0.053	0.036	0.136	0.05	305.43	48.784	11.472	0.01	0.01	2.1221e+08	0.0739	0.1441	0.0405
1.0044	0.0578	1.0044	0	48.784	11.472	0.008	0.006	2.1221e+08	0.01	-0.02	0	0.05	0.037	0.147	0.05	305.43	48.784	11.472	0.01	0.01	2.1221e+08	0.1337	-0.0383	-0.0053
1.0044	0.0578	1.0044	0	48.784	11.472	0.008	0.006	2.1221e+08	0.01	-0.02	0	0.05	0.037	0.147	0.05	305.43	48.784	11.472	0.01	0.01	2.1221e+08	0.1337	-0.0383	-0.0053
1.0044	0.0578	1.0044	0	48.784	11.472	0.008	0.006	2.1221e+08	0.01	-0.02	0	0.05	0.037	0.147	0.05	305.43	48.784	11.472	0.01	0.01	2.1221e+08	0.1337	-0.0383	-0.0053
1.0044	0.0578	1.0044	0	48.784	11.472	0.008	0.006	2.1221e+08	0.01	-0.02	0	0.05	0.037	0.147	0.05	305.43	48.784	11.472	0.01	0.01	2.1221e+08	0.1337	-0.0383	-0.0053
1.0044	0.0578	1.0044	0	48.784	11.472	0.008	0.006	2.1221e+08	0.01	-0.02	0	0.05	0.037	0.147	0.05	305.43	48.784	11.472	0.01	0.01	2.1221e+08	0.1337	-0.0383	-0.0053
1.0044	0.0578	1.0044	0	48.784	11.472	0.008	0.006	2.1221e+08	0.01	-0.02	0	0.05	0.037	0.147	0.05	305.43	48.784	11.472	0.01	0.01	2.1221e+08	0.1337	-0.0383	-0.0053
1.0044	0.0578	1.0044	0	48.784	11.472	0.008	0.006	2.1221e+08	0.01	-0.02	0	0.05	0.037	0.147	0.05	305.43	48.784	11.472	0.01	0.01	2.1221e+08	0.1337	-0.0383	-0.0053
1.0044	0.0578	1.0044	0	48.784	11.472	0.008	0.006	2.1221e+08	0.01	-0.02	0	0.05	0.037	0.147	0.05	305.43	48.784	11.472	0.01	0.01	2.1221e+08	0.1337	-0.0383	-0.0053
1.0044	0.0578	1.0044	0	48.784	11.472	0.008	0.006	2.1221e+08	0.01	-0.02	0	0.05	0.037	0.147	0.05	305.43	48.784	11.472	0.01	0.01	2.1221e+08	0.1337	-0.0383	-0.0053
1.0044	0.0578	1.0044	0	48.784	11.472	0.008	0.006	2.1221e+08	0.01	-0.02	0	0.05	0.037	0.147	0.05	305.43	48.784	11.472	0.01	0.01	2.1221e+08	0.1337	-0.0383	-0.0053
1.0044	0.0578	1.0044	0	48.784	11.472	0.008	0.006	2.1221e+08	0.01	-0.02	0	0.05	0.037	0.147	0.05	305.43	48.784	11.472	0.01	0.01	2.1221e+08	0.1337	-0.0383	-0.0053
1.0044	0.0578	1.0044	0	48.784	11.472	0.008	0.006	2.1221e+08	0.01	-0.02	0	0.05	0.037	0.147	0.05	305.43	48.784	11.472	0.01	0.01	2.1221e+08	0.1337	-0.0383	-0.0053
1.0044	0.0578	1.0044	0	48.784	11.472	0.008	0.006	2.1221e+08	0.01	-0.02	0	0.05	0.037	0.147	0.05	305.43	48.784	11.472	0.01	0.01	2.1221e+08	0.1337	-0.0383	-0.0053
1.0044	0.0578	1.0044	0	48.784	11.472	0.008	0.006	2.1221e+08	0.01	-0.02	0	0.05	0.037	0.147	0.05	305.43	48.784	11.472	0.01	0.01	2.1221e+08	0.1337	-0.0383	-0.0053
1.0044	0.0578	1.0044	0	48.784	11.472	0.008	0.006	2.1221e+08	0.01	-0.02	0	0.05	0.037	0.147	0.05	305.43	48.784	11.472	0.01	0.01	2.1221e+08	0.1337	-0.0383	-0.0053
1.0044	0.0578	1.0044	0	48.784	11.472	0.008	0.006	2.1221e+08	0.01	-0.02	0	0.05	0.037	0.147	0.05	305.43	48.784	11.472	0.01	0.01	2.1221e+08	0.1337	-0.0383	-0.0053
1.0044	0.0578	1.0044	0	48.784	11.472	0.008	0.006	2.1221e+08	0.01	-0.02	0	0.05	0.037	0.147	0.05	305.43	48.784	11.472	0.01	0.01	2.1221e+08	0.1337	-0.0383	-0.0053
1.0044	0.0578	1.0044	0	48.784	11.472	0.008	0.006	2.1221e+08	0.01	-0.02	0	0.05	0.037	0.147	0.05	305.43	48.784	11.472	0.01	0.01	2.1221e+08	0.1337	-0.0383	-0.0053
1.0044	0.0578	1.0044	0	48.784	11.472	0.008	0.006	2.1221e+08	0.01	-0.02	0	0.05	0.037	0.147	0.05	305.43	48.784	11.472	0.01	0.01	2.1221e+08	0.1337	-0.0383	-0.0053
1.0044	0.0578	1.0044	0	48.784	11.472	0.008	0.006	2.1221e+08	0.01	-0.02	0	0.05	0.037	0.147	0.05	305.43	48.784	11.472	0.01	0.01	2.1221e+08	0.1337	-0.0383	-0.0053
1.0044	0.0578	1.0044	0	48.784	11.472	0.008	0.006	2.1221e+08	0.01	-0.02	0	0.05	0.037	0.147	0.05	305.43	48.784	11.472	0.01	0.01	2.1221e+08	0.1337	-0.0383	-0.0053
1.0044	0.0578	1.0044	0	48.784	11.472	0.008	0.006	2.1221e+08	0.01	-0.02	0	0.05	0.037	0.147	0.05	305.43	48.784	11.472	0.01	0.01	2.1221e+08	0.1337	-0.0383	-0.0053
1.0044	0.0578	1.0044	0	48.784	11.472	0.008	0.006	2.1221e+08	0.01	-0.02	0	0.05	0.037	0.147	0.05	305.43	48.784	11.472	0.01	0.01	2.1221e+08	0.1337	-0.0383	-0.0053
1.0044	0.0578	1.0044	0	48.784	11.472	0.008	0.006	2.1221e+08	0.01	-0.02	0	0.05	0.037	0.147	0.05	305.43	48.784	11.472	0.01	0.01	2.1221e+08	0.1337	-0.0383	-0.0053
1.0044	0.0578	1.0044	0	48.784	11.472	0.008	0.006	2.1221e+08	0.01	-0.02	0	0.05	0.037	0.147	0.05	305.43	48.784	11.472	0.01	0.01	2.1221e+08	0.1337	-0.0383	-0.0053
1.0044	0.0578	1.0044	0	48.784	11.472	0.008	0.006	2.1221e+08	0.01	-0.02	0	0.05	0.037	0.147	0.05	305.43	48.784	11.472	0.01	0.01	2.1221e+08	0.1337	-0.0383	-0.0053
1.0044	0.0578	1.0044	0	48.784	11.472	0.008	0.006	2.1221e+08	0.01	-0.02	0	0.05	0.037	0.147	0.05	305.43	48.784	11.472	0.01	0.01	2.1221e+08	0.1337	-0.0383	-0.0053
1.0044	0.0578	1.0044	0	48.784	11.472	0.008	0.006	2.1221e+08	0.01	-0.02	0	0.05	0.037	0.147	0.05	305.43	48.784	11.472	0.01	0.01	2.1221e+08	0.1337	-0.0383	-0.0053
1.0044	0.0578	1.0044	0	48.784	11.472	0.008	0.006	2.1221e+08	0.01	-0.02	0	0.05	0.037	0.147	0.05	305.43	48.784	11.472	0.01	0.01	2.1221e+08	0.1337	-0.0383	-0.0053
1.0044	0.0578	1.0044	0	48.784	11.472	0.008	0.006	2.1221e+08	0.01	-0.02	0	0.05	0.037	0.147	0.05	305.43	48.784	11.472	0.01	0.01	2.1221e+08	0.1337	-0.0383	-0.0053
1.0044	0.0578	1.0044	0	48.784	11.472	0.008	0.006	2.1221e+08	0.01	-0.02	0	0.05	0.037	0.147	0.05	305.43	48.784	11.472	0.01	0.01	2.1221e+08	0.1337	-0.0383	-0.0053
1.0044	0.0578	1.0044	0	48.784	11.472	0.008	0.006	2.1221e+08	0.01	-0.02	0	0.05	0.037	0.147	0.05	305.43	48.784	11.472	0.01	0.01	2.1221e+08	0.1337	-0.0383	-0.0053
1.0044	0.0578	1.0044	0	48.784	11.472	0.008	0.006	2.1221e+08	0.01	-0.02	0	0.05	0.037	0.147	0.05	305.43	48.784	11.472	0.01	0.01	2.1221e+08	0.1337	-0.0383	-0.0053
1.0044	0.0578	1.0044	0	48.784	11.472	0.008	0.006	2.1221e+08	0.01	-0.02	0	0.05	0.037	0.147	0.05	305.43	48.784	11.472	0.01	0.01	2.1221e+08	0.1337	-0.0383	-0.0053
1.0044	0.0578	1.0044	0	48.784	11.472	0.008	0.006	2.1221e+08	0.01	-0.02	0	0.05	0.037	0.147	0.05	305.43	48.784	11.472	0.01	0.01	2.1221e+08	0.1337	-0.0383	-0.0053
1.0044	0.0578	1.0044	0	48.784	11.472	0.008	0.006	2.1221e+08	0.01	-0.02	0	0.05	0.037	0.147	0.05	305.43	48.784	11.472	0.01	0.01	2.1221e+08	0.1337	-0.0383	-0.0053
1.0044	0.0578	1.0044	0	48.784	11.472	0.008	0.006	2.1221e+08	0.01	-0.02	0	0.05	0.037	0.147	0.05	305.43	48.784	11.472	0.01	0.01	2.1221e+08	0.1337	-0.0383	-0.0053
1.0044	0.0578	1.0044	0	48.784	11.472	0.008	0.006	2.1221e+08	0.01	-0.02	0	0.05	0.037	0.147	0.05	305.43	48.784	11.472	0.01	0.01	2.1221e+08	0.1337	-0.0383	-0.0053
1.0044	0.0578	1.0044	0	48.784	11.472	0.008	0.006	2.1221e+08	0.01	-0.02	0	0.05	0.037	0.147	0.05	305.43	48.784	11.472	0.01	0.01	2.1221e+08	0.1337	-0.0383	-0.0053
1.0044	0.0578	1.0044	0	48.784	11.472	0.008	0.006	2.1221e+08	0.01	-0.02	0	0.05	0.037	0.147	0.05	305.43	48.784	11.472	0.01	0.01	2.1221e+08	0.1337	-0.0383	-0.0053
1.0044	0.0578	1.0044	0	48.784	11.472	0.008	0.006	2.1221e+08	0.01	-0.02	0	0.05	0.037	0.147	0.05	305.43	48.784	11.472	0.01	0.01	2.1221e+08	0.1337	-0.0383	-0.0053
1.0044	0.0578	1.0044	0	48.784	11.472	0.008	0.006	2.1221e+08	0.01	-0.02	0	0.05	0.037	0.147	0.05	305.43	48.784	11.472	0.01	0.01	2.1221e+08	0.1337	-0.0383	-0.0053
1.0044	0.0578	1.0044	0	48.784	11.472	0.008	0.006	2.1221e+08	0.01	-0.02	0	0.05	0.037	0.147	0.05	305.43	48.784	11.472	0.01	0.01	2.1221e+08	0.1337	-0.0383	-0.0053
1.0044	0.0578	1.0044	0	48.784	11.472	0.008	0.006	2.1221e+08	0.01	-0.02	0	0.05	0.037	0.147	0.05	305.43	48.784	11.472	0.01	0.01	2.1221e+08	0.1337	-0.0383	-0.0053
1.0044	0.0578	1.0044	0	48.784	11.472	0.008	0.006	2.1221e+08	0.01	-0.02	0	0.05	0.037	0.147	0.05	305.43	48.784	11.472	0.01	0.01	2.1221e+08	0.1337	-0.0383	-0.0053
1.0044	0.0578	1.0044	0	48.784	11.472	0.008	0.006	2.1221e+08	0.01	-0.02	0	0.05	0.037	0.147	0.05	305.43	48.784	11.472	0.01	0.01	2.1221e+08	0.1337	-0.0383	-0.0053
1.0044	0.0578	1.0044	0	48.784	11.472	0.008	0.006	2.1221e+08	0.01	-0.02	0	0.05	0.037	0.147	0.05	305.43	48.784	11.472	0.01	0.01	2.1221e+08	0.1337	-0.0383	-0.0053
1.0044	0.0578	1.0044	0	48.784	11.472	0.008	0.006	2.1221e+08	0.01	-0.02	0	0.05	0.037	0.147	0.05	305.43	48.784	11.472	0.01	0.01	2.1221e+08	0.1337	-0.0383	-0.0053
1.0044	0.0578	1.0044	0	48.784	11.472	0.008	0.006	2.1221e+08	0.01	-0.02	0	0.05	0.037	0.147	0.05	305.43	48.784	11.472	0.01	0.01	2.1221e+08	0.1337	-0.0383	-0.0053
1.0044	0.0578	1.0044	0	48.784	11.472	0.008	0.006	2.1221e+08	0.01	-0.02	0	0.05	0.037	0.147	0.05	305.43	48.784	11.472	0.01	0.01	2.1221e+08	0.1337	-0.0383	-0.0053
0.9889	0.0499	0.9889	0	48.784	11.472	0.008	0.006	2.1221e+08	0.01	-0.02	0	0.05	0.037	0.147	0.05	305.43	48.784	11.472	0.01	0.01	2.1221e+08	0.2083	0.1347	0.004
0.9889	0.0499	0.9889	0	48.784	11.472	0.008	0.006	2.1221e+08	0.01	-0.02	0	0.05	0.037	0.147	0.05	305.43	48.784	11.472	0.01	0.01	2.1221e+08	0.2083	0.1347	0.004
0.9889	0.0499	0.9889	0	48.784	11.472	0.008	0.006	2.1221e+08	0.01	-0.02	0	0.05	0.037	0.147	0.05	305.43	48.784	11.472	0.01	0.01	2.1221e+08	0.2083	0.1347	0.004
0.9889	0.0499	0.9889	0	48.784	11.472	0.008	0.006	2.1221e+08	0.01	-0.02	0	0.05	0.037	0.147	0.05	305.43	48.784	11.472	0.01	0.01	2.1221e+08	0.2083	0.1347	0.004
0.9889	0.0499	0.9889	0	48.784	11.472	0.008	0.006	2.1221e+08	0.01	-0.02	0	0.05	0.037	0.147	0.05	305.43	48.784	11.472	0.01	0.01	2.1221e+08	0.2083	0.1347	0.004
0.9889	0.0499	0.9889	0	48.784	11.472	0.008	0.006	2.1221e+08	0.01	-0.02	0	0.05	0.037	0.147	0.05	305.43	48.784	11.472	0.01	0.01	2.1221e+08	0.2083	0.1347	0.004
0.9889	0.0499	0.9889	0	48.784	11.472	0.008	0.006	2.1221e+08	0.01	-0.02	0	0.05	0.037	0.147	0.05	305.43	48.784	11.472	0.01	0.01	2.1221e+08	0.2083	0.1347	0.004
0.9889	0.0499	0.9889	0	48.784	11.472	0.008	0.006	2.1221e+08	0.01	-0.02	0	0.05	0.037	0.147	0.05	305.43	48.784	11.472	0.01	0.01	2.1221e+08	0.2083	0.1347	0.004
0.9889	0.0499	0.9889	0	48.784	11.472	0.008	0.006	2.1221e+08	0.01	-0.02	0	0.05	0.037	0.147	0.05	305.43	48.784	11.472	0.01	0.01	2.1221e+08	0.2083	0.1347	0.004
0.9889	0.0499	0.9889	0	48.784	11.472	0.008	0.006	2.1221e+08	0.01	-0.02	0	0.05	0.037	0.147	0.05	305.43	48.784	11.472	0.01	0.01	2.1221e+08	0.2083	0.1347	0.004
0.9889	0.0499	0.9889	0	48.784	11.472	0.008	0.006	2.1221e+08	0.01	-0.02	0	0.05	0.037	0.147	0.05	305.43	48.784	11.472	0.01	0.01	2.1221e+08	0.2083	0.1347	0.004
0.9889	0.0499	0.9889	0	48.784	11.472	0.008	0.006	2.1221e+08	0.01	-0.02	0	0.05	0.037	0.147	0.05	305.43	48.784	11.472	0.01	0.01	2.1221e+08	0.2083	0.1347	0.004
0.9889	0.0499	0.9889	0	48.784	11.472	0.008	0.006	2.1221e+08	0.01	-0.02	0	0.05	0.037	0.147	0.05	305.43	48.784	11.472	0.01	0.01	2.1221e+08	0.2083	0.1347	0.004
0.9889	0.0499	0.9889	0	48.784	11.472	0.008	0.006	2.1221e+08	0.01	-0.02	0	0.05	0.037	0.147	0.05	305.43	48.784	11.472	0.01	0.01	2.1221e+08	0.2083	0.1347	0.004
0.9889	0.0499	0.9889	0	48.784	11.472	0.008	0.006	2.1221e+08	0.01	-0.02	0	0.05	0.037	0.147	0.05	305.43	48.784	11.472	0.01	0.01	2.1221e+08	0.2083	0.1347	0.004
0.9889	0.0499	0.9889	0	48.784	11.472	0.008	0.006	2.1221e+08	0.01	-0.02	0	0.05	0.037	0.147	0.05	305.43	48.784	11.472	0.01	0.01	2.1221e+08	0.2083	0.1347	0.004
0.9889	0.0499	0.9889	0	48.784	11.472	0.008	0.006	2.1221e+08	0.01	-0.02	0	0.05	0.037	0.147	0.05	305.43	48.784	11.472	0.01	0.01	2.1221e+08	0.2083	0.1347	0.004
0.9889	0.0499	0.9889	0	48.784	11.472	0.008	0.006	2.1221e+08	0.01	-0.02	0	0.05	0.037	0.147	0.05	305.43	48.784	11.472	0.01	0.01	2.1221e+08	0.2083	0.1347	0.004
0.9889	0.0499	0.9889	0	48.784	11.472	0.008	0.006	2.1221e+08	0.01	-0.02	0	0.05	0.037	0.147	0.05	305.43	48.784	11.472	0.01	0.01	2.1221e+08	0.2083	0.1347	0.004
0.9889	0.0499	0.9889	0	48.784	11.472	0.008	0.006	2.1221e+08	0.01	-0.02	0	0.05	0.037	0.147	0.05	305.43	48.784	11.472	0.01	0.01	2.1221e+08	0.2083	0.1347	0.004
0.9889	0.0499	0.9889	0	48.784	11.472	0.008	0.006	2.1221e+08	0.01	-0.02	0	0.05	0.037	0.147	0.05	305.43	48.784	11.472	0.01	0.01	2.1221e+08	0.2083	0.1347	0.004
0.9889	0.0499	0.9889	0	48.784	11.472	0.008	0.006	2.1221e+08	0.01	-0.02	0	0.05	0.037	0.147	0.05	305.43	48.784	11.472	0.01	0.01	2.1221e+08	0.2083	0.1347	0.004
0.9889	0.0499	0.9889	0	48.784	11.472	0.008	0.006	2.1221e+08	0.01	-0.02	0	0.05	0.037	0.147	0.05	305.43	48.784	11.472	0.01	0.01	2.1221e+08	0.2083	0.1347	0.004
0.9889	0.0499	0.9889	0	48.784	11.472	0.008	0.006	2.1221e+08	0.01	-0.02	0	0.05	0.037	0.147	0.05	305.43	48.784	11.472	0.01	0.01	2.1221e+08	0.2083	0.1347	0.004
0.9889	0.0499	0.9889	0	48.784	11.472	0.008	0.006	2.1221e+08	0.01	-0.02	0	0.05	0.037	0.147	0.05	305.43	48.784	11.472	0.01	0.01	2.1221e+08	0.2083	0.1347	0.004
0.9889	0.0499	0.9889	0	48.784	11.472	0.008	0.006	2.1221e+08	0.01	-0.02	0	0.05	0.037	0.147	0.05	305.43	48.784	11.472	0.01	0.01	2.1221e+08	0.2083	0.1347	0.004
0.9889	0.0499	0.9889	0	48.784	11.472	0.008	0.006	2.1221e+08	0.01	-0.02	0	0.05	0.037	0.147	0.05	305.43	48.784	11.472	0.01	0.01	2.1221e+08	0.2083	0.1347	0.004
0.9889	0.0499	0.9889	0	48.784	11.472	0.008	0.006	2.1221e+08	0.01	-0.02	0	0.05	0.037	0.147	0.05	305.43	48.784	11.472	0.01	0.01	2.1221e+08	0.2083	0.1347	0.004
0.9889	0.0499	0.9889	0	48.784	11.472	0.008	0.006	2.1221e+08	0.01	-0.02	0	0.05	0.037	0.147	0.05	305.43	48.784	11.472	0.01	0.01	2.1221e+08	0.2083	0.1347	0.004
0.9889	0.0499	0.9889	0	48.784	11.472	0.008	0.006	2.1221e+08	0.01	-0.02	0	0.05	0.037	0.147	0.05	305.43	48.784	11.472	0.01	0.01	2.1221e+08	0.2083	0.1347	0.004
0.9889	0.0499	0.9889	0	48.784	11.472	0.008	0.006	2.1221e+08	0.01	-0.02	0	0.05	0.037	0.147	0.05	305.43	48.784	11.472	0.01	0.01	2.1221e+08	0.2083	0.1347	0.004
0.9889	0.0499	0.9889	0	48.784	11.472	0.008	0.006	2.1221e+08	0.01	-0.02	0	0.05	0.037	0.147	0.05	305.43	48.784	11.472	0.01	0.01	2.1221e+08	0.2083	0.1347	0.004
0.9889	0.0499	0.9889	0	48.784	11.472	0.008	0.006	2.1221e+08	0.01	-0.02	0	0.05	0.037	0.147	0.05	305.43	48.784	11.472	0.01	0.01	2.1221e+08	0.2083	0.1347	0.004
0.9889	0.0499	0.9889	0	48.784	11.472	0.008	0.006	2.1221e+08	0.01	-0.02	0	0.05	0.037	0.147	0.05	305.43	48.784	11.472	0.01	0.01	2.1221e+08	0.2083	0.1347	0.004
0.9889	0.0499	0.9889	0	48.784	11.472	0.008	0.006	2.1221e+08	0.01	-0.02	0	0.05	0.037	0.147	0.05	305.43	48.784	11.472	0.01	0.01	2.1221e+08	0.2083	0.1347	0.004
0.9889	0.0499	0.9889	0	48.784	11.472	0.008	0.006	2.1221e+08	0.01	-0.02	0	0.05	0.037	0.147	0.05	305.43	48.784	11.472	0.01	0.01	2.1221e+08	0.2083	0.1347	0.004
0.9889	0.0499	0.9889	0	48.784	11.472	0.008	0.006	2.1221e+08	0.01	-0.02	0	0.05	0.037	0.147	0.05	305.43	48.784	11.472	0.01	0.01	2.1221e+08	0.2083	0.1347	0.004
0.9889	0.0499	0.9889	0	48.784	11.472	0.008	0.006	2.1221e+08	0.01	-0.02	0	0.05	0.037	0.147	0.05	305.43	48.784	11.472	0.01	0.01	2.1221e+08	0.2083	0.1347	0.004
0.9889	0.0499	0.9889	0	48.784	11.472	0.008	0.006	2.1221e+08	0.01	-0.02	0	0.05	0.037	0.147	0.05	305.43	48.784	11.472	0.01	0.01	2.1221e+08	0.2083	0.1347	0.004
0.9889	0.0499	0.9889	0	48.784	11.472	0.008	0.006	2.1221e+08	0.01	-0.02	0	0.05	0.037	0.147	0.05	305.43	48.784	11.472	0.01	0.01	2.1221e+08	0.2083	0.1347	0.004
0.9889	0.0499	0.9889	0	48.784	11.472	0.008	0.006	2.1221e+08	0.01	-0.02	0	0.05	0.037	0.147	0.05	305.43	48.784	11.472	0.01	0.01	2.1221e+08	0.2083	0.1347	0.004
0.9889	0.0499	0.9889	0	48.784	11.472	0.008	0.006	2.1221e+08	0.01	-0.02	0	0.05	0.037	0.147	0.05	305.43	48.784	11.472	0.01	0.01	2.1221e+08	0.2083	0.1347	0.004
0.9889	0.0499	0.9889	0	48.784	11.472	0.008	0.006	2.1221e+08	0.01	-0.02	0	0.05	0.037	0.147	0.05	305.43	48.784	11.472	0.01	0.01	2.1221e+08	0.2083	0.1347	0.004
0.9889	0.0499	0.9889	0	48.784	11.472	0.008	0.006	2.1221e+08	0.01	-0.02	0	0.05	0.037	0.147	0.05	305.43	48.784	11.472	0.01	0.01	2.1221e+08	0.2083	0.1347	0.004
0.9889	0.0499	0.9889	0	48.784	11.472	0.008	0.006	2.1221e+08	0.01	-0.02	0	0.05	0.037	0.147	0.05	305.43	48.784	11.472	0.01	0.01	2.1221e+08	0.2083	0.1347	0.004
0.9889	0.0499	0.9889	0	48.784	11.472	0.008	0.006	2.1221e+08	0.01	-0.02	0	0.05	0.037	0.147	0.05	305.43	48.784	11.472	0.01	0.01	2.1221e+08	0.2083	0.1347	0.004
0.9889	0.0499	0.9889	0	48.784	11.472	0.008	0.006	2.1221e+08	0.01	-0.02	0	0.05	0.037	0.147	0.05	305.43	48.784	11.472	0.01	0.01	2.1221e+08	0.2083	0.1347	0.004
0.9889	0.0499	0.9889	0	48.784	11.472	0.008	0.006	2.1221e+08	0.01	-0.02	0	0.05	0.037	0.147	0.05	305.43	48.784	11.472	0.01	0.01	2.1221e+08	0.2083	0.1347	0.004
0.9889	0.0499	0.9889	0	48.784	11.472	0.008	0.006	2.1221e+08	0.01	-0.02	0	0.05	0.037	0.147	0.05	305.43	48.784	11.472	0.01	0.01	2.1221e+08	0.2083	0.1347	0.004
0.9892	0.0594	0.9892	0	48.784	11.472	0.008	0.006	2.1221e+08	0.01	-0.02	0	0.05	0.037	0.147	0.05	305.43	48.784	11.472	0.01	0.01	2.1221e+08	0.0845	0.1941	0.0018
0.9892	0.0594	0.9892	0	48.784	11.472	0.008	0.006	2.1221e+08	0.01	-0.02	0	0.05	0.037	0.147	0.05	305.43	48.784	11.472	0.01	0.01	2.1221e+08	0.0845	0.1941	0.0018
0.9892	0.0594	0.9892	0	48.784	11.472	0.008	0.006	2.1221e+08	0.01	-0.02	0	0.05	0.037	0.147	0.05	305.43	48.784	11.472	0.01	0.01	2.1221e+08	0.0845	0.1941	0.0018
0.9892	0.0594	0.9892	0	48.784	11.472	0.008	0.006	2.1221e+08	0.01	-0.02	0	0.05	0.037	0.147	0.05	305.43	48.784	11.472	0.01	0.01	2.1221e+08	0.0845	0.1941	0.0018
0.9892	0.0594	0.9892	0	48.784	11.472	0.008	0.006	2.1221e+08	0.01	-0.02	0	0.05	0.037	0.147	0.05	305.43	48.784	11.472	0.01	0.01	2.1221e+08	0.0845	0.1941	0.0018
0.9892	0.0594	0.9892	0	48.784	11.472	0.008	0.006	2.1221e+08	0.01	-0.02	0	0.05	0.037	0.147	0.05	305.43	48.784	11.472	0.01	0.01	2.1221e+08	0.0845	0.1941	0.0018
0.9892	0.0594	0.9892	0	48.784	11.472	0.008	0.006	2.1221e+08	0.01	-0.02	0	0.05	0.037	0.147	0.05	305.43	48.784	11.472	0.01	0.01	2.1221e+08	0.0845	0.1941	0.0018
0.9892	0.0594	0.9892	0	48.784	11.472	0.008	0.006	2.1221e+08	0.01	-0.02	0	0.05	0.037	0.147	0.05	305.43	48.784	11.472	0.01	0.01	2.1221e+08	0.0845	0.1941	0.0018
0.9892	0.0594	0.9892	0	48.784	11.472	0.008	0.006	2.1221e+08	0.01	-0.02	0	0.05	0.037	0.147	0.05	305.43	48.784	11.472	0.01	0.01	2.1221e+08	0.0845	0.1941	0.0018
0.9892	0.0594	0.9892	0	48.784	11.472	0.008	0.006	2.1221e+08	0.01	-0.02	0	0.05	0.037	0.147	0.05	305.43	48.784	11.472	0.01	0.01	2.1221e+08	0.0845	0.1941	0.0018
0.9892	0.0594	0.9892	0	48.784	11.472	0.008	0.006	2.1221e+08	0.01	-0.02	0	0.05	0.037	0.147	0.05	305.43	48.784	11.472	0.01	0.01	2.1221e+08	0.0845	0.1941	0.0018
0.9892	0.0594	0.9892	0	48.784	11.472	0.008	0.006	2.1221e+08	0.01	-0.02	0	0.05	0.037	0.147	0.05	305.43	48.784	11.472	0.01	0.01	2.1221e+08	0.0845	0.1941	0.0018
0.9892	0.0594	0.9892	0	48.784	11.472	0.008	0.006	2.1221e+08	0.01	-0.02	0	0.05	0.037	0.147	0.05	305.43	48.784	11.472	0.01	0.01	2.1221e+08	0.0845	0.1941	0.0018
0.9892	0.0594	0.9892	0	48.784	11.472	0.008	0.006	2.1221e+08	0.01	-0.02	0	0.05	0.037	0.147	0.05	305.43	48.784	11.472	0.01	0.01	2.1221e+08	0.0845	0.1941	0.0018
0.9892	0.0594	0.9892	0	48.784	11.472	0.008	0.006	2.1221e+08	0.01	-0.02	0	0.05	0.037	0.147	0.05	305.43	48.784	11.472	0.01	0.01	2.1221e+08	0.0845	0.1941	0.0018
0.9892	0.0594	0.9892	0	48.784	11.472	0.008	0.006	2.1221e+08	0.01	-0.02	0	0.05	0.037	0.147	0.05	305.43	48.784	11.472	0.01	0.01	2.1221e+08	0.0845	0.1941	0.0018
0.9892	0.0594	0.9892	0	48.784	11.472	0.008	0.006	2.1221e+08	0.01	-0.02	0	0.05	0.037	0.147	0.05	305.43	48.784	11.472	0.01	0.01	2.1221e+08	0.0845	0.1941	0.0018
0.9892	0.0594	0.9892	0	48.784	11.472	0.008	0.006	2.1221e+08	0.01	-0.02	0	0.05	0.037	0.147	0.05	305.43	48.784	11.472	0.01	0.01	2.1221e+08	0.0845	0.1941	0.0018
0.9892	0.0594	0.9892	0	48.784	11.472	0.008	0.006	2.1221e+08	0.01	-0.02	0	0.05	0.037	0.147	0.05	305.43	48.784	11.472	0.01	0.01	2.1221e+08	0.0845	0.1941	0.0018
0.9892	0.0594	0.9892	0	48.784	11.472	0.008	0.006	2.1221e+08	0.01	-0.02	0	0.05	0.037	0.147	0.05	305.43	48.784	11.472	0.01	0.01	2.1221e+08	0.0845	0.1941	0.0018
0.9892	0.0594	0.9892	0	48.784	11.472	0.008	0.006	2.1221e+08	0.01	-0.02	0	0.05	0.037	0.147	0.05	305.43	48.784	11.472	0.01	0.01	2.1221e+08	0.0845	0.1941	0.0018
0.9892	0.0594	0.9892	0	48.784	11.472	0.008	0.006	2.1221e+08	0.01	-0.02	0	0.05	0.037	0.147	0.05	305.43	48.784	11.472	0.01	0.01	2.1221e+08	0.0845	0.1941	0.0018
0.9892	0.0594	0.9892	0	48.784	11.472	0.008	0.006	2.1221e+08	0.01	-0.02	0	0.05	0.037	0.147	0.05	305.43	48.784	11.472	0.01	0.01	2.1221e+08	0.0845	0.1941	0.0018
0.9892	0.0594	0.9892	0	48.784	11.472	0.008	0.006	2.1221e+08	0.01	-0.02	0	0.05	0.037	0.147	0.05	305.43	48.784	11.472	0.01	0.01	2.1221e+08	0.0845	0.1941	0.0018
0.9892	0.0594	0.9892	0	48.784	11.472	0.008	0.006	2.1221e+08	0.01	-0.02	0	0.05	0.037	0.147	0.05	305.43	48.784	11.472	0.01	0.01	2.1221e+08	0.0845	0.1941	0.0018
0.9892	0.0594	0.9892	0	48.784	11.472	0.008	0.006	2.1221e+08	0.01	-0.02	0	0.05	0.037	0.147	0.05	305.43	48.784	11.472	0.01	0.01	2.1221e+08	0.0845	0.1941	0.0018
0.9892	0.0594	0.9892	0	48.784	11.472	0.008	0.006	2.1221e+08	0.01	-0.02	0	0.05	0.037	0.147	0.05	305.43	48.784	11.472	0.01	0.01	2.1221e+08	0.0845	0.1941	0.0018
0.9892	0.0594	0.9892	0	48.784	11.472	0.008	0.006	2.1221e+08	0.01	-0.02	0	0.05	0.037	0.147	0.05	305.43	48.784	11.472	0.01	0.01	2.1221e+08	0.0845	0.1941	0.0018
0.9892	0.0594	0.9892	0	48.784	11.472	0.008	0.006	2.1221e+08	0.01	-0.02	0	0.05	0.037	0.147	0.05	305.43	48.784	11.472	0.01	0.01	2.1221e+08	0.0845	0.1941	0.0018
0.9892	0.0594	0.9892	0	48.784	11.472	0.008	0.006	2.1221e+08	0.01	-0.02	0	0.05	0.037	0.147	0.05	305.43	48.784	11.472	0.01	0.01	2.1221e+08	0.0845	0.1941	0.0018
0.9892	0.0594	0.9892	0	48.784	11.472	0.008	0.006	2.1221e+08	0.01	-0.02	0	0.05	0.037	0.147	0.05	305.43	48.784	11.472	0.01	0.01	2.1221e+08	0.0845	0.1941	0.0018
0.9892	0.0594	0.9892	0	48.784	11.472	0.008	0.006	2.1221e+08	0.01	-0.02	0	0.05	0.037	0.147	0.05	305.43	48.784	11.472	0.01	0.01	2.1221e+08	0.0845	0.1941	0.0018
0.9892	0.0594	0.9892	0	48.784	11.472	0.008	0.006	2.1221e+08	0.01	-0.02	0	0.05	0.037	0.147	0.05	305.43	48.784	11.472	0.01	0.01	2.1221e+08	0.0845	0.1941	0.0018
0.9892	0.0594	0.9892	0	48.784	11.472	0.008	0.006	2.1221e+08	0.01	-0.02	0	0.05	0.037	0.147	0.05	305.43	48.784	11.472	0.01	0.01	2.1221e+08	0.0845	0.1941	0.0018
0.9892	0.0594	0.9892	0	48.784	11.472	0.008	0.006	2.1221e+08	0.01	-0.02	0	0.05	0.037	0.147	0.05	305.43	48.784	11.472	0.01	0.01	2.1221e+08	0.0845	0.1941	0.0018
0.9892	0.0594	0.9892	0	48.784	11.472	0.008	0.006	2.1221e+08	0.01	-0.02	0	0.05	0.037	0.147	0.05	305.43	48.784	11.472	0.01	0.01	2.1221e+08	0.0845	0.1941	0.0018
0.9892	0.0594	0.9892	0	48.784	11.472	0.008	0.006	2.1221e+08	0.01	-0.02	0	0.05	0.037	0.147	0.05	305.43	48.784	11.472	0.01	0.01	2.1221e+08	0.0845	0.1941	0.0018
0.9892	0.0594	0.9892	0	48.784	11.472	0.008	0.006	2.1221e+08	0.01	-0.02	0	0.05	0.037	0.147	0.05	305.43	48.784	11.472	0.01	0.01	2.1221e+08	0.0845	0.1941	0.0018
0.9892	0.0594	0.9892	0	48.784	11.472	0.008	0.006	2.1221e+08	0.01	-0.02	0	0.05	0.037	0.147	0.05	305.43	48.784	11.472	0.01	0.01	2.1221e+08	0.0845	0.1941	0.0018
0.9892	0.0594	0.9892	0	48.784	11.472	0.008	0.006	2.1221e+08	0.01	-0.02	0	0.05	0.037	0.147	0.05	305.43	48.784	11.472	0.01	0.01	2.1221e+08	0.0845	0.1941	0.0018
0.9892	0.0594	0.9892	0	48.784	11.472	0.008	0.006	2.1221e+08	0.01	-0.02	0	0.05	0.037	0.147	0.05	305.43	48.784	11.472	0.01	0.01	2.1221e+08	0.0845	0.1941	0.0018
0.9892	0.0594	0.9892	0	48.784	11.472	0.008	0.006	2.1221e+08	0.01	-0.02	0	0.05	0.037	0.147	0.05	305.43	48.784	11.472	0.01	0.01	2.1221e+08	0.0845	0.1941	0.0018
0.9892	0.0594	0.9892	0	48.784	11.472	0.008	0.006	2.1221e+08	0.01	-0.02	0	0.05	0.037	0.147	0.05	305.43	48.784	11.472	0.01	0.01	2.1221e+08	0.0845	0.1941	0.0018
0.9892	0.0594	0.9892	0	48.784	11.472	0.008	0.006	2.1221e+08	0.01	-0.02	0	0.05	0.037	0.147	0.05	305.43	48.784	11.472	0.01	0.01	2.1221e+08	0.0845	0.1941	0.0018
0.9892	0.0594	0.9892	0	48.784	11.472	0.008	0.006	2.1221e+08	0.01	-0.02	0	0.05	0.037	0.147	0.05	305.43	48.784	11.472	0.01	0.01	2.1221e+08	0.0845	0.1941	0.0018
0.9892	0.0594	0.9892	0	48.784	11.472	0.008	0.006	2.1221e+08	0.01	-0.02	0	0.05	0.037	0.147	0.05	305.43	48.784	11.472	0.01	0.01	2.1221e+08	0.0845	0.1941	0.0018
0.9892	0.0594	0.9892	0	48.784	11.472	0.008	0.006	2.1221e+08	0.01	-0.02	0	0.05	0.037	0.147	0.05	305.43	48.784	11.472	0.01	0.01	2.1221e+08	0.0845	0.1941	0.0018
0.9892	0.0594	0.9892	0	48.784	11.472	0.008	0.006	2.1221e+08	0.01	-0.02	0	0.05	0.037	0.147	0.05	305.43	48.784	11.472	0.01	0.01	2.1221e+08	0.0845	0.1941	0.0018
0.9892	0.0594	0.9892	0	48.784	11.472	0.008	0.006	2.1221e+08	0.01	-0.02	0	0.05	0.037	0.147	0.05	305.43	48.784	11.472	0.01	0.01	2.1221e+08	0.0845	0.1941	0.0018
0.9892	0.0594	0.9892	0	48.784	11.472	0.008	0.006	2.1221e+08	0.01	-0.02	0	0.05	0.037	0.147	0.05	305.43	48.784	11.472	0.01	0.01	2.1221e+08	0.0845	0.1941	0.0018
0.9891	0.0492	0.9891	0	48.784	11.472	0.008	0.006	2.1221e+08	0.01	-0.02	0	0.05	0.037	0.147	0.05	305.43	48.784	11.472	0.01	0.01	2.1221e+08	0.0583	-0.0478	-0.0164
0.9891	0.0492	0.9891	0	48.784	11.472	0.008	0.006	2.1221e+08	0.01	-0.02	0	0.05	0.037	0.147	0.05	305.43	48.784	11.472	0.01	0.01	2.1221e+08	0.0583	-0.0478	-0.0164
0.9891	0.0492	0.9891	0	48.784	11.472	0.008	0.006	2.1221e+08	0.01	-0.02	0	0.05	0.037	0.147	0.05	305.43	48.784	11.472	0.01	0.01	2.1221e+08	0.0583	-0.0478	-0.0164
0.9891	0.0492	0.9891	0	48.784	11.472	0.008	0.006	2.1221e+08	0.01	-0.02	0	0.05	0.037	0.147	0.05	305.43	48.784	11.472	0.01	0.01	2.1221e+08	0.0583	-0.0478	-0.0164
0.9891	0.0492	0.9891	0	48.784	11.472	0.008	0.006	2.1221e+08	0.01	-0.02	0	0.05	0.037	0.147	0.05	305.43	48.784	11.472	0.01	0.01	2.1221e+08	0.0583	-0.0478	-0.0164
0.9891	0.0492	0.9891	0	48.784	11.472	0.008	0.006	2.1221e+08	0.01	-0.02	0	0.05	0.037	0.147	0.05	305.43	48.784	11.472	0.01	0.01	2.1221e+08	0.0583	-0.0478	-0.0164
0.9891	0.0492	0.9891	0	48.784	11.472	0.008	0.006	2.1221e+08	0.01	-0.02	0	0.05	0.037	0.147	0.05	305.43	48.784	11.472	0.01	0.01	2.1221e+08	0.0583	-0.0478	-0.0164
0.9891	0.0492	0.9891	0	48.784	11.472	0.008	0.006	2.1221e+08	0.01	-0.02	0	0.05	0.037	0.147	0.05	305.43	48.784	11.472	0.01	0.01	2.1221e+08	0.0583	-0.0478	-0.0164
0.9891	0.0492	0.9891	0	48.784	11.472	0.008	0.006	2.1221e+08	0.01	-0.02	0	0.05	0.037	0.147	0.05	305.43	48.784	11.472	0.01	0.01	2.1221e+08	0.0583	-0.0478	-0.0164
0.9891	0.0492	0.9891	0	48.784	11.472	0.008	0.006	2.1221e+08	0.01	-0.02	0	0.05	0.037	0.147	0.05	305.43	48.784	11.472	0.01	0.01	2.1221e+08	0.0583	-0.0478	-0.0164
0.9891	0.0492	0.9891	0	48.784	11.472	0.008	0.006	2.1221e+08	0.01	-0.02	0	0.05	0.037	0.147	0.05	305.43	48.784	11.472	0.01	0.01	2.1221e+08	0.0583	-0.0478	-0.0164
0.9891	0.0492	0.9891	0	48.784	11.472	0.008	0.006	2.1221e+08	0.01	-0.02	0	0.05	0.037	0.147	0.05	305.43	48.784	11.472	0.01	0.01	2.1221e+08	0.0583	-0.0478	-0.0164
0.9891	0.0492	0.9891	0	48.784	11.472	0.008	0.006	2.1221e+08	0.01	-0.02	0	0.05	0.037	0.147	0.05	305.43	48.784	11.472	0.01	0.01	2.1221e+08	0.0583	-0.0478	-0.0164
0.9891	0.0492	0.9891	0	48.784	11.472	0.008	0.006	2.1221e+08	0.01	-0.02	0	0.05	0.037	0.147	0.05	305.43	48.784	11.472	0.01	0.01	2.1221e+08	0.0583	-0.0478	-0.0164
0.9891	0.0492	0.9891	0	48.784	11.472	0.008	0.006	2.1221e+08	0.01	-0.02	0	0.05	0.037	0.147	0.05	305.43	48.784	11.472	0.01	0.01	2.1221e+08	0.0583	-0.0478	-0.0164
0.9891	0.0492	0.9891	0	48.784	11.472	0.008	0.006	2.1221e+08	0.01	-0.02	0	0.05	0.037	0.147	0.05	305.43	48.784	11.472	0.01	0.01	2.1221e+08	0.0583	-0.0478	-0.0164
0.9891	0.0492	0.9891	0	48.784	11.472	0.008	0.006	2.1221e+08	0.01	-0.02	0	0.05	0.037	0.147	0.05	305.43	48.784	11.472	0.01	0.01	2.1221e+08	0.0583	-0.0478	-0.0164
0.9891	0.0492	0.9891	0	48.784	11.472	0.008	0.006	2.1221e+08	0.01	-0.02	0	0.05	0.037	0.147	0.05	305.43	48.784	11.472	0.01	0.01	2.1221e+08	0.0583	-0.0478	-0.0164
0.9891	0.0492	0.9891	0	48.784	11.472	0.008	0.006	2.1221e+08	0.01	-0.02	0	0.05	0.037	0.147	0.05	305.43	48.784	11.472	0.01	0.01	2.1221e+08	0.0583	-0.0478	-0.0164
0.9891	0.0492	0.9891	0	48.784	11.472	0.008	0.006	2.1221e+08	0.01	-0.02	0	0.05	0.037	0.147	0.05	305.43	48.784	11.472	0.01	0.01	2.1221e+08	0.0583	-0.0478	-0.0164
0.9891	0.0492	0.9891	0	48.784	11.472	0.008	0.006	2.1221e+08	0.01	-0.02	0	0.05	0.037	0.147	0.05	305.43	48.784	11.472	0.01	0.01	2.1221e+08	0.0583	-0.0478	-0.0164
0.9891	0.0492	0.9891	0	48.784	11.472	0.008	0.006	2.1221e+08	0.01	-0.02	0	0.05	0.037	0.147	0.05	305.43	48.784	11.472	0.01	0.01	2.1221e+08	0.0583	-0.0478	-0.0164
0.9891	0.0492	0.9891	0	48.784	11.472	0.008	0.006	2.1221e+08	0.01	-0.02	0	0.05	0.037	0.147	0.05	305.43	48.784	11.472	0.01	0.01	2.1221e+08	0.0583	-0.0478	-0.0164
0.9891	0.0492	0.9891	0	48.784	11.472	0.008	0.006	2.1221e+08	0.01	-0.02	0	0.05	0.037	0.147	0.05	305.43	48.784	11.472	0.01	0.01	2.1221e+08	0.0583	-0.0478	-0.0164
0.9891	0.0492	0.9891	0	48.784	11.472	0.008	0.006	2.1221e+08	0.01	-0.02	0	0.05	0.037	0.147	0.05	305.43	48.784	11.472	0.01	0.01	2.1221e+08	0.0583	-0.0478	-0.0164
0.9891	0.0492	0.9891	0	48.784	11.472	0.008	0.006	2.1221e+08	0.01	-0.02	0	0.05	0.037	0.147	0.05	305.43	48.784	11.472	0.01	0.01	2.1221e+08	0.0583	-0.0478	-0.0164
0.9891	0.0492	0.9891	0	48.784	11.472	0.008	0.006	2.1221e+08	0.01	-0.02	0	0.05	0.037	0.147	0.05	305.43	48.784	11.472	0.01	0.01	2.1221e+08	0.0583	-0.0478	-0.0164
0.9891	0.0492	0.9891	0	48.784	11.472	0.008	0.006	2.1221e+08	0.01	-0.02	0	0.05	0.037	0.147	0.05	305.43	48.784	11.472	0.01	0.01	2.1221e+08	0.0583	-0.0478	-0.0164
0.9891	0.0492	0.9891	0	48.784	11.472	0.008	0.006	2.1221e+08	0.01	-0.02	0	0.05	0.037	0.147	0.05	305.43	48.784	11.472	0.01	0.01	2.1221e+08	0.0583	-0.0478	-0.0164
0.9891	0.0492	0.9891	0	48.784	11.472	0.008	0.006	2.1221e+08	0.01	-0.02	0	0.05	0.037	0.147	0.05	305.43	48.784	11.472	0.01	0.01	2.1221e+08	0.0583	-0.0478	-0.0164
0.9891	0.0492	0.9891	0	48.784	11.472	0.008	0.006	2.1221e+08	0.01	-0.02	0	0.05	0.037	0.147	0.05	305.43	48.784	11.472	0.01	0.01	2.1221e+08	0.0583	-0.0478	-0.0164
0.9891	0.0492	0.9891	0	48.784	11.472	0.008	0.006	2.1221e+08	0.01	-0.02	0	0.05	0.037	0.147	0.05	305.43	48.784	11.472	0.01	0.01	2.1221e+08	0.0583	-0.0478	-0.0164
0.9891	0.0492	0.9891	0	48.784	11.472	0.008	0.006	2.1221e+08	0.01	-0.02	0	0.05	0.037	0.147	0.05	305.43	48.784	11.472	0.01	0.01	2.1221e+08	0.0583	-0.0478	-0.0164
0.9891	0.0492	0.9891	0	48.784	11.472	0.008	0.006	2.1221e+08	0.01	-0.02	0	0.05	0.037	0.147	0.05	305.43	48.784	11.472	0.01	0.01	2.1221e+08	0.0583	-0.0478	-0.0164
0.9891	0.0492	0.9891	0	48.784	11.472	0.008	0.006	2.1221e+08	0.01	-0.02	0	0.05	0.037	0.147	0.05	305.43	48.784	11.472	0.01	0.01	2.1221e+08	0.0583	-0.0478	-0.0164
0.9891	0.0492	0.9891	0	48.784	11.472	0.008	0.006	2.1221e+08	0.01	-0.02	0	0.05	0.037	0.147	0.05	305.43	48.784	11.472	0.01	0.01	2.1221e+08	0.0583	-0.0478	-0.0164
0.9891	0.0492	0.9891	0	48.784	11.472	0.008	0.006	2.1221e+08	0.01	-0.02	0	0.05	0.037	0.147	0.05	305.43	48.784	11.472	0.01	0.01	2.1221e+08	0.0583	-0.0478	-0.0164
0.9891	0.0492	0.9891	0	48.784	11.472	0.008	0.006	2.1221e+08	0.01	-0.02	0	0.05	0.037	0.147	0.05	305.43	48.784	11.472	0.01	0.01	2.1221e+08	0.0583	-0.0478	-0.0164
0.9891	0.0492	0.9891	0	48.784	11.472	0.008	0.006	2.1221e+08	0.01	-0.02	0	0.05	0.037	0.147	0.05	305.43	48.784	11.472	0.01	0.01	2.1221e+08	0.0583	-0.0478	-0.0164
0.9891	0.0492	0.9891	0	48.784	11.472	0.008	0.006	2.1221e+08	0.01	-0.02	0	0.05	0.037	0.147	0.05	305.43	48.784	11.472	0.01	0.01	2.1221e+08	0.0583	-0.0478	-0.0164
0.9891	0.0492	0.9891	0	48.784	11.472	0.008	0.006	2.1221e+08	0.01	-0.02	0	0.05	0.037	0.147	0.05	305.43	48.784	11.472	0.01	0.01	2.1221e+08	0.0583	-0.0478	-0.0164
0.9891	0.0492	0.9891	0	48.784	11.472	0.008	0.006	2.1221e+08	0.01	-0.02	0	0.05	0.037	0.147	0.05	305.43	48.784	11.472	0.01	0.01	2.1221e+08	0.0583	-0.0478	-0.0164
0.9891	0.0492	0.9891	0	48.784	11.472	0.008	0.006	2.1221e+08	0.01	-0.02	0	0.05	0.037	0.147	0.05	305.43	48.784	11.472	0.01	0.01	2.1221e+08	0.0583	-0.0478	-0.0164
0.9891	0.0492	0.9891	0	48.784	11.472	0.008	0.006	2.1221e+08	0.01	-0.02	0	0.05	0.037	0.147	0.05	305.43	48.784	11.472	0.01	0.01	2.1221e+08	0.0583	-0.0478	-0.0164
0.9891	0.0492	0.9891	0	48.784	11.472	0.008	0.006	2.1221e+08	0.01	-0.02	0	0.05	0.037	0.147	0.05	305.43	48.784	11.472	0.01	0.01	2.1221e+08	0.0583	-0.0478	-0.0164
0.9891	0.0492	0.9891	0	48.784	11.472	0.008	0.006	2.1221e+08	0.01	-0.02	0	0.05	0.037	0.147	0.05	305.43	48.784	11.472	0.01	0.01	2.1221e+08	0.0583	-0.0478	-0.0164
0.9891	0.0492	0.9891	0	48.784	11.472	0.008	0.006	2.1221e+08	0.01	-0.02	0	0.05	0.037	0.147	0.05	305.43	48.784	11.472	0.01	0.01	2.1221e+08	0.0583	-0.0478	-0.0164
0.9891	0.0492	0.9891	0	48.784	11.472	0.008	0.006	2.1221e+08	0.01	-0.02	0	0.05	0.037	0.147	0.05	305.43	48.784	11.472	0.01	0.01	2.1221e+08	0.0583	-0.0478	-0.0164
0.9891	0.0492	0.9891	0	48.784	11.472	0.008	0.006	2.1221e+08	0.01	-0.02	0	0.05	0.037	0.147	0.05	305.43	48.784	11.472	0.01	0.01	2.1221e+08	0.0583	-0.0478	-0.0164
0.9891	0.0492	0.9891	0	48.784	11.472	0.008	0.006	2.1221e+08	0.01	-0.02	0	0.05	0.037	0.147	0.05	305.43	48.784	11.472	0.01	0.01	2.1221e+08	0.0583	-0.0478	-0.0164
0.9816	0.0478	0.9816	0	48.784	11.472	0.008	0.006	2.1221e+08	0.01	-0.02	0	0.05	0.037	0.147	0.05	305.43	48.784	11.472	0.01	0.01	2.1221e+08	-0.1763	-0.0034	0.0188
0.9816	0.0478	0.9816	0	48.784	11.472	0.008	0.006	2.1221e+08	0.01	-0.02	0	0.05	0.037	0.147	0.05	305.43	48.784	11.472	0.01	0.01	2.1221e+08	-0.1763	-0.0034	0.0188
0.9816	0.0478	0.9816	0	48.784	11.472	0.008	0.006	2.1221e+08	0.01	-0.02	0	0.05	0.037	0.147	0.05	305.43	48.784	11.472	0.01	0.01	2.1221e+08	-0.1763	-0.0034	0.0188
0.9816	0.0478	0.9816	0	48.784	11.472	0.008	0.006	2.1221e+08	0.01	-0.02	0	0.05	0.037	0.147	0.05	305.43	48.784	11.472	0.01	0.01	2.1221e+08	-0.1763	-0.0034	0.0188
0.9816	0.0478	0.9816	0	48.784	11.472	0.008	0.006	2.1221e+08	0.01	-0.02	0	0.05	0.037	0.147	0.05	305.43	48.784	11.472	0.01	0.01	2.1221e+08	-0.1763	-0.0034	0.0188
0.9816	0.0478	0.9816	0	48.784	11.472	0.008	0.006	2.1221e+08	0.01	-0.02	0	0.05	0.037	0.147	0.05	305.43	48.784	11.472	0.01	0.01	2.1221e+08	-0.1763	-0.0034	0.0188
0.9816	0.0478	0.9816	0	48.784	11.472	0.008	0.006	2.1221e+08	0.01	-0.02	0	0.05	0.037	0.147	0.05	305.43	48.784	11.472	0.01	0.01	2.1221e+08	-0.1763	-0.0034	0.0188
0.9816	0.0478	0.9816	0	48.784	11.472	0.008	0.006	2.1221e+08	0.01	-0.02	0	0.05	0.037	0.147	0.05	305.43	48.784	11.472	0.01	0.01	2.1221e+08	-0.1763	-0.0034	0.0188
0.9816	0.0478	0.9816	0	48.784	11.472	0.008	0.006	2.1221e+08	0.01	-0.02	0	0.05	0.037	0.147	0.05	305.43	48.784	11.472	0.01	0.01	2.1221e+08	-0.1763	-0.0034	0.0188
0.9816	0.0478	0.9816	0	48.784	11.472	0.008	0.006	2.1221e+08	0.01	-0.02	0	0.05	0.037	0.147	0.05	305.43	48.784	11.472	0.01	0.01	2.1221e+08	-0.1763	-0.0034	0.0188
0.9816	0.0478	0.9816	0	48.784	11.472	0.008	0.006	2.1221e+08	0.01	-0.02	0	0.05	0.037	0.147	0.05	305.43	48.784	11.472	0.01	0.01	2.1221e+08	-0.1763	-0.0034	0.0188
0.9816	0.0478	0.9816	0	48.784	11.472	0.008	0.006	2.1221e+08	0.01	-0.02	0	0.05	0.037	0.147	0.05	305.43	48.784	11.472	0.01	0.01	2.1221e+08	-0.1763	-0.0034	0.0188
0.9816	0.0478	0.9816	0	48.784	11.472	0.008	0.006	2.1221e+08	0.01	-0.02	0	0.05	0.037	0.147	0.05	305.43	48.784	11.472	0.01	0.01	2.1221e+08	-0.1763	-0.0034	0.0188
0.9816	0.0478	0.9816	0	48.784	11.472	0.008	0.006	2.1221e+08	0.01	-0.02	0	0.05	0.037	0.147	0.05	305.43	48.784	11.472	0.01	0.01	2.1221e+08	-0.1763	-0.0034	0.0188
0.9816	0.0478	0.9816	0	48.784	11.472	0.008	0.006	2.1221e+08	0.01	-0.02	0	0.05	0.037	0.147	0.05	305.43	48.784	11.472	0.01	0.01	2.1221e+08	-0.1763	-0.0034	0.0188
0.9816	0.0478	0.9816	0	48.784	11.472	0.008	0.006	2.1221e+08	0.01	-0.02	0	0.05	0.037	0.147	0.05	305.43	48.784	11.472	0.01	0.01	2.1221e+08	-0.1763	-0.0034	0.0188
0.9816	0.0478	0.9816	0	48.784	11.472	0.008	0.006	2.1221e+08	0.01	-0.02	0	0.05	0.037	0.147	0.05	305.43	48.784	11.472	0.01	0.01	2.1221e+08	-0.1763	-0.0034	0.0188
0.9816	0.0478	0.9816	0	48.784	11.472	0.008	0.006	2.1221e+08	0.01	-0.02	0	0.05	0.037	0.147	0.05	305.43	48.784	11.472	0.01	0.01	2.1221e+08	-0.1763	-0.0034	0.0188
0.9816	0.0478	0.9816	0	48.784	11.472	0.008	0.006	2.1221e+08	0.01	-0.02	0	0.05	0.037	0.147	0.05	305.43	48.784	11.472	0.01	0.01	2.1221e+08	-0.1763	-0.0034	0.0188
0.9816	0.0478	0.9816	0	48.784	11.472	0.008	0.006	2.1221e+08	0.01	-0.02	0	0.05	0.037	0.147	0.05	305.43	48.784	11.472	0.01	0.01	2.1221e+08	-0.1763	-0.0034	0.0188
0.9816	0.0478	0.9816	0	48.784	11.472	0.008	0.006	2.1221e+08	0.01	-0.02	0	0.05	0.037	0.147	0.05	305.43	48.784	11.472	0.01	0.01	2.1221e+08	-0.1763	-0.0034	0.0188
0.9816	0.0478	0.9816	0	48.784	11.472	0.008	0.006	2.1221e+08	0.01	-0.02	0	0.05	0.037	0.147	0.05	305.43	48.784	11.472	0.01	0.01	2.1221e+08	-0.1763	-0.0034	0.0188
0.9816	0.0478	0.9816	0	48.784	11.472	0.008	0.006	2.1221e+08	0.01	-0.02	0	0.05	0.037	0.147	0.05	305.43	48.784	11.472	0.01	0.01	2.1221e+08	-0.1763	-0.0034	0.0188
0.9816	0.0478	0.9816	0	48.784	11.472	0.008	0.006	2.1221e+08	0.01	-0.02	0	0.05	0.037	0.147	0.05	305.43	48.784	11.472	0.01	0.01	2.1221e+08	-0.1763	-0.0034	0.0188
0.9816	0.0478	0.9816	0	48.784	11.472	0.008	0.006	2.1221e+08	0.01	-0.02	0	0.05	0.037	0.147	0.05	305.43	48.784	11.472	0.01	0.01	2.1221e+08	-0.1763	-0.0034	0.0188
0.9816	0.0478	0.9816	0	48.784	11.472	0.008	0.006	2.1221e+08	0.01	-0.02	0	0.05	0.037	0.147	0.05	305.43	48.784	11.472	0.01	0.01	2.1221e+08	-0.1763	-0.0034	0.0188
0.9816	0.0478	0.9816	0	48.784	11.472	0.008	0.006	2.1221e+08	0.01	-0.02	0	0.05	0.037	0.147	0.05	305.43	48.784	11.472	0.01	0.01	2.1221e+08	-0.1763	-0.0034	0.0188
0.9816	0.0478	0.9816	0	48.784	11.472	0.008	0.006	2.1221e+08	0.01	-0.02	0	0.05	0.037	0.147	0.05	305.43	48.784	11.472	0.01	0.01	2.1221e+08	-0.1763	-0.0034	0.0188
0.9816	0.0478	0.9816	0	48.784	11.472	0.008	0.006	2.1221e+08	0.01	-0.02	0	0.05	0.037	0.147	0.05	305.43	48.784	11.472	0.01	0.01	2.1221e+08	-0.1763	-0.0034	0.0188
0.9816	0.0478	0.9816	0	48.784	11.472	0.008	0.006	2.1221e+08	0.01	-0.02	0	0.05	0.037	0.147	0.05	305.43	48.784	11.472	0.01	0.01	2.1221e+08	-0.1763	-0.0034	0.0188
0.9816	0.0478	0.9816	0	48.784	11.472	0.008	0.006	2.1221e+08	0.01	-0.02	0	0.05	0.037	0.147	0.05	305.43	48.784	11.472	0.01	0.01	2.1221e+08	-0.1763	-0.0034	0.0188
0.9816	0.0478	0.9816	0	48.784	11.472	0.008	0.006	2.1221e+08	0.01	-0.02	0	0.05	0.037	0.147	0.05	305.43	48.784	11.472	0.01	0.01	2.1221e+08	-0.1763	-0.0034	0.0188
0.9816	0.0478	0.9816	0	48.784	11.472	0.008	0.006	2.1221e+08	0.01	-0.02	0	0.05	0.037	0.147	0.05	305.43	48.784	11.472	0.01	0.01	2.1221e+08	-0.1763	-0.0034	0.0188
0.9816	0.0478	0.9816	0	48.784	11.472	0.008	0.006	2.1221e+08	0.01	-0.02	0	0.05	0.037	0.147	0.05	305.43	48.784	11.472	0.01	0.01	2.1221e+08	-0.1763	-0.0034	0.0188
0.9816	0.0478	0.9816	0	48.784	11.472	0.008	0.006	2.1221e+08	0.01	-0.02	0	0.05	0.037	0.147	0.05	305.43	48.784	11.472	0.01	0.01	2.1221e+08	-0.1763	-0.0034	0.0188
0.9816	0.0478	0.9816	0	48.784	11.472	0.008	0.006	2.1221e+08	0.01	-0.02	0	0.05	0.037	0.147	0.05	305.43	48.784	11.472	0.01	0.01	2.1221e+08	-0.1763	-0.0034	0.0188
0.9816	0.0478	0.9816	0	48.784	11.472	0.008	0.006	2.1221e+08	0.01	-0.02	0	0.05	0.037	0.147	0.05	305.43	48.784	11.472	0.01	0.01	2.1221e+08	-0.1763	-0.0034	0.0188
0.9816	0.0478	0.9816	0	48.784	11.472	0.008	0.006	2.1221e+08	0.01	-0.02	0	0.05	0.037	0.147	0.05	305.43	48.784	11.472	0.01	0.01	2.1221e+08	-0.1763	-0.0034	0.0188
0.9816	0.0478	0.9816	0	48.784	11.472	0.008	0.006	2.1221e+08	0.01	-0.02	0	0.05	0.037	0.147	0.05	305.43	48.784	11.472	0.01	0.01	2.1221e+08	-0.1763	-0.0034	0.0188
0.9816	0.0478	0.9816	0	48.784	11.472	0.008	0.006	2.1221e+08	0.01	-0.02	0	0.05	0.037	0.147	0.05	305.43	48.784	11.472	0.01	0.01	2.1221e+08	-0.1763	-0.0034	0.0188
0.9816	0.0478	0.9816	0	48.784	11.472	0.008	0.006	2.1221e+08	0.01	-0.02	0	0.05	0.037	0.147	0.05	305.43	48.784	11.472	0.01	0.01	2.1221e+08	-0.1763	-0.0034	0.0188
0.9816	0.0478	0.9816	0	48.784	11.472	0.008	0.006	2.1221e+08	0.01	-0.02	0	0.05	0.037	0.147	0.05	305.43	48.784	11.472	0.01	0.01	2.1221e+08	-0.1763	-0.0034	0.0188
0.9816	0.0478	0.9816	0	48.784	11.472	0.008	0.006	2.1221e+08	0.01	-0.02	0	0.05	0.037	0.147	0.05	305.43	48.784	11.472	0.01	0.01	2.1221e+08	-0.1763	-0.0034	0.0188
0.9816	0.0478	0.9816	0	48.784	11.472	0.008	0.006	2.1221e+08	0.01	-0.02	0	0.05	0.037	0.147	0.05	305.43	48.784	11.472	0.01	0.01	2.1221e+08	-0.1763	-0.0034	0.0188
0.9816	0.0478	0.9816	0	48.784	11.472	0.008	0.006	2.1221e+08	0.01	-0.02	0	0.05	0.037	0.147	0.05	305.43	48.784	11.472	0.01	0.01	2.1221e+08	-0.1763	-0.0034	0.0188
0.9816	0.0478	0.9816	0	48.784	11.472	0.008	0.006	2.1221e+08	0.01	-0.02	0	0.05	0.037	0.147	0.05	305.43	48.784	11.472	0.01	0.01	2.1221e+08	-0.1763	-0.0034	0.0188
0.9816	0.0478	0.9816	0	48.784	11.472	0.008	0.006	2.1221e+08	0.01	-0.02	0	0.05	0.037	0.147	0.05	305.43	48.784	11.472	0.01	0.01	2.1221e+08	-0.1763	-0.0034	0.0188
0.9816	0.0478	0.9816	0	48.784	11.472	0.008	0.006	2.1221e+08	0.01	-0.02	0	0.05	0.037	0.147	0.05	305.43	48.784	11.472	0.01	0.01	2.1221e+08	-0.1763	-0.0034	0.0188
0.9816	0.0478	0.9816	0	48.784	11.472	0.008	0.006	2.1221e+08	0.01	-0.02	0	0.05	0.037	0.147	0.05	305.43	48.784	11.472	0.01	0.01	2.1221e+08	-0.1763	-0.0034	0.0188
0.9816	0.0478	0.9816	0	48.784	11.472	0.008	0.006	2.1221e+08	0.01	-0.02	0	0.05	0.037	0.147	0.05	305.43	48.784	11.472	0.01	0.01	2.1221e+08	-0.1763	-0.0034	0.0188
0.9816	0.0478	0.9816	0	48.784	11.472	0.008	0.006	2.1221e+08	0.01	-0.02	0	0.05	0.037	0.147	0.05	305.43	48.784	11.472	0.01	0.01	2.1221e+08	-0.1763	-0.0034	0.0188
0.9816	0.0478	0.9816	0	48.784	11.472	0.008	0.006	2.1221e+08	0.01	-0.02	0	0.05	0.037	0.147	0.05	305.43	48.784	11.472	0.01	0.01	2.1221e+08	-0.1763	-0.0034	0.0188
1.0046	0.0515	1.0046	0	48.784	11.472	0.009	0.006	2.1221e+08	0.005	0.02	-0.055	0.053	0.039	0.155	0.05	305.43	48.784	11.472	0.01	0.01	2.1221e+08	-0.2967	-0.3047	-0.0183
1.0046	0.0515	1.0046	0	48.784	11.472	0.009	0.006	2.1221e+08	0.005	0.02	-0.055	0.053	0.039	0.155	0.05	305.43	48.784	11.472	0.01	0.01	2.1221e+08	-0.2967	-0.3047	-0.0183
1.0046	0.0515	1.0046	0	48.784	11.472	0.009	0.006	2.1221e+08	0.005	0.02	-0.055	0.053	0.039	0.155	0.05	305.43	48.784	11.472	0.01	0.01	2.1221e+08	-0.2967	-0.3047	-0.0183
1.0046	0.0515	1.0046	0	48.784	11.472	0.009	0.006	2.1221e+08	0.005	0.02	-0.055	0.053	0.039	0.155	0.05	305.43	48.784	11.472	0.01	0.01	2.1221e+08	-0.2967	-0.3047	-0.0183
1.0046	0.0515	1.0046	0	48.784	11.472	0.009	0.006	2.1221e+08	0.005	0.02	-0.055	0.053	0.039	0.155	0.05	305.43	48.784	11.472	0.01	0.01	2.1221e+08	-0.2967	-0.3047	-0.0183
1.0046	0.0515	1.0046	0	48.784	11.472	0.009	0.006	2.1221e+08	0.005	0.02	-0.055	0.053	0.039	0.155	0.05	305.43	48.784	11.472	0.01	0.01	2.1221e+08	-0.2967	-0.3047	-0.0183
1.0046	0.0515	1.0046	0	48.784	11.472	0.009	0.006	2.1221e+08	0.005	0.02	-0.055	0.053	0.039	0.155	0.05	305.43	48.784	11.472	0.01	0.01	2.1221e+08	-0.2967	-0.3047	-0.0183
1.0046	0.0515	1.0046	0	48.784	11.472	0.009	0.006	2.1221e+08	0.005	0.02	-0.055	0.053	0.039	0.155	0.05	305.43	48.784	11.472	0.01	0.01	2.1221e+08	-0.2967	-0.3047	-0.0183
1.0046	0.0515	1.0046	0	48.784	11.472	0.009	0.006	2.1221e+08	0.005	0.02	-0.055	0.053	0.039	0.155	0.05	305.43	48.784	11.472	0.01	0.01	2.1221e+08	-0.2967	-0.3047	-0.0183
1.0046	0.0515	1.0046	0	48.784	11.472	0.009	0.006	2.1221e+08	0.005	0.02	-0.055	0.053	0.039	0.155	0.05	305.43	48.784	11.472	0.01	0.01	2.1221e+08	-0.2967	-0.3047	-0.0183
1.0046	0.0515	1.0046	0	48.784	11.472	0.009	0.006	2.1221e+08	0.005	0.02	-0.055	0.053	0.039	0.155	0.05	305.43	48.784	11.472	0.01	0.01	2.1221e+08	-0.2967	-0.3047	-0.0183
1.0046	0.0515	1.0046	0	48.784	11.472	0.009	0.006	2.1221e+08	0.005	0.02	-0.055	0.053	0.039	0.155	0.05	305.43	48.784	11.472	0.01	0.01	2.1221e+08	-0.2967	-0.3047	-0.0183
1.0046	0.0515	1.0046	0	48.784	11.472	0.009	0.006	2.1221e+08	0.005	0.02	-0.055	0.053	0.039	0.155	0.05	305.43	48.784	11.472	0.01	0.01	2.1221e+08	-0.2967	-0.3047	-0.0183
1.0046	0.0515	1.0046	0	48.784	11.472	0.009	0.006	2.1221e+08	0.005	0.02	-0.055	0.053	0.039	0.155	0.05	305.43	48.784	11.472	0.01	0.01	2.1221e+08	-0.2967	-0.3047	-0.0183
1.0046	0.0515	1.0046	0	48.784	11.472	0.009	0.006	2.1221e+08	0.005	0.02	-0.055	0.053	0.039	0.155	0.05	305.43	48.784	11.472	0.01	0.01	2.1221e+08	-0.2967	-0.3047	-0.0183
1.0046	0.0515	1.0046	0	48.784	11.472	0.009	0.006	2.1221e+08	0.005	0.02	-0.055	0.053	0.039	0.155	0.05	305.43	48.784	11.472	0.01	0.01	2.1221e+08	-0.2967	-0.3047	-0.0183
1.0046	0.0515	1.0046	0	48.784	11.472	0.009	0.006	2.1221e+08	0.005	0.02	-0.055	0.053	0.039	0.155	0.05	305.43	48.784	11.472	0.01	0.01	2.1221e+08	-0.2967	-0.3047	-0.0183
1.0046	0.0515	1.0046	0	48.784	11.472	0.009	0.006	2.1221e+08	0.005	0.02	-0.055	0.053	0.039	0.155	0.05	305.43	48.784	11.472	0.01	0.01	2.1221e+08	-0.2967	-0.3047	-0.0183
1.0046	0.0515	1.0046	0	48.784	11.472	0.009	0.006	2.1221e+08	0.005	0.02	-0.055	0.053	0.039	0.155	0.05	305.43	48.784	11.472	0.01	0.01	2.1221e+08	-0.2967	-0.3047	-0.0183
1.0046	0.0515	1.0046	0	48.784	11.472	0.009	0.006	2.1221e+08	0.005	0.02	-0.055	0.053	0.039	0.155	0.05	305.43	48.784	11.472	0.01	0.01	2.1221e+08	-0.2967	-0.3047	-0.0183
1.0046	0.0515	1.0046	0	48.784	11.472	0.009	0.006	2.1221e+08	0.005	0.02	-0.055	0.053	0.039	0.155	0.05	305.43	48.784	11.472	0.01	0.01	2.1221e+08	-0.2967	-0.3047	-0.0183
1.0046	0.0515	1.0046	0	48.784	11.472	0.009	0.006	2.1221e+08	0.005	0.02	-0.055	0.053	0.039	0.155	0.05	305.43	48.784	11.472	0.01	0.01	2.1221e+08	-0.2967	-0.3047	-0.0183
1.0046	0.0515	1.0046	0	48.784	11.472	0.009	0.006	2.1221e+08	0.005	0.02	-0.055	0.053	0.039	0.155	0.05	305.43	48.784	11.472	0.01	0.01	2.1221e+08	-0.2967	-0.3047	-0.0183
1.0046	0.0515	1.0046	0	48.784	11.472	0.009	0.006	2.1221e+08	0.005	0.02	-0.055	0.053	0.039	0.155	0.05	305.43	48.784	11.472	0.01	0.01	2.1221e+08	-0.2967	-0.3047	-0.0183
1.0046	0.0515	1.0046	0	48.784	11.472	0.009	0.006	2.1221e+08	0.005	0.02	-0.055	0.053	0.039	0.155	0.05	305.43	48.784	11.472	0.01	0.01	2.1221e+08	-0.2967	-0.3047	-0.0183
1.0046	0.0515	1.0046	0	48.784	11.472	0.009	0.006	2.1221e+08	0.005	0.02	-0.055	0.053	0.039	0.155	0.05	305.43	48.784	11.472	0.01	0.01	2.1221e+08	-0.2967	-0.3047	-0.0183
1.0046	0.0515	1.0046	0	48.784	11.472	0.009	0.006	2.1221e+08	0.005	0.02	-0.055	0.053	0.039	0.155	0.05	305.43	48.784	11.472	0.01	0.01	2.1221e+08	-0.2967	-0.3047	-0.0183
1.0046	0.0515	1.0046	0	48.784	11.472	0.009	0.006	2.1221e+08	0.005	0.02	-0.055	0.053	0.039	0.155	0.05	305.43	48.784	11.472	0.01	0.01	2.1221e+08	-0.2967	-0.3047	-0.0183
1.0046	0.0515	1.0046	0	48.784	11.472	0.009	0.006	2.1221e+08	0.005	0.02	-0.055	0.053	0.039	0.155	0.05	305.43	48.784	11.472	0.01	0.01	2.1221e+08	-0.2967	-0.3047	-0.0183
1.0046	0.0515	1.0046	0	48.784	11.472	0.009	0.006	2.1221e+08	0.005	0.02	-0.055	0.053	0.039	0.155	0.05	305.43	48.784	11.472	0.01	0.01	2.1221e+08	-0.2967	-0.3047	-0.0183
1.0046	0.0515	1.0046	0	48.784	11.472	0.009	0.006	2.1221e+08	0.005	0.02	-0.055	0.053	0.039	0.155	0.05	305.43	48.784	11.472	0.01	0.01	2.1221e+08	-0.2967	-0.3047	-0.0183
1.0046	0.0515	1.0046	0	48.784	11.472	0.009	0.006	2.1221e+08	0.005	0.02	-0.055	0.053	0.039	0.155	0.05	305.43	48.784	11.472	0.01	0.01	2.1221e+08	-0.2967	-0.3047	-0.0183
1.0046	0.0515	1.0046	0	48.784	11.472	0.009	0.006	2.1221e+08	0.005	0.02	-0.055	0.053	0.039	0.155	0.05	305.43	48.784	11.472	0.01	0.01	2.1221e+08	-0.2967	-0.3047	-0.0183
1.0046	0.0515	1.0046	0	48.784	11.472	0.009	0.006	2.1221e+08	0.005	0.02	-0.055	0.053	0.039	0.155	0.05	305.43	48.784	11.472	0.01	0.01	2.1221e+08	-0.2967	-0.3047	-0.0183
1.0046	0.0515	1.0046	0	48.784	11.472	0.009	0.006	2.1221e+08	0.005	0.02	-0.055	0.053	0.039	0.155	0.05	305.43	48.784	11.472	0.01	0.01	2.1221e+08	-0.2967	-0.3047	-0.0183
1.0046	0.0515	1.0046	0	48.784	11.472	0.009	0.006	2.1221e+08	0.005	0.02	-0.055	0.053	0.039	0.155	0.05	305.43	48.784	11.472	0.01	0.01	2.1221e+08	-0.2967	-0.3047	-0.0183
1.0046	0.0515	1.0046	0	48.784	11.472	0.009	0.006	2.1221e+08	0.005	0.02	-0.055	0.053	0.039	0.155	0.05	305.43	48.784	11.472	0.01	0.01	2.1221e+08	-0.2967	-0.3047	-0.0183
1.0046	0.0515	1.0046	0	48.784	11.472	0.009	0.006	2.1221e+08	0.005	0.02	-0.055	0.053	0.039	0.155	0.05	305.43	48.784	11.472	0.01	0.01	2.1221e+08	-0.2967	-0.3047	-0.0183
1.0046	0.0515	1.0046	0	48.784	11.472	0.009	0.006	2.1221e+08	0.005	0.02	-0.055	0.053	0.039	0.155	0.05	305.43	48.784	11.472	0.01	0.01	2.1221e+08	-0.2967	-0.3047	-0.0183
1.0046	0.0515	1.0046	0	48.784	11.472	0.009	0.006	2.1221e+08	0.005	0.02	-0.055	0.053	0.039	0.155	0.05	305.43	48.784	11.472	0.01	0.01	2.1221e+08	-0.2967	-0.3047	-0.0183
1.0046	0.0515	1.0046	0	48.784	11.472	0.009	0.006	2.1221e+08	0.005	0.02	-0.055	0.053	0.039	0.155	0.05	305.43	48.784	11.472	0.01	0.01	2.1221e+08	-0.2967	-0.3047	-0.0183
1.0046	0.0515	1.0046	0	48.784	11.472	0.009	0.006	2.1221e+08	0.005	0.02	-0.055	0.053	0.039	0.155	0.05	305.43	48.784	11.472	0.01	0.01	2.1221e+08	-0.2967	-0.3047	-0.0183
1.0046	0.0515	1.0046	0	48.784	11.472	0.009	0.006	2.1221e+08	0.005	0.02	-0.055	0.053	0.039	0.155	0.05	305.43	48.784	11.472	0.01	0.01	2.1221e+08	-0.2967	-0.3047	-0.0183
1.0046	0.0515	1.0046	0	48.784	11.472	0.009	0.006	2.1221e+08	0.005	0.02	-0.055	0.053	0.039	0.155	0.05	305.43	48.784	11.472	0.01	0.01	2.1221e+08	-0.2967	-0.3047	-0.0183
1.0046	0.0515	1.0046	0	48.784	11.472	0.009	0.006	2.1221e+08	0.005	0.02	-0.055	0.053	0.039	0.155	0.05	305.43	48.784	11.472	0.01	0.01	2.1221e+08	-0.2967	-0.3047	-0.0183
1.0046	0.0515	1.0046	0	48.784	11.472	0.009	0.006	2.1221e+08	0.005	0.02	-0.055	0.053	0.039	0.155	0.05	305.43	48.784	11.472	0.01	0.01	2.1221e+08	-0.2967	-0.3047	-0.0183
1.0046	0.0515	1.0046	0	48.784	11.472	0.009	0.006	2.1221e+08	0.005	0.02	-0.055	0.053	0.039	0.155	0.05	305.43	48.784	11.472	0.01	0.01	2.1221e+08	-0.2967	-0.3047	-0.0183
1.0046	0.0515	1.0046	0	48.784	11.472	0.009	0.006	2.1221e+08	0.005	0.02	-0.055	0.053	0.039	0.155	0.05	305.43	48.784	11.472	0.01	0.01	2.1221e+08	-0.2967	-0.3047	-0.0183
0.9928	0.0423	0.9928	0	48.784	11.472	0.009	0.006	2.1221e+08	0.005	0.02	-0.055	0.053	0.039	0.155	0.05	305.43	48.784	11.472	0.01	0.01	2.1221e+08	-0.2942	-0.0508	-0.0397
0.9928	0.0423	0.9928	0	48.784	11.472	0.009	0.006	2.1221e+08	0.005	0.02	-0.055	0.053	0.039	0.155	0.05	305.43	48.784	11.472	0.01	0.01	2.1221e+08	-0.2942	-0.0508	-0.0397
0.9928	0.0423	0.9928	0	48.784	11.472	0.009	0.006	2.1221e+08	0.005	0.02	-0.055	0.053	0.039	0.155	0.05	305.43	48.784	11.472	0.01	0.01	2.1221e+08	-0.2942	-0.0508	-0.0397
0.9928	0.0423	0.9928	0	48.784	11.472	0.009	0.006	2.1221e+08	0.005	0.02	-0.055	0.053	0.039	0.155	0.05	305.43	48.784	11.472	0.01	0.01	2.1221e+08	-0.2942	-0.0508	-0.0397
0.9928	0.0423	0.9928	0	48.784	11.472	0.009	0.006	2.1221e+08	0.005	0.02	-0.055	0.053	0.039	0.155	0.05	305.43	48.784	11.472	0.01	0.01	2.1221e+08	-0.2942	-0.0508	-0.0397
0.9928	0.0423	0.9928	0	48.784	11.472	0.009	0.006	2.1221e+08	0.005	0.02	-0.055	0.053	0.039	0.155	0.05	305.43	48.784	11.472	0.01	0.01	2.1221e+08	-0.2942	-0.0508	-0.0397
0.9928	0.0423	0.9928	0	48.784	11.472	0.009	0.006	2.1221e+08	0.005	0.02	-0.055	0.053	0.039	0.155	0.05	305.43	48.784	11.472	0.01	0.01	2.1221e+08	-0.2942	-0.0508	-0.0397
0.9928	0.0423	0.9928	0	48.784	11.472	0.009	0.006	2.1221e+08	0.005	0.02	-0.055	0.053	0.039	0.155	0.05	305.43	48.784	11.472	0.01	0.01	2.1221e+08	-0.2942	-0.0508	-0.0397
0.9928	0.0423	0.9928	0	48.784	11.472	0.009	0.006	2.1221e+08	0.005	0.02	-0.055	0.053	0.039	0.155	0.05	305.43	48.784	11.472	0.01	0.01	2.1221e+08	-0.2942	-0.0508	-0.0397
0.9928	0.0423	0.9928	0	48.784	11.472	0.009	0.006	2.1221e+08	0.005	0.02	-0.055	0.053	0.039	0.155	0.05	305.43	48.784	11.472	0.01	0.01	2.1221e+08	-0.2942	-0.0508	-0.0397
0.9928	0.0423	0.9928	0	48.784	11.472	0.009	0.006	2.1221e+08	0.005	0.02	-0.055	0.053	0.039	0.155	0.05	305.43	48.784	11.472	0.01	0.01	2.1221e+08	-0.2942	-0.0508	-0.0397
0.9928	0.0423	0.9928	0	48.784	11.472	0.009	0.006	2.1221e+08	0.005	0.02	-0.055	0.053	0.039	0.155	0.05	305.43	48.784	11.472	0.01	0.01	2.1221e+08	-0.2942	-0.0508	-0.0397
0.9928	0.0423	0.9928	0	48.784	11.472	0.009	0.006	2.1221e+08	0.005	0.02	-0.055	0.053	0.039	0.155	0.05	305.43	48.784	11.472	0.01	0.01	2.1221e+08	-0.2942	-0.0508	-0.0397
0.9928	0.0423	0.9928	0	48.784	11.472	0.009	0.006	2.1221e+08	0.005	0.02	-0.055	0.053	0.039	0.155	0.05	305.43	48.784	11.472	0.01	0.01	2.1221e+08	-0.2942	-0.0508	-0.0397
0.9928	0.0423	0.9928	0	48.784	11.472	0.009	0.006	2.1221e+08	0.005	0.02	-0.055	0.053	0.039	0.155	0.05	305.43	48.784	11.472	0.01	0.01	2.1221e+08	-0.2942	-0.0508	-0.0397
0.9928	0.0423	0.9928	0	48.784	11.472	0.009	0.006	2.1221e+08	0.005	0.02	-0.055	0.053	0.039	0.155	0.05	305.43	48.784	11.472	0.01	0.01	2.1221e+08	-0.2942	-0.0508	-0.0397
0.9928	0.0423	0.9928	0	48.784	11.472	0.009	0.006	2.1221e+08	0.005	0.02	-0.055	0.053	0.039	0.155	0.05	305.43	48.784	11.472	0.01	0.01	2.1221e+08	-0.2942	-0.0508	-0.0397
0.9928	0.0423	0.9928	0	48.784	11.472	0.009	0.006	2.1221e+08	0.005	0.02	-0.055	0.053	0.039	0.155	0.05	305.43	48.784	11.472	0.01	0.01	2.1221e+08	-0.2942	-0.0508	-0.0397
0.9928	0.0423	0.9928	0	48.784	11.472	0.009	0.006	2.1221e+08	0.005	0.02	-0.055	0.053	0.039	0.155	0.05	305.43	48.784	11.472	0.01	0.01	2.1221e+08	-0.2942	-0.0508	-0.0397
0.9928	0.0423	0.9928	0	48.784	11.472	0.009	0.006	2.1221e+08	0.005	0.02	-0.055	0.053	0.039	0.155	0.05	305.43	48.784	11.472	0.01	0.01	2.1221e+08	-0.2942	-0.0508	-0.0397
0.9928	0.0423	0.9928	0	48.784	11.472	0.009	0.006	2.1221e+08	0.005	0.02	-0.055	0.053	0.039	0.155	0.05	305.43	48.784	11.472	0.01	0.01	2.1221e+08	-0.2942	-0.0508	-0.0397
0.9928	0.0423	0.9928	0	48.784	11.472	0.009	0.006	2.1221e+08	0.005	0.02	-0.055	0.053	0.039	0.155	0.05	305.43	48.784	11.472	0.01	0.01	2.1221e+08	-0.2942	-0.0508	-0.0397
0.9928	0.0423	0.9928	0	48.784	11.472	0.009	0.006	2.1221e+08	0.005	0.02	-0.055	0.053	0.039	0.155	0.05	305.43	48.784	11.472	0.01	0.01	2.1221e+08	-0.2942	-0.0508	-0.0397
0.9928	0.0423	0.9928	0	48.784	11.472	0.009	0.006	2.1221e+08	0.005	0.02	-0.055	0.053	0.039	0.155	0.05	305.43	48.784	11.472	0.01	0.01	2.1221e+08	-0.2942	-0.0508	-0.0397
0.9928	0.0423	0.9928	0	48.784	11.472	0.009	0.006	2.1221e+08	0.005	0.02	-0.055	0.053	0.039	0.155	0.05	305.43	48.784	11.472	0.01	0.01	2.1221e+08	-0.2942	-0.0508	-0.0397
0.9928	0.0423	0.9928	0	48.784	11.472	0.009	0.006	2.1221e+08	0.005	0.02	-0.055	0.053	0.039	0.155	0.05	305.43	48.784	11.472	0.01	0.01	2.1221e+08	-0.2942	-0.0508	-0.0397
0.9928	0.0423	0.9928	0	48.784	11.472	0.009	0.006	2.1221e+08	0.005	0.02	-0.055	0.053	0.039	0.155	0.05	305.43	48.784	11.472	0.01	0.01	2.1221e+08	-0.2942	-0.0508	-0.0397
0.9928	0.0423	0.9928	0	48.784	11.472	0.009	0.006	2.1221e+08	0.005	0.02	-0.055	0.053	0.039	0.155	0.05	305.43	48.784	11.472	0.01	0.01	2.1221e+08	-0.2942	-0.0508	-0.0397
0.9928	0.0423	0.9928	0	48.784	11.472	0.009	0.006	2.1221e+08	0.005	0.02	-0.055	0.053	0.039	0.155	0.05	305.43	48.784	11.472	0.01	0.01	2.1221e+08	-0.2942	-0.0508	-0.0397
0.9928	0.0423	0.9928	0	48.784	11.472	0.009	0.006	2.1221e+08	0.005	0.02	-0.055	0.053	0.039	0.155	0.05	305.43	48.784	11.472	0.01	0.01	2.1221e+08	-0.2942	-0.0508	-0.0397
0.9928	0.0423	0.9928	0	48.784	11.472	0.009	0.006	2.1221e+08	0.005	0.02	-0.055	0.053	0.039	0.155	0.05	305.43	48.784	11.472	0.01	0.01	2.1221e+08	-0.2942	-0.0508	-0.0397
0.9928	0.0423	0.9928	0	48.784	11.472	0.009	0.006	2.1221e+08	0.005	0.02	-0.055	0.053	0.039	0.155	0.05	305.43	48.784	11.472	0.01	0.01	2.1221e+08	-0.2942	-0.0508	-0.0397
0.9928	0.0423	0.9928	0	48.784	11.472	0.009	0.006	2.1221e+08	0.005	0.02	-0.055	0.053	0.039	0.155	0.05	305.43	48.784	11.472	0.01	0.01	2.1221e+08	-0.2942	-0.0508	-0.0397
0.9928	0.0423	0.9928	0	48.784	11.472	0.009	0.006	2.1221e+08	0.005	0.02	-0.055	0.053	0.039	0.155	0.05	305.43	48.784	11.472	0.01	0.01	2.1221e+08	-0.2942	-0.0508	-0.0397
0.9928	0.0423	0.9928	0	48.784	11.472	0.009	0.006	2.1221e+08	0.005	0.02	-0.055	0.053	0.039	0.155	0.05	305.43	48.784	11.472	0.01	0.01	2.1221e+08	-0.2942	-0.0508	-0.0397
0.9928	0.0423	0.9928	0	48.784	11.472	0.009	0.006	2.1221e+08	0.005	0.02	-0.055	0.053	0.039	0.155	0.05	305.43	48.784	11.472	0.01	0.01	2.1221e+08	-0.2942	-0.0508	-0.0397
0.9928	0.0423	0.9928	0	48.784	11.472	0.009	0.006	2.1221e+08	0.005	0.02	-0.055	0.053	0.039	0.155	0.05	305.43	48.784	11.472	0.01	0.01	2.1221e+08	-0.2942	-0.0508	-0.0397
0.9928	0.0423	0.9928	0	48.784	11.472	0.009	0.006	2.1221e+08	0.005	0.02	-0.055	0.053	0.039	0.155	0.05	305.43	48.784	11.472	0.01	0.01	2.1221e+08	-0.2942	-0.0508	-0.0397
0.9928	0.0423	0.9928	0	48.784	11.472	0.009	0.006	2.1221e+08	0.005	0.02	-0.055	0.053	0.039	0.155	0.05	305.43	48.784	11.472	0.01	0.01	2.1221e+08	-0.2942	-0.0508	-0.0397
0.9928	0.0423	0.9928	0	48.784	11.472	0.009	0.006	2.1221e+08	0.005	0.02	-0.055	0.053	0.039	0.155	0.05	305.43	48.784	11.472	0.01	0.01	2.1221e+08	-0.2942	-0.0508	-0.0397
0.9928	0.0423	0.9928	0	48.784	11.472	0.009	0.006	2.1221e+08	0.005	0.02	-0.055	0.053	0.039	0.155	0.05	305.43	48.784	11.472	0.01	0.01	2.1221e+08	-0.2942	-0.0508	-0.0397
0.9928	0.0423	0.9928	0	48.784	11.472	0.009	0.006	2.1221e+08	0.005	0.02	-0.055	0.053	0.039	0.155	0.05	305.43	48.784	11.472	0.01	0.01	2.1221e+08	-0.2942	-0.0508	-0.0397
0.9928	0.0423	0.9928	0	48.784	11.472	0.009	0.006	2.1221e+08	0.005	0.02	-0.055	0.053	0.039	0.155	0.05	305.43	48.784	11.472	0.01	0.01	2.1221e+08	-0.2942	-0.0508	-0.0397
0.9928	0.0423	0.9928	0	48.784	11.472	0.009	0.006	2.1221e+08	0.005	0.02	-0.055	0.053	0.039	0.155	0.05	305.43	48.784	11.472	0.01	0.01	2.1221e+08	-0.2942	-0.0508	-0.0397
0.9928	0.0423	0.9928	0	48.784	11.472	0.009	0.006	2.1221e+08	0.005	0.02	-0.055	0.053	0.039	0.155	0.05	305.43	48.784	11.472	0.01	0.01	2.1221e+08	-0.2942	-0.0508	-0.0397
0.9928	0.0423	0.9928	0	48.784	11.472	0.009	0.006	2.1221e+08	0.005	0.02	-0.055	0.053	0.039	0.155	0.05	305.43	48.784	11.472	0.01	0.01	2.1221e+08	-0.2942	-0.0508	-0.0397
0.9928	0.0423	0.9928	0	48.784	11.472	0.009	0.006	2.1221e+08	0.005	0.02	-0.055	0.053	0.039	0.155	0.05	305.43	48.784	11.472	0.01	0.01	2.1221e+08	-0.2942	-0.0508	-0.0397
0.9928	0.0423	0.9928	0	48.784	11.472	0.009	0.006	2.1221e+08	0.005	0.02	-0.055	0.053	0.039	0.155	0.05	305.43	48.784	11.472	0.01	0.01	2.1221e+08	-0.2942	-0.0508	-0.0397
0.9928	0.0423	0.9928	0	48.784	11.472	0.009	0.006	2.1221e+08	0.005	0.02	-0.055	0.053	0.039	0.155	0.05	305.43	48.784	11.472	0.01	0.01	2.1221e+08	-0.2942	-0.0508	-0.0397
0.9928	0.0423	0.9928	0	48.784	11.472	0.009	0.006	2.1221e+08	0.005	0.02	-0.055	0.053	0.039	0.155	0.05	305.43	48.784	11.472	0.01	0.01	2.1221e+08	-0.2942	-0.0508	-0.0397
1.0076	0.056	1.0076	0	48.784	11.472	0.009	0.006	2.1221e+08	0.005	0.02	-0.055	0.053	0.039	0.155	0.05	305.43	48.784	11.472	0.01	0.01	2.1221e+08	-0.072	-0.088	-0.0478
1.0076	0.056	1.0076	0	48.784	11.472	0.009	0.006	2.1221e+08	0.005	0.02	-0.055	0.053	0.039	0.155	0.05	305.43	48.784	11.472	0.01	0.01	2.1221e+08	-0.072	-0.088	-0.0478
1.0076	0.056	1.0076	0	48.784	11.472	0.009	0.006	2.1221e+08	0.005	0.02	-0.055	0.053	0.039	0.155	0.05	305.43	48.784	11.472	0.01	0.01	2.1221e+08	-0.072	-0.088	-0.0478
1.0076	0.056	1.0076	0	48.784	11.472	0.009	0.006	2.1221e+08	0.005	0.02	-0.055	0.053	0.039	0.155	0.05	305.43	48.784	11.472	0.01	0.01	2.1221e+08	-0.072	-0.088	-0.0478
1.0076	0.056	1.0076	0	48.784	11.472	0.009	0.006	2.1221e+08	0.005	0.02	-0.055	0.053	0.039	0.155	0.05	305.43	48.784	11.472	0.01	0.01	2.1221e+08	-0.072	-0.088	-0.0478
1.0076	0.056	1.0076	0	48.784	11.472	0.009	0.006	2.1221e+08	0.005	0.02	-0.055	0.053	0.039	0.155	0.05	305.43	48.784	11.472	0.01	0.01	2.1221e+08	-0.072	-0.088	-0.0478
1.0076	0.056	1.0076	0	48.784	11.472	0.009	0.006	2.1221e+08	0.005	0.02	-0.055	0.053	0.039	0.155	0.05	305.43	48.784	11.472	0.01	0.01	2.1221e+08	-0.072	-0.088	-0.0478
1.0076	0.056	1.0076	0	48.784	11.472	0.009	0.006	2.1221e+08	0.005	0.02	-0.055	0.053	0.039	0.155	0.05	305.43	48.784	11.472	0.01	0.01	2.1221e+08	-0.072	-0.088	-0.0478
1.0076	0.056	1.0076	0	48.784	11.472	0.009	0.006	2.1221e+08	0.005	0.02	-0.055	0.053	0.039	0.155	0.05	305.43	48.784	11.472	0.01	0.01	2.1221e+08	-0.072	-0.088	-0.0478
1.0076	0.056	1.0076	0	48.784	11.472	0.009	0.006	2.1221e+08	0.005	0.02	-0.055	0.053	0.039	0.155	0.05	305.43	48.784	11.472	0.01	0.01	2.1221e+08	-0.072	-0.088	-0.0478
1.0076	0.056	1.0076	0	48.784	11.472	0.009	0.006	2.1221e+08	0.005	0.02	-0.055	0.053	0.039	0.155	0.05	305.43	48.784	11.472	0.01	0.01	2.1221e+08	-0.072	-0.088	-0.0478
1.0076	0.056	1.0076	0	48.784	11.472	0.009	0.006	2.1221e+08	0.005	0.02	-0.055	0.053	0.039	0.155	0.05	305.43	48.784	11.472	0.01	0.01	2.1221e+08	-0.072	-0.088	-0.0478
1.0076	0.056	1.0076	0	48.784	11.472	0.009	0.006	2.1221e+08	0.005	0.02	-0.055	0.053	0.039	0.155	0.05	305.43	48.784	11.472	0.01	0.01	2.1221e+08	-0.072	-0.088	-0.0478
1.0076	0.056	1.0076	0	48.784	11.472	0.009	0.006	2.1221e+08	0.005	0.02	-0.055	0.053	0.039	0.155	0.05	305.43	48.784	11.472	0.01	0.01	2.1221e+08	-0.072	-0.088	-0.0478
1.0076	0.056	1.0076	0	48.784	11.472	0.009	0.006	2.1221e+08	0.005	0.02	-0.055	0.053	0.039	0.155	0.05	305.43	48.784	11.472	0.01	0.01	2.1221e+08	-0.072	-0.088	-0.0478
1.0076	0.056	1.0076	0	48.784	11.472	0.009	0.006	2.1221e+08	0.005	0.02	-0.055	0.053	0.039	0.155	0.05	305.43	48.784	11.472	0.01	0.01	2.1221e+08	-0.072	-0.088	-0.0478
1.0076	0.056	1.0076	0	48.784	11.472	0.009	0.006	2.1221e+08	0.005	0.02	-0.055	0.053	0.039	0.155	0.05	305.43	48.784	11.472	0.01	0.01	2.1221e+08	-0.072	-0.088	-0.0478
1.0076	0.056	1.0076	0	48.784	11.472	0.009	0.006	2.1221e+08	0.005	0.02	-0.055	0.053	0.039	0.155	0.05	305.43	48.784	11.472	0.01	0.01	2.1221e+08	-0.072	-0.088	-0.0478
1.0076	0.056	1.0076	0	48.784	11.472	0.009	0.006	2.1221e+08	0.005	0.02	-0.055	0.053	0.039	0.155	0.05	305.43	48.784	11.472	0.01	0.01	2.1221e+08	-0.072	-0.088	-0.0478
1.0076	0.056	1.0076	0	48.784	11.472	0.009	0.006	2.1221e+08	0.005	0.02	-0.055	0.053	0.039	0.155	0.05	305.43	48.784	11.472	0.01	0.01	2.1221e+08	-0.072	-0.088	-0.0478
1.0076	0.056	1.0076	0	48.784	11.472	0.009	0.006	2.1221e+08	0.005	0.02	-0.055	0.053	0.039	0.155	0.05	305.43	48.784	11.472	0.01	0.01	2.1221e+08	-0.072	-0.088	-0.0478
1.0076	0.056	1.0076	0	48.784	11.472	0.009	0.006	2.1221e+08	0.005	0.02	-0.055	0.053	0.039	0.155	0.05	305.43	48.784	11.472	0.01	0.01	2.1221e+08	-0.072	-0.088	-0.0478
1.0076	0.056	1.0076	0	48.784	11.472	0.009	0.006	2.1221e+08	0.005	0.02	-0.055	0.053	0.039	0.155	0.05	305.43	48.784	11.472	0.01	0.01	2.1221e+08	-0.072	-0.088	-0.0478
1.0076	0.056	1.0076	0	48.784	11.472	0.009	0.006	2.1221e+08	0.005	0.02	-0.055	0.053	0.039	0.155	0.05	305.43	48.784	11.472	0.01	0.01	2.1221e+08	-0.072	-0.088	-0.0478
1.0076	0.056	1.0076	0	48.784	11.472	0.009	0.006	2.1221e+08	0.005	0.02	-0.055	0.053	0.039	0.155	0.05	305.43	48.784	11.472	0.01	0.01	2.1221e+08	-0.072	-0.088	-0.0478
1.0076	0.056	1.0076	0	48.784	11.472	0.009	0.006	2.1221e+08	0.005	0.02	-0.055	0.053	0.039	0.155	0.05	305.43	48.784	11.472	0.01	0.01	2.1221e+08	-0.072	-0.088	-0.0478
1.0076	0.056	1.0076	0	48.784	11.472	0.009	0.006	2.1221e+08	0.005	0.02	-0.055	0.053	0.039	0.155	0.05	305.43	48.784	11.472	0.01	0.01	2.1221e+08	-0.072	-0.088	-0.0478
1.0076	0.056	1.0076	0	48.784	11.472	0.009	0.006	2.1221e+08	0.005	0.02	-0.055	0.053	0.039	0.155	0.05	305.43	48.784	11.472	0.01	0.01	2.1221e+08	-0.072	-0.088	-0.0478
1.0076	0.056	1.0076	0	48.784	11.472	0.009	0.006	2.1221e+08	0.005	0.02	-0.055	0.053	0.039	0.155	0.05	305.43	48.784	11.472	0.01	0.01	2.1221e+08	-0.072	-0.088	-0.0478
1.0076	0.056	1.0076	0	48.784	11.472	0.009	0.006	2.1221e+08	0.005	0.02	-0.055	0.053	0.039	0.155	0.05	305.43	48.784	11.472	0.01	0.01	2.1221e+08	-0.072	-0.088	-0.0478
1.0076	0.056	1.0076	0	48.784	11.472	0.009	0.006	2.1221e+08	0.005	0.02	-0.055	0.053	0.039	0.155	0.05	305.43	48.784	11.472	0.01	0.01	2.1221e+08	-0.072	-0.088	-0.0478
1.0076	0.056	1.0076	0	48.784	11.472	0.009	0.006	2.1221e+08	0.005	0.02	-0.055	0.053	0.039	0.155	0.05	305.43	48.784	11.472	0.01	0.01	2.1221e+08	-0.072	-0.088	-0.0478
1.0076	0.056	1.0076	0	48.784	11.472	0.009	0.006	2.1221e+08	0.005	0.02	-0.055	0.053	0.039	0.155	0.05	305.43	48.784	11.472	0.01	0.01	2.1221e+08	-0.072	-0.088	-0.0478
1.0076	0.056	1.0076	0	48.784	11.472	0.009	0.006	2.1221e+08	0.005	0.02	-0.055	0.053	0.039	0.155	0.05	305.43	48.784	11.472	0.01	0.01	2.1221e+08	-0.072	-0.088	-0.0478
1.0076	0.056	1.0076	0	48.784	11.472	0.009	0.006	2.1221e+08	0.005	0.02	-0.055	0.053	0.039	0.155	0.05	305.43	48.784	11.472	0.01	0.01	2.1221e+08	-0.072	-0.088	-0.0478
1.0076	0.056	1.0076	0	48.784	11.472	0.009	0.006	2.1221e+08	0.005	0.02	-0.055	0.053	0.039	0.155	0.05	305.43	48.784	11.472	0.01	0.01	2.1221e+08	-0.072	-0.088	-0.0478
1.0076	0.056	1.0076	0	48.784	11.472	0.009	0.006	2.1221e+08	0.005	0.02	-0.055	0.053	0.039	0.155	0.05	305.43	48.784	11.472	0.01	0.01	2.1221e+08	-0.072	-0.088	-0.0478
1.0076	0.056	1.0076	0	48.784	11.472	0.009	0.006	2.1221e+08	0.005	0.02	-0.055	0.053	0.039	0.155	0.05	305.43	48.784	11.472	0.01	0.01	2.1221e+08	-0.072	-0.088	-0.0478
1.0076	0.056	1.0076	0	48.784	11.472	0.009	0.006	2.1221e+08	0.005	0.02	-0.055	0.053	0.039	0.155	0.05	305.43	48.784	11.472	0.01	0.01	2.1221e+08	-0.072	-0.088	-0.0478
1.0076	0.056	1.0076	0	48.784	11.472	0.009	0.006	2.1221e+08	0.005	0.02	-0.055	0.053	0.039	0.155	0.05	305.43	48.784	11.472	0.01	0.01	2.1221e+08	-0.072	-0.088	-0.0478
1.0076	0.056	1.0076	0	48.784	11.472	0.009	0.006	2.1221e+08	0.005	0.02	-0.055	0.053	0.039	0.155	0.05	305.43	48.784	11.472	0.01	0.01	2.1221e+08	-0.072	-0.088	-0.0478
1.0076	0.056	1.0076	0	48.784	11.472	0.009	0.006	2.1221e+08	0.005	0.02	-0.055	0.053	0.039	0.155	0.05	305.43	48.784	11.472	0.01	0.01	2.1221e+08	-0.072	-0.088	-0.0478
1.0076	0.056	1.0076	0	48.784	11.472	0.009	0.006	2.1221e+08	0.005	0.02	-0.055	0.053	0.039	0.155	0.05	305.43	48.784	11.472	0.01	0.01	2.1221e+08	-0.072	-0.088	-0.0478
1.0076	0.056	1.0076	0	48.784	11.472	0.009	0.006	2.1221e+08	0.005	0.02	-0.055	0.053	0.039	0.155	0.05	305.43	48.784	11.472	0.01	0.01	2.1221e+08	-0.072	-0.088	-0.0478
1.0076	0.056	1.0076	0	48.784	11.472	0.009	0.006	2.1221e+08	0.005	0.02	-0.055	0.053	0.039	0.155	0.05	305.43	48.784	11.472	0.01	0.01	2.1221e+08	-0.072	-0.088	-0.0478
1.0076	0.056	1.0076	0	48.784	11.472	0.009	0.006	2.1221e+08	0.005	0.02	-0.055	0.053	0.039	0.155	0.05	305.43	48.784	11.472	0.01	0.01	2.1221e+08	-0.072	-0.088	-0.0478
1.0076	0.056	1.0076	0	48.784	11.472	0.009	0.006	2.1221e+08	0.005	0.02	-0.055	0.053	0.039	0.155	0.05	305.43	48.784	11.472	0.01	0.01	2.1221e+08	-0.072	-0.088	-0.0478
1.0076	0.056	1.0076	0	48.784	11.472	0.009	0.006	2.1221e+08	0.005	0.02	-0.055	0.053	0.039	0.155	0.05	305.43	48.784	11.472	0.01	0.01	2.1221e+08	-0.072	-0.088	-0.0478
1.0076	0.056	1.0076	0	48.784	11.472	0.009	0.006	2.1221e+08	0.005	0.02	-0.055	0.053	0.039	0.155	0.05	305.43	48.784	11.472	0.01	0.01	2.1221e+08	-0.072	-0.088	-0.0478
1.0076	0.056	1.0076	0	48.784	11.472	0.009	0.006	2.1221e+08	0.005	0.02	-0.055	0.053	0.039	0.155	0.05	305.43	48.784	11.472	0.01	0.01	2.1221e+08	-0.072	-0.088	-0.0478
1.002	0.0466	1.002	0	48.784	11.472	0.009	0.006	2.1221e+08	0.005	0.02	-0.055	0.053	0.039	0.155	0.05	305.43	48.784	11.472	0.01	0.01	2.1221e+08	0.209	0.038	-0.0476
1.002	0.0466	1.002	0	48.784	11.472	0.009	0.006	2.1221e+08	0.005	0.02	-0.055	0.053	0.039	0.155	0.05	305.43	48.784	11.472	0.01	0.01	2.1221e+08	0.209	0.038	-0.0476
1.002	0.0466	1.002	0	48.784	11.472	0.009	0.006	2.1221e+08	0.005	0.02	-0.055	0.053	0.039	0.155	0.05	305.43	48.784	11.472	0.01	0.01	2.1221e+08	0.209	0.038	-0.0476
1.002	0.0466	1.002	0	48.784	11.472	0.009	0.006	2.1221e+08	0.005	0.02	-0.055	0.053	0.039	0.155	0.05	305.43	48.784	11.472	0.01	0.01	2.1221e+08	0.209	0.038	-0.0476
1.002	0.0466	1.002	0	48.784	11.472	0.009	0.006	2.1221e+08	0.005	0.02	-0.055	0.053	0.039	0.155	0.05	305.43	48.784	11.472	0.01	0.01	2.1221e+08	0.209	0.038	-0.0476
1.002	0.0466	1.002	0	48.784	11.472	0.009	0.006	2.1221e+08	0.005	0.02	-0.055	0.053	0.039	0.155	0.05	305.43	48.784	11.472	0.01	0.01	2.1221e+08	0.209	0.038	-0.0476
1.002	0.0466	1.002	0	48.784	11.472	0.009	0.006	2.1221e+08	0.005	0.02	-0.055	0.053	0.039	0.155	0.05	305.43	48.784	11.472	0.01	0.01	2.1221e+08	0.209	0.038	-0.0476
1.002	0.0466	1.002	0	48.784	11.472	0.009	0.006	2.1221e+08	0.005	0.02	-0.055	0.053	0.039	0.155	0.05	305.43	48.784	11.472	0.01	0.01	2.1221e+08	0.209	0.038	-0.0476
1.002	0.0466	1.002	0	48.784	11.472	0.009	0.006	2.1221e+08	0.005	0.02	-0.055	0.053	0.039	0.155	0.05	305.43	48.784	11.472	0.01	0.01	2.1221e+08	0.209	0.038	-0.0476
1.002	0.0466	1.002	0	48.784	11.472	0.009	0.006	2.1221e+08	0.005	0.02	-0.055	0.053	0.039	0.155	0.05	305.43	48.784	11.472	0.01	0.01	2.1221e+08	0.209	0.038	-0.0476
1.002	0.0466	1.002	0	48.784	11.472	0.009	0.006	2.1221e+08	0.005	0.02	-0.055	0.053	0.039	0.155	0.05	305.43	48.784	11.472	0.01	0.01	2.1221e+08	0.209	0.038	-0.0476
1.002	0.0466	1.002	0	48.784	11.472	0.009	0.006	2.1221e+08	0.005	0.02	-0.055	0.053	0.039	0.155	0.05	305.43	48.784	11.472	0.01	0.01	2.1221e+08	0.209	0.038	-0.0476
1.002	0.0466	1.002	0	48.784	11.472	0.009	0.006	2.1221e+08	0.005	0.02	-0.055	0.053	0.039	0.155	0.05	305.43	48.784	11.472	0.01	0.01	2.1221e+08	0.209	0.038	-0.0476
1.002	0.0466	1.002	0	48.784	11.472	0.009	0.006	2.1221e+08	0.005	0.02	-0.055	0.053	0.039	0.155	0.05	305.43	48.784	11.472	0.01	0.01	2.1221e+08	0.209	0.038	-0.0476
1.002	0.0466	1.002	0	48.784	11.472	0.009	0.006	2.1221e+08	0.005	0.02	-0.055	0.053	0.039	0.155	0.05	305.43	48.784	11.472	0.01	0.01	2.1221e+08	0.209	0.038	-0.0476
1.002	0.0466	1.002	0	48.784	11.472	0.009	0.006	2.1221e+08	0.005	0.02	-0.055	0.053	0.039	0.155	0.05	305.43	48.784	11.472	0.01	0.01	2.1221e+08	0.209	0.038	-0.0476
1.002	0.0466	1.002	0	48.784	11.472	0.009	0.006	2.1221e+08	0.005	0.02	-0.055	0.053	0.039	0.155	0.05	305.43	48.784	11.472	0.01	0.01	2.1221e+08	0.209	0.038	-0.0476
1.002	0.0466	1.002	0	48.784	11.472	0.009	0.006	2.1221e+08	0.005	0.02	-0.055	0.053	0.039	0.155	0.05	305.43	48.784	11.472	0.01	0.01	2.1221e+08	0.209	0.038	-0.0476
1.002	0.0466	1.002	0	48.784	11.472	0.009	0.006	2.1221e+08	0.005	0.02	-0.055	0.053	0.039	0.155	0.05	305.43	48.784	11.472	0.01	0.01	2.1221e+08	0.209	0.038	-0.0476
1.002	0.0466	1.002	0	48.784	11.472	0.009	0.006	2.1221e+08	0.005	0.02	-0.055	0.053	0.039	0.155	0.05	305.43	48.784	11.472	0.01	0.01	2.1221e+08	0.209	0.038	-0.0476
1.002	0.0466	1.002	0	48.784	11.472	0.009	0.006	2.1221e+08	0.005	0.02	-0.055	0.053	0.039	0.155	0.05	305.43	48.784	11.472	0.01	0.01	2.1221e+08	0.209	0.038	-0.0476
1.002	0.0466	1.002	0	48.784	11.472	0.009	0.006	2.1221e+08	0.005	0.02	-0.055	0.053	0.039	0.155	0.05	305.43	48.784	11.472	0.01	0.01	2.1221e+08	0.209	0.038	-0.0476
1.002	0.0466	1.002	0	48.784	11.472	0.009	0.006	2.1221e+08	0.005	0.02	-0.055	0.053	0.039	0.155	0.05	305.43	48.784	11.472	0.01	0.01	2.1221e+08	0.209	0.038	-0.0476
1.002	0.0466	1.002	0	48.784	11.472	0.009	0.006	2.1221e+08	0.005	0.02	-0.055	0.053	0.039	0.155	0.05	305.43	48.784	11.472	0.01	0.01	2.1221e+08	0.209	0.038	-0.0476
1.002	0.0466	1.002	0	48.784	11.472	0.009	0.006	2.1221e+08	0.005	0.02	-0.055	0.053	0.039	0.155	0.05	305.43	48.784	11.472	0.01	0.01	2.1221e+08	0.209	0.038	-0.0476
1.002	0.0466	1.002	0	48.784	11.472	0.009	0.006	2.1221e+08	0.005	0.02	-0.055	0.053	0.039	0.155	0.05	305.43	48.784	11.472	0.01	0.01	2.1221e+08	0.209	0.038	-0.0476
1.002	0.0466	1.002	0	48.784	11.472	0.009	0.006	2.1221e+08	0.005	0.02	-0.055	0.053	0.039	0.155	0.05	305.43	48.784	11.472	0.01	0.01	2.1221e+08	0.209	0.038	-0.0476
1.002	0.0466	1.002	0	48.784	11.472	0.009	0.006	2.1221e+08	0.005	0.02	-0.055	0.053	0.039	0.155	0.05	305.43	48.784	11.472	0.01	0.01	2.1221e+08	0.209	0.038	-0.0476
1.002	0.0466	1.002	0	48.784	11.472	0.009	0.006	2.1221e+08	0.005	0.02	-0.055	0.053	0.039	0.155	0.05	305.43	48.784	11.472	0.01	0.01	2.1221e+08	0.209	0.038	-0.0476
1.002	0.0466	1.002	0	48.784	11.472	0.009	0.006	2.1221e+08	0.005	0.02	-0.055	0.053	0.039	0.155	0.05	305.43	48.784	11.472	0.01	0.01	2.1221e+08	0.209	0.038	-0.0476
1.002	0.0466	1.002	0	48.784	11.472	0.009	0.006	2.1221e+08	0.005	0.02	-0.055	0.053	0.039	0.155	0.05	305.43	48.784	11.472	0.01	0.01	2.1221e+08	0.209	0.038	-0.0476
1.002	0.0466	1.002	0	48.784	11.472	0.009	0.006	2.1221e+08	0.005	0.02	-0.055	0.053	0.039	0.155	0.05	305.43	48.784	11.472	0.01	0.01	2.1221e+08	0.209	0.038	-0.0476
1.002	0.0466	1.002	0	48.784	11.472	0.009	0.006	2.1221e+08	0.005	0.02	-0.055	0.053	0.039	0.155	0.05	305.43	48.784	11.472	0.01	0.01	2.1221e+08	0.209	0.038	-0.0476
1.002	0.0466	1.002	0	48.784	11.472	0.009	0.006	2.1221e+08	0.005	0.02	-0.055	0.053	0.039	0.155	0.05	305.43	48.784	11.472	0.01	0.01	2.1221e+08	0.209	0.038	-0.0476
1.002	0.0466	1.002	0	48.784	11.472	0.009	0.006	2.1221e+08	0.005	0.02	-0.055	0.053	0.039	0.155	0.05	305.43	48.784	11.472	0.01	0.01	2.1221e+08	0.209	0.038	-0.0476
1.002	0.0466	1.002	0	48.784	11.472	0.009	0.006	2.1221e+08	0.005	0.02	-0.055	0.053	0.039	0.155	0.05	305.43	48.784	11.472	0.01	0.01	2.1221e+08	0.209	0.038	-0.0476
1.002	0.0466	1.002	0	48.784	11.472	0.009	0.006	2.1221e+08	0.005	0.02	-0.055	0.053	0.039	0.155	0.05	305.43	48.784	11.472	0.01	0.01	2.1221e+08	0.209	0.038	-0.0476
1.002	0.0466	1.002	0	48.784	11.472	0.009	0.006	2.1221e+08	0.005	0.02	-0.055	0.053	0.039	0.155	0.05	305.43	48.784	11.472	0.01	0.01	2.1221e+08	0.209	0.038	-0.0476
1.002	0.0466	1.002	0	48.784	11.472	0.009	0.006	2.1221e+08	0.005	0.02	-0.055	0.053	0.039	0.155	0.05	305.43	48.784	11.472	0.01	0.01	2.1221e+08	0.209	0.038	-0.0476
1.002	0.0466	1.002	0	48.784	11.472	0.009	0.006	2.1221e+08	0.005	0.02	-0.055	0.053	0.039	0.155	0.05	305.43	48.784	11.472	0.01	0.01	2.1221e+08	0.209	0.038	-0.0476
1.002	0.0466	1.002	0	48.784	11.472	0.009	0.006	2.1221e+08	0.005	0.02	-0.055	0.053	0.039	0.155	0.05	305.43	48.784	11.472	0.01	0.01	2.1221e+08	0.209	0.038	-0.0476
1.002	0.0466	1.002	0	48.784	11.472	0.009	0.006	2.1221e+08	0.005	0.02	-0.055	0.053	0.039	0.155	0.05	305.43	48.784	11.472	0.01	0.01	2.1221e+08	0.209	0.038	-0.0476
1.002	0.0466	1.002	0	48.784	11.472	0.009	0.006	2.1221e+08	0.005	0.02	-0.055	0.053	0.039	0.155	0.05	305.43	48.784	11.472	0.01	0.01	2.1221e+08	0.209	0.038	-0.0476
1.002	0.0466	1.002	0	48.784	11.472	0.009	0.006	2.1221e+08	0.005	0.02	-0.055	0.053	0.039	0.155	0.05	305.43	48.784	11.472	0.01	0.01	2.1221e+08	0.209	0.038	-0.0476
1.002	0.0466	1.002	0	48.784	11.472	0.009	0.006	2.1221e+08	0.005	0.02	-0.055	0.053	0.039	0.155	0.05	305.43	48.784	11.472	0.01	0.01	2.1221e+08	0.209	0.038	-0.0476
1.002	0.0466	1.002	0	48.784	11.472	0.009	0.006	2.1221e+08	0.005	0.02	-0.055	0.053	0.039	0.155	0.05	305.43	48.784	11.472	0.01	0.01	2.1221e+08	0.209	0.038	-0.0476
1.002	0.0466	1.002	0	48.784	11.472	0.009	0.006	2.1221e+08	0.005	0.02	-0.055	0.053	0.039	0.155	0.05	305.43	48.784	11.472	0.01	0.01	2.1221e+08	0.209	0.038	-0.0476
1.002	0.0466	1.002	0	48.784	11.472	0.009	0.006	2.1221e+08	0.005	0.02	-0.055	0.053	0.039	0.155	0.05	305.43	48.784	11.472	0.01	0.01	2.1221e+08	0.209	0.038	-0.0476
1.002	0.0466	1.002	0	48.784	11.472	0.009	0.006	2.1221e+08	0.005	0.02	-0.055	0.053	0.039	0.155	0.05	305.43	48.784	11.472	0.01	0.01	2.1221e+08	0.209	0.038	-0.0476
1.002	0.0466	1.002	0	48.784	11.472	0.009	0.006	2.1221e+08	0.005	0.02	-0.055	0.053	0.039	0.155	0.05	305.43	48.784	11.472	0.01	0.01	2.1221e+08	0.209	0.038	-0.0476
0.9956	0.0545	0.9956	0	48.784	11.472	0.009	0.006	2.1221e+08	0.005	0.02	-0.055	0.053	0.039	0.155	0.05	305.43	48.784	11.472	0.01	0.01	2.1221e+08	0.199	0.2302	-0.0159
0.9956	0.0545	0.9956	0	48.784	11.472	0.009	0.006	2.1221e+08	0.005	0.02	-0.055	0.053	0.039	0.155	0.05	305.43	48.784	11.472	0.01	0.01	2.1221e+08	0.199	0.2302	-0.0159
0.9956	0.0545	0.9956	0	48.784	11.472	0.009	0.006	2.1221e+08	0.005	0.02	-0.055	0.053	0.039	0.155	0.05	305.43	48.784	11.472	0.01	0.01	2.1221e+08	0.199	0.2302	-0.0159
0.9956	0.0545	0.9956	0	48.784	11.472	0.009	0.006	2.1221e+08	0.005	0.02	-0.055	0.053	0.039	0.155	0.05	305.43	48.784	11.472	0.01	0.01	2.1221e+08	0.199	0.2302	-0.0159
0.9956	0.0545	0.9956	0	48.784	11.472	0.009	0.006	2.1221e+08	0.005	0.02	-0.055	0.053	0.039	0.155	0.05	305.43	48.784	11.472	0.01	0.01	2.1221e+08	0.199	0.2302	-0.0159
0.9956	0.0545	0.9956	0	48.784	11.472	0.009	0.006	2.1221e+08	0.005	0.02	-0.055	0.053	0.039	0.155	0.05	305.43	48.784	11.472	0.01	0.01	2.1221e+08	0.199	0.2302	-0.0159
0.9956	0.0545	0.9956	0	48.784	11.472	0.009	0.006	2.1221e+08	0.005	0.02	-0.055	0.053	0.039	0.155	0.05	305.43	48.784	11.472	0.01	0.01	2.1221e+08	0.199	0.2302	-0.0159
0.9956	0.0545	0.9956	0	48.784	11.472	0.009	0.006	2.1221e+08	0.005	0.02	-0.055	0.053	0.039	0.155	0.05	305.43	48.784	11.472	0.01	0.01	2.1221e+08	0.199	0.2302	-0.0159
0.9956	0.0545	0.9956	0	48.784	11.472	0.009	0.006	2.1221e+08	0.005	0.02	-0.055	0.053	0.039	0.155	0.05	305.43	48.784	11.472	0.01	0.01	2.1221e+08	0.199	0.2302	-0.0159
0.9956	0.0545	0.9956	0	48.784	11.472	0.009	0.006	2.1221e+08	0.005	0.02	-0.055	0.053	0.039	0.155	0.05	305.43	48.784	11.472	0.01	0.01	2.1221e+08	0.199	0.2302	-0.0159
0.9956	0.0545	0.9956	0	48.784	11.472	0.009	0.006	2.1221e+08	0.005	0.02	-0.055	0.053	0.039	0.155	0.05	305.43	48.784	11.472	0.01	0.01	2.1221e+08	0.199	0.2302	-0.0159
0.9956	0.0545	0.9956	0	48.784	11.472	0.009	0.006	2.1221e+08	0.005	0.02	-0.055	0.053	0.039	0.155	0.05	305.43	48.784	11.472	0.01	0.01	2.1221e+08	0.199	0.2302	-0.0159
0.9956	0.0545	0.9956	0	48.784	11.472	0.009	0.006	2.1221e+08	0.005	0.02	-0.055	0.053	0.039	0.155	0.05	305.43	48.784	11.472	0.01	0.01	2.1221e+08	0.199	0.2302	-0.0159
0.9956	0.0545	0.9956	0	48.784	11.472	0.009	0.006	2.1221e+08	0.005	0.02	-0.055	0.053	0.039	0.155	0.05	305.43	48.784	11.472	0.01	0.01	2.1221e+08	0.199	0.2302	-0.0159
0.9956	0.0545	0.9956	0	48.784	11.472	0.009	0.006	2.1221e+08	0.005	0.02	-0.055	0.053	0.039	0.155	0.05	305.43	48.784	11.472	0.01	0.01	2.1221e+08	0.199	0.2302	-0.0159
0.9956	0.0545	0.9956	0	48.784	11.472	0.009	0.006	2.1221e+08	0.005	0.02	-0.055	0.053	0.039	0.155	0.05	305.43	48.784	11.472	0.01	0.01	2.1221e+08	0.199	0.2302	-0.0159
0.9956	0.0545	0.9956	0	48.784	11.472	0.009	0.006	2.1221e+08	0.005	0.02	-0.055	0.053	0.039	0.155	0.05	305.43	48.784	11.472	0.01	0.01	2.1221e+08	0.199	0.2302	-0.0159
0.9956	0.0545	0.9956	0	48.784	11.472	0.009	0.006	2.1221e+08	0.005	0.02	-0.055	0.053	0.039	0.155	0.05	305.43	48.784	11.472	0.01	0.01	2.1221e+08	0.199	0.2302	-0.0159
0.9956	0.0545	0.9956	0	48.784	11.472	0.009	0.006	2.1221e+08	0.005	0.02	-0.055	0.053	0.039	0.155	0.05	305.43	48.784	11.472	0.01	0.01	2.1221e+08	0.199	0.2302	-0.0159
0.9956	0.0545	0.9956	0	48.784	11.472	0.009	0.006	2.1221e+08	0.005	0.02	-0.055	0.053	0.039	0.155	0.05	305.43	48.784	11.472	0.01	0.01	2.1221e+08	0.199	0.2302	-0.0159
0.9956	0.0545	0.9956	0	48.784	11.472	0.009	0.006	2.1221e+08	0.005	0.02	-0.055	0.053	0.039	0.155	0.05	305.43	48.784	11.472	0.01	0.01	2.1221e+08	0.199	0.2302	-0.0159
0.9956	0.0545	0.9956	0	48.784	11.472	0.009	0.006	2.1221e+08	0.005	0.02	-0.055	0.053	0.039	0.155	0.05	305.43	48.784	11.472	0.01	0.01	2.1221e+08	0.199	0.2302	-0.0159
0.9956	0.0545	0.9956	0	48.784	11.472	0.009	0.006	2.1221e+08	0.005	0.02	-0.055	0.053	0.039	0.155	0.05	305.43	48.784	11.472	0.01	0.01	2.1221e+08	0.199	0.2302	-0.0159
0.9956	0.0545	0.9956	0	48.784	11.472	0.009	0.006	2.1221e+08	0.005	0.02	-0.055	0.053	0.039	0.155	0.05	305.43	48.784	11.472	0.01	0.01	2.1221e+08	0.199	0.2302	-0.0159
0.9956	0.0545	0.9956	0	48.784	11.472	0.009	0.006	2.1221e+08	0.005	0.02	-0.055	0.053	0.039	0.155	0.05	305.43	48.784	11.472	0.01	0.01	2.1221e+08	0.199	0.2302	-0.0159
0.9956	0.0545	0.9956	0	48.784	11.472	0.009	0.006	2.1221e+08	0.005	0.02	-0.055	0.053	0.039	0.155	0.05	305.43	48.784	11.472	0.01	0.01	2.1221e+08	0.199	0.2302	-0.0159
0.9956	0.0545	0.9956	0	48.784	11.472	0.009	0.006	2.1221e+08	0.005	0.02	-0.055	0.053	0.039	0.155	0.05	305.43	48.784	11.472	0.01	0.01	2.1221e+08	0.199	0.2302	-0.0159
0.9956	0.0545	0.9956	0	48.784	11.472	0.009	0.006	2.1221e+08	0.005	0.02	-0.055	0.053	0.039	0.155	0.05	305.43	48.784	11.472	0.01	0.01	2.1221e+08	0.199	0.2302	-0.0159
0.9956	0.0545	0.9956	0	48.784	11.472	0.009	0.006	2.1221e+08	0.005	0.02	-0.055	0.053	0.039	0.155	0.05	305.43	48.784	11.472	0.01	0.01	2.1221e+08	0.199	0.2302	-0.0159
0.9956	0.0545	0.9956	0	48.784	11.472	0.009	0.006	2.1221e+08	0.005	0.02	-0.055	0.053	0.039	0.155	0.05	305.43	48.784	11.472	0.01	0.01	2.1221e+08	0.199	0.2302	-0.0159
0.9956	0.0545	0.9956	0	48.784	11.472	0.009	0.006	2.1221e+08	0.005	0.02	-0.055	0.053	0.039	0.155	0.05	305.43	48.784	11.472	0.01	0.01	2.1221e+08	0.199	0.2302	-0.0159
0.9956	0.0545	0.9956	0	48.784	11.472	0.009	0.006	2.1221e+08	0.005	0.02	-0.055	0.053	0.039	0.155	0.05	305.43	48.784	11.472	0.01	0.01	2.1221e+08	0.199	0.2302	-0.0159
0.9956	0.0545	0.9956	0	48.784	11.472	0.009	0.006	2.1221e+08	0.005	0.02	-0.055	0.053	0.039	0.155	0.05	305.43	48.784	11.472	0.01	0.01	2.1221e+08	0.199	0.2302	-0.0159
0.9956	0.0545	0.9956	0	48.784	11.472	0.009	0.006	2.1221e+08	0.005	0.02	-0.055	0.053	0.039	0.155	0.05	305.43	48.784	11.472	0.01	0.01	2.1221e+08	0.199	0.2302	-0.0159
0.9956	0.0545	0.9956	0	48.784	11.472	0.009	0.006	2.1221e+08	0.005	0.02	-0.055	0.053	0.039	0.155	0.05	305.43	48.784	11.472	0.01	0.01	2.1221e+08	0.199	0.2302	-0.0159
0.9956	0.0545	0.9956	0	48.784	11.472	0.009	0.006	2.1221e+08	0.005	0.02	-0.055	0.053	0.039	0.155	0.05	305.43	48.784	11.472	0.01	0.01	2.1221e+08	0.199	0.2302	-0.0159
0.9956	0.0545	0.9956	0	48.784	11.472	0.009	0.006	2.1221e+08	0.005	0.02	-0.055	0.053	0.039	0.155	0.05	305.43	48.784	11.472	0.01	0.01	2.1221e+08	0.199	0.2302	-0.0159
0.9956	0.0545	0.9956	0	48.784	11.472	0.009	0.006	2.1221e+08	0.005	0.02	-0.055	0.053	0.039	0.155	0.05	305.43	48.784	11.472	0.01	0.01	2.1221e+08	0.199	0.2302	-0.0159
0.9956	0.0545	0.9956	0	48.784	11.472	0.009	0.006	2.1221e+08	0.005	0.02	-0.055	0.053	0.039	0.155	0.05	305.43	48.784	11.472	0.01	0.01	2.1221e+08	0.199	0.2302	-0.0159
0.9956	0.0545	0.9956	0	48.784	11.472	0.009	0.006	2.1221e+08	0.005	0.02	-0.055	0.053	0.039	0.155	0.05	305.43	48.784	11.472	0.01	0.01	2.1221e+08	0.199	0.2302	-0.0159
0.9956	0.0545	0.9956	0	48.784	11.472	0.009	0.006	2.1221e+08	0.005	0.02	-0.055	0.053	0.039	0.155	0.05	305.43	48.784	11.472	0.01	0.01	2.1221e+08	0.199	0.2302	-0.0159
0.9956	0.0545	0.9956	0	48.784	11.472	0.009	0.006	2.1221e+08	0.005	0.02	-0.055	0.053	0.039	0.155	0.05	305.43	48.784	11.472	0.01	0.01	2.1221e+08	0.199	0.2302	-0.0159
0.9956	0.0545	0.9956	0	48.784	11.472	0.009	0.006	2.1221e+08	0.005	0.02	-0.055	0.053	0.039	0.155	0.05	305.43	48.784	11.472	0.01	0.01	2.1221e+08	0.199	0.2302	-0.0159
0.9956	0.0545	0.9956	0	48.784	11.472	0.009	0.006	2.1221e+08	0.005	0.02	-0.055	0.053	0.039	0.155	0.05	305.43	48.784	11.472	0.01	0.01	2.1221e+08	0.199	0.2302	-0.0159
0.9956	0.0545	0.9956	0	48.784	11.472	0.009	0.006	2.1221e+08	0.005	0.02	-0.055	0.053	0.039	0.155	0.05	305.43	48.784	11.472	0.01	0.01	2.1221e+08	0.199	0.2302	-0.0159
0.9956	0.0545	0.9956	0	48.784	11.472	0.009	0.006	2.1221e+08	0.005	0.02	-0.055	0.053	0.039	0.155	0.05	305.43	48.784	11.472	0.01	0.01	2.1221e+08	0.199	0.2302	-0.0159
0.9956	0.0545	0.9956	0	48.784	11.472	0.009	0.006	2.1221e+08	0.005	0.02	-0.055	0.053	0.039	0.155	0.05	305.43	48.784	11.472	0.01	0.01	2.1221e+08	0.199	0.2302	-0.0159
0.9956	0.0545	0.9956	0	48.784	11.472	0.009	0.006	2.1221e+08	0.005	0.02	-0.055	0.053	0.039	0.155	0.05	305.43	48.784	11.472	0.01	0.01	2.1221e+08	0.199	0.2302	-0.0159
0.9956	0.0545	0.9956	0	48.784	11.472	0.009	0.006	2.1221e+08	0.005	0.02	-0.055	0.053	0.039	0.155	0.05	305.43	48.784	11.472	0.01	0.01	2.1221e+08	0.199	0.2302	-0.0159
0.9956	0.0545	0.9956	0	48.784	11.472	0.009	0.006	2.1221e+08	0.005	0.02	-0.055	0.053	0.039	0.155	0.05	305.43	48.784	11.472	0.01	0.01	2.1221e+08	0.199	0.2302	-0.0159
0.9956	0.0545	0.9956	0	48.784	11.472	0.009	0.006	2.1221e+08	0.005	0.02	-0.055	0.053	0.039	0.155	0.05	305.43	48.784	11.472	0.01	0.01	2.1221e+08	0.199	0.2302	-0.0159
0.9951	0.0483	0.9951	0	48.784	11.472	0.009	0.006	2.1221e+08	-0.01	-0.005	0.045	0.056	0.041	0.162	0.05	305.43	48.784	11.472	0.01	0.01	2.1221e+08	0.2601	0.0435	-0.0149
0.9951	0.0483	0.9951	0	48.784	11.472	0.009	0.006	2.1221e+08	-0.01	-0.005	0.045	0.056	0.041	0.162	0.05	305.43	48.784	11.472	0.01	0.01	2.1221e+08	0.2601	0.0435	-0.0149
0.9951	0.0483	0.9951	0	48.784	11.472	0.009	0.006	2.1221e+08	-0.01	-0.005	0.045	0.056	0.041	0.162	0.05	305.43	48.784	11.472	0.01	0.01	2.1221e+08	0.2601	0.0435	-0.0149
0.9951	0.0483	0.9951	0	48.784	11.472	0.009	0.006	2.1221e+08	-0.01	-0.005	0.045	0.056	0.041	0.162	0.05	305.43	48.784	11.472	0.01	0.01	2.1221e+08	0.2601	0.0435	-0.0149
0.9951	0.0483	0.9951	0	48.784	11.472	0.009	0.006	2.1221e+08	-0.01	-0.005	0.045	0.056	0.041	0.162	0.05	305.43	48.784	11.472	0.01	0.01	2.1221e+08	0.2601	0.0435	-0.0149
0.9951	0.0483	0.9951	0	48.784	11.472	0.009	0.006	2.1221e+08	-0.01	-0.005	0.045	0.056	0.041	0.162	0.05	305.43	48.784	11.472	0.01	0.01	2.1221e+08	0.2601	0.0435	-0.0149
0.9951	0.0483	0.9951	0	48.784	11.472	0.009	0.006	2.1221e+08	-0.01	-0.005	0.045	0.056	0.041	0.162	0.05	305.43	48.784	11.472	0.01	0.01	2.1221e+08	0.2601	0.0435	-0.0149
0.9951	0.0483	0.9951	0	48.784	11.472	0.009	0.006	2.1221e+08	-0.01	-0.005	0.045	0.056	0.041	0.162	0.05	305.43	48.784	11.472	0.01	0.01	2.1221e+08	0.2601	0.0435	-0.0149
0.9951	0.0483	0.9951	0	48.784	11.472	0.009	0.006	2.1221e+08	-0.01	-0.005	0.045	0.056	0.041	0.162	0.05	305.43	48.784	11.472	0.01	0.01	2.1221e+08	0.2601	0.0435	-0.0149
0.9951	0.0483	0.9951	0	48.784	11.472	0.009	0.006	2.1221e+08	-0.01	-0.005	0.045	0.056	0.041	0.162	0.05	305.43	48.784	11.472	0.01	0.01	2.1221e+08	0.2601	0.0435	-0.0149
0.9951	0.0483	0.9951	0	48.784	11.472	0.009	0.006	2.1221e+08	-0.01	-0.005	0.045	0.056	0.041	0.162	0.05	305.43	48.784	11.472	0.01	0.01	2.1221e+08	0.2601	0.0435	-0.0149
0.9951	0.0483	0.9951	0	48.784	11.472	0.009	0.006	2.1221e+08	-0.01	-0.005	0.045	0.056	0.041	0.162	0.05	305.43	48.784	11.472	0.01	0.01	2.1221e+08	0.2601	0.0435	-0.0149
0.9951	0.0483	0.9951	0	48.784	11.472	0.009	0.006	2.1221e+08	-0.01	-0.005	0.045	0.056	0.041	0.162	0.05	305.43	48.784	11.472	0.01	0.01	2.1221e+08	0.2601	0.0435	-0.0149
0.9951	0.0483	0.9951	0	48.784	11.472	0.009	0.006	2.1221e+08	-0.01	-0.005	0.045	0.056	0.041	0.162	0.05	305.43	48.784	11.472	0.01	0.01	2.1221e+08	0.2601	0.0435	-0.0149
0.9951	0.0483	0.9951	0	48.784	11.472	0.009	0.006	2.1221e+08	-0.01	-0.005	0.045	0.056	0.041	0.162	0.05	305.43	48.784	11.472	0.01	0.01	2.1221e+08	0.2601	0.0435	-0.0149
0.9951	0.0483	0.9951	0	48.784	11.472	0.009	0.006	2.1221e+08	-0.01	-0.005	0.045	0.056	0.041	0.162	0.05	305.43	48.784	11.472	0.01	0.01	2.1221e+08	0.2601	0.0435	-0.0149
0.9951	0.0483	0.9951	0	48.784	11.472	0.009	0.006	2.1221e+08	-0.01	-0.005	0.045	0.056	0.041	0.162	0.05	305.43	48.784	11.472	0.01	0.01	2.1221e+08	0.2601	0.0435	-0.0149
0.9951	0.0483	0.9951	0	48.784	11.472	0.009	0.006	2.1221e+08	-0.01	-0.005	0.045	0.056	0.041	0.162	0.05	305.43	48.784	11.472	0.01	0.01	2.1221e+08	0.2601	0.0435	-0.0149
0.9951	0.0483	0.9951	0	48.784	11.472	0.009	0.006	2.1221e+08	-0.01	-0.005	0.045	0.056	0.041	0.162	0.05	305.43	48.784	11.472	0.01	0.01	2.1221e+08	0.2601	0.0435	-0.0149
0.9951	0.0483	0.9951	0	48.784	11.472	0.009	0.006	2.1221e+08	-0.01	-0.005	0.045	0.056	0.041	0.162	0.05	305.43	48.784	11.472	0.01	0.01	2.1221e+08	0.2601	0.0435	-0.0149
0.9951	0.0483	0.9951	0	48.784	11.472	0.009	0.006	2.1221e+08	-0.01	-0.005	0.045	0.056	0.041	0.162	0.05	305.43	48.784	11.472	0.01	0.01	2.1221e+08	0.2601	0.0435	-0.0149
0.9951	0.0483	0.9951	0	48.784	11.472	0.009	0.006	2.1221e+08	-0.01	-0.005	0.045	0.056	0.041	0.162	0.05	305.43	48.784	11.472	0.01	0.01	2.1221e+08	0.2601	0.0435	-0.0149
0.9951	0.0483	0.9951	0	48.784	11.472	0.009	0.006	2.1221e+08	-0.01	-0.005	0.045	0.056	0.041	0.162	0.05	305.43	48.784	11.472	0.01	0.01	2.1221e+08	0.2601	0.0435	-0.0149
0.9951	0.0483	0.9951	0	48.784	11.472	0.009	0.006	2.1221e+08	-0.01	-0.005	0.045	0.056	0.041	0.162	0.05	305.43	48.784	11.472	0.01	0.01	2.1221e+08	0.2601	0.0435	-0.0149
0.9951	0.0483	0.9951	0	48.784	11.472	0.009	0.006	2.1221e+08	-0.01	-0.005	0.045	0.056	0.041	0.162	0.05	305.43	48.784	11.472	0.01	0.01	2.1221e+08	0.2601	0.0435	-0.0149
0.9951	0.0483	0.9951	0	48.784	11.472	0.009	0.006	2.1221e+08	-0.01	-0.005	0.045	0.056	0.041	0.162	0.05	305.43	48.784	11.472	0.01	0.01	2.1221e+08	0.2601	0.0435	-0.0149
0.9951	0.0483	0.9951	0	48.784	11.472	0.009	0.006	2.1221e+08	-0.01	-0.005	0.045	0.056	0.041	0.162	0.05	305.43	48.784	11.472	0.01	0.01	2.1221e+08	0.2601	0.0435	-0.0149
0.9951	0.0483	0.9951	0	48.784	11.472	0.009	0.006	2.1221e+08	-0.01	-0.005	0.045	0.056	0.041	0.162	0.05	305.43	48.784	11.472	0.01	0.01	2.1221e+08	0.2601	0.0435	-0.0149
0.9951	0.0483	0.9951	0	48.784	11.472	0.009	0.006	2.1221e+08	-0.01	-0.005	0.045	0.056	0.041	0.162	0.05	305.43	48.784	11.472	0.01	0.01	2.1221e+08	0.2601	0.0435	-0.0149
0.9951	0.0483	0.9951	0	48.784	11.472	0.009	0.006	2.1221e+08	-0.01	-0.005	0.045	0.056	0.041	0.162	0.05	305.43	48.784	11.472	0.01	0.01	2.1221e+08	0.2601	0.0435	-0.0149
0.9951	0.0483	0.9951	0	48.784	11.472	0.009	0.006	2.1221e+08	-0.01	-0.005	0.045	0.056	0.041	0.162	0.05	305.43	48.784	11.472	0.01	0.01	2.1221e+08	0.2601	0.0435	-0.0149
0.9951	0.0483	0.9951	0	48.784	11.472	0.009	0.006	2.1221e+08	-0.01	-0.005	0.045	0.056	0.041	0.162	0.05	305.43	48.784	11.472	0.01	0.01	2.1221e+08	0.2601	0.0435	-0.0149
0.9951	0.0483	0.9951	0	48.784	11.472	0.009	0.006	2.1221e+08	-0.01	-0.005	0.045	0.056	0.041	0.162	0.05	305.43	48.784	11.472	0.01	0.01	2.1221e+08	0.2601	0.0435	-0.0149
0.9951	0.0483	0.9951	0	48.784	11.472	0.009	0.006	2.1221e+08	-0.01	-0.005	0.045	0.056	0.041	0.162	0.05	305.43	48.784	11.472	0.01	0.01	2.1221e+08	0.2601	0.0435	-0.0149
0.9951	0.0483	0.9951	0	48.784	11.472	0.009	0.006	2.1221e+08	-0.01	-0.005	0.045	0.056	0.041	0.162	0.05	305.43	48.784	11.472	0.01	0.01	2.1221e+08	0.2601	0.0435	-0.0149
0.9951	0.0483	0.9951	0	48.784	11.472	0.009	0.006	2.1221e+08	-0.01	-0.005	0.045	0.056	0.041	0.162	0.05	305.43	48.784	11.472	0.01	0.01	2.1221e+08	0.2601	0.0435	-0.0149
0.9951	0.0483	0.9951	0	48.784	11.472	0.009	0.006	2.1221e+08	-0.01	-0.005	0.045	0.056	0.041	0.162	0.05	305.43	48.784	11.472	0.01	0.01	2.1221e+08	0.2601	0.0435	-0.0149
0.9951	0.0483	0.9951	0	48.784	11.472	0.009	0.006	2.1221e+08	-0.01	-0.005	0.045	0.056	0.041	0.162	0.05	305.43	48.784	11.472	0.01	0.01	2.1221e+08	0.2601	0.0435	-0.0149
0.9951	0.0483	0.9951	0	48.784	11.472	0.009	0.006	2.1221e+08	-0.01	-0.005	0.045	0.056	0.041	0.162	0.05	305.43	48.784	11.472	0.01	0.01	2.1221e+08	0.2601	0.0435	-0.0149
0.9951	0.0483	0.9951	0	48.784	11.472	0.009	0.006	2.1221e+08	-0.01	-0.005	0.045	0.056	0.041	0.162	0.05	305.43	48.784	11.472	0.01	0.01	2.1221e+08	0.2601	0.0435	-0.0149
0.9951	0.0483	0.9951	0	48.784	11.472	0.009	0.006	2.1221e+08	-0.01	-0.005	0.045	0.056	0.041	0.162	0.05	305.43	48.784	11.472	0.01	0.01	2.1221e+08	0.2601	0.0435	-0.0149
0.9951	0.0483	0.9951	0	48.784	11.472	0.009	0.006	2.1221e+08	-0.01	-0.005	0.045	0.056	0.041	0.162	0.05	305.43	48.784	11.472	0.01	0.01	2.1221e+08	0.2601	0.0435	-0.0149
0.9951	0.0483	0.9951	0	48.784	11.472	0.009	0.006	2.1221e+08	-0.01	-0.005	0.045	0.056	0.041	0.162	0.05	305.43	48.784	11.472	0.01	0.01	2.1221e+08	0.2601	0.0435	-0.0149
0.9951	0.0483	0.9951	0	48.784	11.472	0.009	0.006	2.1221e+08	-0.01	-0.005	0.045	0.056	0.041	0.162	0.05	305.43	48.784	11.472	0.01	0.01	2.1221e+08	0.2601	0.0435	-0.0149
0.9951	0.0483	0.9951	0	48.784	11.472	0.009	0.006	2.1221e+08	-0.01	-0.005	0.045	0.056	0.041	0.162	0.05	305.43	48.784	11.472	0.01	0.01	2.1221e+08	0.2601	0.0435	-0.0149
0.9951	0.0483	0.9951	0	48.784	11.472	0.009	0.006	2.1221e+08	-0.01	-0.005	0.045	0.056	0.041	0.162	0.05	305.43	48.784	11.472	0.01	0.01	2.1221e+08	0.2601	0.0435	-0.0149
0.9951	0.0483	0.9951	0	48.784	11.472	0.009	0.006	2.1221e+08	-0.01	-0.005	0.045	0.056	0.041	0.162	0.05	305.43	48.784	11.472	0.01	0.01	2.1221e+08	0.2601	0.0435	-0.0149
0.9951	0.0483	0.9951	0	48.784	11.472	0.009	0.006	2.1221e+08	-0.01	-0.005	0.045	0.056	0.041	0.162	0.05	305.43	48.784	11.472	0.01	0.01	2.1221e+08	0.2601	0.0435	-0.0149
0.9951	0.0483	0.9951	0	48.784	11.472	0.009	0.006	2.1221e+08	-0.01	-0.005	0.045	0.056	0.041	0.162	0.05	305.43	48.784	11.472	0.01	0.01	2.1221e+08	0.2601	0.0435	-0.0149
0.9784	0.048	0.9784	0	48.784	11.472	0.009	0.006	2.1221e+08	-0.01	-0.005	0.045	0.056	0.041	0.162	0.05	305.43	48.784	11.472	0.01	0.01	2.1221e+08	0.0775	0.1616	0.021
0.9784	0.048	0.9784	0	48.784	11.472	0.009	0.006	2.1221e+08	-0.01	-0.005	0.045	0.056	0.041	0.162	0.05	305.43	48.784	11.472	0.01	0.01	2.1221e+08	0.0775	0.1616	0.021
0.9784	0.048	0.9784	0	48.784	11.472	0.009	0.006	2.1221e+08	-0.01	-0.005	0.045	0.056	0.041	0.162	0.05	305.43	48.784	11.472	0.01	0.01	2.1221e+08	0.0775	0.1616	0.021
0.9784	0.048	0.9784	0	48.784	11.472	0.009	0.006	2.1221e+08	-0.01	-0.005	0.045	0.056	0.041	0.162	0.05	305.43	48.784	11.472	0.01	0.01	2.1221e+08	0.0775	0.1616	0.021
0.9784	0.048	0.9784	0	48.784	11.472	0.009	0.006	2.1221e+08	-0.01	-0.005	0.045	0.056	0.041	0.162	0.05	305.43	48.784	11.472	0.01	0.01	2.1221e+08	0.0775	0.1616	0.021
0.9784	0.048	0.9784	0	48.784	11.472	0.009	0.006	2.1221e+08	-0.01	-0.005	0.045	0.056	0.041	0.162	0.05	305.43	48.784	11.472	0.01	0.01	2.1221e+08	0.0775	0.1616	0.021
0.9784	0.048	0.9784	0	48.784	11.472	0.009	0.006	2.1221e+08	-0.01	-0.005	0.045	0.056	0.041	0.162	0.05	305.43	48.784	11.472	0.01	0.01	2.1221e+08	0.0775	0.1616	0.021
0.9784	0.048	0.9784	0	48.784	11.472	0.009	0.006	2.1221e+08	-0.01	-0.005	0.045	0.056	0.041	0.162	0.05	305.43	48.784	11.472	0.01	0.01	2.1221e+08	0.0775	0.1616	0.021
0.9784	0.048	0.9784	0	48.784	11.472	0.009	0.006	2.1221e+08	-0.01	-0.005	0.045	0.056	0.041	0.162	0.05	305.43	48.784	11.472	0.01	0.01	2.1221e+08	0.0775	0.1616	0.021
0.9784	0.048	0.9784	0	48.784	11.472	0.009	0.006	2.1221e+08	-0.01	-0.005	0.045	0.056	0.041	0.162	0.05	305.43	48.784	11.472	0.01	0.01	2.1221e+08	0.0775	0.1616	0.021
0.9784	0.048	0.9784	0	48.784	11.472	0.009	0.006	2.1221e+08	-0.01	-0.005	0.045	0.056	0.041	0.162	0.05	305.43	48.784	11.472	0.01	0.01	2.1221e+08	0.0775	0.1616	0.021
0.9784	0.048	0.9784	0	48.784	11.472	0.009	0.006	2.1221e+08	-0.01	-0.005	0.045	0.056	0.041	0.162	0.05	305.43	48.784	11.472	0.01	0.01	2.1221e+08	0.0775	0.1616	0.021
0.9784	0.048	0.9784	0	48.784	11.472	0.009	0.006	2.1221e+08	-0.01	-0.005	0.045	0.056	0.041	0.162	0.05	305.43	48.784	11.472	0.01	0.01	2.1221e+08	0.0775	0.1616	0.021
0.9784	0.048	0.9784	0	48.784	11.472	0.009	0.006	2.1221e+08	-0.01	-0.005	0.045	0.056	0.041	0.162	0.05	305.43	48.784	11.472	0.01	0.01	2.1221e+08	0.0775	0.1616	0.021
0.9784	0.048	0.9784	0	48.784	11.472	0.009	0.006	2.1221e+08	-0.01	-0.005	0.045	0.056	0.041	0.162	0.05	305.43	48.784	11.472	0.01	0.01	2.1221e+08	0.0775	0.1616	0.021
0.9784	0.048	0.9784	0	48.784	11.472	0.009	0.006	2.1221e+08	-0.01	-0.005	0.045	0.056	0.041	0.162	0.05	305.43	48.784	11.472	0.01	0.01	2.1221e+08	0.0775	0.1616	0.021
0.9784	0.048	0.9784	0	48.784	11.472	0.009	0.006	2.1221e+08	-0.01	-0.005	0.045	0.056	0.041	0.162	0.05	305.43	48.784	11.472	0.01	0.01	2.1221e+08	0.0775	0.1616	0.021
0.9784	0.048	0.9784	0	48.784	11.472	0.009	0.006	2.1221e+08	-0.01	-0.005	0.045	0.056	0.041	0.162	0.05	305.43	48.784	11.472	0.01	0.01	2.1221e+08	0.0775	0.1616	0.021
0.9784	0.048	0.9784	0	48.784	11.472	0.009	0.006	2.1221e+08	-0.01	-0.005	0.045	0.056	0.041	0.162	0.05	305.43	48.784	11.472	0.01	0.01	2.1221e+08	0.0775	0.1616	0.021
0.9784	0.048	0.9784	0	48.784	11.472	0.009	0.006	2.1221e+08	-0.01	-0.005	0.045	0.056	0.041	0.162	0.05	305.43	48.784	11.472	0.01	0.01	2.1221e+08	0.0775	0.1616	0.021
0.9784	0.048	0.9784	0	48.784	11.472	0.009	0.006	2.1221e+08	-0.01	-0.005	0.045	0.056	0.041	0.162	0.05	305.43	48.784	11.472	0.01	0.01	2.1221e+08	0.0775	0.1616	0.021
0.9784	0.048	0.9784	0	48.784	11.472	0.009	0.006	2.1221e+08	-0.01	-0.005	0.045	0.056	0.041	0.162	0.05	305.43	48.784	11.472	0.01	0.01	2.1221e+08	0.0775	0.1616	0.021
0.9784	0.048	0.9784	0	48.784	11.472	0.009	0.006	2.1221e+08	-0.01	-0.005	0.045	0.056	0.041	0.162	0.05	305.43	48.784	11.472	0.01	0.01	2.1221e+08	0.0775	0.1616	0.021
0.9784	0.048	0.9784	0	48.784	11.472	0.009	0.006	2.1221e+08	-0.01	-0.005	0.045	0.056	0.041	0.162	0.05	305.43	48.784	11.472	0.01	0.01	2.1221e+08	0.0775	0.1616	0.021
0.9784	0.048	0.9784	0	48.784	11.472	0.009	0.006	2.1221e+08	-0.01	-0.005	0.045	0.056	0.041	0.162	0.05	305.43	48.784	11.472	0.01	0.01	2.1221e+08	0.0775	0.1616	0.021
0.9784	0.048	0.9784	0	48.784	11.472	0.009	0.006	2.1221e+08	-0.01	-0.005	0.045	0.056	0.041	0.162	0.05	305.43	48.784	11.472	0.01	0.01	2.1221e+08	0.0775	0.1616	0.021
0.9784	0.048	0.9784	0	48.784	11.472	0.009	0.006	2.1221e+08	-0.01	-0.005	0.045	0.056	0.041	0.162	0.05	305.43	48.784	11.472	0.01	0.01	2.1221e+08	0.0775	0.1616	0.021
0.9784	0.048	0.9784	0	48.784	11.472	0.009	0.006	2.1221e+08	-0.01	-0.005	0.045	0.056	0.041	0.162	0.05	305.43	48.784	11.472	0.01	0.01	2.1221e+08	0.0775	0.1616	0.021
0.9784	0.048	0.9784	0	48.784	11.472	0.009	0.006	2.1221e+08	-0.01	-0.005	0.045	0.056	0.041	0.162	0.05	305.43	48.784	11.472	0.01	0.01	2.1221e+08	0.0775	0.1616	0.021
0.9784	0.048	0.9784	0	48.784	11.472	0.009	0.006	2.1221e+08	-0.01	-0.005	0.045	0.056	0.041	0.162	0.05	305.43	48.784	11.472	0.01	0.01	2.1221e+08	0.0775	0.1616	0.021
0.9784	0.048	0.9784	0	48.784	11.472	0.009	0.006	2.1221e+08	-0.01	-0.005	0.045	0.056	0.041	0.162	0.05	305.43	48.784	11.472	0.01	0.01	2.1221e+08	0.0775	0.1616	0.021
0.9784	0.048	0.9784	0	48.784	11.472	0.009	0.006	2.1221e+08	-0.01	-0.005	0.045	0.056	0.041	0.162	0.05	305.43	48.784	11.472	0.01	0.01	2.1221e+08	0.0775	0.1616	0.021
0.9784	0.048	0.9784	0	48.784	11.472	0.009	0.006	2.1221e+08	-0.01	-0.005	0.045	0.056	0.041	0.162	0.05	305.43	48.784	11.472	0.01	0.01	2.1221e+08	0.0775	0.1616	0.021
0.9784	0.048	0.9784	0	48.784	11.472	0.009	0.006	2.1221e+08	-0.01	-0.005	0.045	0.056	0.041	0.162	0.05	305.43	48.784	11.472	0.01	0.01	2.1221e+08	0.0775	0.1616	0.021
0.9784	0.048	0.9784	0	48.784	11.472	0.009	0.006	2.1221e+08	-0.01	-0.005	0.045	0.056	0.041	0.162	0.05	305.43	48.784	11.472	0.01	0.01	2.1221e+08	0.0775	0.1616	0.021
0.9784	0.048	0.9784	0	48.784	11.472	0.009	0.006	2.1221e+08	-0.01	-0.005	0.045	0.056	0.041	0.162	0.05	305.43	48.784	11.472	0.01	0.01	2.1221e+08	0.0775	0.1616	0.021
0.9784	0.048	0.9784	0	48.784	11.472	0.009	0.006	2.1221e+08	-0.01	-0.005	0.045	0.056	0.041	0.162	0.05	305.43	48.784	11.472	0.01	0.01	2.1221e+08	0.0775	0.1616	0.021
0.9784	0.048	0.9784	0	48.784	11.472	0.009	0.006	2.1221e+08	-0.01	-0.005	0.045	0.056	0.041	0.162	0.05	305.43	48.784	11.472	0.01	0.01	2.1221e+08	0.0775	0.1616	0.021
0.9784	0.048	0.9784	0	48.784	11.472	0.009	0.006	2.1221e+08	-0.01	-0.005	0.045	0.056	0.041	0.162	0.05	305.43	48.784	11.472	0.01	0.01	2.1221e+08	0.0775	0.1616	0.021
0.9784	0.048	0.9784	0	48.784	11.472	0.009	0.006	2.1221e+08	-0.01	-0.005	0.045	0.056	0.041	0.162	0.05	305.43	48.784	11.472	0.01	0.01	2.1221e+08	0.0775	0.1616	0.021
0.9784	0.048	0.9784	0	48.784	11.472	0.009	0.006	2.1221e+08	-0.01	-0.005	0.045	0.056	0.041	0.162	0.05	305.43	48.784	11.472	0.01	0.01	2.1221e+08	0.0775	0.1616	0.021
0.9784	0.048	0.9784	0	48.784	11.472	0.009	0.006	2.1221e+08	-0.01	-0.005	0.045	0.056	0.041	0.162	0.05	305.43	48.784	11.472	0.01	0.01	2.1221e+08	0.0775	0.1616	0.021
0.9784	0.048	0.9784	0	48.784	11.472	0.009	0.006	2.1221e+08	-0.01	-0.005	0.045	0.056	0.041	0.162	0.05	305.43	48.784	11.472	0.01	0.01	2.1221e+08	0.0775	0.1616	0.021
0.9784	0.048	0.9784	0	48.784	11.472	0.009	0.006	2.1221e+08	-0.01	-0.005	0.045	0.056	0.041	0.162	0.05	305.43	48.784	11.472	0.01	0.01	2.1221e+08	0.0775	0.1616	0.021
0.9784	0.048	0.9784	0	48.784	11.472	0.009	0.006	2.1221e+08	-0.01	-0.005	0.045	0.056	0.041	0.162	0.05	305.43	48.784	11.472	0.01	0.01	2.1221e+08	0.0775	0.1616	0.021
0.9784	0.048	0.9784	0	48.784	11.472	0.009	0.006	2.1221e+08	-0.01	-0.005	0.045	0.056	0.041	0.162	0.05	305.43	48.784	11.472	0.01	0.01	2.1221e+08	0.0775	0.1616	0.021
0.9784	0.048	0.9784	0	48.784	11.472	0.009	0.006	2.1221e+08	-0.01	-0.005	0.045	0.056	0.041	0.162	0.05	305.43	48.784	11.472	0.01	0.01	2.1221e+08	0.0775	0.1616	0.021
0.9784	0.048	0.9784	0	48.784	11.472	0.009	0.006	2.1221e+08	-0.01	-0.005	0.045	0.056	0.041	0.162	0.05	305.43	48.784	11.472	0.01	0.01	2.1221e+08	0.0775	0.1616	0.021
0.9784	0.048	0.9784	0	48.784	11.472	0.009	0.006	2.1221e+08	-0.01	-0.005	0.045	0.056	0.041	0.162	0.05	305.43	48.784	11.472	0.01	0.01	2.1221e+08	0.0775	0.1616	0.021
0.9784	0.048	0.9784	0	48.784	11.472	0.009	0.006	2.1221e+08	-0.01	-0.005	0.045	0.056	0.041	0.162	0.05	305.43	48.784	11.472	0.01	0.01	2.1221e+08	0.0775	0.1616	0.021
0.9965	0.0527	0.9965	0	48.784	11.472	0.009	0.006	2.1221e+08	-0.01	-0.005	0.045	0.056	0.041	0.162	0.05	305.43	48.784	11.472	0.01	0.01	2.1221e+08	-0.0602	-0.1506	0.0163
0.9965	0.0527	0.9965	0	48.784	11.472	0.009	0.006	2.1221e+08	-0.01	-0.005	0.045	0.056	0.041	0.162	0.05	305.43	48.784	11.472	0.01	0.01	2.1221e+08	-0.0602	-0.1506	0.0163
0.9965	0.0527	0.9965	0	48.784	11.472	0.009	0.006	2.1221e+08	-0.01	-0.005	0.045	0.056	0.041	0.162	0.05	305.43	48.784	11.472	0.01	0.01	2.1221e+08	-0.0602	-0.1506	0.0163
0.9965	0.0527	0.9965	0	48.784	11.472	0.009	0.006	2.1221e+08	-0.01	-0.005	0.045	0.056	0.041	0.162	0.05	305.43	48.784	11.472	0.01	0.01	2.1221e+08	-0.0602	-0.1506	0.0163
0.9965	0.0527	0.9965	0	48.784	11.472	0.009	0.006	2.1221e+08	-0.01	-0.005	0.045	0.056	0.041	0.162	0.05	305.43	48.784	11.472	0.01	0.01	2.1221e+08	-0.0602	-0.1506	0.0163
0.9965	0.0527	0.9965	0	48.784	11.472	0.009	0.006	2.1221e+08	-0.01	-0.005	0.045	0.056	0.041	0.162	0.05	305.43	48.784	11.472	0.01	0.01	2.1221e+08	-0.0602	-0.1506	0.0163
0.9965	0.0527	0.9965	0	48.784	11.472	0.009	0.006	2.1221e+08	-0.01	-0.005	0.045	0.056	0.041	0.162	0.05	305.43	48.784	11.472	0.01	0.01	2.1221e+08	-0.0602	-0.1506	0.0163
0.9965	0.0527	0.9965	0	48.784	11.472	0.009	0.006	2.1221e+08	-0.01	-0.005	0.045	0.056	0.041	0.162	0.05	305.43	48.784	11.472	0.01	0.01	2.1221e+08	-0.0602	-0.1506	0.0163
0.9965	0.0527	0.9965	0	48.784	11.472	0.009	0.006	2.1221e+08	-0.01	-0.005	0.045	0.056	0.041	0.162	0.05	305.43	48.784	11.472	0.01	0.01	2.1221e+08	-0.0602	-0.1506	0.0163
0.9965	0.0527	0.9965	0	48.784	11.472	0.009	0.006	2.1221e+08	-0.01	-0.005	0.045	0.056	0.041	0.162	0.05	305.43	48.784	11.472	0.01	0.01	2.1221e+08	-0.0602	-0.1506	0.0163
0.9965	0.0527	0.9965	0	48.784	11.472	0.009	0.006	2.1221e+08	-0.01	-0.005	0.045	0.056	0.041	0.162	0.05	305.43	48.784	11.472	0.01	0.01	2.1221e+08	-0.0602	-0.1506	0.0163
0.9965	0.0527	0.9965	0	48.784	11.472	0.009	0.006	2.1221e+08	-0.01	-0.005	0.045	0.056	0.041	0.162	0.05	305.43	48.784	11.472	0.01	0.01	2.1221e+08	-0.0602	-0.1506	0.0163
0.9965	0.0527	0.9965	0	48.784	11.472	0.009	0.006	2.1221e+08	-0.01	-0.005	0.045	0.056	0.041	0.162	0.05	305.43	48.784	11.472	0.01	0.01	2.1221e+08	-0.0602	-0.1506	0.0163
0.9965	0.0527	0.9965	0	48.784	11.472	0.009	0.006	2.1221e+08	-0.01	-0.005	0.045	0.056	0.041	0.162	0.05	305.43	48.784	11.472	0.01	0.01	2.1221e+08	-0.0602	-0.1506	0.0163
0.9965	0.0527	0.9965	0	48.784	11.472	0.009	0.006	2.1221e+08	-0.01	-0.005	0.045	0.056	0.041	0.162	0.05	305.43	48.784	11.472	0.01	0.01	2.1221e+08	-0.0602	-0.1506	0.0163
0.9965	0.0527	0.9965	0	48.784	11.472	0.009	0.006	2.1221e+08	-0.01	-0.005	0.045	0.056	0.041	0.162	0.05	305.43	48.784	11.472	0.01	0.01	2.1221e+08	-0.0602	-0.1506	0.0163
0.9965	0.0527	0.9965	0	48.784	11.472	0.009	0.006	2.1221e+08	-0.01	-0.005	0.045	0.056	0.041	0.162	0.05	305.43	48.784	11.472	0.01	0.01	2.1221e+08	-0.0602	-0.1506	0.0163
0.9965	0.0527	0.9965	0	48.784	11.472	0.009	0.006	2.1221e+08	-0.01	-0.005	0.045	0.056	0.041	0.162	0.05	305.43	48.784	11.472	0.01	0.01	2.1221e+08	-0.0602	-0.1506	0.0163
0.9965	0.0527	0.9965	0	48.784	11.472	0.009	0.006	2.1221e+08	-0.01	-0.005	0.045	0.056	0.041	0.162	0.05	305.43	48.784	11.472	0.01	0.01	2.1221e+08	-0.0602	-0.1506	0.0163
0.9965	0.0527	0.9965	0	48.784	11.472	0.009	0.006	2.1221e+08	-0.01	-0.005	0.045	0.056	0.041	0.162	0.05	305.43	48.784	11.472	0.01	0.01	2.1221e+08	-0.0602	-0.1506	0.0163
0.9965	0.0527	0.9965	0	48.784	11.472	0.009	0.006	2.1221e+08	-0.01	-0.005	0.045	0.056	0.041	0.162	0.05	305.43	48.784	11.472	0.01	0.01	2.1221e+08	-0.0602	-0.1506	0.0163
0.9965	0.0527	0.9965	0	48.784	11.472	0.009	0.006	2.1221e+08	-0.01	-0.005	0.045	0.056	0.041	0.162	0.05	305.43	48.784	11.472	0.01	0.01	2.1221e+08	-0.0602	-0.1506	0.0163
0.9965	0.0527	0.9965	0	48.784	11.472	0.009	0.006	2.1221e+08	-0.01	-0.005	0.045	0.056	0.041	0.162	0.05	305.43	48.784	11.472	0.01	0.01	2.1221e+08	-0.0602	-0.1506	0.0163
0.9965	0.0527	0.9965	0	48.784	11.472	0.009	0.006	2.1221e+08	-0.01	-0.005	0.045	0.056	0.041	0.162	0.05	305.43	48.784	11.472	0.01	0.01	2.1221e+08	-0.0602	-0.1506	0.0163
0.9965	0.0527	0.9965	0	48.784	11.472	0.009	0.006	2.1221e+08	-0.01	-0.005	0.045	0.056	0.041	0.162	0.05	305.43	48.784	11.472	0.01	0.01	2.1221e+08	-0.0602	-0.1506	0.0163
0.9965	0.0527	0.9965	0	48.784	11.472	0.009	0.006	2.1221e+08	-0.01	-0.005	0.045	0.056	0.041	0.162	0.05	305.43	48.784	11.472	0.01	0.01	2.1221e+08	-0.0602	-0.1506	0.0163
0.9965	0.0527	0.9965	0	48.784	11.472	0.009	0.006	2.1221e+08	-0.01	-0.005	0.045	0.056	0.041	0.162	0.05	305.43	48.784	11.472	0.01	0.01	2.1221e+08	-0.0602	-0.1506	0.0163
0.9965	0.0527	0.9965	0	48.784	11.472	0.009	0.006	2.1221e+08	-0.01	-0.005	0.045	0.056	0.041	0.162	0.05	305.43	48.784	11.472	0.01	0.01	2.1221e+08	-0.0602	-0.1506	0.0163
0.9965	0.0527	0.9965	0	48.784	11.472	0.009	0.006	2.1221e+08	-0.01	-0.005	0.045	0.056	0.041	0.162	0.05	305.43	48.784	11.472	0.01	0.01	2.1221e+08	-0.0602	-0.1506	0.0163
0.9965	0.0527	0.9965	0	48.784	11.472	0.009	0.006	2.1221e+08	-0.01	-0.005	0.045	0.056	0.041	0.162	0.05	305.43	48.784	11.472	0.01	0.01	2.1221e+08	-0.0602	-0.1506	0.0163
0.9965	0.0527	0.9965	0	48.784	11.472	0.009	0.006	2.1221e+08	-0.01	-0.005	0.045	0.056	0.041	0.162	0.05	305.43	48.784	11.472	0.01	0.01	2.1221e+08	-0.0602	-0.1506	0.0163
0.9965	0.0527	0.9965	0	48.784	11.472	0.009	0.006	2.1221e+08	-0.01	-0.005	0.045	0.056	0.041	0.162	0.05	305.43	48.784	11.472	0.01	0.01	2.1221e+08	-0.0602	-0.1506	0.0163
0.9965	0.0527	0.9965	0	48.784	11.472	0.009	0.006	2.1221e+08	-0.01	-0.005	0.045	0.056	0.041	0.162	0.05	305.43	48.784	11.472	0.01	0.01	2.1221e+08	-0.0602	-0.1506	0.0163
0.9965	0.0527	0.9965	0	48.784	11.472	0.009	0.006	2.1221e+08	-0.01	-0.005	0.045	0.056	0.041	0.162	0.05	305.43	48.784	11.472	0.01	0.01	2.1221e+08	-0.0602	-0.1506	0.0163
0.9965	0.0527	0.9965	0	48.784	11.472	0.009	0.006	2.1221e+08	-0.01	-0.005	0.045	0.056	0.041	0.162	0.05	305.43	48.784	11.472	0.01	0.01	2.1221e+08	-0.0602	-0.1506	0.0163
0.9965	0.0527	0.9965	0	48.784	11.472	0.009	0.006	2.1221e+08	-0.01	-0.005	0.045	0.056	0.041	0.162	0.05	305.43	48.784	11.472	0.01	0.01	2.1221e+08	-0.0602	-0.1506	0.0163
0.9965	0.0527	0.9965	0	48.784	11.472	0.009	0.006	2.1221e+08	-0.01	-0.005	0.045	0.056	0.041	0.162	0.05	305.43	48.784	11.472	0.01	0.01	2.1221e+08	-0.0602	-0.1506	0.0163
0.9965	0.0527	0.9965	0	48.784	11.472	0.009	0.006	2.1221e+08	-0.01	-0.005	0.045	0.056	0.041	0.162	0.05	305.43	48.784	11.472	0.01	0.01	2.1221e+08	-0.0602	-0.1506	0.0163
0.9965	0.0527	0.9965	0	48.784	11.472	0.009	0.006	2.1221e+08	-0.01	-0.005	0.045	0.056	0.041	0.162	0.05	305.43	48.784	11.472	0.01	0.01	2.1221e+08	-0.0602	-0.1506	0.0163
0.9965	0.0527	0.9965	0	48.784	11.472	0.009	0.006	2.1221e+08	-0.01	-0.005	0.045	0.056	0.041	0.162	0.05	305.43	48.784	11.472	0.01	0.01	2.1221e+08	-0.0602	-0.1506	0.0163
0.9965	0.0527	0.9965	0	48.784	11.472	0.009	0.006	2.1221e+08	-0.01	-0.005	0.045	0.056	0.041	0.162	0.05	305.43	48.784	11.472	0.01	0.01	2.1221e+08	-0.0602	-0.1506	0.0163
0.9965	0.0527	0.9965	0	48.784	11.472	0.009	0.006	2.1221e+08	-0.01	-0.005	0.045	0.056	0.041	0.162	0.05	305.43	48.784	11.472	0.01	0.01	2.1221e+08	-0.0602	-0.1506	0.0163
0.9965	0.0527	0.9965	0	48.784	11.472	0.009	0.006	2.1221e+08	-0.01	-0.005	0.045	0.056	0.041	0.162	0.05	305.43	48.784	11.472	0.01	0.01	2.1221e+08	-0.0602	-0.1506	0.0163
0.9965	0.0527	0.9965	0	48.784	11.472	0.009	0.006	2.1221e+08	-0.01	-0.005	0.045	0.056	0.041	0.162	0.05	305.43	48.784	11.472	0.01	0.01	2.1221e+08	-0.0602	-0.1506	0.0163
0.9965	0.0527	0.9965	0	48.784	11.472	0.009	0.006	2.1221e+08	-0.01	-0.005	0.045	0.056	0.041	0.162	0.05	305.43	48.784	11.472	0.01	0.01	2.1221e+08	-0.0602	-0.1506	0.0163
0.9965	0.0527	0.9965	0	48.784	11.472	0.009	0.006	2.1221e+08	-0.01	-0.005	0.045	0.056	0.041	0.162	0.05	305.43	48.784	11.472	0.01	0.01	2.1221e+08	-0.0602	-0.1506	0.0163
0.9965	0.0527	0.9965	0	48.784	11.472	0.009	0.006	2.1221e+08	-0.01	-0.005	0.045	0.056	0.041	0.162	0.05	305.43	48.784	11.472	0.01	0.01	2.1221e+08	-0.0602	-0.1506	0.0163
0.9965	0.0527	0.9965	0	48.784	11.472	0.009	0.006	2.1221e+08	-0.01	-0.005	0.045	0.056	0.041	0.162	0.05	305.43	48.784	11.472	0.01	0.01	2.1221e+08	-0.0602	-0.1506	0.0163
0.9965	0.0527	0.9965	0	48.784	11.472	0.009	0.006	2.1221e+08	-0.01	-0.005	0.045	0.056	0.041	0.162	0.05	305.43	48.784	11.472	0.01	0.01	2.1221e+08	-0.0602	-0.1506	0.0163
0.9965	0.0527	0.9965	0	48.784	11.472	0.009	0.006	2.1221e+08	-0.01	-0.005	0.045	0.056	0.041	0.162	0.05	305.43	48.784	11.472	0.01	0.01	2.1221e+08	-0.0602	-0.1506	0.0163
0.9818	0.0457	0.9818	0	48.784	11.472	0.009	0.006	2.1221e+08	-0.01	-0.005	0.045	0.056	0.041	0.162	0.05	305.43	48.784	11.472	0.01	0.01	2.1221e+08	-0.1456	-0.0225	0.0226
0.9818	0.0457	0.9818	0	48.784	11.472	0.009	0.006	2.1221e+08	-0.01	-0.005	0.045	0.056	0.041	0.162	0.05	305.43	48.784	11.472	0.01	0.01	2.1221e+08	-0.1456	-0.0225	0.0226
0.9818	0.0457	0.9818	0	48.784	11.472	0.009	0.006	2.1221e+08	-0.01	-0.005	0.045	0.056	0.041	0.162	0.05	305.43	48.784	11.472	0.01	0.01	2.1221e+08	-0.1456	-0.0225	0.0226
0.9818	0.0457	0.9818	0	48.784	11.472	0.009	0.006	2.1221e+08	-0.01	-0.005	0.045	0.056	0.041	0.162	0.05	305.43	48.784	11.472	0.01	0.01	2.1221e+08	-0.1456	-0.0225	0.0226
0.9818	0.0457	0.9818	0	48.784	11.472	0.009	0.006	2.1221e+08	-0.01	-0.005	0.045	0.056	0.041	0.162	0.05	305.43	48.784	11.472	0.01	0.01	2.1221e+08	-0.1456	-0.0225	0.0226
0.9818	0.0457	0.9818	0	48.784	11.472	0.009	0.006	2.1221e+08	-0.01	-0.005	0.045	0.056	0.041	0.162	0.05	305.43	48.784	11.472	0.01	0.01	2.1221e+08	-0.1456	-0.0225	0.0226
0.9818	0.0457	0.9818	0	48.784	11.472	0.009	0.006	2.1221e+08	-0.01	-0.005	0.045	0.056	0.041	0.162	0.05	305.43	48.784	11.472	0.01	0.01	2.1221e+08	-0.1456	-0.0225	0.0226
0.9818	0.0457	0.9818	0	48.784	11.472	0.009	0.006	2.1221e+08	-0.01	-0.005	0.045	0.056	0.041	0.162	0.05	305.43	48.784	11.472	0.01	0.01	2.1221e+08	-0.1456	-0.0225	0.0226
0.9818	0.0457	0.9818	0	48.784	11.472	0.009	0.006	2.1221e+08	-0.01	-0.005	0.045	0.056	0.041	0.162	0.05	305.43	48.784	11.472	0.01	0.01	2.1221e+08	-0.1456	-0.0225	0.0226
0.9818	0.0457	0.9818	0	48.784	11.472	0.009	0.006	2.1221e+08	-0.01	-0.005	0.045	0.056	0.041	0.162	0.05	305.43	48.784	11.472	0.01	0.01	2.1221e+08	-0.1456	-0.0225	0.0226
0.9818	0.0457	0.9818	0	48.784	11.472	0.009	0.006	2.1221e+08	-0.01	-0.005	0.045	0.056	0.041	0.162	0.05	305.43	48.784	11.472	0.01	0.01	2.1221e+08	-0.1456	-0.0225	0.0226
0.9818	0.0457	0.9818	0	48.784	11.472	0.009	0.006	2.1221e+08	-0.01	-0.005	0.045	0.056	0.041	0.162	0.05	305.43	48.784	11.472	0.01	0.01	2.1221e+08	-0.1456	-0.0225	0.0226
0.9818	0.0457	0.9818	0	48.784	11.472	0.009	0.006	2.1221e+08	-0.01	-0.005	0.045	0.056	0.041	0.162	0.05	305.43	48.784	11.472	0.01	0.01	2.1221e+08	-0.1456	-0.0225	0.0226
0.9818	0.0457	0.9818	0	48.784	11.472	0.009	0.006	2.1221e+08	-0.01	-0.005	0.045	0.056	0.041	0.162	0.05	305.43	48.784	11.472	0.01	0.01	2.1221e+08	-0.1456	-0.0225	0.0226
0.9818	0.0457	0.9818	0	48.784	11.472	0.009	0.006	2.1221e+08	-0.01	-0.005	0.045	0.056	0.041	0.162	0.05	305.43	48.784	11.472	0.01	0.01	2.1221e+08	-0.1456	-0.0225	0.0226
0.9818	0.0457	0.9818	0	48.784	11.472	0.009	0.006	2.1221e+08	-0.01	-0.005	0.045	0.056	0.041	0.162	0.05	305.43	48.784	11.472	0.01	0.01	2.1221e+08	-0.1456	-0.0225	0.0226
0.9818	0.0457	0.9818	0	48.784	11.472	0.009	0.006	2.1221e+08	-0.01	-0.005	0.045	0.056	0.041	0.162	0.05	305.43	48.784	11.472	0.01	0.01	2.1221e+08	-0.1456	-0.0225	0.0226
0.9818	0.0457	0.9818	0	48.784	11.472	0.009	0.006	2.1221e+08	-0.01	-0.005	0.045	0.056	0.041	0.162	0.05	305.43	48.784	11.472	0.01	0.01	2.1221e+08	-0.1456	-0.0225	0.0226
0.9818	0.0457	0.9818	0	48.784	11.472	0.009	0.006	2.1221e+08	-0.01	-0.005	0.045	0.056	0.041	0.162	0.05	305.43	48.784	11.472	0.01	0.01	2.1221e+08	-0.1456	-0.0225	0.0226
0.9818	0.0457	0.9818	0	48.784	11.472	0.009	0.006	2.1221e+08	-0.01	-0.005	0.045	0.056	0.041	0.162	0.05	305.43	48.784	11.472	0.01	0.01	2.1221e+08	-0.1456	-0.0225	0.0226
0.9818	0.0457	0.9818	0	48.784	11.472	0.009	0.006	2.1221e+08	-0.01	-0.005	0.045	0.056	0.041	0.162	0.05	305.43	48.784	11.472	0.01	0.01	2.1221e+08	-0.1456	-0.0225	0.0226
0.9818	0.0457	0.9818	0	48.784	11.472	0.009	0.006	2.1221e+08	-0.01	-0.005	0.045	0.056	0.041	0.162	0.05	305.43	48.784	11.472	0.01	0.01	2.1221e+08	-0.1456	-0.0225	0.0226
0.9818	0.0457	0.9818	0	48.784	11.472	0.009	0.006	2.1221e+08	-0.01	-0.005	0.045	0.056	0.041	0.162	0.05	305.43	48.784	11.472	0.01	0.01	2.1221e+08	-0.1456	-0.0225	0.0226
0.9818	0.0457	0.9818	0	48.784	11.472	0.009	0.006	2.1221e+08	-0.01	-0.005	0.045	0.056	0.041	0.162	0.05	305.43	48.784	11.472	0.01	0.01	2.1221e+08	-0.1456	-0.0225	0.0226
0.9818	0.0457	0.9818	0	48.784	11.472	0.009	0.006	2.1221e+08	-0.01	-0.005	0.045	0.056	0.041	0.162	0.05	305.43	48.784	11.472	0.01	0.01	2.1221e+08	-0.1456	-0.0225	0.0226
0.9818	0.0457	0.9818	0	48.784	11.472	0.009	0.006	2.1221e+08	-0.01	-0.005	0.045	0.056	0.041	0.162	0.05	305.43	48.784	11.472	0.01	0.01	2.1221e+08	-0.1456	-0.0225	0.0226
0.9818	0.0457	0.9818	0	48.784	11.472	0.009	0.006	2.1221e+08	-0.01	-0.005	0.045	0.056	0.041	0.162	0.05	305.43	48.784	11.472	0.01	0.01	2.1221e+08	-0.1456	-0.0225	0.0226
0.9818	0.0457	0.9818	0	48.784	11.472	0.009	0.006	2.1221e+08	-0.01	-0.005	0.045	0.056	0.041	0.162	0.05	305.43	48.784	11.472	0.01	0.01	2.1221e+08	-0.1456	-0.0225	0.0226
0.9818	0.0457	0.9818	0	48.784	11.472	0.009	0.006	2.1221e+08	-0.01	-0.005	0.045	0.056	0.041	0.162	0.05	305.43	48.784	11.472	0.01	0.01	2.1221e+08	-0.1456	-0.0225	0.0226
0.9818	0.0457	0.9818	0	48.784	11.472	0.009	0.006	2.1221e+08	-0.01	-0.005	0.045	0.056	0.041	0.162	0.05	305.43	48.784	11.472	0.01	0.01	2.1221e+08	-0.1456	-0.0225	0.0226
0.9818	0.0457	0.9818	0	48.784	11.472	0.009	0.006	2.1221e+08	-0.01	-0.005	0.045	0.056	0.041	0.162	0.05	305.43	48.784	11.472	0.01	0.01	2.1221e+08	-0.1456	-0.0225	0.0226
0.9818	0.0457	0.9818	0	48.784	11.472	0.009	0.006	2.1221e+08	-0.01	-0.005	0.045	0.056	0.041	0.162	0.05	305.43	48.784	11.472	0.01	0.01	2.1221e+08	-0.1456	-0.0225	0.0226
0.9818	0.0457	0.9818	0	48.784	11.472	0.009	0.006	2.1221e+08	-0.01	-0.005	0.045	0.056	0.041	0.162	0.05	305.43	48.784	11.472	0.01	0.01	2.1221e+08	-0.1456	-0.0225	0.0226
0.9818	0.0457	0.9818	0	48.784	11.472	0.009	0.006	2.1221e+08	-0.01	-0.005	0.045	0.056	0.041	0.162	0.05	305.43	48.784	11.472	0.01	0.01	2.1221e+08	-0.1456	-0.0225	0.0226
0.9818	0.0457	0.9818	0	48.784	11.472	0.009	0.006	2.1221e+08	-0.01	-0.005	0.045	0.056	0.041	0.162	0.05	305.43	48.784	11.472	0.01	0.01	2.1221e+08	-0.1456	-0.0225	0.0226
0.9818	0.0457	0.9818	0	48.784	11.472	0.009	0.006	2.1221e+08	-0.01	-0.005	0.045	0.056	0.041	0.162	0.05	305.43	48.784	11.472	0.01	0.01	2.1221e+08	-0.1456	-0.0225	0.0226
0.9818	0.0457	0.9818	0	48.784	11.472	0.009	0.006	2.1221e+08	-0.01	-0.005	0.045	0.056	0.041	0.162	0.05	305.43	48.784	11.472	0.01	0.01	2.1221e+08	-0.1456	-0.0225	0.0226
0.9818	0.0457	0.9818	0	48.784	11.472	0.009	0.006	2.1221e+08	-0.01	-0.005	0.045	0.056	0.041	0.162	0.05	305.43	48.784	11.472	0.01	0.01	2.1221e+08	-0.1456	-0.0225	0.0226
0.9818	0.0457	0.9818	0	48.784	11.472	0.009	0.006	2.1221e+08	-0.01	-0.005	0.045	0.056	0.041	0.162	0.05	305.43	48.784	11.472	0.01	0.01	2.1221e+08	-0.1456	-0.0225	0.0226
0.9818	0.0457	0.9818	0	48.784	11.472	0.009	0.006	2.1221e+08	-0.01	-0.005	0.045	0.056	0.041	0.162	0.05	305.43	48.784	11.472	0.01	0.01	2.1221e+08	-0.1456	-0.0225	0.0226
0.9818	0.0457	0.9818	0	48.784	11.472	0.009	0.006	2.1221e+08	-0.01	-0.005	0.045	0.056	0.041	0.162	0.05	305.43	48.784	11.472	0.01	0.01	2.1221e+08	-0.1456	-0.0225	0.0226
0.9818	0.0457	0.9818	0	48.784	11.472	0.009	0.006	2.1221e+08	-0.01	-0.005	0.045	0.056	0.041	0.162	0.05	305.43	48.784	11.472	0.01	0.01	2.1221e+08	-0.1456	-0.0225	0.0226
0.9818	0.0457	0.9818	0	48.784	11.472	0.009	0.006	2.1221e+08	-0.01	-0.005	0.045	0.056	0.041	0.162	0.05	305.43	48.784	11.472	0.01	0.01	2.1221e+08	-0.1456	-0.0225	0.0226
0.9818	0.0457	0.9818	0	48.784	11.472	0.009	0.006	2.1221e+08	-0.01	-0.005	0.045	0.056	0.041	0.162	0.05	305.43	48.784	11.472	0.01	0.01	2.1221e+08	-0.1456	-0.0225	0.0226
0.9818	0.0457	0.9818	0	48.784	11.472	0.009	0.006	2.1221e+08	-0.01	-0.005	0.045	0.056	0.041	0.162	0.05	305.43	48.784	11.472	0.01	0.01	2.1221e+08	-0.1456	-0.0225	0.0226
0.9818	0.0457	0.9818	0	48.784	11.472	0.009	0.006	2.1221e+08	-0.01	-0.005	0.045	0.056	0.041	0.162	0.05	305.43	48.784	11.472	0.01	0.01	2.1221e+08	-0.1456	-0.0225	0.0226
0.9818	0.0457	0.9818	0	48.784	11.472	0.009	0.006	2.1221e+08	-0.01	-0.005	0.045	0.056	0.041	0.162	0.05	305.43	48.784	11.472	0.01	0.01	2.1221e+08	-0.1456	-0.0225	0.0226
0.9818	0.0457	0.9818	0	48.784	11.472	0.009	0.006	2.1221e+08	-0.01	-0.005	0.045	0.056	0.041	0.162	0.05	305.43	48.784	11.472	0.01	0.01	2.1221e+08	-0.1456	-0.0225	0.0226
0.9818	0.0457	0.9818	0	48.784	11.472	0.009	0.006	2.1221e+08	-0.01	-0.005	0.045	0.056	0.041	0.162	0.05	305.43	48.784	11.472	0.01	0.01	2.1221e+08	-0.1456	-0.0225	0.0226
0.9818	0.0457	0.9818	0	48.784	11.472	0.009	0.006	2.1221e+08	-0.01	-0.005	0.045	0.056	0.041	0.162	0.05	305.43	48.784	11.472	0.01	0.01	2.1221e+08	-0.1456	-0.0225	0.0226
0.9999	0.0559	0.9999	0	48.784	11.472	0.009	0.006	2.1221e+08	-0.01	-0.005	0.045	0.056	0.041	0.162	0.05	305.43	48.784	11.472	0.01	0.01	2.1221e+08	-0.1914	-0.1354	0.0362
0.9999	0.0559	0.9999	0	48.784	11.472	0.009	0.006	2.1221e+08	-0.01	-0.005	0.045	0.056	0.041	0.162	0.05	305.43	48.784	11.472	0.01	0.01	2.1221e+08	-0.1914	-0.1354	0.0362
0.9999	0.0559	0.9999	0	48.784	11.472	0.009	0.006	2.1221e+08	-0.01	-0.005	0.045	0.056	0.041	0.162	0.05	305.43	48.784	11.472	0.01	0.01	2.1221e+08	-0.1914	-0.1354	0.0362
0.9999	0.0559	0.9999	0	48.784	11.472	0.009	0.006	2.1221e+08	-0.01	-0.005	0.045	0.056	0.041	0.162	0.05	305.43	48.784	11.472	0.01	0.01	2.1221e+08	-0.1914	-0.1354	0.0362
0.9999	0.0559	0.9999	0	48.784	11.472	0.009	0.006	2.1221e+08	-0.01	-0.005	0.045	0.056	0.041	0.162	0.05	305.43	48.784	11.472	0.01	0.01	2.1221e+08	-0.1914	-0.1354	0.0362
0.9999	0.0559	0.9999	0	48.784	11.472	0.009	0.006	2.1221e+08	-0.01	-0.005	0.045	0.056	0.041	0.162	0.05	305.43	48.784	11.472	0.01	0.01	2.1221e+08	-0.1914	-0.1354	0.0362
0.9999	0.0559	0.9999	0	48.784	11.472	0.009	0.006	2.1221e+08	-0.01	-0.005	0.045	0.056	0.041	0.162	0.05	305.43	48.784	11.472	0.01	0.01	2.1221e+08	-0.1914	-0.1354	0.0362
0.9999	0.0559	0.9999	0	48.784	11.472	0.009	0.006	2.1221e+08	-0.01	-0.005	0.045	0.056	0.041	0.162	0.05	305.43	48.784	11.472	0.01	0.01	2.1221e+08	-0.1914	-0.1354	0.0362
0.9999	0.0559	0.9999	0	48.784	11.472	0.009	0.006	2.1221e+08	-0.01	-0.005	0.045	0.056	0.041	0.162	0.05	305.43	48.784	11.472	0.01	0.01	2.1221e+08	-0.1914	-0.1354	0.0362
0.9999	0.0559	0.9999	0	48.784	11.472	0.009	0.006	2.1221e+08	-0.01	-0.005	0.045	0.056	0.041	0.162	0.05	305.43	48.784	11.472	0.01	0.01	2.1221e+08	-0.1914	-0.1354	0.0362
0.9999	0.0559	0.9999	0	48.784	11.472	0.009	0.006	2.1221e+08	-0.01	-0.005	0.045	0.056	0.041	0.162	0.05	305.43	48.784	11.472	0.01	0.01	2.1221e+08	-0.1914	-0.1354	0.0362
0.9999	0.0559	0.9999	0	48.784	11.472	0.009	0.006	2.1221e+08	-0.01	-0.005	0.045	0.056	0.041	0.162	0.05	305.43	48.784	11.472	0.01	0.01	2.1221e+08	-0.1914	-0.1354	0.0362
0.9999	0.0559	0.9999	0	48.784	11.472	0.009	0.006	2.1221e+08	-0.01	-0.005	0.045	0.056	0.041	0.162	0.05	305.43	48.784	11.472	0.01	0.01	2.1221e+08	-0.1914	-0.1354	0.0362
0.9999	0.0559	0.9999	0	48.784	11.472	0.009	0.006	2.1221e+08	-0.01	-0.005	0.045	0.056	0.041	0.162	0.05	305.43	48.784	11.472	0.01	0.01	2.1221e+08	-0.1914	-0.1354	0.0362
0.9999	0.0559	0.9999	0	48.784	11.472	0.009	0.006	2.1221e+08	-0.01	-0.005	0.045	0.056	0.041	0.162	0.05	305.43	48.784	11.472	0.01	0.01	2.1221e+08	-0.1914	-0.1354	0.0362
0.9999	0.0559	0.9999	0	48.784	11.472	0.009	0.006	2.1221e+08	-0.01	-0.005	0.045	0.056	0.041	0.162	0.05	305.43	48.784	11.472	0.01	0.01	2.1221e+08	-0.1914	-0.1354	0.0362
0.9999	0.0559	0.9999	0	48.784	11.472	0.009	0.006	2.1221e+08	-0.01	-0.005	0.045	0.056	0.041	0.162	0.05	305.43	48.784	11.472	0.01	0.01	2.1221e+08	-0.1914	-0.1354	0.0362
0.9999	0.0559	0.9999	0	48.784	11.472	0.009	0.006	2.1221e+08	-0.01	-0.005	0.045	0.056	0.041	0.162	0.05	305.43	48.784	11.472	0.01	0.01	2.1221e+08	-0.1914	-0.1354	0.0362
0.9999	0.0559	0.9999	0	48.784	11.472	0.009	0.006	2.1221e+08	-0.01	-0.005	0.045	0.056	0.041	0.162	0.05	305.43	48.784	11.472	0.01	0.01	2.1221e+08	-0.1914	-0.1354	0.0362
0.9999	0.0559	0.9999	0	48.784	11.472	0.009	0.006	2.1221e+08	-0.01	-0.005	0.045	0.056	0.041	0.162	0.05	305.43	48.784	11.472	0.01	0.01	2.1221e+08	-0.1914	-0.1354	0.0362
0.9999	0.0559	0.9999	0	48.784	11.472	0.009	0.006	2.1221e+08	-0.01	-0.005	0.045	0.056	0.041	0.162	0.05	305.43	48.784	11.472	0.01	0.01	2.1221e+08	-0.1914	-0.1354	0.0362
0.9999	0.0559	0.9999	0	48.784	11.472	0.009	0.006	2.1221e+08	-0.01	-0.005	0.045	0.056	0.041	0.162	0.05	305.43	48.784	11.472	0.01	0.01	2.1221e+08	-0.1914	-0.1354	0.0362
0.9999	0.0559	0.9999	0	48.784	11.472	0.009	0.006	2.1221e+08	-0.01	-0.005	0.045	0.056	0.041	0.162	0.05	305.43	48.784	11.472	0.01	0.01	2.1221e+08	-0.1914	-0.1354	0.0362
0.9999	0.0559	0.9999	0	48.784	11.472	0.009	0.006	2.1221e+08	-0.01	-0.005	0.045	0.056	0.041	0.162	0.05	305.43	48.784	11.472	0.01	0.01	2.1221e+08	-0.1914	-0.1354	0.0362
0.9999	0.0559	0.9999	0	48.784	11.472	0.009	0.006	2.1221e+08	-0.01	-0.005	0.045	0.056	0.041	0.162	0.05	305.43	48.784	11.472	0.01	0.01	2.1221e+08	-0.1914	-0.1354	0.0362
0.9999	0.0559	0.9999	0	48.784	11.472	0.009	0.006	2.1221e+08	-0.01	-0.005	0.045	0.056	0.041	0.162	0.05	305.43	48.784	11.472	0.01	0.01	2.1221e+08	-0.1914	-0.1354	0.0362
0.9999	0.0559	0.9999	0	48.784	11.472	0.009	0.006	2.1221e+08	-0.01	-0.005	0.045	0.056	0.041	0.162	0.05	305.43	48.784	11.472	0.01	0.01	2.1221e+08	-0.1914	-0.1354	0.0362
0.9999	0.0559	0.9999	0	48.784	11.472	0.009	0.006	2.1221e+08	-0.01	-0.005	0.045	0.056	0.041	0.162	0.05	305.43	48.784	11.472	0.01	0.01	2.1221e+08	-0.1914	-0.1354	0.0362
0.9999	0.0559	0.9999	0	48.784	11.472	0.009	0.006	2.1221e+08	-0.01	-0.005	0.045	0.056	0.041	0.162	0.05	305.43	48.784	11.472	0.01	0.01	2.1221e+08	-0.1914	-0.1354	0.0362
0.9999	0.0559	0.9999	0	48.784	11.472	0.009	0.006	2.1221e+08	-0.01	-0.005	0.045	0.056	0.041	0.162	0.05	305.43	48.784	11.472	0.01	0.01	2.1221e+08	-0.1914	-0.1354	0.0362
0.9999	0.0559	0.9999	0	48.784	11.472	0.009	0.006	2.1221e+08	-0.01	-0.005	0.045	0.056	0.041	0.162	0.05	305.43	48.784	11.472	0.01	0.01	2.1221e+08	-0.1914	-0.1354	0.0362
0.9999	0.0559	0.9999	0	48.784	11.472	0.009	0.006	2.1221e+08	-0.01	-0.005	0.045	0.056	0.041	0.162	0.05	305.43	48.784	11.472	0.01	0.01	2.1221e+08	-0.1914	-0.1354	0.0362
0.9999	0.0559	0.9999	0	48.784	11.472	0.009	0.006	2.1221e+08	-0.01	-0.005	0.045	0.056	0.041	0.162	0.05	305.43	48.784	11.472	0.01	0.01	2.1221e+08	-0.1914	-0.1354	0.0362
0.9999	0.0559	0.9999	0	48.784	11.472	0.009	0.006	2.1221e+08	-0.01	-0.005	0.045	0.056	0.041	0.162	0.05	305.43	48.784	11.472	0.01	0.01	2.1221e+08	-0.1914	-0.1354	0.0362
0.9999	0.0559	0.9999	0	48.784	11.472	0.009	0.006	2.1221e+08	-0.01	-0.005	0.045	0.056	0.041	0.162	0.05	305.43	48.784	11.472	0.01	0.01	2.1221e+08	-0.1914	-0.1354	0.0362
0.9999	0.0559	0.9999	0	48.784	11.472	0.009	0.006	2.1221e+08	-0.01	-0.005	0.045	0.056	0.041	0.162	0.05	305.43	48.784	11.472	0.01	0.01	2.1221e+08	-0.1914	-0.1354	0.0362
0.9999	0.0559	0.9999	0	48.784	11.472	0.009	0.006	2.1221e+08	-0.01	-0.005	0.045	0.056	0.041	0.162	0.05	305.43	48.784	11.472	0.01	0.01	2.1221e+08	-0.1914	-0.1354	0.0362
0.9999	0.0559	0.9999	0	48.784	11.472	0.009	0.006	2.1221e+08	-0.01	-0.005	0.045	0.056	0.041	0.162	0.05	305.43	48.784	11.472	0.01	0.01	2.1221e+08	-0.1914	-0.1354	0.0362
0.9999	0.0559	0.9999	0	48.784	11.472	0.009	0.006	2.1221e+08	-0.01	-0.005	0.045	0.056	0.041	0.162	0.05	305.43	48.784	11.472	0.01	0.01	2.1221e+08	-0.1914	-0.1354	0.0362
0.9999	0.0559	0.9999	0	48.784	11.472	0.009	0.006	2.1221e+08	-0.01	-0.005	0.045	0.056	0.041	0.162	0.05	305.43	48.784	11.472	0.01	0.01	2.1221e+08	-0.1914	-0.1354	0.0362
0.9999	0.0559	0.9999	0	48.784	11.472	0.009	0.006	2.1221e+08	-0.01	-0.005	0.045	0.056	0.041	0.162	0.05	305.43	48.784	11.472	0.01	0.01	2.1221e+08	-0.1914	-0.1354	0.0362
0.9999	0.0559	0.9999	0	48.784	11.472	0.009	0.006	2.1221e+08	-0.01	-0.005	0.045	0.056	0.041	0.162	0.05	305.43	48.784	11.472	0.01	0.01	2.1221e+08	-0.1914	-0.1354	0.0362
0.9999	0.0559	0.9999	0	48.784	11.472	0.009	0.006	2.1221e+08	-0.01	-0.005	0.045	0.056	0.041	0.162	0.05	305.43	48.784	11.472	0.01	0.01	2.1221e+08	-0.1914	-0.1354	0.0362
0.9999	0.0559	0.9999	0	48.784	11.472	0.009	0.006	2.1221e+08	-0.01	-0.005	0.045	0.056	0.041	0.162	0.05	305.43	48.784	11.472	0.01	0.01	2.1221e+08	-0.1914	-0.1354	0.0362
0.9999	0.0559	0.9999	0	48.784	11.472	0.009	0.006	2.1221e+08	-0.01	-0.005	0.045	0.056	0.041	0.162	0.05	305.43	48.784	11.472	0.01	0.01	2.1221e+08	-0.1914	-0.1354	0.0362
0.9999	0.0559	0.9999	0	48.784	11.472	0.009	0.006	2.1221e+08	-0.01	-0.005	0.045	0.056	0.041	0.162	0.05	305.43	48.784	11.472	0.01	0.01	2.1221e+08	-0.1914	-0.1354	0.0362
0.9999	0.0559	0.9999	0	48.784	11.472	0.009	0.006	2.1221e+08	-0.01	-0.005	0.045	0.056	0.041	0.162	0.05	305.43	48.784	11.472	0.01	0.01	2.1221e+08	-0.1914	-0.1354	0.0362
0.9999	0.0559	0.9999	0	48.784	11.472	0.009	0.006	2.1221e+08	-0.01	-0.005	0.045	0.056	0.041	0.162	0.05	305.43	48.784	11.472	0.01	0.01	2.1221e+08	-0.1914	-0.1354	0.0362
0.9999	0.0559	0.9999	0	48.784	11.472	0.009	0.006	2.1221e+08	-0.01	-0.005	0.045	0.056	0.041	0.162	0.05	305.43	48.784	11.472	0.01	0.01	2.1221e+08	-0.1914	-0.1354	0.0362
0.9999	0.0559	0.9999	0	48.784	11.472	0.009	0.006	2.1221e+08	-0.01	-0.005	0.045	0.056	0.041	0.162	0.05	305.43	48.784	11.472	0.01	0.01	2.1221e+08	-0.1914	-0.1354	0.0362
1.0014	0.0447	1.0014	0	48.784	11.472	0.009	0.007	2.1221e+08	0	0	-0.045	0.059	0.043	0.169	0.05	305.43	48.784	11.472	0.01	0.01	2.1221e+08	-0.0777	-0.1153	0.0211
1.0014	0.0447	1.0014	0	48.784	11.472	0.009	0.007	2.1221e+08	0	0	-0.045	0.059	0.043	0.169	0.05	305.43	48.784	11.472	0.01	0.01	2.1221e+08	-0.0777	-0.1153	0.0211
1.0014	0.0447	1.0014	0	48.784	11.472	0.009	0.007	2.1221e+08	0	0	-0.045	0.059	0.043	0.169	0.05	305.43	48.784	11.472	0.01	0.01	2.1221e+08	-0.0777	-0.1153	0.0211
1.0014	0.0447	1.0014	0	48.784	11.472	0.009	0.007	2.1221e+08	0	0	-0.045	0.059	0.043	0.169	0.05	305.43	48.784	11.472	0.01	0.01	2.1221e+08	-0.0777	-0.1153	0.0211
1.0014	0.0447	1.0014	0	48.784	11.472	0.009	0.007	2.1221e+08	0	0	-0.045	0.059	0.043	0.169	0.05	305.43	48.784	11.472	0.01	0.01	2.1221e+08	-0.0777	-0.1153	0.0211
1.0014	0.0447	1.0014	0	48.784	11.472	0.009	0.007	2.1221e+08	0	0	-0.045	0.059	0.043	0.169	0.05	305.43	48.784	11.472	0.01	0.01	2.1221e+08	-0.0777	-0.1153	0.0211
1.0014	0.0447	1.0014	0	48.784	11.472	0.009	0.007	2.1221e+08	0	0	-0.045	0.059	0.043	0.169	0.05	305.43	48.784	11.472	0.01	0.01	2.1221e+08	-0.0777	-0.1153	0.0211
1.0014	0.0447	1.0014	0	48.784	11.472	0.009	0.007	2.1221e+08	0	0	-0.045	0.059	0.043	0.169	0.05	305.43	48.784	11.472	0.01	0.01	2.1221e+08	-0.0777	-0.1153	0.0211
1.0014	0.0447	1.0014	0	48.784	11.472	0.009	0.007	2.1221e+08	0	0	-0.045	0.059	0.043	0.169	0.05	305.43	48.784	11.472	0.01	0.01	2.1221e+08	-0.0777	-0.1153	0.0211
1.0014	0.0447	1.0014	0	48.784	11.472	0.009	0.007	2.1221e+08	0	0	-0.045	0.059	0.043	0.169	0.05	305.43	48.784	11.472	0.01	0.01	2.1221e+08	-0.0777	-0.1153	0.0211
1.0014	0.0447	1.0014	0	48.784	11.472	0.009	0.007	2.1221e+08	0	0	-0.045	0.059	0.043	0.169	0.05	305.43	48.784	11.472	0.01	0.01	2.1221e+08	-0.0777	-0.1153	0.0211
1.0014	0.0447	1.0014	0	48.784	11.472	0.009	0.007	2.1221e+08	0	0	-0.045	0.059	0.043	0.169	0.05	305.43	48.784	11.472	0.01	0.01	2.1221e+08	-0.0777	-0.1153	0.0211
1.0014	0.0447	1.0014	0	48.784	11.472	0.009	0.007	2.1221e+08	0	0	-0.045	0.059	0.043	0.169	0.05	305.43	48.784	11.472	0.01	0.01	2.1221e+08	-0.0777	-0.1153	0.0211
1.0014	0.0447	1.0014	0	48.784	11.472	0.009	0.007	2.1221e+08	0	0	-0.045	0.059	0.043	0.169	0.05	305.43	48.784	11.472	0.01	0.01	2.1221e+08	-0.0777	-0.1153	0.0211
1.0014	0.0447	1.0014	0	48.784	11.472	0.009	0.007	2.1221e+08	0	0	-0.045	0.059	0.043	0.169	0.05	305.43	48.784	11.472	0.01	0.01	2.1221e+08	-0.0777	-0.1153	0.0211
1.0014	0.0447	1.0014	0	48.784	11.472	0.009	0.007	2.1221e+08	0	0	-0.045	0.059	0.043	0.169	0.05	305.43	48.784	11.472	0.01	0.01	2.1221e+08	-0.0777	-0.1153	0.0211
1.0014	0.0447	1.0014	0	48.784	11.472	0.009	0.007	2.1221e+08	0	0	-0.045	0.059	0.043	0.169	0.05	305.43	48.784	11.472	0.01	0.01	2.1221e+08	-0.0777	-0.1153	0.0211
1.0014	0.0447	1.0014	0	48.784	11.472	0.009	0.007	2.1221e+08	0	0	-0.045	0.059	0.043	0.169	0.05	305.43	48.784	11.472	0.01	0.01	2.1221e+08	-0.0777	-0.1153	0.0211
1.0014	0.0447	1.0014	0	48.784	11.472	0.009	0.007	2.1221e+08	0	0	-0.045	0.059	0.043	0.169	0.05	305.43	48.784	11.472	0.01	0.01	2.1221e+08	-0.0777	-0.1153	0.0211
1.0014	0.0447	1.0014	0	48.784	11.472	0.009	0.007	2.1221e+08	0	0	-0.045	0.059	0.043	0.169	0.05	305.43	48.784	11.472	0.01	0.01	2.1221e+08	-0.0777	-0.1153	0.0211
1.0014	0.0447	1.0014	0	48.784	11.472	0.009	0.007	2.1221e+08	0	0	-0.045	0.059	0.043	0.169	0.05	305.43	48.784	11.472	0.01	0.01	2.1221e+08	-0.0777	-0.1153	0.0211
1.0014	0.0447	1.0014	0	48.784	11.472	0.009	0.007	2.1221e+08	0	0	-0.045	0.059	0.043	0.169	0.05	305.43	48.784	11.472	0.01	0.01	2.1221e+08	-0.0777	-0.1153	0.0211
1.0014	0.0447	1.0014	0	48.784	11.472	0.009	0.007	2.1221e+08	0	0	-0.045	0.059	0.043	0.169	0.05	305.43	48.784	11.472	0.01	0.01	2.1221e+08	-0.0777	-0.1153	0.0211
1.0014	0.0447	1.0014	0	48.784	11.472	0.009	0.007	2.1221e+08	0	0	-0.045	0.059	0.043	0.169	0.05	305.43	48.784	11.472	0.01	0.01	2.1221e+08	-0.0777	-0.1153	0.0211
1.0014	0.0447	1.0014	0	48.784	11.472	0.009	0.007	2.1221e+08	0	0	-0.045	0.059	0.043	0.169	0.05	305.43	48.784	11.472	0.01	0.01	2.1221e+08	-0.0777	-0.1153	0.0211
1.0014	0.0447	1.0014	0	48.784	11.472	0.009	0.007	2.1221e+08	0	0	-0.045	0.059	0.043	0.169	0.05	305.43	48.784	11.472	0.01	0.01	2.1221e+08	-0.0777	-0.1153	0.0211
1.0014	0.0447	1.0014	0	48.784	11.472	0.009	0.007	2.1221e+08	0	0	-0.045	0.059	0.043	0.169	0.05	305.43	48.784	11.472	0.01	0.01	2.1221e+08	-0.0777	-0.1153	0.0211
1.0014	0.0447	1.0014	0	48.784	11.472	0.009	0.007	2.1221e+08	0	0	-0.045	0.059	0.043	0.169	0.05	305.43	48.784	11.472	0.01	0.01	2.1221e+08	-0.0777	-0.1153	0.0211
1.0014	0.0447	1.0014	0	48.784	11.472	0.009	0.007	2.1221e+08	0	0	-0.045	0.059	0.043	0.169	0.05	305.43	48.784	11.472	0.01	0.01	2.1221e+08	-0.0777	-0.1153	0.0211
1.0014	0.0447	1.0014	0	48.784	11.472	0.009	0.007	2.1221e+08	0	0	-0.045	0.059	0.043	0.169	0.05	305.43	48.784	11.472	0.01	0.01	2.1221e+08	-0.0777	-0.1153	0.0211
1.0014	0.0447	1.0014	0	48.784	11.472	0.009	0.007	2.1221e+08	0	0	-0.045	0.059	0.043	0.169	0.05	305.43	48.784	11.472	0.01	0.01	2.1221e+08	-0.0777	-0.1153	0.0211
1.0014	0.0447	1.0014	0	48.784	11.472	0.009	0.007	2.1221e+08	0	0	-0.045	0.059	0.043	0.169	0.05	305.43	48.784	11.472	0.01	0.01	2.1221e+08	-0.0777	-0.1153	0.0211
1.0014	0.0447	1.0014	0	48.784	11.472	0.009	0.007	2.1221e+08	0	0	-0.045	0.059	0.043	0.169	0.05	305.43	48.784	11.472	0.01	0.01	2.1221e+08	-0.0777	-0.1153	0.0211
1.0014	0.0447	1.0014	0	48.784	11.472	0.009	0.007	2.1221e+08	0	0	-0.045	0.059	0.043	0.169	0.05	305.43	48.784	11.472	0.01	0.01	2.1221e+08	-0.0777	-0.1153	0.0211
1.0014	0.0447	1.0014	0	48.784	11.472	0.009	0.007	2.1221e+08	0	0	-0.045	0.059	0.043	0.169	0.05	305.43	48.784	11.472	0.01	0.01	2.1221e+08	-0.0777	-0.1153	0.0211
1.0014	0.0447	1.0014	0	48.784	11.472	0.009	0.007	2.1221e+08	0	0	-0.045	0.059	0.043	0.169	0.05	305.43	48.784	11.472	0.01	0.01	2.1221e+08	-0.0777	-0.1153	0.0211
1.0014	0.0447	1.0014	0	48.784	11.472	0.009	0.007	2.1221e+08	0	0	-0.045	0.059	0.043	0.169	0.05	305.43	48.784	11.472	0.01	0.01	2.1221e+08	-0.0777	-0.1153	0.0211
1.0014	0.0447	1.0014	0	48.784	11.472	0.009	0.007	2.1221e+08	0	0	-0.045	0.059	0.043	0.169	0.05	305.43	48.784	11.472	0.01	0.01	2.1221e+08	-0.0777	-0.1153	0.0211
1.0014	0.0447	1.0014	0	48.784	11.472	0.009	0.007	2.1221e+08	0	0	-0.045	0.059	0.043	0.169	0.05	305.43	48.784	11.472	0.01	0.01	2.1221e+08	-0.0777	-0.1153	0.0211
1.0014	0.0447	1.0014	0	48.784	11.472	0.009	0.007	2.1221e+08	0	0	-0.045	0.059	0.043	0.169	0.05	305.43	48.784	11.472	0.01	0.01	2.1221e+08	-0.0777	-0.1153	0.0211
1.0014	0.0447	1.0014	0	48.784	11.472	0.009	0.007	2.1221e+08	0	0	-0.045	0.059	0.043	0.169	0.05	305.43	48.784	11.472	0.01	0.01	2.1221e+08	-0.0777	-0.1153	0.0211
1.0014	0.0447	1.0014	0	48.784	11.472	0.009	0.007	2.1221e+08	0	0	-0.045	0.059	0.043	0.169	0.05	305.43	48.784	11.472	0.01	0.01	2.1221e+08	-0.0777	-0.1153	0.0211
1.0014	0.0447	1.0014	0	48.784	11.472	0.009	0.007	2.1221e+08	0	0	-0.045	0.059	0.043	0.169	0.05	305.43	48.784	11.472	0.01	0.01	2.1221e+08	-0.0777	-0.1153	0.0211
1.0014	0.0447	1.0014	0	48.784	11.472	0.009	0.007	2.1221e+08	0	0	-0.045	0.059	0.043	0.169	0.05	305.43	48.784	11.472	0.01	0.01	2.1221e+08	-0.0777	-0.1153	0.0211
1.0014	0.0447	1.0014	0	48.784	11.472	0.009	0.007	2.1221e+08	0	0	-0.045	0.059	0.043	0.169	0.05	305.43	48.784	11.472	0.01	0.01	2.1221e+08	-0.0777	-0.1153	0.0211
1.0014	0.0447	1.0014	0	48.784	11.472	0.009	0.007	2.1221e+08	0	0	-0.045	0.059	0.043	0.169	0.05	305.43	48.784	11.472	0.01	0.01	2.1221e+08	-0.0777	-0.1153	0.0211
1.0014	0.0447	1.0014	0	48.784	11.472	0.009	0.007	2.1221e+08	0	0	-0.045	0.059	0.043	0.169	0.05	305.43	48.784	11.472	0.01	0.01	2.1221e+08	-0.0777	-0.1153	0.0211
1.0014	0.0447	1.0014	0	48.784	11.472	0.009	0.007	2.1221e+08	0	0	-0.045	0.059	0.043	0.169	0.05	305.43	48.784	11.472	0.01	0.01	2.1221e+08	-0.0777	-0.1153	0.0211
1.0014	0.0447	1.0014	0	48.784	11.472	0.009	0.007	2.1221e+08	0	0	-0.045	0.059	0.043	0.169	0.05	305.43	48.784	11.472	0.01	0.01	2.1221e+08	-0.0777	-0.1153	0.0211
1.0014	0.0447	1.0014	0	48.784	11.472	0.009	0.007	2.1221e+08	0	0	-0.045	0.059	0.043	0.169	0.05	305.43	48.784	11.472	0.01	0.01	2.1221e+08	-0.0777	-0.1153	0.0211
0.998	0.0495	0.998	0	48.784	11.472	0.009	0.007	2.1221e+08	0	0	-0.045	0.059	0.043	0.169	0.05	305.43	48.784	11.472	0.01	0.01	2.1221e+08	-0.0691	0.097	0.0577
0.998	0.0495	0.998	0	48.784	11.472	0.009	0.007	2.1221e+08	0	0	-0.045	0.059	0.043	0.169	0.05	305.43	48.784	11.472	0.01	0.01	2.1221e+08	-0.0691	0.097	0.0577
0.998	0.0495	0.998	0	48.784	11.472	0.009	0.007	2.1221e+08	0	0	-0.045	0.059	0.043	0.169	0.05	305.43	48.784	11.472	0.01	0.01	2.1221e+08	-0.0691	0.097	0.0577
0.998	0.0495	0.998	0	48.784	11.472	0.009	0.007	2.1221e+08	0	0	-0.045	0.059	0.043	0.169	0.05	305.43	48.784	11.472	0.01	0.01	2.1221e+08	-0.0691	0.097	0.0577
0.998	0.0495	0.998	0	48.784	11.472	0.009	0.007	2.1221e+08	0	0	-0.045	0.059	0.043	0.169	0.05	305.43	48.784	11.472	0.01	0.01	2.1221e+08	-0.0691	0.097	0.0577
0.998	0.0495	0.998	0	48.784	11.472	0.009	0.007	2.1221e+08	0	0	-0.045	0.059	0.043	0.169	0.05	305.43	48.784	11.472	0.01	0.01	2.1221e+08	-0.0691	0.097	0.0577
0.998	0.0495	0.998	0	48.784	11.472	0.009	0.007	2.1221e+08	0	0	-0.045	0.059	0.043	0.169	0.05	305.43	48.784	11.472	0.01	0.01	2.1221e+08	-0.0691	0.097	0.0577
0.998	0.0495	0.998	0	48.784	11.472	0.009	0.007	2.1221e+08	0	0	-0.045	0.059	0.043	0.169	0.05	305.43	48.784	11.472	0.01	0.01	2.1221e+08	-0.0691	0.097	0.0577
0.998	0.0495	0.998	0	48.784	11.472	0.009	0.007	2.1221e+08	0	0	-0.045	0.059	0.043	0.169	0.05	305.43	48.784	11.472	0.01	0.01	2.1221e+08	-0.0691	0.097	0.0577
0.998	0.0495	0.998	0	48.784	11.472	0.009	0.007	2.1221e+08	0	0	-0.045	0.059	0.043	0.169	0.05	305.43	48.784	11.472	0.01	0.01	2.1221e+08	-0.0691	0.097	0.0577
0.998	0.0495	0.998	0	48.784	11.472	0.009	0.007	2.1221e+08	0	0	-0.045	0.059	0.043	0.169	0.05	305.43	48.784	11.472	0.01	0.01	2.1221e+08	-0.0691	0.097	0.0577
0.998	0.0495	0.998	0	48.784	11.472	0.009	0.007	2.1221e+08	0	0	-0.045	0.059	0.043	0.169	0.05	305.43	48.784	11.472	0.01	0.01	2.1221e+08	-0.0691	0.097	0.0577
0.998	0.0495	0.998	0	48.784	11.472	0.009	0.007	2.1221e+08	0	0	-0.045	0.059	0.043	0.169	0.05	305.43	48.784	11.472	0.01	0.01	2.1221e+08	-0.0691	0.097	0.0577
0.998	0.0495	0.998	0	48.784	11.472	0.009	0.007	2.1221e+08	0	0	-0.045	0.059	0.043	0.169	0.05	305.43	48.784	11.472	0.01	0.01	2.1221e+08	-0.0691	0.097	0.0577
0.998	0.0495	0.998	0	48.784	11.472	0.009	0.007	2.1221e+08	0	0	-0.045	0.059	0.043	0.169	0.05	305.43	48.784	11.472	0.01	0.01	2.1221e+08	-0.0691	0.097	0.0577
0.998	0.0495	0.998	0	48.784	11.472	0.009	0.007	2.1221e+08	0	0	-0.045	0.059	0.043	0.169	0.05	305.43	48.784	11.472	0.01	0.01	2.1221e+08	-0.0691	0.097	0.0577
0.998	0.0495	0.998	0	48.784	11.472	0.009	0.007	2.1221e+08	0	0	-0.045	0.059	0.043	0.169	0.05	305.43	48.784	11.472	0.01	0.01	2.1221e+08	-0.0691	0.097	0.0577
0.998	0.0495	0.998	0	48.784	11.472	0.009	0.007	2.1221e+08	0	0	-0.045	0.059	0.043	0.169	0.05	305.43	48.784	11.472	0.01	0.01	2.1221e+08	-0.0691	0.097	0.0577
0.998	0.0495	0.998	0	48.784	11.472	0.009	0.007	2.1221e+08	0	0	-0.045	0.059	0.043	0.169	0.05	305.43	48.784	11.472	0.01	0.01	2.1221e+08	-0.0691	0.097	0.0577
0.998	0.0495	0.998	0	48.784	11.472	0.009	0.007	2.1221e+08	0	0	-0.045	0.059	0.043	0.169	0.05	305.43	48.784	11.472	0.01	0.01	2.1221e+08	-0.0691	0.097	0.0577
0.998	0.0495	0.998	0	48.784	11.472	0.009	0.007	2.1221e+08	0	0	-0.045	0.059	0.043	0.169	0.05	305.43	48.784	11.472	0.01	0.01	2.1221e+08	-0.0691	0.097	0.0577
0.998	0.0495	0.998	0	48.784	11.472	0.009	0.007	2.1221e+08	0	0	-0.045	0.059	0.043	0.169	0.05	305.43	48.784	11.472	0.01	0.01	2.1221e+08	-0.0691	0.097	0.0577
0.998	0.0495	0.998	0	48.784	11.472	0.009	0.007	2.1221e+08	0	0	-0.045	0.059	0.043	0.169	0.05	305.43	48.784	11.472	0.01	0.01	2.1221e+08	-0.0691	0.097	0.0577
0.998	0.0495	0.998	0	48.784	11.472	0.009	0.007	2.1221e+08	0	0	-0.045	0.059	0.043	0.169	0.05	305.43	48.784	11.472	0.01	0.01	2.1221e+08	-0.0691	0.097	0.0577
0.998	0.0495	0.998	0	48.784	11.472	0.009	0.007	2.1221e+08	0	0	-0.045	0.059	0.043	0.169	0.05	305.43	48.784	11.472	0.01	0.01	2.1221e+08	-0.0691	0.097	0.0577
0.998	0.0495	0.998	0	48.784	11.472	0.009	0.007	2.1221e+08	0	0	-0.045	0.059	0.043	0.169	0.05	305.43	48.784	11.472	0.01	0.01	2.1221e+08	-0.0691	0.097	0.0577
0.998	0.0495	0.998	0	48.784	11.472	0.009	0.007	2.1221e+08	0	0	-0.045	0.059	0.043	0.169	0.05	305.43	48.784	11.472	0.01	0.01	2.1221e+08	-0.0691	0.097	0.0577
0.998	0.0495	0.998	0	48.784	11.472	0.009	0.007	2.1221e+08	0	0	-0.045	0.059	0.043	0.169	0.05	305.43	48.784	11.472	0.01	0.01	2.1221e+08	-0.0691	0.097	0.0577
0.998	0.0495	0.998	0	48.784	11.472	0.009	0.007	2.1221e+08	0	0	-0.045	0.059	0.043	0.169	0.05	305.43	48.784	11.472	0.01	0.01	2.1221e+08	-0.0691	0.097	0.0577
0.998	0.0495	0.998	0	48.784	11.472	0.009	0.007	2.1221e+08	0	0	-0.045	0.059	0.043	0.169	0.05	305.43	48.784	11.472	0.01	0.01	2.1221e+08	-0.0691	0.097	0.0577
0.998	0.0495	0.998	0	48.784	11.472	0.009	0.007	2.1221e+08	0	0	-0.045	0.059	0.043	0.169	0.05	305.43	48.784	11.472	0.01	0.01	2.1221e+08	-0.0691	0.097	0.0577
0.998	0.0495	0.998	0	48.784	11.472	0.009	0.007	2.1221e+08	0	0	-0.045	0.059	0.043	0.169	0.05	305.43	48.784	11.472	0.01	0.01	2.1221e+08	-0.0691	0.097	0.0577
0.998	0.0495	0.998	0	48.784	11.472	0.009	0.007	2.1221e+08	0	0	-0.045	0.059	0.043	0.169	0.05	305.43	48.784	11.472	0.01	0.01	2.1221e+08	-0.0691	0.097	0.0577
0.998	0.0495	0.998	0	48.784	11.472	0.009	0.007	2.1221e+08	0	0	-0.045	0.059	0.043	0.169	0.05	305.43	48.784	11.472	0.01	0.01	2.1221e+08	-0.0691	0.097	0.0577
0.998	0.0495	0.998	0	48.784	11.472	0.009	0.007	2.1221e+08	0	0	-0.045	0.059	0.043	0.169	0.05	305.43	48.784	11.472	0.01	0.01	2.1221e+08	-0.0691	0.097	0.0577
0.998	0.0495	0.998	0	48.784	11.472	0.009	0.007	2.1221e+08	0	0	-0.045	0.059	0.043	0.169	0.05	305.43	48.784	11.472	0.01	0.01	2.1221e+08	-0.0691	0.097	0.0577
0.998	0.0495	0.998	0	48.784	11.472	0.009	0.007	2.1221e+08	0	0	-0.045	0.059	0.043	0.169	0.05	305.43	48.784	11.472	0.01	0.01	2.1221e+08	-0.0691	0.097	0.0577
0.998	0.0495	0.998	0	48.784	11.472	0.009	0.007	2.1221e+08	0	0	-0.045	0.059	0.043	0.169	0.05	305.43	48.784	11.472	0.01	0.01	2.1221e+08	-0.0691	0.097	0.0577
0.998	0.0495	0.998	0	48.784	11.472	0.009	0.007	2.1221e+08	0	0	-0.045	0.059	0.043	0.169	0.05	305.43	48.784	11.472	0.01	0.01	2.1221e+08	-0.0691	0.097	0.0577
0.998	0.0495	0.998	0	48.784	11.472	0.009	0.007	2.1221e+08	0	0	-0.045	0.059	0.043	0.169	0.05	305.43	48.784	11.472	0.01	0.01	2.1221e+08	-0.0691	0.097	0.0577
0.998	0.0495	0.998	0	48.784	11.472	0.009	0.007	2.1221e+08	0	0	-0.045	0.059	0.043	0.169	0.05	305.43	48.784	11.472	0.01	0.01	2.1221e+08	-0.0691	0.097	0.0577
0.998	0.0495	0.998	0	48.784	11.472	0.009	0.007	2.1221e+08	0	0	-0.045	0.059	0.043	0.169	0.05	305.43	48.784	11.472	0.01	0.01	2.1221e+08	-0.0691	0.097	0.0577
0.998	0.0495	0.998	0	48.784	11.472	0.009	0.007	2.1221e+08	0	0	-0.045	0.059	0.043	0.169	0.05	305.43	48.784	11.472	0.01	0.01	2.1221e+08	-0.0691	0.097	0.0577
0.998	0.0495	0.998	0	48.784	11.472	0.009	0.007	2.1221e+08	0	0	-0.045	0.059	0.043	0.169	0.05	305.43	48.784	11.472	0.01	0.01	2.1221e+08	-0.0691	0.097	0.0577
0.998	0.0495	0.998	0	48.784	11.472	0.009	0.007	2.1221e+08	0	0	-0.045	0.059	0.043	0.169	0.05	305.43	48.784	11.472	0.01	0.01	2.1221e+08	-0.0691	0.097	0.0577
0.998	0.0495	0.998	0	48.784	11.472	0.009	0.007	2.1221e+08	0	0	-0.045	0.059	0.043	0.169	0.05	305.43	48.784	11.472	0.01	0.01	2.1221e+08	-0.0691	0.097	0.0577
0.998	0.0495	0.998	0	48.784	11.472	0.009	0.007	2.1221e+08	0	0	-0.045	0.059	0.043	0.169	0.05	305.43	48.784	11.472	0.01	0.01	2.1221e+08	-0.0691	0.097	0.0577
0.998	0.0495	0.998	0	48.784	11.472	0.009	0.007	2.1221e+08	0	0	-0.045	0.059	0.043	0.169	0.05	305.43	48.784	11.472	0.01	0.01	2.1221e+08	-0.0691	0.097	0.0577
0.998	0.0495	0.998	0	48.784	11.472	0.009	0.007	2.1221e+08	0	0	-0.045	0.059	0.043	0.169	0.05	305.43	48.784	11.472	0.01	0.01	2.1221e+08	-0.0691	0.097	0.0577
0.998	0.0495	0.998	0	48.784	11.472	0.009	0.007	2.1221e+08	0	0	-0.045	0.059	0.043	0.169	0.05	305.43	48.784	11.472	0.01	0.01	2.1221e+08	-0.0691	0.097	0.0577
1.0086	0.0479	1.0086	0	48.784	11.472	0.009	0.007	2.1221e+08	0	0	-0.045	0.059	0.043	0.169	0.05	305.43	48.784	11.472	0.01	0.01	2.1221e+08	0.115	-0.0635	0.0262
1.0086	0.0479	1.0086	0	48.784	11.472	0.009	0.007	2.1221e+08	0	0	-0.045	0.059	0.043	0.169	0.05	305.43	48.784	11.472	0.01	0.01	2.1221e+08	0.115	-0.0635	0.0262
1.0086	0.0479	1.0086	0	48.784	11.472	0.009	0.007	2.1221e+08	0	0	-0.045	0.059	0.043	0.169	0.05	305.43	48.784	11.472	0.01	0.01	2.1221e+08	0.115	-0.0635	0.0262
1.0086	0.0479	1.0086	0	48.784	11.472	0.009	0.007	2.1221e+08	0	0	-0.045	0.059	0.043	0.169	0.05	305.43	48.784	11.472	0.01	0.01	2.1221e+08	0.115	-0.0635	0.0262
1.0086	0.0479	1.0086	0	48.784	11.472	0.009	0.007	2.1221e+08	0	0	-0.045	0.059	0.043	0.169	0.05	305.43	48.784	11.472	0.01	0.01	2.1221e+08	0.115	-0.0635	0.0262
1.0086	0.0479	1.0086	0	48.784	11.472	0.009	0.007	2.1221e+08	0	0	-0.045	0.059	0.043	0.169	0.05	305.43	48.784	11.472	0.01	0.01	2.1221e+08	0.115	-0.0635	0.0262
1.0086	0.0479	1.0086	0	48.784	11.472	0.009	0.007	2.1221e+08	0	0	-0.045	0.059	0.043	0.169	0.05	305.43	48.784	11.472	0.01	0.01	2.1221e+08	0.115	-0.0635	0.0262
1.0086	0.0479	1.0086	0	48.784	11.472	0.009	0.007	2.1221e+08	0	0	-0.045	0.059	0.043	0.169	0.05	305.43	48.784	11.472	0.01	0.01	2.1221e+08	0.115	-0.0635	0.0262
1.0086	0.0479	1.0086	0	48.784	11.472	0.009	0.007	2.1221e+08	0	0	-0.045	0.059	0.043	0.169	0.05	305.43	48.784	11.472	0.01	0.01	2.1221e+08	0.115	-0.0635	0.0262
1.0086	0.0479	1.0086	0	48.784	11.472	0.009	0.007	2.1221e+08	0	0	-0.045	0.059	0.043	0.169	0.05	305.43	48.784	11.472	0.01	0.01	2.1221e+08	0.115	-0.0635	0.0262
1.0086	0.0479	1.0086	0	48.784	11.472	0.009	0.007	2.1221e+08	0	0	-0.045	0.059	0.043	0.169	0.05	305.43	48.784	11.472	0.01	0.01	2.1221e+08	0.115	-0.0635	0.0262
1.0086	0.0479	1.0086	0	48.784	11.472	0.009	0.007	2.1221e+08	0	0	-0.045	0.059	0.043	0.169	0.05	305.43	48.784	11.472	0.01	0.01	2.1221e+08	0.115	-0.0635	0.0262
1.0086	0.0479	1.0086	0	48.784	11.472	0.009	0.007	2.1221e+08	0	0	-0.045	0.059	0.043	0.169	0.05	305.43	48.784	11.472	0.01	0.01	2.1221e+08	0.115	-0.0635	0.0262
1.0086	0.0479	1.0086	0	48.784	11.472	0.009	0.007	2.1221e+08	0	0	-0.045	0.059	0.043	0.169	0.05	305.43	48.784	11.472	0.01	0.01	2.1221e+08	0.115	-0.0635	0.0262
1.0086	0.0479	1.0086	0	48.784	11.472	0.009	0.007	2.1221e+08	0	0	-0.045	0.059	0.043	0.169	0.05	305.43	48.784	11.472	0.01	0.01	2.1221e+08	0.115	-0.0635	0.0262
1.0086	0.0479	1.0086	0	48.784	11.472	0.009	0.007	2.1221e+08	0	0	-0.045	0.059	0.043	0.169	0.05	305.43	48.784	11.472	0.01	0.01	2.1221e+08	0.115	-0.0635	0.0262
1.0086	0.0479	1.0086	0	48.784	11.472	0.009	0.007	2.1221e+08	0	0	-0.045	0.059	0.043	0.169	0.05	305.43	48.784	11.472	0.01	0.01	2.1221e+08	0.115	-0.0635	0.0262
1.0086	0.0479	1.0086	0	48.784	11.472	0.009	0.007	2.1221e+08	0	0	-0.045	0.059	0.043	0.169	0.05	305.43	48.784	11.472	0.01	0.01	2.1221e+08	0.115	-0.0635	0.0262
1.0086	0.0479	1.0086	0	48.784	11.472	0.009	0.007	2.1221e+08	0	0	-0.045	0.059	0.043	0.169	0.05	305.43	48.784	11.472	0.01	0.01	2.1221e+08	0.115	-0.0635	0.0262
1.0086	0.0479	1.0086	0	48.784	11.472	0.009	0.007	2.1221e+08	0	0	-0.045	0.059	0.043	0.169	0.05	305.43	48.784	11.472	0.01	0.01	2.1221e+08	0.115	-0.0635	0.0262
1.0086	0.0479	1.0086	0	48.784	11.472	0.009	0.007	2.1221e+08	0	0	-0.045	0.059	0.043	0.169	0.05	305.43	48.784	11.472	0.01	0.01	2.1221e+08	0.115	-0.0635	0.0262
1.0086	0.0479	1.0086	0	48.784	11.472	0.009	0.007	2.1221e+08	0	0	-0.045	0.059	0.043	0.169	0.05	305.43	48.784	11.472	0.01	0.01	2.1221e+08	0.115	-0.0635	0.0262
1.0086	0.0479	1.0086	0	48.784	11.472	0.009	0.007	2.1221e+08	0	0	-0.045	0.059	0.043	0.169	0.05	305.43	48.784	11.472	0.01	0.01	2.1221e+08	0.115	-0.0635	0.0262
1.0086	0.0479	1.0086	0	48.784	11.472	0.009	0.007	2.1221e+08	0	0	-0.045	0.059	0.043	0.169	0.05	305.43	48.784	11.472	0.01	0.01	2.1221e+08	0.115	-0.0635	0.0262
1.0086	0.0479	1.0086	0	48.784	11.472	0.009	0.007	2.1221e+08	0	0	-0.045	0.059	0.043	0.169	0.05	305.43	48.784	11.472	0.01	0.01	2.1221e+08	0.115	-0.0635	0.0262
1.0086	0.0479	1.0086	0	48.784	11.472	0.009	0.007	2.1221e+08	0	0	-0.045	0.059	0.043	0.169	0.05	305.43	48.784	11.472	0.01	0.01	2.1221e+08	0.115	-0.0635	0.0262
1.0086	0.0479	1.0086	0	48.784	11.472	0.009	0.007	2.1221e+08	0	0	-0.045	0.059	0.043	0.169	0.05	305.43	48.784	11.472	0.01	0.01	2.1221e+08	0.115	-0.0635	0.0262
1.0086	0.0479	1.0086	0	48.784	11.472	0.009	0.007	2.1221e+08	0	0	-0.045	0.059	0.043	0.169	0.05	305.43	48.784	11.472	0.01	0.01	2.1221e+08	0.115	-0.0635	0.0262
1.0086	0.0479	1.0086	0	48.784	11.472	0.009	0.007	2.1221e+08	0	0	-0.045	0.059	0.043	0.169	0.05	305.43	48.784	11.472	0.01	0.01	2.1221e+08	0.115	-0.0635	0.0262
1.0086	0.0479	1.0086	0	48.784	11.472	0.009	0.007	2.1221e+08	0	0	-0.045	0.059	0.043	0.169	0.05	305.43	48.784	11.472	0.01	0.01	2.1221e+08	0.115	-0.0635	0.0262
1.0086	0.0479	1.0086	0	48.784	11.472	0.009	0.007	2.1221e+08	0	0	-0.045	0.059	0.043	0.169	0.05	305.43	48.784	11.472	0.01	0.01	2.1221e+08	0.115	-0.0635	0.0262
1.0086	0.0479	1.0086	0	48.784	11.472	0.009	0.007	2.1221e+08	0	0	-0.045	0.059	0.043	0.169	0.05	305.43	48.784	11.472	0.01	0.01	2.1221e+08	0.115	-0.0635	0.0262
1.0086	0.0479	1.0086	0	48.784	11.472	0.009	0.007	2.1221e+08	0	0	-0.045	0.059	0.043	0.169	0.05	305.43	48.784	11.472	0.01	0.01	2.1221e+08	0.115	-0.0635	0.0262
1.0086	0.0479	1.0086	0	48.784	11.472	0.009	0.007	2.1221e+08	0	0	-0.045	0.059	0.043	0.169	0.05	305.43	48.784	11.472	0.01	0.01	2.1221e+08	0.115	-0.0635	0.0262
1.0086	0.0479	1.0086	0	48.784	11.472	0.009	0.007	2.1221e+08	0	0	-0.045	0.059	0.043	0.169	0.05	305.43	48.784	11.472	0.01	0.01	2.1221e+08	0.115	-0.0635	0.0262
1.0086	0.0479	1.0086	0	48.784	11.472	0.009	0.007	2.1221e+08	0	0	-0.045	0.059	0.043	0.169	0.05	305.43	48.784	11.472	0.01	0.01	2.1221e+08	0.115	-0.0635	0.0262
1.0086	0.0479	1.0086	0	48.784	11.472	0.009	0.007	2.1221e+08	0	0	-0.045	0.059	0.043	0.169	0.05	305.43	48.784	11.472	0.01	0.01	2.1221e+08	0.115	-0.0635	0.0262
1.0086	0.0479	1.0086	0	48.784	11.472	0.009	0.007	2.1221e+08	0	0	-0.045	0.059	0.043	0.169	0.05	305.43	48.784	11.472	0.01	0.01	2.1221e+08	0.115	-0.0635	0.0262
1.0086	0.0479	1.0086	0	48.784	11.472	0.009	0.007	2.1221e+08	0	0	-0.045	0.059	0.043	0.169	0.05	305.43	48.784	11.472	0.01	0.01	2.1221e+08	0.115	-0.0635	0.0262
1.0086	0.0479	1.0086	0	48.784	11.472	0.009	0.007	2.1221e+08	0	0	-0.045	0.059	0.043	0.169	0.05	305.43	48.784	11.472	0.01	0.01	2.1221e+08	0.115	-0.0635	0.0262
1.0086	0.0479	1.0086	0	48.784	11.472	0.009	0.007	2.1221e+08	0	0	-0.045	0.059	0.043	0.169	0.05	305.43	48.784	11.472	0.01	0.01	2.1221e+08	0.115	-0.0635	0.0262
1.0086	0.0479	1.0086	0	48.784	11.472	0.009	0.007	2.1221e+08	0	0	-0.045	0.059	0.043	0.169	0.05	305.43	48.784	11.472	0.01	0.01	2.1221e+08	0.115	-0.0635	0.0262
1.0086	0.0479	1.0086	0	48.784	11.472	0.009	0.007	2.1221e+08	0	0	-0.045	0.059	0.043	0.169	0.05	305.43	48.784	11.472	0.01	0.01	2.1221e+08	0.115	-0.0635	0.0262
1.0086	0.0479	1.0086	0	48.784	11.472	0.009	0.007	2.1221e+08	0	0	-0.045	0.059	0.043	0.169	0.05	305.43	48.784	11.472	0.01	0.01	2.1221e+08	0.115	-0.0635	0.0262
1.0086	0.0479	1.0086	0	48.784	11.472	0.009	0.007	2.1221e+08	0	0	-0.045	0.059	0.043	0.169	0.05	305.43	48.784	11.472	0.01	0.01	2.1221e+08	0.115	-0.0635	0.0262
1.0086	0.0479	1.0086	0	48.784	11.472	0.009	0.007	2.1221e+08	0	0	-0.045	0.059	0.043	0.169	0.05	305.43	48.784	11.472	0.01	0.01	2.1221e+08	0.115	-0.0635	0.0262
1.0086	0.0479	1.0086	0	48.784	11.472	0.009	0.007	2.1221e+08	0	0	-0.045	0.059	0.043	0.169	0.05	305.43	48.784	11.472	0.01	0.01	2.1221e+08	0.115	-0.0635	0.0262
1.0086	0.0479	1.0086	0	48.784	11.472	0.009	0.007	2.1221e+08	0	0	-0.045	0.059	0.043	0.169	0.05	305.43	48.784	11.472	0.01	0.01	2.1221e+08	0.115	-0.0635	0.0262
1.0086	0.0479	1.0086	0	48.784	11.472	0.009	0.007	2.1221e+08	0	0	-0.045	0.059	0.043	0.169	0.05	305.43	48.784	11.472	0.01	0.01	2.1221e+08	0.115	-0.0635	0.0262
1.0086	0.0479	1.0086	0	48.784	11.472	0.009	0.007	2.1221e+08	0	0	-0.045	0.059	0.043	0.169	0.05	305.43	48.784	11.472	0.01	0.01	2.1221e+08	0.115	-0.0635	0.0262
0.9891	0.0458	0.9891	0	48.784	11.472	0.009	0.007	2.1221e+08	0	0	-0.045	0.059	0.043	0.169	0.05	305.43	48.784	11.472	0.01	0.01	2.1221e+08	0.1229	0.179	0.0339
0.9891	0.0458	0.9891	0	48.784	11.472	0.009	0.007	2.1221e+08	0	0	-0.045	0.059	0.043	0.169	0.05	305.43	48.784	11.472	0.01	0.01	2.1221e+08	0.1229	0.179	0.0339
0.9891	0.0458	0.9891	0	48.784	11.472	0.009	0.007	2.1221e+08	0	0	-0.045	0.059	0.043	0.169	0.05	305.43	48.784	11.472	0.01	0.01	2.1221e+08	0.1229	0.179	0.0339
0.9891	0.0458	0.9891	0	48.784	11.472	0.009	0.007	2.1221e+08	0	0	-0.045	0.059	0.043	0.169	0.05	305.43	48.784	11.472	0.01	0.01	2.1221e+08	0.1229	0.179	0.0339
0.9891	0.0458	0.9891	0	48.784	11.472	0.009	0.007	2.1221e+08	0	0	-0.045	0.059	0.043	0.169	0.05	305.43	48.784	11.472	0.01	0.01	2.1221e+08	0.1229	0.179	0.0339
0.9891	0.0458	0.9891	0	48.784	11.472	0.009	0.007	2.1221e+08	0	0	-0.045	0.059	0.043	0.169	0.05	305.43	48.784	11.472	0.01	0.01	2.1221e+08	0.1229	0.179	0.0339
0.9891	0.0458	0.9891	0	48.784	11.472	0.009	0.007	2.1221e+08	0	0	-0.045	0.059	0.043	0.169	0.05	305.43	48.784	11.472	0.01	0.01	2.1221e+08	0.1229	0.179	0.0339
0.9891	0.0458	0.9891	0	48.784	11.472	0.009	0.007	2.1221e+08	0	0	-0.045	0.059	0.043	0.169	0.05	305.43	48.784	11.472	0.01	0.01	2.1221e+08	0.1229	0.179	0.0339
0.9891	0.0458	0.9891	0	48.784	11.472	0.009	0.007	2.1221e+08	0	0	-0.045	0.059	0.043	0.169	0.05	305.43	48.784	11.472	0.01	0.01	2.1221e+08	0.1229	0.179	0.0339
0.9891	0.0458	0.9891	0	48.784	11.472	0.009	0.007	2.1221e+08	0	0	-0.045	0.059	0.043	0.169	0.05	305.43	48.784	11.472	0.01	0.01	2.1221e+08	0.1229	0.179	0.0339
0.9891	0.0458	0.9891	0	48.784	11.472	0.009	0.007	2.1221e+08	0	0	-0.045	0.059	0.043	0.169	0.05	305.43	48.784	11.472	0.01	0.01	2.1221e+08	0.1229	0.179	0.0339
0.9891	0.0458	0.9891	0	48.784	11.472	0.009	0.007	2.1221e+08	0	0	-0.045	0.059	0.043	0.169	0.05	305.43	48.784	11.472	0.01	0.01	2.1221e+08	0.1229	0.179	0.0339
0.9891	0.0458	0.9891	0	48.784	11.472	0.009	0.007	2.1221e+08	0	0	-0.045	0.059	0.043	0.169	0.05	305.43	48.784	11.472	0.01	0.01	2.1221e+08	0.1229	0.179	0.0339
0.9891	0.0458	0.9891	0	48.784	11.472	0.009	0.007	2.1221e+08	0	0	-0.045	0.059	0.043	0.169	0.05	305.43	48.784	11.472	0.01	0.01	2.1221e+08	0.1229	0.179	0.0339
0.9891	0.0458	0.9891	0	48.784	11.472	0.009	0.007	2.1221e+08	0	0	-0.045	0.059	0.043	0.169	0.05	305.43	48.784	11.472	0.01	0.01	2.1221e+08	0.1229	0.179	0.0339
0.9891	0.0458	0.9891	0	48.784	11.472	0.009	0.007	2.1221e+08	0	0	-0.045	0.059	0.043	0.169	0.05	305.43	48.784	11.472	0.01	0.01	2.1221e+08	0.1229	0.179	0.0339
0.9891	0.0458	0.9891	0	48.784	11.472	0.009	0.007	2.1221e+08	0	0	-0.045	0.059	0.043	0.169	0.05	305.43	48.784	11.472	0.01	0.01	2.1221e+08	0.1229	0.179	0.0339
0.9891	0.0458	0.9891	0	48.784	11.472	0.009	0.007	2.1221e+08	0	0	-0.045	0.059	0.043	0.169	0.05	305.43	48.784	11.472	0.01	0.01	2.1221e+08	0.1229	0.179	0.0339
0.9891	0.0458	0.9891	0	48.784	11.472	0.009	0.007	2.1221e+08	0	0	-0.045	0.059	0.043	0.169	0.05	305.43	48.784	11.472	0.01	0.01	2.1221e+08	0.1229	0.179	0.0339
0.9891	0.0458	0.9891	0	48.784	11.472	0.009	0.007	2.1221e+08	0	0	-0.045	0.059	0.043	0.169	0.05	305.43	48.784	11.472	0.01	0.01	2.1221e+08	0.1229	0.179	0.0339
0.9891	0.0458	0.9891	0	48.784	11.472	0.009	0.007	2.1221e+08	0	0	-0.045	0.059	0.043	0.169	0.05	305.43	48.784	11.472	0.01	0.01	2.1221e+08	0.1229	0.179	0.0339
0.9891	0.0458	0.9891	0	48.784	11.472	0.009	0.007	2.1221e+08	0	0	-0.045	0.059	0.043	0.169	0.05	305.43	48.784	11.472	0.01	0.01	2.1221e+08	0.1229	0.179	0.0339
0.9891	0.0458	0.9891	0	48.784	11.472	0.009	0.007	2.1221e+08	0	0	-0.045	0.059	0.043	0.169	0.05	305.43	48.784	11.472	0.01	0.01	2.1221e+08	0.1229	0.179	0.0339
0.9891	0.0458	0.9891	0	48.784	11.472	0.009	0.007	2.1221e+08	0	0	-0.045	0.059	0.043	0.169	0.05	305.43	48.784	11.472	0.01	0.01	2.1221e+08	0.1229	0.179	0.0339
0.9891	0.0458	0.9891	0	48.784	11.472	0.009	0.007	2.1221e+08	0	0	-0.045	0.059	0.043	0.169	0.05	305.43	48.784	11.472	0.01	0.01	2.1221e+08	0.1229	0.179	0.0339
0.9891	0.0458	0.9891	0	48.784	11.472	0.009	0.007	2.1221e+08	0	0	-0.045	0.059	0.043	0.169	0.05	305.43	48.784	11.472	0.01	0.01	2.1221e+08	0.1229	0.179	0.0339
0.9891	0.0458	0.9891	0	48.784	11.472	0.009	0.007	2.1221e+08	0	0	-0.045	0.059	0.043	0.169	0.05	305.43	48.784	11.472	0.01	0.01	2.1221e+08	0.1229	0.179	0.0339
0.9891	0.0458	0.9891	0	48.784	11.472	0.009	0.007	2.1221e+08	0	0	-0.045	0.059	0.043	0.169	0.05	305.43	48.784	11.472	0.01	0.01	2.1221e+08	0.1229	0.179	0.0339
0.9891	0.0458	0.9891	0	48.784	11.472	0.009	0.007	2.1221e+08	0	0	-0.045	0.059	0.043	0.169	0.05	305.43	48.784	11.472	0.01	0.01	2.1221e+08	0.1229	0.179	0.0339
0.9891	0.0458	0.9891	0	48.784	11.472	0.009	0.007	2.1221e+08	0	0	-0.045	0.059	0.043	0.169	0.05	305.43	48.784	11.472	0.01	0.01	2.1221e+08	0.1229	0.179	0.0339
0.9891	0.0458	0.9891	0	48.784	11.472	0.009	0.007	2.1221e+08	0	0	-0.045	0.059	0.043	0.169	0.05	305.43	48.784	11.472	0.01	0.01	2.1221e+08	0.1229	0.179	0.0339
0.9891	0.0458	0.9891	0	48.784	11.472	0.009	0.007	2.1221e+08	0	0	-0.045	0.059	0.043	0.169	0.05	305.43	48.784	11.472	0.01	0.01	2.1221e+08	0.1229	0.179	0.0339
0.9891	0.0458	0.9891	0	48.784	11.472	0.009	0.007	2.1221e+08	0	0	-0.045	0.059	0.043	0.169	0.05	305.43	48.784	11.472	0.01	0.01	2.1221e+08	0.1229	0.179	0.0339
0.9891	0.0458	0.9891	0	48.784	11.472	0.009	0.007	2.1221e+08	0	0	-0.045	0.059	0.043	0.169	0.05	305.43	48.784	11.472	0.01	0.01	2.1221e+08	0.1229	0.179	0.0339
0.9891	0.0458	0.9891	0	48.784	11.472	0.009	0.007	2.1221e+08	0	0	-0.045	0.059	0.043	0.169	0.05	305.43	48.784	11.472	0.01	0.01	2.1221e+08	0.1229	0.179	0.0339
0.9891	0.0458	0.9891	0	48.784	11.472	0.009	0.007	2.1221e+08	0	0	-0.045	0.059	0.043	0.169	0.05	305.43	48.784	11.472	0.01	0.01	2.1221e+08	0.1229	0.179	0.0339
0.9891	0.0458	0.9891	0	48.784	11.472	0.009	0.007	2.1221e+08	0	0	-0.045	0.059	0.043	0.169	0.05	305.43	48.784	11.472	0.01	0.01	2.1221e+08	0.1229	0.179	0.0339
0.9891	0.0458	0.9891	0	48.784	11.472	0.009	0.007	2.1221e+08	0	0	-0.045	0.059	0.043	0.169	0.05	305.43	48.784	11.472	0.01	0.01	2.1221e+08	0.1229	0.179	0.0339
0.9891	0.0458	0.9891	0	48.784	11.472	0.009	0.007	2.1221e+08	0	0	-0.045	0.059	0.043	0.169	0.05	305.43	48.784	11.472	0.01	0.01	2.1221e+08	0.1229	0.179	0.0339
0.9891	0.0458	0.9891	0	48.784	11.472	0.009	0.007	2.1221e+08	0	0	-0.045	0.059	0.043	0.169	0.05	305.43	48.784	11.472	0.01	0.01	2.1221e+08	0.1229	0.179	0.0339
0.9891	0.0458	0.9891	0	48.784	11.472	0.009	0.007	2.1221e+08	0	0	-0.045	0.059	0.043	0.169	0.05	305.43	48.784	11.472	0.01	0.01	2.1221e+08	0.1229	0.179	0.0339
0.9891	0.0458	0.9891	0	48.784	11.472	0.009	0.007	2.1221e+08	0	0	-0.045	0.059	0.043	0.169	0.05	305.43	48.784	11.472	0.01	0.01	2.1221e+08	0.1229	0.179	0.0339
0.9891	0.0458	0.9891	0	48.784	11.472	0.009	0.007	2.1221e+08	0	0	-0.045	0.059	0.043	0.169	0.05	305.43	48.784	11.472	0.01	0.01	2.1221e+08	0.1229	0.179	0.0339
0.9891	0.0458	0.9891	0	48.784	11.472	0.009	0.007	2.1221e+08	0	0	-0.045	0.059	0.043	0.169	0.05	305.43	48.784	11.472	0.01	0.01	2.1221e+08	0.1229	0.179	0.0339
0.9891	0.0458	0.9891	0	48.784	11.472	0.009	0.007	2.1221e+08	0	0	-0.045	0.059	0.043	0.169	0.05	305.43	48.784	11.472	0.01	0.01	2.1221e+08	0.1229	0.179	0.0339
0.9891	0.0458	0.9891	0	48.784	11.472	0.009	0.007	2.1221e+08	0	0	-0.045	0.059	0.043	0.169	0.05	305.43	48.784	11.472	0.01	0.01	2.1221e+08	0.1229	0.179	0.0339
0.9891	0.0458	0.9891	0	48.784	11.472	0.009	0.007	2.1221e+08	0	0	-0.045	0.059	0.043	0.169	0.05	305.43	48.784	11.472	0.01	0.01	2.1221e+08	0.1229	0.179	0.0339
0.9891	0.0458	0.9891	0	48.784	11.472	0.009	0.007	2.1221e+08	0	0	-0.045	0.059	0.043	0.169	0.05	305.43	48.784	11.472	0.01	0.01	2.1221e+08	0.1229	0.179	0.0339
0.9891	0.0458	0.9891	0	48.784	11.472	0.009	0.007	2.1221e+08	0	0	-0.045	0.059	0.043	0.169	0.05	305.43	48.784	11.472	0.01	0.01	2.1221e+08	0.1229	0.179	0.0339
0.9891	0.0458	0.9891	0	48.784	11.472	0.009	0.007	2.1221e+08	0	0	-0.045	0.059	0.043	0.169	0.05	305.43	48.784	11.472	0.01	0.01	2.1221e+08	0.1229	0.179	0.0339
1.0047	0.0558	1.0047	0	48.784	11.472	0.009	0.007	2.1221e+08	0	0	-0.045	0.059	0.043	0.169	0.05	305.43	48.784	11.472	0.01	0.01	2.1221e+08	0.12	-0.0014	-0.0002
1.0047	0.0558	1.0047	0	48.784	11.472	0.009	0.007	2.1221e+08	0	0	-0.045	0.059	0.043	0.169	0.05	305.43	48.784	11.472	0.01	0.01	2.1221e+08	0.12	-0.0014	-0.0002
1.0047	0.0558	1.0047	0	48.784	11.472	0.009	0.007	2.1221e+08	0	0	-0.045	0.059	0.043	0.169	0.05	305.43	48.784	11.472	0.01	0.01	2.1221e+08	0.12	-0.0014	-0.0002
1.0047	0.0558	1.0047	0	48.784	11.472	0.009	0.007	2.1221e+08	0	0	-0.045	0.059	0.043	0.169	0.05	305.43	48.784	11.472	0.01	0.01	2.1221e+08	0.12	-0.0014	-0.0002
1.0047	0.0558	1.0047	0	48.784	11.472	0.009	0.007	2.1221e+08	0	0	-0.045	0.059	0.043	0.169	0.05	305.43	48.784	11.472	0.01	0.01	2.1221e+08	0.12	-0.0014	-0.0002
1.0047	0.0558	1.0047	0	48.784	11.472	0.009	0.007	2.1221e+08	0	0	-0.045	0.059	0.043	0.169	0.05	305.43	48.784	11.472	0.01	0.01	2.1221e+08	0.12	-0.0014	-0.0002
1.0047	0.0558	1.0047	0	48.784	11.472	0.009	0.007	2.1221e+08	0	0	-0.045	0.059	0.043	0.169	0.05	305.43	48.784	11.472	0.01	0.01	2.1221e+08	0.12	-0.0014	-0.0002
1.0047	0.0558	1.0047	0	48.784	11.472	0.009	0.007	2.1221e+08	0	0	-0.045	0.059	0.043	0.169	0.05	305.43	48.784	11.472	0.01	0.01	2.1221e+08	0.12	-0.0014	-0.0002
1.0047	0.0558	1.0047	0	48.784	11.472	0.009	0.007	2.1221e+08	0	0	-0.045	0.059	0.043	0.169	0.05	305.43	48.784	11.472	0.01	0.01	2.1221e+08	0.12	-0.0014	-0.0002
1.0047	0.0558	1.0047	0	48.784	11.472	0.009	0.007	2.1221e+08	0	0	-0.045	0.059	0.043	0.169	0.05	305.43	48.784	11.472	0.01	0.01	2.1221e+08	0.12	-0.0014	-0.0002
1.0047	0.0558	1.0047	0	48.784	11.472	0.009	0.007	2.1221e+08	0	0	-0.045	0.059	0.043	0.169	0.05	305.43	48.784	11.472	0.01	0.01	2.1221e+08	0.12	-0.0014	-0.0002
1.0047	0.0558	1.0047	0	48.784	11.472	0.009	0.007	2.1221e+08	0	0	-0.045	0.059	0.043	0.169	0.05	305.43	48.784	11.472	0.01	0.01	2.1221e+08	0.12	-0.0014	-0.0002
1.0047	0.0558	1.0047	0	48.784	11.472	0.009	0.007	2.1221e+08	0	0	-0.045	0.059	0.043	0.169	0.05	305.43	48.784	11.472	0.01	0.01	2.1221e+08	0.12	-0.0014	-0.0002
1.0047	0.0558	1.0047	0	48.784	11.472	0.009	0.007	2.1221e+08	0	0	-0.045	0.059	0.043	0.169	0.05	305.43	48.784	11.472	0.01	0.01	2.1221e+08	0.12	-0.0014	-0.0002
1.0047	0.0558	1.0047	0	48.784	11.472	0.009	0.007	2.1221e+08	0	0	-0.045	0.059	0.043	0.169	0.05	305.43	48.784	11.472	0.01	0.01	2.1221e+08	0.12	-0.0014	-0.0002
1.0047	0.0558	1.0047	0	48.784	11.472	0.009	0.007	2.1221e+08	0	0	-0.045	0.059	0.043	0.169	0.05	305.43	48.784	11.472	0.01	0.01	2.1221e+08	0.12	-0.0014	-0.0002
1.0047	0.0558	1.0047	0	48.784	11.472	0.009	0.007	2.1221e+08	0	0	-0.045	0.059	0.043	0.169	0.05	305.43	48.784	11.472	0.01	0.01	2.1221e+08	0.12	-0.0014	-0.0002
1.0047	0.0558	1.0047	0	48.784	11.472	0.009	0.007	2.1221e+08	0	0	-0.045	0.059	0.043	0.169	0.05	305.43	48.784	11.472	0.01	0.01	2.1221e+08	0.12	-0.0014	-0.0002
1.0047	0.0558	1.0047	0	48.784	11.472	0.009	0.007	2.1221e+08	0	0	-0.045	0.059	0.043	0.169	0.05	305.43	48.784	11.472	0.01	0.01	2.1221e+08	0.12	-0.0014	-0.0002
1.0047	0.0558	1.0047	0	48.784	11.472	0.009	0.007	2.1221e+08	0	0	-0.045	0.059	0.043	0.169	0.05	305.43	48.784	11.472	0.01	0.01	2.1221e+08	0.12	-0.0014	-0.0002
1.0047	0.0558	1.0047	0	48.784	11.472	0.009	0.007	2.1221e+08	0	0	-0.045	0.059	0.043	0.169	0.05	305.43	48.784	11.472	0.01	0.01	2.1221e+08	0.12	-0.0014	-0.0002
1.0047	0.0558	1.0047	0	48.784	11.472	0.009	0.007	2.1221e+08	0	0	-0.045	0.059	0.043	0.169	0.05	305.43	48.784	11.472	0.01	0.01	2.1221e+08	0.12	-0.0014	-0.0002
1.0047	0.0558	1.0047	0	48.784	11.472	0.009	0.007	2.1221e+08	0	0	-0.045	0.059	0.043	0.169	0.05	305.43	48.784	11.472	0.01	0.01	2.1221e+08	0.12	-0.0014	-0.0002
1.0047	0.0558	1.0047	0	48.784	11.472	0.009	0.007	2.1221e+08	0	0	-0.045	0.059	0.043	0.169	0.05	305.43	48.784	11.472	0.01	0.01	2.1221e+08	0.12	-0.0014	-0.0002
1.0047	0.0558	1.0047	0	48.784	11.472	0.009	0.007	2.1221e+08	0	0	-0.045	0.059	0.043	0.169	0.05	305.43	48.784	11.472	0.01	0.01	2.1221e+08	0.12	-0.0014	-0.0002
1.0047	0.0558	1.0047	0	48.784	11.472	0.009	0.007	2.1221e+08	0	0	-0.045	0.059	0.043	0.169	0.05	305.43	48.784	11.472	0.01	0.01	2.1221e+08	0.12	-0.0014	-0.0002
1.0047	0.0558	1.0047	0	48.784	11.472	0.009	0.007	2.1221e+08	0	0	-0.045	0.059	0.043	0.169	0.05	305.43	48.784	11.472	0.01	0.01	2.1221e+08	0.12	-0.0014	-0.0002
1.0047	0.0558	1.0047	0	48.784	11.472	0.009	0.007	2.1221e+08	0	0	-0.045	0.059	0.043	0.169	0.05	305.43	48.784	11.472	0.01	0.01	2.1221e+08	0.12	-0.0014	-0.0002
1.0047	0.0558	1.0047	0	48.784	11.472	0.009	0.007	2.1221e+08	0	0	-0.045	0.059	0.043	0.169	0.05	305.43	48.784	11.472	0.01	0.01	2.1221e+08	0.12	-0.0014	-0.0002
1.0047	0.0558	1.0047	0	48.784	11.472	0.009	0.007	2.1221e+08	0	0	-0.045	0.059	0.043	0.169	0.05	305.43	48.784	11.472	0.01	0.01	2.1221e+08	0.12	-0.0014	-0.0002
1.0047	0.0558	1.0047	0	48.784	11.472	0.009	0.007	2.1221e+08	0	0	-0.045	0.059	0.043	0.169	0.05	305.43	48.784	11.472	0.01	0.01	2.1221e+08	0.12	-0.0014	-0.0002
1.0047	0.0558	1.0047	0	48.784	11.472	0.009	0.007	2.1221e+08	0	0	-0.045	0.059	0.043	0.169	0.05	305.43	48.784	11.472	0.01	0.01	2.1221e+08	0.12	-0.0014	-0.0002
1.0047	0.0558	1.0047	0	48.784	11.472	0.009	0.007	2.1221e+08	0	0	-0.045	0.059	0.043	0.169	0.05	305.43	48.784	11.472	0.01	0.01	2.1221e+08	0.12	-0.0014	-0.0002
1.0047	0.0558	1.0047	0	48.784	11.472	0.009	0.007	2.1221e+08	0	0	-0.045	0.059	0.043	0.169	0.05	305.43	48.784	11.472	0.01	0.01	2.1221e+08	0.12	-0.0014	-0.0002
1.0047	0.0558	1.0047	0	48.784	11.472	0.009	0.007	2.1221e+08	0	0	-0.045	0.059	0.043	0.169	0.05	305.43	48.784	11.472	0.01	0.01	2.1221e+08	0.12	-0.0014	-0.0002
1.0047	0.0558	1.0047	0	48.784	11.472	0.009	0.007	2.1221e+08	0	0	-0.045	0.059	0.043	0.169	0.05	305.43	48.784	11.472	0.01	0.01	2.1221e+08	0.12	-0.0014	-0.0002
1.0047	0.0558	1.0047	0	48.784	11.472	0.009	0.007	2.1221e+08	0	0	-0.045	0.059	0.043	0.169	0.05	305.43	48.784	11.472	0.01	0.01	2.1221e+08	0.12	-0.0014	-0.0002
1.0047	0.0558	1.0047	0	48.784	11.472	0.009	0.007	2.1221e+08	0	0	-0.045	0.059	0.043	0.169	0.05	305.43	48.784	11.472	0.01	0.01	2.1221e+08	0.12	-0.0014	-0.0002
1.0047	0.0558	1.0047	0	48.784	11.472	0.009	0.007	2.1221e+08	0	0	-0.045	0.059	0.043	0.169	0.05	305.43	48.784	11.472	0.01	0.01	2.1221e+08	0.12	-0.0014	-0.0002
1.0047	0.0558	1.0047	0	48.784	11.472	0.009	0.007	2.1221e+08	0	0	-0.045	0.059	0.043	0.169	0.05	305.43	48.784	11.472	0.01	0.01	2.1221e+08	0.12	-0.0014	-0.0002
1.0047	0.0558	1.0047	0	48.784	11.472	0.009	0.007	2.1221e+08	0	0	-0.045	0.059	0.043	0.169	0.05	305.43	48.784	11.472	0.01	0.01	2.1221e+08	0.12	-0.0014	-0.0002
1.0047	0.0558	1.0047	0	48.784	11.472	0.009	0.007	2.1221e+08	0	0	-0.045	0.059	0.043	0.169	0.05	305.43	48.784	11.472	0.01	0.01	2.1221e+08	0.12	-0.0014	-0.0002
1.0047	0.0558	1.0047	0	48.784	11.472	0.009	0.007	2.1221e+08	0	0	-0.045	0.059	0.043	0.169	0.05	305.43	48.784	11.472	0.01	0.01	2.1221e+08	0.12	-0.0014	-0.0002
1.0047	0.0558	1.0047	0	48.784	11.472	0.009	0.007	2.1221e+08	0	0	-0.045	0.059	0.043	0.169	0.05	305.43	48.784	11.472	0.01	0.01	2.1221e+08	0.12	-0.0014	-0.0002
1.0047	0.0558	1.0047	0	48.784	11.472	0.009	0.007	2.1221e+08	0	0	-0.045	0.059	0.043	0.169	0.05	305.43	48.784	11.472	0.01	0.01	2.1221e+08	0.12	-0.0014	-0.0002
1.0047	0.0558	1.0047	0	48.784	11.472	0.009	0.007	2.1221e+08	0	0	-0.045	0.059	0.043	0.169	0.05	305.43	48.784	11.472	0.01	0.01	2.1221e+08	0.12	-0.0014	-0.0002
1.0047	0.0558	1.0047	0	48.784	11.472	0.009	0.007	2.1221e+08	0	0	-0.045	0.059	0.043	0.169	0.05	305.43	48.784	11.472	0.01	0.01	2.1221e+08	0.12	-0.0014	-0.0002
1.0047	0.0558	1.0047	0	48.784	11.472	0.009	0.007	2.1221e+08	0	0	-0.045	0.059	0.043	0.169	0.05	305.43	48.784	11.472	0.01	0.01	2.1221e+08	0.12	-0.0014	-0.0002
1.0047	0.0558	1.0047	0	48.784	11.472	0.009	0.007	2.1221e+08	0	0	-0.045	0.059	0.043	0.169	0.05	305.43	48.784	11.472	0.01	0.01	2.1221e+08	0.12	-0.0014	-0.0002
1.0047	0.0558	1.0047	0	48.784	11.472	0.009	0.007	2.1221e+08	0	0	-0.045	0.059	0.043	0.169	0.05	305.43	48.784	11.472	0.01	0.01	2.1221e+08	0.12	-0.0014	-0.0002
0.9846	0.048	0.9846	0	48.784	11.472	0.009	0.007	2.1221e+08	0	-0.02	0.05	0.062	0.045	0.176	0.05	305.43	48.784	11.472	0.01	0.01	2.1221e+08	0.1721	0.1611	0.0011
0.9846	0.048	0.9846	0	48.784	11.472	0.009	0.007	2.1221e+08	0	-0.02	0.05	0.062	0.045	0.176	0.05	305.43	48.784	11.472	0.01	0.01	2.1221e+08	0.1721	0.1611	0.0011
0.9846	0.048	0.9846	0	48.784	11.472	0.009	0.007	2.1221e+08	0	-0.02	0.05	0.062	0.045	0.176	0.05	305.43	48.784	11.472	0.01	0.01	2.1221e+08	0.1721	0.1611	0.0011
0.9846	0.048	0.9846	0	48.784	11.472	0.009	0.007	2.1221e+08	0	-0.02	0.05	0.062	0.045	0.176	0.05	305.43	48.784	11.472	0.01	0.01	2.1221e+08	0.1721	0.1611	0.0011
0.9846	0.048	0.9846	0	48.784	11.472	0.009	0.007	2.1221e+08	0	-0.02	0.05	0.062	0.045	0.176	0.05	305.43	48.784	11.472	0.01	0.01	2.1221e+08	0.1721	0.1611	0.0011
0.9846	0.048	0.9846	0	48.784	11.472	0.009	0.007	2.1221e+08	0	-0.02	0.05	0.062	0.045	0.176	0.05	305.43	48.784	11.472	0.01	0.01	2.1221e+08	0.1721	0.1611	0.0011
0.9846	0.048	0.9846	0	48.784	11.472	0.009	0.007	2.1221e+08	0	-0.02	0.05	0.062	0.045	0.176	0.05	305.43	48.784	11.472	0.01	0.01	2.1221e+08	0.1721	0.1611	0.0011
0.9846	0.048	0.9846	0	48.784	11.472	0.009	0.007	2.1221e+08	0	-0.02	0.05	0.062	0.045	0.176	0.05	305.43	48.784	11.472	0.01	0.01	2.1221e+08	0.1721	0.1611	0.0011
0.9846	0.048	0.9846	0	48.784	11.472	0.009	0.007	2.1221e+08	0	-0.02	0.05	0.062	0.045	0.176	0.05	305.43	48.784	11.472	0.01	0.01	2.1221e+08	0.1721	0.1611	0.0011
0.9846	0.048	0.9846	0	48.784	11.472	0.009	0.007	2.1221e+08	0	-0.02	0.05	0.062	0.045	0.176	0.05	305.43	48.784	11.472	0.01	0.01	2.1221e+08	0.1721	0.1611	0.0011
0.9846	0.048	0.9846	0	48.784	11.472	0.009	0.007	2.1221e+08	0	-0.02	0.05	0.062	0.045	0.176	0.05	305.43	48.784	11.472	0.01	0.01	2.1221e+08	0.1721	0.1611	0.0011
0.9846	0.048	0.9846	0	48.784	11.472	0.009	0.007	2.1221e+08	0	-0.02	0.05	0.062	0.045	0.176	0.05	305.43	48.784	11.472	0.01	0.01	2.1221e+08	0.1721	0.1611	0.0011
0.9846	0.048	0.9846	0	48.784	11.472	0.009	0.007	2.1221e+08	0	-0.02	0.05	0.062	0.045	0.176	0.05	305.43	48.784	11.472	0.01	0.01	2.1221e+08	0.1721	0.1611	0.0011
0.9846	0.048	0.9846	0	48.784	11.472	0.009	0.007	2.1221e+08	0	-0.02	0.05	0.062	0.045	0.176	0.05	305.43	48.784	11.472	0.01	0.01	2.1221e+08	0.1721	0.1611	0.0011
0.9846	0.048	0.9846	0	48.784	11.472	0.009	0.007	2.1221e+08	0	-0.02	0.05	0.062	0.045	0.176	0.05	305.43	48.784	11.472	0.01	0.01	2.1221e+08	0.1721	0.1611	0.0011
0.9846	0.048	0.9846	0	48.784	11.472	0.009	0.007	2.1221e+08	0	-0.02	0.05	0.062	0.045	0.176	0.05	305.43	48.784	11.472	0.01	0.01	2.1221e+08	0.1721	0.1611	0.0011
0.9846	0.048	0.9846	0	48.784	11.472	0.009	0.007	2.1221e+08	0	-0.02	0.05	0.062	0.045	0.176	0.05	305.43	48.784	11.472	0.01	0.01	2.1221e+08	0.1721	0.1611	0.0011
0.9846	0.048	0.9846	0	48.784	11.472	0.009	0.007	2.1221e+08	0	-0.02	0.05	0.062	0.045	0.176	0.05	305.43	48.784	11.472	0.01	0.01	2.1221e+08	0.1721	0.1611	0.0011
0.9846	0.048	0.9846	0	48.784	11.472	0.009	0.007	2.1221e+08	0	-0.02	0.05	0.062	0.045	0.176	0.05	305.43	48.784	11.472	0.01	0.01	2.1221e+08	0.1721	0.1611	0.0011
0.9846	0.048	0.9846	0	48.784	11.472	0.009	0.007	2.1221e+08	0	-0.02	0.05	0.062	0.045	0.176	0.05	305.43	48.784	11.472	0.01	0.01	2.1221e+08	0.1721	0.1611	0.0011
0.9846	0.048	0.9846	0	48.784	11.472	0.009	0.007	2.1221e+08	0	-0.02	0.05	0.062	0.045	0.176	0.05	305.43	48.784	11.472	0.01	0.01	2.1221e+08	0.1721	0.1611	0.0011
0.9846	0.048	0.9846	0	48.784	11.472	0.009	0.007	2.1221e+08	0	-0.02	0.05	0.062	0.045	0.176	0.05	305.43	48.784	11.472	0.01	0.01	2.1221e+08	0.1721	0.1611	0.0011
0.9846	0.048	0.9846	0	48.784	11.472	0.009	0.007	2.1221e+08	0	-0.02	0.05	0.062	0.045	0.176	0.05	305.43	48.784	11.472	0.01	0.01	2.1221e+08	0.1721	0.1611	0.0011
0.9846	0.048	0.9846	0	48.784	11.472	0.009	0.007	2.1221e+08	0	-0.02	0.05	0.062	0.045	0.176	0.05	305.43	48.784	11.472	0.01	0.01	2.1221e+08	0.1721	0.1611	0.0011
0.9846	0.048	0.9846	0	48.784	11.472	0.009	0.007	2.1221e+08	0	-0.02	0.05	0.062	0.045	0.176	0.05	305.43	48.784	11.472	0.01	0.01	2.1221e+08	0.1721	0.1611	0.0011
0.9846	0.048	0.9846	0	48.784	11.472	0.009	0.007	2.1221e+08	0	-0.02	0.05	0.062	0.045	0.176	0.05	305.43	48.784	11.472	0.01	0.01	2.1221e+08	0.1721	0.1611	0.0011
0.9846	0.048	0.9846	0	48.784	11.472	0.009	0.007	2.1221e+08	0	-0.02	0.05	0.062	0.045	0.176	0.05	305.43	48.784	11.472	0.01	0.01	2.1221e+08	0.1721	0.1611	0.0011
0.9846	0.048	0.9846	0	48.784	11.472	0.009	0.007	2.1221e+08	0	-0.02	0.05	0.062	0.045	0.176	0.05	305.43	48.784	11.472	0.01	0.01	2.1221e+08	0.1721	0.1611	0.0011
0.9846	0.048	0.9846	0	48.784	11.472	0.009	0.007	2.1221e+08	0	-0.02	0.05	0.062	0.045	0.176	0.05	305.43	48.784	11.472	0.01	0.01	2.1221e+08	0.1721	0.1611	0.0011
0.9846	0.048	0.9846	0	48.784	11.472	0.009	0.007	2.1221e+08	0	-0.02	0.05	0.062	0.045	0.176	0.05	305.43	48.784	11.472	0.01	0.01	2.1221e+08	0.1721	0.1611	0.0011
0.9846	0.048	0.9846	0	48.784	11.472	0.009	0.007	2.1221e+08	0	-0.02	0.05	0.062	0.045	0.176	0.05	305.43	48.784	11.472	0.01	0.01	2.1221e+08	0.1721	0.1611	0.0011
0.9846	0.048	0.9846	0	48.784	11.472	0.009	0.007	2.1221e+08	0	-0.02	0.05	0.062	0.045	0.176	0.05	305.43	48.784	11.472	0.01	0.01	2.1221e+08	0.1721	0.1611	0.0011
0.9846	0.048	0.9846	0	48.784	11.472	0.009	0.007	2.1221e+08	0	-0.02	0.05	0.062	0.045	0.176	0.05	305.43	48.784	11.472	0.01	0.01	2.1221e+08	0.1721	0.1611	0.0011
0.9846	0.048	0.9846	0	48.784	11.472	0.009	0.007	2.1221e+08	0	-0.02	0.05	0.062	0.045	0.176	0.05	305.43	48.784	11.472	0.01	0.01	2.1221e+08	0.1721	0.1611	0.0011
0.9846	0.048	0.9846	0	48.784	11.472	0.009	0.007	2.1221e+08	0	-0.02	0.05	0.062	0.045	0.176	0.05	305.43	48.784	11.472	0.01	0.01	2.1221e+08	0.1721	0.1611	0.0011
0.9846	0.048	0.9846	0	48.784	11.472	0.009	0.007	2.1221e+08	0	-0.02	0.05	0.062	0.045	0.176	0.05	305.43	48.784	11.472	0.01	0.01	2.1221e+08	0.1721	0.1611	0.0011
0.9846	0.048	0.9846	0	48.784	11.472	0.009	0.007	2.1221e+08	0	-0.02	0.05	0.062	0.045	0.176	0.05	305.43	48.784	11.472	0.01	0.01	2.1221e+08	0.1721	0.1611	0.0011
0.9846	0.048	0.9846	0	48.784	11.472	0.009	0.007	2.1221e+08	0	-0.02	0.05	0.062	0.045	0.176	0.05	305.43	48.784	11.472	0.01	0.01	2.1221e+08	0.1721	0.1611	0.0011
0.9846	0.048	0.9846	0	48.784	11.472	0.009	0.007	2.1221e+08	0	-0.02	0.05	0.062	0.045	0.176	0.05	305.43	48.784	11.472	0.01	0.01	2.1221e+08	0.1721	0.1611	0.0011
0.9846	0.048	0.9846	0	48.784	11.472	0.009	0.007	2.1221e+08	0	-0.02	0.05	0.062	0.045	0.176	0.05	305.43	48.784	11.472	0.01	0.01	2.1221e+08	0.1721	0.1611	0.0011
0.9846	0.048	0.9846	0	48.784	11.472	0.009	0.007	2.1221e+08	0	-0.02	0.05	0.062	0.045	0.176	0.05	305.43	48.784	11.472	0.01	0.01	2.1221e+08	0.1721	0.1611	0.0011
0.9846	0.048	0.9846	0	48.784	11.472	0.009	0.007	2.1221e+08	0	-0.02	0.05	0.062	0.045	0.176	0.05	305.43	48.784	11.472	0.01	0.01	2.1221e+08	0.1721	0.1611	0.0011
0.9846	0.048	0.9846	0	48.784	11.472	0.009	0.007	2.1221e+08	0	-0.02	0.05	0.062	0.045	0.176	0.05	305.43	48.784	11.472	0.01	0.01	2.1221e+08	0.1721	0.1611	0.0011
0.9846	0.048	0.9846	0	48.784	11.472	0.009	0.007	2.1221e+08	0	-0.02	0.05	0.062	0.045	0.176	0.05	305.43	48.784	11.472	0.01	0.01	2.1221e+08	0.1721	0.1611	0.0011
0.9846	0.048	0.9846	0	48.784	11.472	0.009	0.007	2.1221e+08	0	-0.02	0.05	0.062	0.045	0.176	0.05	305.43	48.784	11.472	0.01	0.01	2.1221e+08	0.1721	0.1611	0.0011
0.9846	0.048	0.9846	0	48.784	11.472	0.009	0.007	2.1221e+08	0	-0.02	0.05	0.062	0.045	0.176	0.05	305.43	48.784	11.472	0.01	0.01	2.1221e+08	0.1721	0.1611	0.0011
0.9846	0.048	0.9846	0	48.784	11.472	0.009	0.007	2.1221e+08	0	-0.02	0.05	0.062	0.045	0.176	0.05	305.43	48.784	11.472	0.01	0.01	2.1221e+08	0.1721	0.1611	0.0011
0.9846	0.048	0.9846	0	48.784	11.472	0.009	0.007	2.1221e+08	0	-0.02	0.05	0.062	0.045	0.176	0.05	305.43	48.784	11.472	0.01	0.01	2.1221e+08	0.1721	0.1611	0.0011
0.9846	0.048	0.9846	0	48.784	11.472	0.009	0.007	2.1221e+08	0	-0.02	0.05	0.062	0.045	0.176	0.05	305.43	48.784	11.472	0.01	0.01	2.1221e+08	0.1721	0.1611	0.0011
0.9846	0.048	0.9846	0	48.784	11.472	0.009	0.007	2.1221e+08	0	-0.02	0.05	0.062	0.045	0.176	0.05	305.43	48.784	11.472	0.01	0.01	2.1221e+08	0.1721	0.1611	0.0011
0.9903	0.0601	0.9903	0	48.784	11.472	0.009	0.007	2.1221e+08	0	-0.02	0.05	0.062	0.045	0.176	0.05	305.43	48.784	11.472	0.01	0.01	2.1221e+08	0.0696	0.1252	0.0092
0.9903	0.0601	0.9903	0	48.784	11.472	0.009	0.007	2.1221e+08	0	-0.02	0.05	0.062	0.045	0.176	0.05	305.43	48.784	11.472	0.01	0.01	2.1221e+08	0.0696	0.1252	0.0092
0.9903	0.0601	0.9903	0	48.784	11.472	0.009	0.007	2.1221e+08	0	-0.02	0.05	0.062	0.045	0.176	0.05	305.43	48.784	11.472	0.01	0.01	2.1221e+08	0.0696	0.1252	0.0092
0.9903	0.0601	0.9903	0	48.784	11.472	0.009	0.007	2.1221e+08	0	-0.02	0.05	0.062	0.045	0.176	0.05	305.43	48.784	11.472	0.01	0.01	2.1221e+08	0.0696	0.1252	0.0092
0.9903	0.0601	0.9903	0	48.784	11.472	0.009	0.007	2.1221e+08	0	-0.02	0.05	0.062	0.045	0.176	0.05	305.43	48.784	11.472	0.01	0.01	2.1221e+08	0.0696	0.1252	0.0092
0.9903	0.0601	0.9903	0	48.784	11.472	0.009	0.007	2.1221e+08	0	-0.02	0.05	0.062	0.045	0.176	0.05	305.43	48.784	11.472	0.01	0.01	2.1221e+08	0.0696	0.1252	0.0092
0.9903	0.0601	0.9903	0	48.784	11.472	0.009	0.007	2.1221e+08	0	-0.02	0.05	0.062	0.045	0.176	0.05	305.43	48.784	11.472	0.01	0.01	2.1221e+08	0.0696	0.1252	0.0092
0.9903	0.0601	0.9903	0	48.784	11.472	0.009	0.007	2.1221e+08	0	-0.02	0.05	0.062	0.045	0.176	0.05	305.43	48.784	11.472	0.01	0.01	2.1221e+08	0.0696	0.1252	0.0092
0.9903	0.0601	0.9903	0	48.784	11.472	0.009	0.007	2.1221e+08	0	-0.02	0.05	0.062	0.045	0.176	0.05	305.43	48.784	11.472	0.01	0.01	2.1221e+08	0.0696	0.1252	0.0092
0.9903	0.0601	0.9903	0	48.784	11.472	0.009	0.007	2.1221e+08	0	-0.02	0.05	0.062	0.045	0.176	0.05	305.43	48.784	11.472	0.01	0.01	2.1221e+08	0.0696	0.1252	0.0092
0.9903	0.0601	0.9903	0	48.784	11.472	0.009	0.007	2.1221e+08	0	-0.02	0.05	0.062	0.045	0.176	0.05	305.43	48.784	11.472	0.01	0.01	2.1221e+08	0.0696	0.1252	0.0092
0.9903	0.0601	0.9903	0	48.784	11.472	0.009	0.007	2.1221e+08	0	-0.02	0.05	0.062	0.045	0.176	0.05	305.43	48.784	11.472	0.01	0.01	2.1221e+08	0.0696	0.1252	0.0092
0.9903	0.0601	0.9903	0	48.784	11.472	0.009	0.007	2.1221e+08	0	-0.02	0.05	0.062	0.045	0.176	0.05	305.43	48.784	11.472	0.01	0.01	2.1221e+08	0.0696	0.1252	0.0092
0.9903	0.0601	0.9903	0	48.784	11.472	0.009	0.007	2.1221e+08	0	-0.02	0.05	0.062	0.045	0.176	0.05	305.43	48.784	11.472	0.01	0.01	2.1221e+08	0.0696	0.1252	0.0092
0.9903	0.0601	0.9903	0	48.784	11.472	0.009	0.007	2.1221e+08	0	-0.02	0.05	0.062	0.045	0.176	0.05	305.43	48.784	11.472	0.01	0.01	2.1221e+08	0.0696	0.1252	0.0092
0.9903	0.0601	0.9903	0	48.784	11.472	0.009	0.007	2.1221e+08	0	-0.02	0.05	0.062	0.045	0.176	0.05	305.43	48.784	11.472	0.01	0.01	2.1221e+08	0.0696	0.1252	0.0092
0.9903	0.0601	0.9903	0	48.784	11.472	0.009	0.007	2.1221e+08	0	-0.02	0.05	0.062	0.045	0.176	0.05	305.43	48.784	11.472	0.01	0.01	2.1221e+08	0.0696	0.1252	0.0092
0.9903	0.0601	0.9903	0	48.784	11.472	0.009	0.007	2.1221e+08	0	-0.02	0.05	0.062	0.045	0.176	0.05	305.43	48.784	11.472	0.01	0.01	2.1221e+08	0.0696	0.1252	0.0092
0.9903	0.0601	0.9903	0	48.784	11.472	0.009	0.007	2.1221e+08	0	-0.02	0.05	0.062	0.045	0.176	0.05	305.43	48.784	11.472	0.01	0.01	2.1221e+08	0.0696	0.1252	0.0092
0.9903	0.0601	0.9903	0	48.784	11.472	0.009	0.007	2.1221e+08	0	-0.02	0.05	0.062	0.045	0.176	0.05	305.43	48.784	11.472	0.01	0.01	2.1221e+08	0.0696	0.1252	0.0092
0.9903	0.0601	0.9903	0	48.784	11.472	0.009	0.007	2.1221e+08	0	-0.02	0.05	0.062	0.045	0.176	0.05	305.43	48.784	11.472	0.01	0.01	2.1221e+08	0.0696	0.1252	0.0092
0.9903	0.0601	0.9903	0	48.784	11.472	0.009	0.007	2.1221e+08	0	-0.02	0.05	0.062	0.045	0.176	0.05	305.43	48.784	11.472	0.01	0.01	2.1221e+08	0.0696	0.1252	0.0092
0.9903	0.0601	0.9903	0	48.784	11.472	0.009	0.007	2.1221e+08	0	-0.02	0.05	0.062	0.045	0.176	0.05	305.43	48.784	11.472	0.01	0.01	2.1221e+08	0.0696	0.1252	0.0092
0.9903	0.0601	0.9903	0	48.784	11.472	0.009	0.007	2.1221e+08	0	-0.02	0.05	0.062	0.045	0.176	0.05	305.43	48.784	11.472	0.01	0.01	2.1221e+08	0.0696	0.1252	0.0092
0.9903	0.0601	0.9903	0	48.784	11.472	0.009	0.007	2.1221e+08	0	-0.02	0.05	0.062	0.045	0.176	0.05	305.43	48.784	11.472	0.01	0.01	2.1221e+08	0.0696	0.1252	0.0092
0.9903	0.0601	0.9903	0	48.784	11.472	0.009	0.007	2.1221e+08	0	-0.02	0.05	0.062	0.045	0.176	0.05	305.43	48.784	11.472	0.01	0.01	2.1221e+08	0.0696	0.1252	0.0092
0.9903	0.0601	0.9903	0	48.784	11.472	0.009	0.007	2.1221e+08	0	-0.02	0.05	0.062	0.045	0.176	0.05	305.43	48.784	11.472	0.01	0.01	2.1221e+08	0.0696	0.1252	0.0092
0.9903	0.0601	0.9903	0	48.784	11.472	0.009	0.007	2.1221e+08	0	-0.02	0.05	0.062	0.045	0.176	0.05	305.43	48.784	11.472	0.01	0.01	2.1221e+08	0.0696	0.1252	0.0092
0.9903	0.0601	0.9903	0	48.784	11.472	0.009	0.007	2.1221e+08	0	-0.02	0.05	0.062	0.045	0.176	0.05	305.43	48.784	11.472	0.01	0.01	2.1221e+08	0.0696	0.1252	0.0092
0.9903	0.0601	0.9903	0	48.784	11.472	0.009	0.007	2.1221e+08	0	-0.02	0.05	0.062	0.045	0.176	0.05	305.43	48.784	11.472	0.01	0.01	2.1221e+08	0.0696	0.1252	0.0092
0.9903	0.0601	0.9903	0	48.784	11.472	0.009	0.007	2.1221e+08	0	-0.02	0.05	0.062	0.045	0.176	0.05	305.43	48.784	11.472	0.01	0.01	2.1221e+08	0.0696	0.1252	0.0092
0.9903	0.0601	0.9903	0	48.784	11.472	0.009	0.007	2.1221e+08	0	-0.02	0.05	0.062	0.045	0.176	0.05	305.43	48.784	11.472	0.01	0.01	2.1221e+08	0.0696	0.1252	0.0092
0.9903	0.0601	0.9903	0	48.784	11.472	0.009	0.007	2.1221e+08	0	-0.02	0.05	0.062	0.045	0.176	0.05	305.43	48.784	11.472	0.01	0.01	2.1221e+08	0.0696	0.1252	0.0092
0.9903	0.0601	0.9903	0	48.784	11.472	0.009	0.007	2.1221e+08	0	-0.02	0.05	0.062	0.045	0.176	0.05	305.43	48.784	11.472	0.01	0.01	2.1221e+08	0.0696	0.1252	0.0092
0.9903	0.0601	0.9903	0	48.784	11.472	0.009	0.007	2.1221e+08	0	-0.02	0.05	0.062	0.045	0.176	0.05	305.43	48.784	11.472	0.01	0.01	2.1221e+08	0.0696	0.1252	0.0092
0.9903	0.0601	0.9903	0	48.784	11.472	0.009	0.007	2.1221e+08	0	-0.02	0.05	0.062	0.045	0.176	0.05	305.43	48.784	11.472	0.01	0.01	2.1221e+08	0.0696	0.1252	0.0092
0.9903	0.0601	0.9903	0	48.784	11.472	0.009	0.007	2.1221e+08	0	-0.02	0.05	0.062	0.045	0.176	0.05	305.43	48.784	11.472	0.01	0.01	2.1221e+08	0.0696	0.1252	0.0092
0.9903	0.0601	0.9903	0	48.784	11.472	0.009	0.007	2.1221e+08	0	-0.02	0.05	0.062	0.045	0.176	0.05	305.43	48.784	11.472	0.01	0.01	2.1221e+08	0.0696	0.1252	0.0092
0.9903	0.0601	0.9903	0	48.784	11.472	0.009	0.007	2.1221e+08	0	-0.02	0.05	0.062	0.045	0.176	0.05	305.43	48.784	11.472	0.01	0.01	2.1221e+08	0.0696	0.1252	0.0092
0.9903	0.0601	0.9903	0	48.784	11.472	0.009	0.007	2.1221e+08	0	-0.02	0.05	0.062	0.045	0.176	0.05	305.43	48.784	11.472	0.01	0.01	2.1221e+08	0.0696	0.1252	0.0092
0.9903	0.0601	0.9903	0	48.784	11.472	0.009	0.007	2.1221e+08	0	-0.02	0.05	0.062	0.045	0.176	0.05	305.43	48.784	11.472	0.01	0.01	2.1221e+08	0.0696	0.1252	0.0092
0.9903	0.0601	0.9903	0	48.784	11.472	0.009	0.007	2.1221e+08	0	-0.02	0.05	0.062	0.045	0.176	0.05	305.43	48.784	11.472	0.01	0.01	2.1221e+08	0.0696	0.1252	0.0092
0.9903	0.0601	0.9903	0	48.784	11.472	0.009	0.007	2.1221e+08	0	-0.02	0.05	0.062	0.045	0.176	0.05	305.43	48.784	11.472	0.01	0.01	2.1221e+08	0.0696	0.1252	0.0092
0.9903	0.0601	0.9903	0	48.784	11.472	0.009	0.007	2.1221e+08	0	-0.02	0.05	0.062	0.045	0.176	0.05	305.43	48.784	11.472	0.01	0.01	2.1221e+08	0.0696	0.1252	0.0092
0.9903	0.0601	0.9903	0	48.784	11.472	0.009	0.007	2.1221e+08	0	-0.02	0.05	0.062	0.045	0.176	0.05	305.43	48.784	11.472	0.01	0.01	2.1221e+08	0.0696	0.1252	0.0092
0.9903	0.0601	0.9903	0	48.784	11.472	0.009	0.007	2.1221e+08	0	-0.02	0.05	0.062	0.045	0.176	0.05	305.43	48.784	11.472	0.01	0.01	2.1221e+08	0.0696	0.1252	0.0092
0.9903	0.0601	0.9903	0	48.784	11.472	0.009	0.007	2.1221e+08	0	-0.02	0.05	0.062	0.045	0.176	0.05	305.43	48.784	11.472	0.01	0.01	2.1221e+08	0.0696	0.1252	0.0092
0.9903	0.0601	0.9903	0	48.784	11.472	0.009	0.007	2.1221e+08	0	-0.02	0.05	0.062	0.045	0.176	0.05	305.43	48.784	11.472	0.01	0.01	2.1221e+08	0.0696	0.1252	0.0092
0.9903	0.0601	0.9903	0	48.784	11.472	0.009	0.007	2.1221e+08	0	-0.02	0.05	0.062	0.045	0.176	0.05	305.43	48.784	11.472	0.01	0.01	2.1221e+08	0.0696	0.1252	0.0092
0.9903	0.0601	0.9903	0	48.784	11.472	0.009	0.007	2.1221e+08	0	-0.02	0.05	0.062	0.045	0.176	0.05	305.43	48.784	11.472	0.01	0.01	2.1221e+08	0.0696	0.1252	0.0092
0.9894	0.05	0.9894	0	48.784	11.472	0.009	0.007	2.1221e+08	0	-0.02	0.05	0.062	0.045	0.176	0.05	305.43	48.784	11.472	0.01	0.01	2.1221e+08	0.0613	-0.0672	0.0002
0.9894	0.05	0.9894	0	48.784	11.472	0.009	0.007	2.1221e+08	0	-0.02	0.05	0.062	0.045	0.176	0.05	305.43	48.784	11.472	0.01	0.01	2.1221e+08	0.0613	-0.0672	0.0002
0.9894	0.05	0.9894	0	48.784	11.472	0.009	0.007	2.1221e+08	0	-0.02	0.05	0.062	0.045	0.176	0.05	305.43	48.784	11.472	0.01	0.01	2.1221e+08	0.0613	-0.0672	0.0002
0.9894	0.05	0.9894	0	48.784	11.472	0.009	0.007	2.1221e+08	0	-0.02	0.05	0.062	0.045	0.176	0.05	305.43	48.784	11.472	0.01	0.01	2.1221e+08	0.0613	-0.0672	0.0002
0.9894	0.05	0.9894	0	48.784	11.472	0.009	0.007	2.1221e+08	0	-0.02	0.05	0.062	0.045	0.176	0.05	305.43	48.784	11.472	0.01	0.01	2.1221e+08	0.0613	-0.0672	0.0002
0.9894	0.05	0.9894	0	48.784	11.472	0.009	0.007	2.1221e+08	0	-0.02	0.05	0.062	0.045	0.176	0.05	305.43	48.784	11.472	0.01	0.01	2.1221e+08	0.0613	-0.0672	0.0002
0.9894	0.05	0.9894	0	48.784	11.472	0.009	0.007	2.1221e+08	0	-0.02	0.05	0.062	0.045	0.176	0.05	305.43	48.784	11.472	0.01	0.01	2.1221e+08	0.0613	-0.0672	0.0002
0.9894	0.05	0.9894	0	48.784	11.472	0.009	0.007	2.1221e+08	0	-0.02	0.05	0.062	0.045	0.176	0.05	305.43	48.784	11.472	0.01	0.01	2.1221e+08	0.0613	-0.0672	0.0002
0.9894	0.05	0.9894	0	48.784	11.472	0.009	0.007	2.1221e+08	0	-0.02	0.05	0.062	0.045	0.176	0.05	305.43	48.784	11.472	0.01	0.01	2.1221e+08	0.0613	-0.0672	0.0002
0.9894	0.05	0.9894	0	48.784	11.472	0.009	0.007	2.1221e+08	0	-0.02	0.05	0.062	0.045	0.176	0.05	305.43	48.784	11.472	0.01	0.01	2.1221e+08	0.0613	-0.0672	0.0002
0.9894	0.05	0.9894	0	48.784	11.472	0.009	0.007	2.1221e+08	0	-0.02	0.05	0.062	0.045	0.176	0.05	305.43	48.784	11.472	0.01	0.01	2.1221e+08	0.0613	-0.0672	0.0002
0.9894	0.05	0.9894	0	48.784	11.472	0.009	0.007	2.1221e+08	0	-0.02	0.05	0.062	0.045	0.176	0.05	305.43	48.784	11.472	0.01	0.01	2.1221e+08	0.0613	-0.0672	0.0002
0.9894	0.05	0.9894	0	48.784	11.472	0.009	0.007	2.1221e+08	0	-0.02	0.05	0.062	0.045	0.176	0.05	305.43	48.784	11.472	0.01	0.01	2.1221e+08	0.0613	-0.0672	0.0002
0.9894	0.05	0.9894	0	48.784	11.472	0.009	0.007	2.1221e+08	0	-0.02	0.05	0.062	0.045	0.176	0.05	305.43	48.784	11.472	0.01	0.01	2.1221e+08	0.0613	-0.0672	0.0002
0.9894	0.05	0.9894	0	48.784	11.472	0.009	0.007	2.1221e+08	0	-0.02	0.05	0.062	0.045	0.176	0.05	305.43	48.784	11.472	0.01	0.01	2.1221e+08	0.0613	-0.0672	0.0002
0.9894	0.05	0.9894	0	48.784	11.472	0.009	0.007	2.1221e+08	0	-0.02	0.05	0.062	0.045	0.176	0.05	305.43	48.784	11.472	0.01	0.01	2.1221e+08	0.0613	-0.0672	0.0002
0.9894	0.05	0.9894	0	48.784	11.472	0.009	0.007	2.1221e+08	0	-0.02	0.05	0.062	0.045	0.176	0.05	305.43	48.784	11.472	0.01	0.01	2.1221e+08	0.0613	-0.0672	0.0002
0.9894	0.05	0.9894	0	48.784	11.472	0.009	0.007	2.1221e+08	0	-0.02	0.05	0.062	0.045	0.176	0.05	305.43	48.784	11.472	0.01	0.01	2.1221e+08	0.0613	-0.0672	0.0002
0.9894	0.05	0.9894	0	48.784	11.472	0.009	0.007	2.1221e+08	0	-0.02	0.05	0.062	0.045	0.176	0.05	305.43	48.784	11.472	0.01	0.01	2.1221e+08	0.0613	-0.0672	0.0002
0.9894	0.05	0.9894	0	48.784	11.472	0.009	0.007	2.1221e+08	0	-0.02	0.05	0.062	0.045	0.176	0.05	305.43	48.784	11.472	0.01	0.01	2.1221e+08	0.0613	-0.0672	0.0002
0.9894	0.05	0.9894	0	48.784	11.472	0.009	0.007	2.1221e+08	0	-0.02	0.05	0.062	0.045	0.176	0.05	305.43	48.784	11.472	0.01	0.01	2.1221e+08	0.0613	-0.0672	0.0002
0.9894	0.05	0.9894	0	48.784	11.472	0.009	0.007	2.1221e+08	0	-0.02	0.05	0.062	0.045	0.176	0.05	305.43	48.784	11.472	0.01	0.01	2.1221e+08	0.0613	-0.0672	0.0002
0.9894	0.05	0.9894	0	48.784	11.472	0.009	0.007	2.1221e+08	0	-0.02	0.05	0.062	0.045	0.176	0.05	305.43	48.784	11.472	0.01	0.01	2.1221e+08	0.0613	-0.0672	0.0002
0.9894	0.05	0.9894	0	48.784	11.472	0.009	0.007	2.1221e+08	0	-0.02	0.05	0.062	0.045	0.176	0.05	305.43	48.784	11.472	0.01	0.01	2.1221e+08	0.0613	-0.0672	0.0002
0.9894	0.05	0.9894	0	48.784	11.472	0.009	0.007	2.1221e+08	0	-0.02	0.05	0.062	0.045	0.176	0.05	305.43	48.784	11.472	0.01	0.01	2.1221e+08	0.0613	-0.0672	0.0002
0.9894	0.05	0.9894	0	48.784	11.472	0.009	0.007	2.1221e+08	0	-0.02	0.05	0.062	0.045	0.176	0.05	305.43	48.784	11.472	0.01	0.01	2.1221e+08	0.0613	-0.0672	0.0002
0.9894	0.05	0.9894	0	48.784	11.472	0.009	0.007	2.1221e+08	0	-0.02	0.05	0.062	0.045	0.176	0.05	305.43	48.784	11.472	0.01	0.01	2.1221e+08	0.0613	-0.0672	0.0002
0.9894	0.05	0.9894	0	48.784	11.472	0.009	0.007	2.1221e+08	0	-0.02	0.05	0.062	0.045	0.176	0.05	305.43	48.784	11.472	0.01	0.01	2.1221e+08	0.0613	-0.0672	0.0002
0.9894	0.05	0.9894	0	48.784	11.472	0.009	0.007	2.1221e+08	0	-0.02	0.05	0.062	0.045	0.176	0.05	305.43	48.784	11.472	0.01	0.01	2.1221e+08	0.0613	-0.0672	0.0002
0.9894	0.05	0.9894	0	48.784	11.472	0.009	0.007	2.1221e+08	0	-0.02	0.05	0.062	0.045	0.176	0.05	305.43	48.784	11.472	0.01	0.01	2.1221e+08	0.0613	-0.0672	0.0002
0.9894	0.05	0.9894	0	48.784	11.472	0.009	0.007	2.1221e+08	0	-0.02	0.05	0.062	0.045	0.176	0.05	305.43	48.784	11.472	0.01	0.01	2.1221e+08	0.0613	-0.0672	0.0002
0.9894	0.05	0.9894	0	48.784	11.472	0.009	0.007	2.1221e+08	0	-0.02	0.05	0.062	0.045	0.176	0.05	305.43	48.784	11.472	0.01	0.01	2.1221e+08	0.0613	-0.0672	0.0002
0.9894	0.05	0.9894	0	48.784	11.472	0.009	0.007	2.1221e+08	0	-0.02	0.05	0.062	0.045	0.176	0.05	305.43	48.784	11.472	0.01	0.01	2.1221e+08	0.0613	-0.0672	0.0002
0.9894	0.05	0.9894	0	48.784	11.472	0.009	0.007	2.1221e+08	0	-0.02	0.05	0.062	0.045	0.176	0.05	305.43	48.784	11.472	0.01	0.01	2.1221e+08	0.0613	-0.0672	0.0002
0.9894	0.05	0.9894	0	48.784	11.472	0.009	0.007	2.1221e+08	0	-0.02	0.05	0.062	0.045	0.176	0.05	305.43	48.784	11.472	0.01	0.01	2.1221e+08	0.0613	-0.0672	0.0002
0.9894	0.05	0.9894	0	48.784	11.472	0.009	0.007	2.1221e+08	0	-0.02	0.05	0.062	0.045	0.176	0.05	305.43	48.784	11.472	0.01	0.01	2.1221e+08	0.0613	-0.0672	0.0002
0.9894	0.05	0.9894	0	48.784	11.472	0.009	0.007	2.1221e+08	0	-0.02	0.05	0.062	0.045	0.176	0.05	305.43	48.784	11.472	0.01	0.01	2.1221e+08	0.0613	-0.0672	0.0002
0.9894	0.05	0.9894	0	48.784	11.472	0.009	0.007	2.1221e+08	0	-0.02	0.05	0.062	0.045	0.176	0.05	305.43	48.784	11.472	0.01	0.01	2.1221e+08	0.0613	-0.0672	0.0002
0.9894	0.05	0.9894	0	48.784	11.472	0.009	0.007	2.1221e+08	0	-0.02	0.05	0.062	0.045	0.176	0.05	305.43	48.784	11.472	0.01	0.01	2.1221e+08	0.0613	-0.0672	0.0002
0.9894	0.05	0.9894	0	48.784	11.472	0.009	0.007	2.1221e+08	0	-0.02	0.05	0.062	0.045	0.176	0.05	305.43	48.784	11.472	0.01	0.01	2.1221e+08	0.0613	-0.0672	0.0002
0.9894	0.05	0.9894	0	48.784	11.472	0.009	0.007	2.1221e+08	0	-0.02	0.05	0.062	0.045	0.176	0.05	305.43	48.784	11.472	0.01	0.01	2.1221e+08	0.0613	-0.0672	0.0002
0.9894	0.05	0.9894	0	48.784	11.472	0.009	0.007	2.1221e+08	0	-0.02	0.05	0.062	0.045	0.176	0.05	305.43	48.784	11.472	0.01	0.01	2.1221e+08	0.0613	-0.0672	0.0002
0.9894	0.05	0.9894	0	48.784	11.472	0.009	0.007	2.1221e+08	0	-0.02	0.05	0.062	0.045	0.176	0.05	305.43	48.784	11.472	0.01	0.01	2.1221e+08	0.0613	-0.0672	0.0002
0.9894	0.05	0.9894	0	48.784	11.472	0.009	0.007	2.1221e+08	0	-0.02	0.05	0.062	0.045	0.176	0.05	305.43	48.784	11.472	0.01	0.01	2.1221e+08	0.0613	-0.0672	0.0002
0.9894	0.05	0.9894	0	48.784	11.472	0.009	0.007	2.1221e+08	0	-0.02	0.05	0.062	0.045	0.176	0.05	305.43	48.784	11.472	0.01	0.01	2.1221e+08	0.0613	-0.0672	0.0002
0.9894	0.05	0.9894	0	48.784	11.472	0.009	0.007	2.1221e+08	0	-0.02	0.05	0.062	0.045	0.176	0.05	305.43	48.784	11.472	0.01	0.01	2.1221e+08	0.0613	-0.0672	0.0002
0.9894	0.05	0.9894	0	48.784	11.472	0.009	0.007	2.1221e+08	0	-0.02	0.05	0.062	0.045	0.176	0.05	305.43	48.784	11.472	0.01	0.01	2.1221e+08	0.0613	-0.0672	0.0002
0.9894	0.05	0.9894	0	48.784	11.472	0.009	0.007	2.1221e+08	0	-0.02	0.05	0.062	0.045	0.176	0.05	305.43	48.784	11.472	0.01	0.01	2.1221e+08	0.0613	-0.0672	0.0002
0.9894	0.05	0.9894	0	48.784	11.472	0.009	0.007	2.1221e+08	0	-0.02	0.05	0.062	0.045	0.176	0.05	305.43	48.784	11.472	0.01	0.01	2.1221e+08	0.0613	-0.0672	0.0002
0.9894	0.05	0.9894	0	48.784	11.472	0.009	0.007	2.1221e+08	0	-0.02	0.05	0.062	0.045	0.176	0.05	305.43	48.784	11.472	0.01	0.01	2.1221e+08	0.0613	-0.0672	0.0002
0.9834	0.0474	0.9834	0	48.784	11.472	0.009	0.007	2.1221e+08	0	-0.02	0.05	0.062	0.045	0.176	0.05	305.43	48.784	11.472	0.01	0.01	2.1221e+08	-0.19	0.0236	0.0209
0.9834	0.0474	0.9834	0	48.784	11.472	0.009	0.007	2.1221e+08	0	-0.02	0.05	0.062	0.045	0.176	0.05	305.43	48.784	11.472	0.01	0.01	2.1221e+08	-0.19	0.0236	0.0209
0.9834	0.0474	0.9834	0	48.784	11.472	0.009	0.007	2.1221e+08	0	-0.02	0.05	0.062	0.045	0.176	0.05	305.43	48.784	11.472	0.01	0.01	2.1221e+08	-0.19	0.0236	0.0209
0.9834	0.0474	0.9834	0	48.784	11.472	0.009	0.007	2.1221e+08	0	-0.02	0.05	0.062	0.045	0.176	0.05	305.43	48.784	11.472	0.01	0.01	2.1221e+08	-0.19	0.0236	0.0209
0.9834	0.0474	0.9834	0	48.784	11.472	0.009	0.007	2.1221e+08	0	-0.02	0.05	0.062	0.045	0.176	0.05	305.43	48.784	11.472	0.01	0.01	2.1221e+08	-0.19	0.0236	0.0209
0.9834	0.0474	0.9834	0	48.784	11.472	0.009	0.007	2.1221e+08	0	-0.02	0.05	0.062	0.045	0.176	0.05	305.43	48.784	11.472	0.01	0.01	2.1221e+08	-0.19	0.0236	0.0209
0.9834	0.0474	0.9834	0	48.784	11.472	0.009	0.007	2.1221e+08	0	-0.02	0.05	0.062	0.045	0.176	0.05	305.43	48.784	11.472	0.01	0.01	2.1221e+08	-0.19	0.0236	0.0209
0.9834	0.0474	0.9834	0	48.784	11.472	0.009	0.007	2.1221e+08	0	-0.02	0.05	0.062	0.045	0.176	0.05	305.43	48.784	11.472	0.01	0.01	2.1221e+08	-0.19	0.0236	0.0209
0.9834	0.0474	0.9834	0	48.784	11.472	0.009	0.007	2.1221e+08	0	-0.02	0.05	0.062	0.045	0.176	0.05	305.43	48.784	11.472	0.01	0.01	2.1221e+08	-0.19	0.0236	0.0209
0.9834	0.0474	0.9834	0	48.784	11.472	0.009	0.007	2.1221e+08	0	-0.02	0.05	0.062	0.045	0.176	0.05	305.43	48.784	11.472	0.01	0.01	2.1221e+08	-0.19	0.0236	0.0209
0.9834	0.0474	0.9834	0	48.784	11.472	0.009	0.007	2.1221e+08	0	-0.02	0.05	0.062	0.045	0.176	0.05	305.43	48.784	11.472	0.01	0.01	2.1221e+08	-0.19	0.0236	0.0209
0.9834	0.0474	0.9834	0	48.784	11.472	0.009	0.007	2.1221e+08	0	-0.02	0.05	0.062	0.045	0.176	0.05	305.43	48.784	11.472	0.01	0.01	2.1221e+08	-0.19	0.0236	0.0209
0.9834	0.0474	0.9834	0	48.784	11.472	0.009	0.007	2.1221e+08	0	-0.02	0.05	0.062	0.045	0.176	0.05	305.43	48.784	11.472	0.01	0.01	2.1221e+08	-0.19	0.0236	0.0209
0.9834	0.0474	0.9834	0	48.784	11.472	0.009	0.007	2.1221e+08	0	-0.02	0.05	0.062	0.045	0.176	0.05	305.43	48.784	11.472	0.01	0.01	2.1221e+08	-0.19	0.0236	0.0209
0.9834	0.0474	0.9834	0	48.784	11.472	0.009	0.007	2.1221e+08	0	-0.02	0.05	0.062	0.045	0.176	0.05	305.43	48.784	11.472	0.01	0.01	2.1221e+08	-0.19	0.0236	0.0209
0.9834	0.0474	0.9834	0	48.784	11.472	0.009	0.007	2.1221e+08	0	-0.02	0.05	0.062	0.045	0.176	0.05	305.43	48.784	11.472	0.01	0.01	2.1221e+08	-0.19	0.0236	0.0209
0.9834	0.0474	0.9834	0	48.784	11.472	0.009	0.007	2.1221e+08	0	-0.02	0.05	0.062	0.045	0.176	0.05	305.43	48.784	11.472	0.01	0.01	2.1221e+08	-0.19	0.0236	0.0209
0.9834	0.0474	0.9834	0	48.784	11.472	0.009	0.007	2.1221e+08	0	-0.02	0.05	0.062	0.045	0.176	0.05	305.43	48.784	11.472	0.01	0.01	2.1221e+08	-0.19	0.0236	0.0209
0.9834	0.0474	0.9834	0	48.784	11.472	0.009	0.007	2.1221e+08	0	-0.02	0.05	0.062	0.045	0.176	0.05	305.43	48.784	11.472	0.01	0.01	2.1221e+08	-0.19	0.0236	0.0209
0.9834	0.0474	0.9834	0	48.784	11.472	0.009	0.007	2.1221e+08	0	-0.02	0.05	0.062	0.045	0.176	0.05	305.43	48.784	11.472	0.01	0.01	2.1221e+08	-0.19	0.0236	0.0209
0.9834	0.0474	0.9834	0	48.784	11.472	0.009	0.007	2.1221e+08	0	-0.02	0.05	0.062	0.045	0.176	0.05	305.43	48.784	11.472	0.01	0.01	2.1221e+08	-0.19	0.0236	0.0209
0.9834	0.0474	0.9834	0	48.784	11.472	0.009	0.007	2.1221e+08	0	-0.02	0.05	0.062	0.045	0.176	0.05	305.43	48.784	11.472	0.01	0.01	2.1221e+08	-0.19	0.0236	0.0209
0.9834	0.0474	0.9834	0	48.784	11.472	0.009	0.007	2.1221e+08	0	-0.02	0.05	0.062	0.045	0.176	0.05	305.43	48.784	11.472	0.01	0.01	2.1221e+08	-0.19	0.0236	0.0209
0.9834	0.0474	0.9834	0	48.784	11.472	0.009	0.007	2.1221e+08	0	-0.02	0.05	0.062	0.045	0.176	0.05	305.43	48.784	11.472	0.01	0.01	2.1221e+08	-0.19	0.0236	0.0209
0.9834	0.0474	0.9834	0	48.784	11.472	0.009	0.007	2.1221e+08	0	-0.02	0.05	0.062	0.045	0.176	0.05	305.43	48.784	11.472	0.01	0.01	2.1221e+08	-0.19	0.0236	0.0209
0.9834	0.0474	0.9834	0	48.784	11.472	0.009	0.007	2.1221e+08	0	-0.02	0.05	0.062	0.045	0.176	0.05	305.43	48.784	11.472	0.01	0.01	2.1221e+08	-0.19	0.0236	0.0209
0.9834	0.0474	0.9834	0	48.784	11.472	0.009	0.007	2.1221e+08	0	-0.02	0.05	0.062	0.045	0.176	0.05	305.43	48.784	11.472	0.01	0.01	2.1221e+08	-0.19	0.0236	0.0209
0.9834	0.0474	0.9834	0	48.784	11.472	0.009	0.007	2.1221e+08	0	-0.02	0.05	0.062	0.045	0.176	0.05	305.43	48.784	11.472	0.01	0.01	2.1221e+08	-0.19	0.0236	0.0209
0.9834	0.0474	0.9834	0	48.784	11.472	0.009	0.007	2.1221e+08	0	-0.02	0.05	0.062	0.045	0.176	0.05	305.43	48.784	11.472	0.01	0.01	2.1221e+08	-0.19	0.0236	0.0209
0.9834	0.0474	0.9834	0	48.784	11.472	0.009	0.007	2.1221e+08	0	-0.02	0.05	0.062	0.045	0.176	0.05	305.43	48.784	11.472	0.01	0.01	2.1221e+08	-0.19	0.0236	0.0209
0.9834	0.0474	0.9834	0	48.784	11.472	0.009	0.007	2.1221e+08	0	-0.02	0.05	0.062	0.045	0.176	0.05	305.43	48.784	11.472	0.01	0.01	2.1221e+08	-0.19	0.0236	0.0209
0.9834	0.0474	0.9834	0	48.784	11.472	0.009	0.007	2.1221e+08	0	-0.02	0.05	0.062	0.045	0.176	0.05	305.43	48.784	11.472	0.01	0.01	2.1221e+08	-0.19	0.0236	0.0209
0.9834	0.0474	0.9834	0	48.784	11.472	0.009	0.007	2.1221e+08	0	-0.02	0.05	0.062	0.045	0.176	0.05	305.43	48.784	11.472	0.01	0.01	2.1221e+08	-0.19	0.0236	0.0209
0.9834	0.0474	0.9834	0	48.784	11.472	0.009	0.007	2.1221e+08	0	-0.02	0.05	0.062	0.045	0.176	0.05	305.43	48.784	11.472	0.01	0.01	2.1221e+08	-0.19	0.0236	0.0209
0.9834	0.0474	0.9834	0	48.784	11.472	0.009	0.007	2.1221e+08	0	-0.02	0.05	0.062	0.045	0.176	0.05	305.43	48.784	11.472	0.01	0.01	2.1221e+08	-0.19	0.0236	0.0209
0.9834	0.0474	0.9834	0	48.784	11.472	0.009	0.007	2.1221e+08	0	-0.02	0.05	0.062	0.045	0.176	0.05	305.43	48.784	11.472	0.01	0.01	2.1221e+08	-0.19	0.0236	0.0209
0.9834	0.0474	0.9834	0	48.784	11.472	0.009	0.007	2.1221e+08	0	-0.02	0.05	0.062	0.045	0.176	0.05	305.43	48.784	11.472	0.01	0.01	2.1221e+08	-0.19	0.0236	0.0209
0.9834	0.0474	0.9834	0	48.784	11.472	0.009	0.007	2.1221e+08	0	-0.02	0.05	0.062	0.045	0.176	0.05	305.43	48.784	11.472	0.01	0.01	2.1221e+08	-0.19	0.0236	0.0209
0.9834	0.0474	0.9834	0	48.784	11.472	0.009	0.007	2.1221e+08	0	-0.02	0.05	0.062	0.045	0.176	0.05	305.43	48.784	11.472	0.01	0.01	2.1221e+08	-0.19	0.0236	0.0209
0.9834	0.0474	0.9834	0	48.784	11.472	0.009	0.007	2.1221e+08	0	-0.02	0.05	0.062	0.045	0.176	0.05	305.43	48.784	11.472	0.01	0.01	2.1221e+08	-0.19	0.0236	0.0209
0.9834	0.0474	0.9834	0	48.784	11.472	0.009	0.007	2.1221e+08	0	-0.02	0.05	0.062	0.045	0.176	0.05	305.43	48.784	11.472	0.01	0.01	2.1221e+08	-0.19	0.0236	0.0209
0.9834	0.0474	0.9834	0	48.784	11.472	0.009	0.007	2.1221e+08	0	-0.02	0.05	0.062	0.045	0.176	0.05	305.43	48.784	11.472	0.01	0.01	2.1221e+08	-0.19	0.0236	0.0209
0.9834	0.0474	0.9834	0	48.784	11.472	0.009	0.007	2.1221e+08	0	-0.02	0.05	0.062	0.045	0.176	0.05	305.43	48.784	11.472	0.01	0.01	2.1221e+08	-0.19	0.0236	0.0209
0.9834	0.0474	0.9834	0	48.784	11.472	0.009	0.007	2.1221e+08	0	-0.02	0.05	0.062	0.045	0.176	0.05	305.43	48.784	11.472	0.01	0.01	2.1221e+08	-0.19	0.0236	0.0209
0.9834	0.0474	0.9834	0	48.784	11.472	0.009	0.007	2.1221e+08	0	-0.02	0.05	0.062	0.045	0.176	0.05	305.43	48.784	11.472	0.01	0.01	2.1221e+08	-0.19	0.0236	0.0209
0.9834	0.0474	0.9834	0	48.784	11.472	0.009	0.007	2.1221e+08	0	-0.02	0.05	0.062	0.045	0.176	0.05	305.43	48.784	11.472	0.01	0.01	2.1221e+08	-0.19	0.0236	0.0209
0.9834	0.0474	0.9834	0	48.784	11.472	0.009	0.007	2.1221e+08	0	-0.02	0.05	0.062	0.045	0.176	0.05	305.43	48.784	11.472	0.01	0.01	2.1221e+08	-0.19	0.0236	0.0209
0.9834	0.0474	0.9834	0	48.784	11.472	0.009	0.007	2.1221e+08	0	-0.02	0.05	0.062	0.045	0.176	0.05	305.43	48.784	11.472	0.01	0.01	2.1221e+08	-0.19	0.0236	0.0209
0.9834	0.0474	0.9834	0	48.784	11.472	0.009	0.007	2.1221e+08	0	-0.02	0.05	0.062	0.045	0.176	0.05	305.43	48.784	11.472	0.01	0.01	2.1221e+08	-0.19	0.0236	0.0209
0.9834	0.0474	0.9834	0	48.784	11.472	0.009	0.007	2.1221e+08	0	-0.02	0.05	0.062	0.045	0.176	0.05	305.43	48.784	11.472	0.01	0.01	2.1221e+08	-0.19	0.0236	0.0209
1.0045	0.0485	1.0045	0	48.784	11.472	0.009	0.007	2.1221e+08	0	-0.02	0.05	0.062	0.045	0.176	0.05	305.43	48.784	11.472	0.01	0.01	2.1221e+08	-0.3006	-0.2905	-0.0157
1.0045	0.0485	1.0045	0	48.784	11.472	0.009	0.007	2.1221e+08	0	-0.02	0.05	0.062	0.045	0.176	0.05	305.43	48.784	11.472	0.01	0.01	2.1221e+08	-0.3006	-0.2905	-0.0157
1.0045	0.0485	1.0045	0	48.784	11.472	0.009	0.007	2.1221e+08	0	-0.02	0.05	0.062	0.045	0.176	0.05	305.43	48.784	11.472	0.01	0.01	2.1221e+08	-0.3006	-0.2905	-0.0157
1.0045	0.0485	1.0045	0	48.784	11.472	0.009	0.007	2.1221e+08	0	-0.02	0.05	0.062	0.045	0.176	0.05	305.43	48.784	11.472	0.01	0.01	2.1221e+08	-0.3006	-0.2905	-0.0157
1.0045	0.0485	1.0045	0	48.784	11.472	0.009	0.007	2.1221e+08	0	-0.02	0.05	0.062	0.045	0.176	0.05	305.43	48.784	11.472	0.01	0.01	2.1221e+08	-0.3006	-0.2905	-0.0157
1.0045	0.0485	1.0045	0	48.784	11.472	0.009	0.007	2.1221e+08	0	-0.02	0.05	0.062	0.045	0.176	0.05	305.43	48.784	11.472	0.01	0.01	2.1221e+08	-0.3006	-0.2905	-0.0157
1.0045	0.0485	1.0045	0	48.784	11.472	0.009	0.007	2.1221e+08	0	-0.02	0.05	0.062	0.045	0.176	0.05	305.43	48.784	11.472	0.01	0.01	2.1221e+08	-0.3006	-0.2905	-0.0157
1.0045	0.0485	1.0045	0	48.784	11.472	0.009	0.007	2.1221e+08	0	-0.02	0.05	0.062	0.045	0.176	0.05	305.43	48.784	11.472	0.01	0.01	2.1221e+08	-0.3006	-0.2905	-0.0157
1.0045	0.0485	1.0045	0	48.784	11.472	0.009	0.007	2.1221e+08	0	-0.02	0.05	0.062	0.045	0.176	0.05	305.43	48.784	11.472	0.01	0.01	2.1221e+08	-0.3006	-0.2905	-0.0157
1.0045	0.0485	1.0045	0	48.784	11.472	0.009	0.007	2.1221e+08	0	-0.02	0.05	0.062	0.045	0.176	0.05	305.43	48.784	11.472	0.01	0.01	2.1221e+08	-0.3006	-0.2905	-0.0157
1.0045	0.0485	1.0045	0	48.784	11.472	0.009	0.007	2.1221e+08	0	-0.02	0.05	0.062	0.045	0.176	0.05	305.43	48.784	11.472	0.01	0.01	2.1221e+08	-0.3006	-0.2905	-0.0157
1.0045	0.0485	1.0045	0	48.784	11.472	0.009	0.007	2.1221e+08	0	-0.02	0.05	0.062	0.045	0.176	0.05	305.43	48.784	11.472	0.01	0.01	2.1221e+08	-0.3006	-0.2905	-0.0157
1.0045	0.0485	1.0045	0	48.784	11.472	0.009	0.007	2.1221e+08	0	-0.02	0.05	0.062	0.045	0.176	0.05	305.43	48.784	11.472	0.01	0.01	2.1221e+08	-0.3006	-0.2905	-0.0157
1.0045	0.0485	1.0045	0	48.784	11.472	0.009	0.007	2.1221e+08	0	-0.02	0.05	0.062	0.045	0.176	0.05	305.43	48.784	11.472	0.01	0.01	2.1221e+08	-0.3006	-0.2905	-0.0157
1.0045	0.0485	1.0045	0	48.784	11.472	0.009	0.007	2.1221e+08	0	-0.02	0.05	0.062	0.045	0.176	0.05	305.43	48.784	11.472	0.01	0.01	2.1221e+08	-0.3006	-0.2905	-0.0157
1.0045	0.0485	1.0045	0	48.784	11.472	0.009	0.007	2.1221e+08	0	-0.02	0.05	0.062	0.045	0.176	0.05	305.43	48.784	11.472	0.01	0.01	2.1221e+08	-0.3006	-0.2905	-0.0157
1.0045	0.0485	1.0045	0	48.784	11.472	0.009	0.007	2.1221e+08	0	-0.02	0.05	0.062	0.045	0.176	0.05	305.43	48.784	11.472	0.01	0.01	2.1221e+08	-0.3006	-0.2905	-0.0157
1.0045	0.0485	1.0045	0	48.784	11.472	0.009	0.007	2.1221e+08	0	-0.02	0.05	0.062	0.045	0.176	0.05	305.43	48.784	11.472	0.01	0.01	2.1221e+08	-0.3006	-0.2905	-0.0157
1.0045	0.0485	1.0045	0	48.784	11.472	0.009	0.007	2.1221e+08	0	-0.02	0.05	0.062	0.045	0.176	0.05	305.43	48.784	11.472	0.01	0.01	2.1221e+08	-0.3006	-0.2905	-0.0157
1.0045	0.0485	1.0045	0	48.784	11.472	0.009	0.007	2.1221e+08	0	-0.02	0.05	0.062	0.045	0.176	0.05	305.43	48.784	11.472	0.01	0.01	2.1221e+08	-0.3006	-0.2905	-0.0157
1.0045	0.0485	1.0045	0	48.784	11.472	0.009	0.007	2.1221e+08	0	-0.02	0.05	0.062	0.045	0.176	0.05	305.43	48.784	11.472	0.01	0.01	2.1221e+08	-0.3006	-0.2905	-0.0157
1.0045	0.0485	1.0045	0	48.784	11.472	0.009	0.007	2.1221e+08	0	-0.02	0.05	0.062	0.045	0.176	0.05	305.43	48.784	11.472	0.01	0.01	2.1221e+08	-0.3006	-0.2905	-0.0157
1.0045	0.0485	1.0045	0	48.784	11.472	0.009	0.007	2.1221e+08	0	-0.02	0.05	0.062	0.045	0.176	0.05	305.43	48.784	11.472	0.01	0.01	2.1221e+08	-0.3006	-0.2905	-0.0157
1.0045	0.0485	1.0045	0	48.784	11.472	0.009	0.007	2.1221e+08	0	-0.02	0.05	0.062	0.045	0.176	0.05	305.43	48.784	11.472	0.01	0.01	2.1221e+08	-0.3006	-0.2905	-0.0157
1.0045	0.0485	1.0045	0	48.784	11.472	0.009	0.007	2.1221e+08	0	-0.02	0.05	0.062	0.045	0.176	0.05	305.43	48.784	11.472	0.01	0.01	2.1221e+08	-0.3006	-0.2905	-0.0157
1.0045	0.0485	1.0045	0	48.784	11.472	0.009	0.007	2.1221e+08	0	-0.02	0.05	0.062	0.045	0.176	0.05	305.43	48.784	11.472	0.01	0.01	2.1221e+08	-0.3006	-0.2905	-0.0157
1.0045	0.0485	1.0045	0	48.784	11.472	0.009	0.007	2.1221e+08	0	-0.02	0.05	0.062	0.045	0.176	0.05	305.43	48.784	11.472	0.01	0.01	2.1221e+08	-0.3006	-0.2905	-0.0157
1.0045	0.0485	1.0045	0	48.784	11.472	0.009	0.007	2.1221e+08	0	-0.02	0.05	0.062	0.045	0.176	0.05	305.43	48.784	11.472	0.01	0.01	2.1221e+08	-0.3006	-0.2905	-0.0157
1.0045	0.0485	1.0045	0	48.784	11.472	0.009	0.007	2.1221e+08	0	-0.02	0.05	0.062	0.045	0.176	0.05	305.43	48.784	11.472	0.01	0.01	2.1221e+08	-0.3006	-0.2905	-0.0157
1.0045	0.0485	1.0045	0	48.784	11.472	0.009	0.007	2.1221e+08	0	-0.02	0.05	0.062	0.045	0.176	0.05	305.43	48.784	11.472	0.01	0.01	2.1221e+08	-0.3006	-0.2905	-0.0157
1.0045	0.0485	1.0045	0	48.784	11.472	0.009	0.007	2.1221e+08	0	-0.02	0.05	0.062	0.045	0.176	0.05	305.43	48.784	11.472	0.01	0.01	2.1221e+08	-0.3006	-0.2905	-0.0157
1.0045	0.0485	1.0045	0	48.784	11.472	0.009	0.007	2.1221e+08	0	-0.02	0.05	0.062	0.045	0.176	0.05	305.43	48.784	11.472	0.01	0.01	2.1221e+08	-0.3006	-0.2905	-0.0157
1.0045	0.0485	1.0045	0	48.784	11.472	0.009	0.007	2.1221e+08	0	-0.02	0.05	0.062	0.045	0.176	0.05	305.43	48.784	11.472	0.01	0.01	2.1221e+08	-0.3006	-0.2905	-0.0157
1.0045	0.0485	1.0045	0	48.784	11.472	0.009	0.007	2.1221e+08	0	-0.02	0.05	0.062	0.045	0.176	0.05	305.43	48.784	11.472	0.01	0.01	2.1221e+08	-0.3006	-0.2905	-0.0157
1.0045	0.0485	1.0045	0	48.784	11.472	0.009	0.007	2.1221e+08	0	-0.02	0.05	0.062	0.045	0.176	0.05	305.43	48.784	11.472	0.01	0.01	2.1221e+08	-0.3006	-0.2905	-0.0157
1.0045	0.0485	1.0045	0	48.784	11.472	0.009	0.007	2.1221e+08	0	-0.02	0.05	0.062	0.045	0.176	0.05	305.43	48.784	11.472	0.01	0.01	2.1221e+08	-0.3006	-0.2905	-0.0157
1.0045	0.0485	1.0045	0	48.784	11.472	0.009	0.007	2.1221e+08	0	-0.02	0.05	0.062	0.045	0.176	0.05	305.43	48.784	11.472	0.01	0.01	2.1221e+08	-0.3006	-0.2905	-0.0157
1.0045	0.0485	1.0045	0	48.784	11.472	0.009	0.007	2.1221e+08	0	-0.02	0.05	0.062	0.045	0.176	0.05	305.43	48.784	11.472	0.01	0.01	2.1221e+08	-0.3006	-0.2905	-0.0157
1.0045	0.0485	1.0045	0	48.784	11.472	0.009	0.007	2.1221e+08	0	-0.02	0.05	0.062	0.045	0.176	0.05	305.43	48.784	11.472	0.01	0.01	2.1221e+08	-0.3006	-0.2905	-0.0157
1.0045	0.0485	1.0045	0	48.784	11.472	0.009	0.007	2.1221e+08	0	-0.02	0.05	0.062	0.045	0.176	0.05	305.43	48.784	11.472	0.01	0.01	2.1221e+08	-0.3006	-0.2905	-0.0157
1.0045	0.0485	1.0045	0	48.784	11.472	0.009	0.007	2.1221e+08	0	-0.02	0.05	0.062	0.045	0.176	0.05	305.43	48.784	11.472	0.01	0.01	2.1221e+08	-0.3006	-0.2905	-0.0157
1.0045	0.0485	1.0045	0	48.784	11.472	0.009	0.007	2.1221e+08	0	-0.02	0.05	0.062	0.045	0.176	0.05	305.43	48.784	11.472	0.01	0.01	2.1221e+08	-0.3006	-0.2905	-0.0157
1.0045	0.0485	1.0045	0	48.784	11.472	0.009	0.007	2.1221e+08	0	-0.02	0.05	0.062	0.045	0.176	0.05	305.43	48.784	11.472	0.01	0.01	2.1221e+08	-0.3006	-0.2905	-0.0157
1.0045	0.0485	1.0045	0	48.784	11.472	0.009	0.007	2.1221e+08	0	-0.02	0.05	0.062	0.045	0.176	0.05	305.43	48.784	11.472	0.01	0.01	2.1221e+08	-0.3006	-0.2905	-0.0157
1.0045	0.0485	1.0045	0	48.784	11.472	0.009	0.007	2.1221e+08	0	-0.02	0.05	0.062	0.045	0.176	0.05	305.43	48.784	11.472	0.01	0.01	2.1221e+08	-0.3006	-0.2905	-0.0157
1.0045	0.0485	1.0045	0	48.784	11.472	0.009	0.007	2.1221e+08	0	-0.02	0.05	0.062	0.045	0.176	0.05	305.43	48.784	11.472	0.01	0.01	2.1221e+08	-0.3006	-0.2905	-0.0157
1.0045	0.0485	1.0045	0	48.784	11.472	0.009	0.007	2.1221e+08	0	-0.02	0.05	0.062	0.045	0.176	0.05	305.43	48.784	11.472	0.01	0.01	2.1221e+08	-0.3006	-0.2905	-0.0157
1.0045	0.0485	1.0045	0	48.784	11.472	0.009	0.007	2.1221e+08	0	-0.02	0.05	0.062	0.045	0.176	0.05	305.43	48.784	11.472	0.01	0.01	2.1221e+08	-0.3006	-0.2905	-0.0157
1.0045	0.0485	1.0045	0	48.784	11.472	0.009	0.007	2.1221e+08	0	-0.02	0.05	0.062	0.045	0.176	0.05	305.43	48.784	11.472	0.01	0.01	2.1221e+08	-0.3006	-0.2905	-0.0157
1.0045	0.0485	1.0045	0	48.784	11.472	0.009	0.007	2.1221e+08	0	-0.02	0.05	0.062	0.045	0.176	0.05	305.43	48.784	11.472	0.01	0.01	2.1221e+08	-0.3006	-0.2905	-0.0157
0.9928	0.0437	0.9928	0	48.784	11.472	0.009	0.007	2.1221e+08	0.015	0.01	-0.03	0.065	0.047	0.182	0.05	305.43	48.784	11.472	0.01	0.01	2.1221e+08	-0.2619	-0.0502	-0.0319
0.9928	0.0437	0.9928	0	48.784	11.472	0.009	0.007	2.1221e+08	0.015	0.01	-0.03	0.065	0.047	0.182	0.05	305.43	48.784	11.472	0.01	0.01	2.1221e+08	-0.2619	-0.0502	-0.0319
0.9928	0.0437	0.9928	0	48.784	11.472	0.009	0.007	2.1221e+08	0.015	0.01	-0.03	0.065	0.047	0.182	0.05	305.43	48.784	11.472	0.01	0.01	2.1221e+08	-0.2619	-0.0502	-0.0319
0.9928	0.0437	0.9928	0	48.784	11.472	0.009	0.007	2.1221e+08	0.015	0.01	-0.03	0.065	0.047	0.182	0.05	305.43	48.784	11.472	0.01	0.01	2.1221e+08	-0.2619	-0.0502	-0.0319
0.9928	0.0437	0.9928	0	48.784	11.472	0.009	0.007	2.1221e+08	0.015	0.01	-0.03	0.065	0.047	0.182	0.05	305.43	48.784	11.472	0.01	0.01	2.1221e+08	-0.2619	-0.0502	-0.0319
0.9928	0.0437	0.9928	0	48.784	11.472	0.009	0.007	2.1221e+08	0.015	0.01	-0.03	0.065	0.047	0.182	0.05	305.43	48.784	11.472	0.01	0.01	2.1221e+08	-0.2619	-0.0502	-0.0319
0.9928	0.0437	0.9928	0	48.784	11.472	0.009	0.007	2.1221e+08	0.015	0.01	-0.03	0.065	0.047	0.182	0.05	305.43	48.784	11.472	0.01	0.01	2.1221e+08	-0.2619	-0.0502	-0.0319
0.9928	0.0437	0.9928	0	48.784	11.472	0.009	0.007	2.1221e+08	0.015	0.01	-0.03	0.065	0.047	0.182	0.05	305.43	48.784	11.472	0.01	0.01	2.1221e+08	-0.2619	-0.0502	-0.0319
0.9928	0.0437	0.9928	0	48.784	11.472	0.009	0.007	2.1221e+08	0.015	0.01	-0.03	0.065	0.047	0.182	0.05	305.43	48.784	11.472	0.01	0.01	2.1221e+08	-0.2619	-0.0502	-0.0319
0.9928	0.0437	0.9928	0	48.784	11.472	0.009	0.007	2.1221e+08	0.015	0.01	-0.03	0.065	0.047	0.182	0.05	305.43	48.784	11.472	0.01	0.01	2.1221e+08	-0.2619	-0.0502	-0.0319
0.9928	0.0437	0.9928	0	48.784	11.472	0.009	0.007	2.1221e+08	0.015	0.01	-0.03	0.065	0.047	0.182	0.05	305.43	48.784	11.472	0.01	0.01	2.1221e+08	-0.2619	-0.0502	-0.0319
0.9928	0.0437	0.9928	0	48.784	11.472	0.009	0.007	2.1221e+08	0.015	0.01	-0.03	0.065	0.047	0.182	0.05	305.43	48.784	11.472	0.01	0.01	2.1221e+08	-0.2619	-0.0502	-0.0319
0.9928	0.0437	0.9928	0	48.784	11.472	0.009	0.007	2.1221e+08	0.015	0.01	-0.03	0.065	0.047	0.182	0.05	305.43	48.784	11.472	0.01	0.01	2.1221e+08	-0.2619	-0.0502	-0.0319
0.9928	0.0437	0.9928	0	48.784	11.472	0.009	0.007	2.1221e+08	0.015	0.01	-0.03	0.065	0.047	0.182	0.05	305.43	48.784	11.472	0.01	0.01	2.1221e+08	-0.2619	-0.0502	-0.0319
0.9928	0.0437	0.9928	0	48.784	11.472	0.009	0.007	2.1221e+08	0.015	0.01	-0.03	0.065	0.047	0.182	0.05	305.43	48.784	11.472	0.01	0.01	2.1221e+08	-0.2619	-0.0502	-0.0319
0.9928	0.0437	0.9928	0	48.784	11.472	0.009	0.007	2.1221e+08	0.015	0.01	-0.03	0.065	0.047	0.182	0.05	305.43	48.784	11.472	0.01	0.01	2.1221e+08	-0.2619	-0.0502	-0.0319
0.9928	0.0437	0.9928	0	48.784	11.472	0.009	0.007	2.1221e+08	0.015	0.01	-0.03	0.065	0.047	0.182	0.05	305.43	48.784	11.472	0.01	0.01	2.1221e+08	-0.2619	-0.0502	-0.0319
0.9928	0.0437	0.9928	0	48.784	11.472	0.009	0.007	2.1221e+08	0.015	0.01	-0.03	0.065	0.047	0.182	0.05	305.43	48.784	11.472	0.01	0.01	2.1221e+08	-0.2619	-0.0502	-0.0319
0.9928	0.0437	0.9928	0	48.784	11.472	0.009	0.007	2.1221e+08	0.015	0.01	-0.03	0.065	0.047	0.182	0.05	305.43	48.784	11.472	0.01	0.01	2.1221e+08	-0.2619	-0.0502	-0.0319
0.9928	0.0437	0.9928	0	48.784	11.472	0.009	0.007	2.1221e+08	0.015	0.01	-0.03	0.065	0.047	0.182	0.05	305.43	48.784	11.472	0.01	0.01	2.1221e+08	-0.2619	-0.0502	-0.0319
0.9928	0.0437	0.9928	0	48.784	11.472	0.009	0.007	2.1221e+08	0.015	0.01	-0.03	0.065	0.047	0.182	0.05	305.43	48.784	11.472	0.01	0.01	2.1221e+08	-0.2619	-0.0502	-0.0319
0.9928	0.0437	0.9928	0	48.784	11.472	0.009	0.007	2.1221e+08	0.015	0.01	-0.03	0.065	0.047	0.182	0.05	305.43	48.784	11.472	0.01	0.01	2.1221e+08	-0.2619	-0.0502	-0.0319
0.9928	0.0437	0.9928	0	48.784	11.472	0.009	0.007	2.1221e+08	0.015	0.01	-0.03	0.065	0.047	0.182	0.05	305.43	48.784	11.472	0.01	0.01	2.1221e+08	-0.2619	-0.0502	-0.0319
0.9928	0.0437	0.9928	0	48.784	11.472	0.009	0.007	2.1221e+08	0.015	0.01	-0.03	0.065	0.047	0.182	0.05	305.43	48.784	11.472	0.01	0.01	2.1221e+08	-0.2619	-0.0502	-0.0319
0.9928	0.0437	0.9928	0	48.784	11.472	0.009	0.007	2.1221e+08	0.015	0.01	-0.03	0.065	0.047	0.182	0.05	305.43	48.784	11.472	0.01	0.01	2.1221e+08	-0.2619	-0.0502	-0.0319
0.9928	0.0437	0.9928	0	48.784	11.472	0.009	0.007	2.1221e+08	0.015	0.01	-0.03	0.065	0.047	0.182	0.05	305.43	48.784	11.472	0.01	0.01	2.1221e+08	-0.2619	-0.0502	-0.0319
0.9928	0.0437	0.9928	0	48.784	11.472	0.009	0.007	2.1221e+08	0.015	0.01	-0.03	0.065	0.047	0.182	0.05	305.43	48.784	11.472	0.01	0.01	2.1221e+08	-0.2619	-0.0502	-0.0319
0.9928	0.0437	0.9928	0	48.784	11.472	0.009	0.007	2.1221e+08	0.015	0.01	-0.03	0.065	0.047	0.182	0.05	305.43	48.784	11.472	0.01	0.01	2.1221e+08	-0.2619	-0.0502	-0.0319
0.9928	0.0437	0.9928	0	48.784	11.472	0.009	0.007	2.1221e+08	0.015	0.01	-0.03	0.065	0.047	0.182	0.05	305.43	48.784	11.472	0.01	0.01	2.1221e+08	-0.2619	-0.0502	-0.0319
0.9928	0.0437	0.9928	0	48.784	11.472	0.009	0.007	2.1221e+08	0.015	0.01	-0.03	0.065	0.047	0.182	0.05	305.43	48.784	11.472	0.01	0.01	2.1221e+08	-0.2619	-0.0502	-0.0319
0.9928	0.0437	0.9928	0	48.784	11.472	0.009	0.007	2.1221e+08	0.015	0.01	-0.03	0.065	0.047	0.182	0.05	305.43	48.784	11.472	0.01	0.01	2.1221e+08	-0.2619	-0.0502	-0.0319
0.9928	0.0437	0.9928	0	48.784	11.472	0.009	0.007	2.1221e+08	0.015	0.01	-0.03	0.065	0.047	0.182	0.05	305.43	48.784	11.472	0.01	0.01	2.1221e+08	-0.2619	-0.0502	-0.0319
0.9928	0.0437	0.9928	0	48.784	11.472	0.009	0.007	2.1221e+08	0.015	0.01	-0.03	0.065	0.047	0.182	0.05	305.43	48.784	11.472	0.01	0.01	2.1221e+08	-0.2619	-0.0502	-0.0319
0.9928	0.0437	0.9928	0	48.784	11.472	0.009	0.007	2.1221e+08	0.015	0.01	-0.03	0.065	0.047	0.182	0.05	305.43	48.784	11.472	0.01	0.01	2.1221e+08	-0.2619	-0.0502	-0.0319
0.9928	0.0437	0.9928	0	48.784	11.472	0.009	0.007	2.1221e+08	0.015	0.01	-0.03	0.065	0.047	0.182	0.05	305.43	48.784	11.472	0.01	0.01	2.1221e+08	-0.2619	-0.0502	-0.0319
0.9928	0.0437	0.9928	0	48.784	11.472	0.009	0.007	2.1221e+08	0.015	0.01	-0.03	0.065	0.047	0.182	0.05	305.43	48.784	11.472	0.01	0.01	2.1221e+08	-0.2619	-0.0502	-0.0319
0.9928	0.0437	0.9928	0	48.784	11.472	0.009	0.007	2.1221e+08	0.015	0.01	-0.03	0.065	0.047	0.182	0.05	305.43	48.784	11.472	0.01	0.01	2.1221e+08	-0.2619	-0.0502	-0.0319
0.9928	0.0437	0.9928	0	48.784	11.472	0.009	0.007	2.1221e+08	0.015	0.01	-0.03	0.065	0.047	0.182	0.05	305.43	48.784	11.472	0.01	0.01	2.1221e+08	-0.2619	-0.0502	-0.0319
0.9928	0.0437	0.9928	0	48.784	11.472	0.009	0.007	2.1221e+08	0.015	0.01	-0.03	0.065	0.047	0.182	0.05	305.43	48.784	11.472	0.01	0.01	2.1221e+08	-0.2619	-0.0502	-0.0319
0.9928	0.0437	0.9928	0	48.784	11.472	0.009	0.007	2.1221e+08	0.015	0.01	-0.03	0.065	0.047	0.182	0.05	305.43	48.784	11.472	0.01	0.01	2.1221e+08	-0.2619	-0.0502	-0.0319
0.9928	0.0437	0.9928	0	48.784	11.472	0.009	0.007	2.1221e+08	0.015	0.01	-0.03	0.065	0.047	0.182	0.05	305.43	48.784	11.472	0.01	0.01	2.1221e+08	-0.2619	-0.0502	-0.0319
0.9928	0.0437	0.9928	0	48.784	11.472	0.009	0.007	2.1221e+08	0.015	0.01	-0.03	0.065	0.047	0.182	0.05	305.43	48.784	11.472	0.01	0.01	2.1221e+08	-0.2619	-0.0502	-0.0319
0.9928	0.0437	0.9928	0	48.784	11.472	0.009	0.007	2.1221e+08	0.015	0.01	-0.03	0.065	0.047	0.182	0.05	305.43	48.784	11.472	0.01	0.01	2.1221e+08	-0.2619	-0.0502	-0.0319
0.9928	0.0437	0.9928	0	48.784	11.472	0.009	0.007	2.1221e+08	0.015	0.01	-0.03	0.065	0.047	0.182	0.05	305.43	48.784	11.472	0.01	0.01	2.1221e+08	-0.2619	-0.0502	-0.0319
0.9928	0.0437	0.9928	0	48.784	11.472	0.009	0.007	2.1221e+08	0.015	0.01	-0.03	0.065	0.047	0.182	0.05	305.43	48.784	11.472	0.01	0.01	2.1221e+08	-0.2619	-0.0502	-0.0319
0.9928	0.0437	0.9928	0	48.784	11.472	0.009	0.007	2.1221e+08	0.015	0.01	-0.03	0.065	0.047	0.182	0.05	305.43	48.784	11.472	0.01	0.01	2.1221e+08	-0.2619	-0.0502	-0.0319
0.9928	0.0437	0.9928	0	48.784	11.472	0.009	0.007	2.1221e+08	0.015	0.01	-0.03	0.065	0.047	0.182	0.05	305.43	48.784	11.472	0.01	0.01	2.1221e+08	-0.2619	-0.0502	-0.0319
0.9928	0.0437	0.9928	0	48.784	11.472	0.009	0.007	2.1221e+08	0.015	0.01	-0.03	0.065	0.047	0.182	0.05	305.43	48.784	11.472	0.01	0.01	2.1221e+08	-0.2619	-0.0502	-0.0319
0.9928	0.0437	0.9928	0	48.784	11.472	0.009	0.007	2.1221e+08	0.015	0.01	-0.03	0.065	0.047	0.182	0.05	305.43	48.784	11.472	0.01	0.01	2.1221e+08	-0.2619	-0.0502	-0.0319
0.9928	0.0437	0.9928	0	48.784	11.472	0.009	0.007	2.1221e+08	0.015	0.01	-0.03	0.065	0.047	0.182	0.05	305.43	48.784	11.472	0.01	0.01	2.1221e+08	-0.2619	-0.0502	-0.0319
1.0095	0.0573	1.0095	0	48.784	11.472	0.009	0.007	2.1221e+08	0.015	0.01	-0.03	0.065	0.047	0.182	0.05	305.43	48.784	11.472	0.01	0.01	2.1221e+08	-0.0087	-0.0667	-0.0586
1.0095	0.0573	1.0095	0	48.784	11.472	0.009	0.007	2.1221e+08	0.015	0.01	-0.03	0.065	0.047	0.182	0.05	305.43	48.784	11.472	0.01	0.01	2.1221e+08	-0.0087	-0.0667	-0.0586
1.0095	0.0573	1.0095	0	48.784	11.472	0.009	0.007	2.1221e+08	0.015	0.01	-0.03	0.065	0.047	0.182	0.05	305.43	48.784	11.472	0.01	0.01	2.1221e+08	-0.0087	-0.0667	-0.0586
1.0095	0.0573	1.0095	0	48.784	11.472	0.009	0.007	2.1221e+08	0.015	0.01	-0.03	0.065	0.047	0.182	0.05	305.43	48.784	11.472	0.01	0.01	2.1221e+08	-0.0087	-0.0667	-0.0586
1.0095	0.0573	1.0095	0	48.784	11.472	0.009	0.007	2.1221e+08	0.015	0.01	-0.03	0.065	0.047	0.182	0.05	305.43	48.784	11.472	0.01	0.01	2.1221e+08	-0.0087	-0.0667	-0.0586
1.0095	0.0573	1.0095	0	48.784	11.472	0.009	0.007	2.1221e+08	0.015	0.01	-0.03	0.065	0.047	0.182	0.05	305.43	48.784	11.472	0.01	0.01	2.1221e+08	-0.0087	-0.0667	-0.0586
1.0095	0.0573	1.0095	0	48.784	11.472	0.009	0.007	2.1221e+08	0.015	0.01	-0.03	0.065	0.047	0.182	0.05	305.43	48.784	11.472	0.01	0.01	2.1221e+08	-0.0087	-0.0667	-0.0586
1.0095	0.0573	1.0095	0	48.784	11.472	0.009	0.007	2.1221e+08	0.015	0.01	-0.03	0.065	0.047	0.182	0.05	305.43	48.784	11.472	0.01	0.01	2.1221e+08	-0.0087	-0.0667	-0.0586
1.0095	0.0573	1.0095	0	48.784	11.472	0.009	0.007	2.1221e+08	0.015	0.01	-0.03	0.065	0.047	0.182	0.05	305.43	48.784	11.472	0.01	0.01	2.1221e+08	-0.0087	-0.0667	-0.0586
1.0095	0.0573	1.0095	0	48.784	11.472	0.009	0.007	2.1221e+08	0.015	0.01	-0.03	0.065	0.047	0.182	0.05	305.43	48.784	11.472	0.01	0.01	2.1221e+08	-0.0087	-0.0667	-0.0586
1.0095	0.0573	1.0095	0	48.784	11.472	0.009	0.007	2.1221e+08	0.015	0.01	-0.03	0.065	0.047	0.182	0.05	305.43	48.784	11.472	0.01	0.01	2.1221e+08	-0.0087	-0.0667	-0.0586
1.0095	0.0573	1.0095	0	48.784	11.472	0.009	0.007	2.1221e+08	0.015	0.01	-0.03	0.065	0.047	0.182	0.05	305.43	48.784	11.472	0.01	0.01	2.1221e+08	-0.0087	-0.0667	-0.0586
1.0095	0.0573	1.0095	0	48.784	11.472	0.009	0.007	2.1221e+08	0.015	0.01	-0.03	0.065	0.047	0.182	0.05	305.43	48.784	11.472	0.01	0.01	2.1221e+08	-0.0087	-0.0667	-0.0586
1.0095	0.0573	1.0095	0	48.784	11.472	0.009	0.007	2.1221e+08	0.015	0.01	-0.03	0.065	0.047	0.182	0.05	305.43	48.784	11.472	0.01	0.01	2.1221e+08	-0.0087	-0.0667	-0.0586
1.0095	0.0573	1.0095	0	48.784	11.472	0.009	0.007	2.1221e+08	0.015	0.01	-0.03	0.065	0.047	0.182	0.05	305.43	48.784	11.472	0.01	0.01	2.1221e+08	-0.0087	-0.0667	-0.0586
1.0095	0.0573	1.0095	0	48.784	11.472	0.009	0.007	2.1221e+08	0.015	0.01	-0.03	0.065	0.047	0.182	0.05	305.43	48.784	11.472	0.01	0.01	2.1221e+08	-0.0087	-0.0667	-0.0586
1.0095	0.0573	1.0095	0	48.784	11.472	0.009	0.007	2.1221e+08	0.015	0.01	-0.03	0.065	0.047	0.182	0.05	305.43	48.784	11.472	0.01	0.01	2.1221e+08	-0.0087	-0.0667	-0.0586
1.0095	0.0573	1.0095	0	48.784	11.472	0.009	0.007	2.1221e+08	0.015	0.01	-0.03	0.065	0.047	0.182	0.05	305.43	48.784	11.472	0.01	0.01	2.1221e+08	-0.0087	-0.0667	-0.0586
1.0095	0.0573	1.0095	0	48.784	11.472	0.009	0.007	2.1221e+08	0.015	0.01	-0.03	0.065	0.047	0.182	0.05	305.43	48.784	11.472	0.01	0.01	2.1221e+08	-0.0087	-0.0667	-0.0586
1.0095	0.0573	1.0095	0	48.784	11.472	0.009	0.007	2.1221e+08	0.015	0.01	-0.03	0.065	0.047	0.182	0.05	305.43	48.784	11.472	0.01	0.01	2.1221e+08	-0.0087	-0.0667	-0.0586
1.0095	0.0573	1.0095	0	48.784	11.472	0.009	0.007	2.1221e+08	0.015	0.01	-0.03	0.065	0.047	0.182	0.05	305.43	48.784	11.472	0.01	0.01	2.1221e+08	-0.0087	-0.0667	-0.0586
1.0095	0.0573	1.0095	0	48.784	11.472	0.009	0.007	2.1221e+08	0.015	0.01	-0.03	0.065	0.047	0.182	0.05	305.43	48.784	11.472	0.01	0.01	2.1221e+08	-0.0087	-0.0667	-0.0586
1.0095	0.0573	1.0095	0	48.784	11.472	0.009	0.007	2.1221e+08	0.015	0.01	-0.03	0.065	0.047	0.182	0.05	305.43	48.784	11.472	0.01	0.01	2.1221e+08	-0.0087	-0.0667	-0.0586
1.0095	0.0573	1.0095	0	48.784	11.472	0.009	0.007	2.1221e+08	0.015	0.01	-0.03	0.065	0.047	0.182	0.05	305.43	48.784	11.472	0.01	0.01	2.1221e+08	-0.0087	-0.0667	-0.0586
1.0095	0.0573	1.0095	0	48.784	11.472	0.009	0.007	2.1221e+08	0.015	0.01	-0.03	0.065	0.047	0.182	0.05	305.43	48.784	11.472	0.01	0.01	2.1221e+08	-0.0087	-0.0667	-0.0586
1.0095	0.0573	1.0095	0	48.784	11.472	0.009	0.007	2.1221e+08	0.015	0.01	-0.03	0.065	0.047	0.182	0.05	305.43	48.784	11.472	0.01	0.01	2.1221e+08	-0.0087	-0.0667	-0.0586
1.0095	0.0573	1.0095	0	48.784	11.472	0.009	0.007	2.1221e+08	0.015	0.01	-0.03	0.065	0.047	0.182	0.05	305.43	48.784	11.472	0.01	0.01	2.1221e+08	-0.0087	-0.0667	-0.0586
1.0095	0.0573	1.0095	0	48.784	11.472	0.009	0.007	2.1221e+08	0.015	0.01	-0.03	0.065	0.047	0.182	0.05	305.43	48.784	11.472	0.01	0.01	2.1221e+08	-0.0087	-0.0667	-0.0586
1.0095	0.0573	1.0095	0	48.784	11.472	0.009	0.007	2.1221e+08	0.015	0.01	-0.03	0.065	0.047	0.182	0.05	305.43	48.784	11.472	0.01	0.01	2.1221e+08	-0.0087	-0.0667	-0.0586
1.0095	0.0573	1.0095	0	48.784	11.472	0.009	0.007	2.1221e+08	0.015	0.01	-0.03	0.065	0.047	0.182	0.05	305.43	48.784	11.472	0.01	0.01	2.1221e+08	-0.0087	-0.0667	-0.0586
1.0095	0.0573	1.0095	0	48.784	11.472	0.009	0.007	2.1221e+08	0.015	0.01	-0.03	0.065	0.047	0.182	0.05	305.43	48.784	11.472	0.01	0.01	2.1221e+08	-0.0087	-0.0667	-0.0586
1.0095	0.0573	1.0095	0	48.784	11.472	0.009	0.007	2.1221e+08	0.015	0.01	-0.03	0.065	0.047	0.182	0.05	305.43	48.784	11.472	0.01	0.01	2.1221e+08	-0.0087	-0.0667	-0.0586
1.0095	0.0573	1.0095	0	48.784	11.472	0.009	0.007	2.1221e+08	0.015	0.01	-0.03	0.065	0.047	0.182	0.05	305.43	48.784	11.472	0.01	0.01	2.1221e+08	-0.0087	-0.0667	-0.0586
1.0095	0.0573	1.0095	0	48.784	11.472	0.009	0.007	2.1221e+08	0.015	0.01	-0.03	0.065	0.047	0.182	0.05	305.43	48.784	11.472	0.01	0.01	2.1221e+08	-0.0087	-0.0667	-0.0586
1.0095	0.0573	1.0095	0	48.784	11.472	0.009	0.007	2.1221e+08	0.015	0.01	-0.03	0.065	0.047	0.182	0.05	305.43	48.784	11.472	0.01	0.01	2.1221e+08	-0.0087	-0.0667	-0.0586
1.0095	0.0573	1.0095	0	48.784	11.472	0.009	0.007	2.1221e+08	0.015	0.01	-0.03	0.065	0.047	0.182	0.05	305.43	48.784	11.472	0.01	0.01	2.1221e+08	-0.0087	-0.0667	-0.0586
1.0095	0.0573	1.0095	0	48.784	11.472	0.009	0.007	2.1221e+08	0.015	0.01	-0.03	0.065	0.047	0.182	0.05	305.43	48.784	11.472	0.01	0.01	2.1221e+08	-0.0087	-0.0667	-0.0586
1.0095	0.0573	1.0095	0	48.784	11.472	0.009	0.007	2.1221e+08	0.015	0.01	-0.03	0.065	0.047	0.182	0.05	305.43	48.784	11.472	0.01	0.01	2.1221e+08	-0.0087	-0.0667	-0.0586
1.0095	0.0573	1.0095	0	48.784	11.472	0.009	0.007	2.1221e+08	0.015	0.01	-0.03	0.065	0.047	0.182	0.05	305.43	48.784	11.472	0.01	0.01	2.1221e+08	-0.0087	-0.0667	-0.0586
1.0095	0.0573	1.0095	0	48.784	11.472	0.009	0.007	2.1221e+08	0.015	0.01	-0.03	0.065	0.047	0.182	0.05	305.43	48.784	11.472	0.01	0.01	2.1221e+08	-0.0087	-0.0667	-0.0586
1.0095	0.0573	1.0095	0	48.784	11.472	0.009	0.007	2.1221e+08	0.015	0.01	-0.03	0.065	0.047	0.182	0.05	305.43	48.784	11.472	0.01	0.01	2.1221e+08	-0.0087	-0.0667	-0.0586
1.0095	0.0573	1.0095	0	48.784	11.472	0.009	0.007	2.1221e+08	0.015	0.01	-0.03	0.065	0.047	0.182	0.05	305.43	48.784	11.472	0.01	0.01	2.1221e+08	-0.0087	-0.0667	-0.0586
1.0095	0.0573	1.0095	0	48.784	11.472	0.009	0.007	2.1221e+08	0.015	0.01	-0.03	0.065	0.047	0.182	0.05	305.43	48.784	11.472	0.01	0.01	2.1221e+08	-0.0087	-0.0667	-0.0586
1.0095	0.0573	1.0095	0	48.784	11.472	0.009	0.007	2.1221e+08	0.015	0.01	-0.03	0.065	0.047	0.182	0.05	305.43	48.784	11.472	0.01	0.01	2.1221e+08	-0.0087	-0.0667	-0.0586
1.0095	0.0573	1.0095	0	48.784	11.472	0.009	0.007	2.1221e+08	0.015	0.01	-0.03	0.065	0.047	0.182	0.05	305.43	48.784	11.472	0.01	0.01	2.1221e+08	-0.0087	-0.0667	-0.0586
1.0095	0.0573	1.0095	0	48.784	11.472	0.009	0.007	2.1221e+08	0.015	0.01	-0.03	0.065	0.047	0.182	0.05	305.43	48.784	11.472	0.01	0.01	2.1221e+08	-0.0087	-0.0667	-0.0586
1.0095	0.0573	1.0095	0	48.784	11.472	0.009	0.007	2.1221e+08	0.015	0.01	-0.03	0.065	0.047	0.182	0.05	305.43	48.784	11.472	0.01	0.01	2.1221e+08	-0.0087	-0.0667	-0.0586
1.0095	0.0573	1.0095	0	48.784	11.472	0.009	0.007	2.1221e+08	0.015	0.01	-0.03	0.065	0.047	0.182	0.05	305.43	48.784	11.472	0.01	0.01	2.1221e+08	-0.0087	-0.0667	-0.0586
1.0095	0.0573	1.0095	0	48.784	11.472	0.009	0.007	2.1221e+08	0.015	0.01	-0.03	0.065	0.047	0.182	0.05	305.43	48.784	11.472	0.01	0.01	2.1221e+08	-0.0087	-0.0667	-0.0586
1.0095	0.0573	1.0095	0	48.784	11.472	0.009	0.007	2.1221e+08	0.015	0.01	-0.03	0.065	0.047	0.182	0.05	305.43	48.784	11.472	0.01	0.01	2.1221e+08	-0.0087	-0.0667	-0.0586
0.9981	0.0463	0.9981	0	48.784	11.472	0.009	0.007	2.1221e+08	0.015	0.01	-0.03	0.065	0.047	0.182	0.05	305.43	48.784	11.472	0.01	0.01	2.1221e+08	0.238	0.1356	-0.0542
0.9981	0.0463	0.9981	0	48.784	11.472	0.009	0.007	2.1221e+08	0.015	0.01	-0.03	0.065	0.047	0.182	0.05	305.43	48.784	11.472	0.01	0.01	2.1221e+08	0.238	0.1356	-0.0542
0.9981	0.0463	0.9981	0	48.784	11.472	0.009	0.007	2.1221e+08	0.015	0.01	-0.03	0.065	0.047	0.182	0.05	305.43	48.784	11.472	0.01	0.01	2.1221e+08	0.238	0.1356	-0.0542
0.9981	0.0463	0.9981	0	48.784	11.472	0.009	0.007	2.1221e+08	0.015	0.01	-0.03	0.065	0.047	0.182	0.05	305.43	48.784	11.472	0.01	0.01	2.1221e+08	0.238	0.1356	-0.0542
0.9981	0.0463	0.9981	0	48.784	11.472	0.009	0.007	2.1221e+08	0.015	0.01	-0.03	0.065	0.047	0.182	0.05	305.43	48.784	11.472	0.01	0.01	2.1221e+08	0.238	0.1356	-0.0542
0.9981	0.0463	0.9981	0	48.784	11.472	0.009	0.007	2.1221e+08	0.015	0.01	-0.03	0.065	0.047	0.182	0.05	305.43	48.784	11.472	0.01	0.01	2.1221e+08	0.238	0.1356	-0.0542
0.9981	0.0463	0.9981	0	48.784	11.472	0.009	0.007	2.1221e+08	0.015	0.01	-0.03	0.065	0.047	0.182	0.05	305.43	48.784	11.472	0.01	0.01	2.1221e+08	0.238	0.1356	-0.0542
0.9981	0.0463	0.9981	0	48.784	11.472	0.009	0.007	2.1221e+08	0.015	0.01	-0.03	0.065	0.047	0.182	0.05	305.43	48.784	11.472	0.01	0.01	2.1221e+08	0.238	0.1356	-0.0542
0.9981	0.0463	0.9981	0	48.784	11.472	0.009	0.007	2.1221e+08	0.015	0.01	-0.03	0.065	0.047	0.182	0.05	305.43	48.784	11.472	0.01	0.01	2.1221e+08	0.238	0.1356	-0.0542
0.9981	0.0463	0.9981	0	48.784	11.472	0.009	0.007	2.1221e+08	0.015	0.01	-0.03	0.065	0.047	0.182	0.05	305.43	48.784	11.472	0.01	0.01	2.1221e+08	0.238	0.1356	-0.0542
0.9981	0.0463	0.9981	0	48.784	11.472	0.009	0.007	2.1221e+08	0.015	0.01	-0.03	0.065	0.047	0.182	0.05	305.43	48.784	11.472	0.01	0.01	2.1221e+08	0.238	0.1356	-0.0542
0.9981	0.0463	0.9981	0	48.784	11.472	0.009	0.007	2.1221e+08	0.015	0.01	-0.03	0.065	0.047	0.182	0.05	305.43	48.784	11.472	0.01	0.01	2.1221e+08	0.238	0.1356	-0.0542
0.9981	0.0463	0.9981	0	48.784	11.472	0.009	0.007	2.1221e+08	0.015	0.01	-0.03	0.065	0.047	0.182	0.05	305.43	48.784	11.472	0.01	0.01	2.1221e+08	0.238	0.1356	-0.0542
0.9981	0.0463	0.9981	0	48.784	11.472	0.009	0.007	2.1221e+08	0.015	0.01	-0.03	0.065	0.047	0.182	0.05	305.43	48.784	11.472	0.01	0.01	2.1221e+08	0.238	0.1356	-0.0542
0.9981	0.0463	0.9981	0	48.784	11.472	0.009	0.007	2.1221e+08	0.015	0.01	-0.03	0.065	0.047	0.182	0.05	305.43	48.784	11.472	0.01	0.01	2.1221e+08	0.238	0.1356	-0.0542
0.9981	0.0463	0.9981	0	48.784	11.472	0.009	0.007	2.1221e+08	0.015	0.01	-0.03	0.065	0.047	0.182	0.05	305.43	48.784	11.472	0.01	0.01	2.1221e+08	0.238	0.1356	-0.0542
0.9981	0.0463	0.9981	0	48.784	11.472	0.009	0.007	2.1221e+08	0.015	0.01	-0.03	0.065	0.047	0.182	0.05	305.43	48.784	11.472	0.01	0.01	2.1221e+08	0.238	0.1356	-0.0542
0.9981	0.0463	0.9981	0	48.784	11.472	0.009	0.007	2.1221e+08	0.015	0.01	-0.03	0.065	0.047	0.182	0.05	305.43	48.784	11.472	0.01	0.01	2.1221e+08	0.238	0.1356	-0.0542
0.9981	0.0463	0.9981	0	48.784	11.472	0.009	0.007	2.1221e+08	0.015	0.01	-0.03	0.065	0.047	0.182	0.05	305.43	48.784	11.472	0.01	0.01	2.1221e+08	0.238	0.1356	-0.0542
0.9981	0.0463	0.9981	0	48.784	11.472	0.009	0.007	2.1221e+08	0.015	0.01	-0.03	0.065	0.047	0.182	0.05	305.43	48.784	11.472	0.01	0.01	2.1221e+08	0.238	0.1356	-0.0542
0.9981	0.0463	0.9981	0	48.784	11.472	0.009	0.007	2.1221e+08	0.015	0.01	-0.03	0.065	0.047	0.182	0.05	305.43	48.784	11.472	0.01	0.01	2.1221e+08	0.238	0.1356	-0.0542
0.9981	0.0463	0.9981	0	48.784	11.472	0.009	0.007	2.1221e+08	0.015	0.01	-0.03	0.065	0.047	0.182	0.05	305.43	48.784	11.472	0.01	0.01	2.1221e+08	0.238	0.1356	-0.0542
0.9981	0.0463	0.9981	0	48.784	11.472	0.009	0.007	2.1221e+08	0.015	0.01	-0.03	0.065	0.047	0.182	0.05	305.43	48.784	11.472	0.01	0.01	2.1221e+08	0.238	0.1356	-0.0542
0.9981	0.0463	0.9981	0	48.784	11.472	0.009	0.007	2.1221e+08	0.015	0.01	-0.03	0.065	0.047	0.182	0.05	305.43	48.784	11.472	0.01	0.01	2.1221e+08	0.238	0.1356	-0.0542
0.9981	0.0463	0.9981	0	48.784	11.472	0.009	0.007	2.1221e+08	0.015	0.01	-0.03	0.065	0.047	0.182	0.05	305.43	48.784	11.472	0.01	0.01	2.1221e+08	0.238	0.1356	-0.0542
0.9981	0.0463	0.9981	0	48.784	11.472	0.009	0.007	2.1221e+08	0.015	0.01	-0.03	0.065	0.047	0.182	0.05	305.43	48.784	11.472	0.01	0.01	2.1221e+08	0.238	0.1356	-0.0542
0.9981	0.0463	0.9981	0	48.784	11.472	0.009	0.007	2.1221e+08	0.015	0.01	-0.03	0.065	0.047	0.182	0.05	305.43	48.784	11.472	0.01	0.01	2.1221e+08	0.238	0.1356	-0.0542
0.9981	0.0463	0.9981	0	48.784	11.472	0.009	0.007	2.1221e+08	0.015	0.01	-0.03	0.065	0.047	0.182	0.05	305.43	48.784	11.472	0.01	0.01	2.1221e+08	0.238	0.1356	-0.0542
0.9981	0.0463	0.9981	0	48.784	11.472	0.009	0.007	2.1221e+08	0.015	0.01	-0.03	0.065	0.047	0.182	0.05	305.43	48.784	11.472	0.01	0.01	2.1221e+08	0.238	0.1356	-0.0542
0.9981	0.0463	0.9981	0	48.784	11.472	0.009	0.007	2.1221e+08	0.015	0.01	-0.03	0.065	0.047	0.182	0.05	305.43	48.784	11.472	0.01	0.01	2.1221e+08	0.238	0.1356	-0.0542
0.9981	0.0463	0.9981	0	48.784	11.472	0.009	0.007	2.1221e+08	0.015	0.01	-0.03	0.065	0.047	0.182	0.05	305.43	48.784	11.472	0.01	0.01	2.1221e+08	0.238	0.1356	-0.0542
0.9981	0.0463	0.9981	0	48.784	11.472	0.009	0.007	2.1221e+08	0.015	0.01	-0.03	0.065	0.047	0.182	0.05	305.43	48.784	11.472	0.01	0.01	2.1221e+08	0.238	0.1356	-0.0542
0.9981	0.0463	0.9981	0	48.784	11.472	0.009	0.007	2.1221e+08	0.015	0.01	-0.03	0.065	0.047	0.182	0.05	305.43	48.784	11.472	0.01	0.01	2.1221e+08	0.238	0.1356	-0.0542
0.9981	0.0463	0.9981	0	48.784	11.472	0.009	0.007	2.1221e+08	0.015	0.01	-0.03	0.065	0.047	0.182	0.05	305.43	48.784	11.472	0.01	0.01	2.1221e+08	0.238	0.1356	-0.0542
0.9981	0.0463	0.9981	0	48.784	11.472	0.009	0.007	2.1221e+08	0.015	0.01	-0.03	0.065	0.047	0.182	0.05	305.43	48.784	11.472	0.01	0.01	2.1221e+08	0.238	0.1356	-0.0542
0.9981	0.0463	0.9981	0	48.784	11.472	0.009	0.007	2.1221e+08	0.015	0.01	-0.03	0.065	0.047	0.182	0.05	305.43	48.784	11.472	0.01	0.01	2.1221e+08	0.238	0.1356	-0.0542
0.9981	0.0463	0.9981	0	48.784	11.472	0.009	0.007	2.1221e+08	0.015	0.01	-0.03	0.065	0.047	0.182	0.05	305.43	48.784	11.472	0.01	0.01	2.1221e+08	0.238	0.1356	-0.0542
0.9981	0.0463	0.9981	0	48.784	11.472	0.009	0.007	2.1221e+08	0.015	0.01	-0.03	0.065	0.047	0.182	0.05	305.43	48.784	11.472	0.01	0.01	2.1221e+08	0.238	0.1356	-0.0542
0.9981	0.0463	0.9981	0	48.784	11.472	0.009	0.007	2.1221e+08	0.015	0.01	-0.03	0.065	0.047	0.182	0.05	305.43	48.784	11.472	0.01	0.01	2.1221e+08	0.238	0.1356	-0.0542
0.9981	0.0463	0.9981	0	48.784	11.472	0.009	0.007	2.1221e+08	0.015	0.01	-0.03	0.065	0.047	0.182	0.05	305.43	48.784	11.472	0.01	0.01	2.1221e+08	0.238	0.1356	-0.0542
0.9981	0.0463	0.9981	0	48.784	11.472	0.009	0.007	2.1221e+08	0.015	0.01	-0.03	0.065	0.047	0.182	0.05	305.43	48.784	11.472	0.01	0.01	2.1221e+08	0.238	0.1356	-0.0542
0.9981	0.0463	0.9981	0	48.784	11.472	0.009	0.007	2.1221e+08	0.015	0.01	-0.03	0.065	0.047	0.182	0.05	305.43	48.784	11.472	0.01	0.01	2.1221e+08	0.238	0.1356	-0.0542
0.9981	0.0463	0.9981	0	48.784	11.472	0.009	0.007	2.1221e+08	0.015	0.01	-0.03	0.065	0.047	0.182	0.05	305.43	48.784	11.472	0.01	0.01	2.1221e+08	0.238	0.1356	-0.0542
0.9981	0.0463	0.9981	0	48.784	11.472	0.009	0.007	2.1221e+08	0.015	0.01	-0.03	0.065	0.047	0.182	0.05	305.43	48.784	11.472	0.01	0.01	2.1221e+08	0.238	0.1356	-0.0542
0.9981	0.0463	0.9981	0	48.784	11.472	0.009	0.007	2.1221e+08	0.015	0.01	-0.03	0.065	0.047	0.182	0.05	305.43	48.784	11.472	0.01	0.01	2.1221e+08	0.238	0.1356	-0.0542
0.9981	0.0463	0.9981	0	48.784	11.472	0.009	0.007	2.1221e+08	0.015	0.01	-0.03	0.065	0.047	0.182	0.05	305.43	48.784	11.472	0.01	0.01	2.1221e+08	0.238	0.1356	-0.0542
0.9981	0.0463	0.9981	0	48.784	11.472	0.009	0.007	2.1221e+08	0.015	0.01	-0.03	0.065	0.047	0.182	0.05	305.43	48.784	11.472	0.01	0.01	2.1221e+08	0.238	0.1356	-0.0542
0.9981	0.0463	0.9981	0	48.784	11.472	0.009	0.007	2.1221e+08	0.015	0.01	-0.03	0.065	0.047	0.182	0.05	305.43	48.784	11.472	0.01	0.01	2.1221e+08	0.238	0.1356	-0.0542
0.9981	0.0463	0.9981	0	48.784	11.472	0.009	0.007	2.1221e+08	0.015	0.01	-0.03	0.065	0.047	0.182	0.05	305.43	48.784	11.472	0.01	0.01	2.1221e+08	0.238	0.1356	-0.0542
0.9981	0.0463	0.9981	0	48.784	11.472	0.009	0.007	2.1221e+08	0.015	0.01	-0.03	0.065	0.047	0.182	0.05	305.43	48.784	11.472	0.01	0.01	2.1221e+08	0.238	0.1356	-0.0542
0.9956	0.0551	0.9956	0	48.784	11.472	0.009	0.007	2.1221e+08	0.015	0.01	-0.03	0.065	0.047	0.182	0.05	305.43	48.784	11.472	0.01	0.01	2.1221e+08	0.1808	0.2389	-0.0175
0.9956	0.0551	0.9956	0	48.784	11.472	0.009	0.007	2.1221e+08	0.015	0.01	-0.03	0.065	0.047	0.182	0.05	305.43	48.784	11.472	0.01	0.01	2.1221e+08	0.1808	0.2389	-0.0175
0.9956	0.0551	0.9956	0	48.784	11.472	0.009	0.007	2.1221e+08	0.015	0.01	-0.03	0.065	0.047	0.182	0.05	305.43	48.784	11.472	0.01	0.01	2.1221e+08	0.1808	0.2389	-0.0175
0.9956	0.0551	0.9956	0	48.784	11.472	0.009	0.007	2.1221e+08	0.015	0.01	-0.03	0.065	0.047	0.182	0.05	305.43	48.784	11.472	0.01	0.01	2.1221e+08	0.1808	0.2389	-0.0175
0.9956	0.0551	0.9956	0	48.784	11.472	0.009	0.007	2.1221e+08	0.015	0.01	-0.03	0.065	0.047	0.182	0.05	305.43	48.784	11.472	0.01	0.01	2.1221e+08	0.1808	0.2389	-0.0175
0.9956	0.0551	0.9956	0	48.784	11.472	0.009	0.007	2.1221e+08	0.015	0.01	-0.03	0.065	0.047	0.182	0.05	305.43	48.784	11.472	0.01	0.01	2.1221e+08	0.1808	0.2389	-0.0175
0.9956	0.0551	0.9956	0	48.784	11.472	0.009	0.007	2.1221e+08	0.015	0.01	-0.03	0.065	0.047	0.182	0.05	305.43	48.784	11.472	0.01	0.01	2.1221e+08	0.1808	0.2389	-0.0175
0.9956	0.0551	0.9956	0	48.784	11.472	0.009	0.007	2.1221e+08	0.015	0.01	-0.03	0.065	0.047	0.182	0.05	305.43	48.784	11.472	0.01	0.01	2.1221e+08	0.1808	0.2389	-0.0175
0.9956	0.0551	0.9956	0	48.784	11.472	0.009	0.007	2.1221e+08	0.015	0.01	-0.03	0.065	0.047	0.182	0.05	305.43	48.784	11.472	0.01	0.01	2.1221e+08	0.1808	0.2389	-0.0175
0.9956	0.0551	0.9956	0	48.784	11.472	0.009	0.007	2.1221e+08	0.015	0.01	-0.03	0.065	0.047	0.182	0.05	305.43	48.784	11.472	0.01	0.01	2.1221e+08	0.1808	0.2389	-0.0175
0.9956	0.0551	0.9956	0	48.784	11.472	0.009	0.007	2.1221e+08	0.015	0.01	-0.03	0.065	0.047	0.182	0.05	305.43	48.784	11.472	0.01	0.01	2.1221e+08	0.1808	0.2389	-0.0175
0.9956	0.0551	0.9956	0	48.784	11.472	0.009	0.007	2.1221e+08	0.015	0.01	-0.03	0.065	0.047	0.182	0.05	305.43	48.784	11.472	0.01	0.01	2.1221e+08	0.1808	0.2389	-0.0175
0.9956	0.0551	0.9956	0	48.784	11.472	0.009	0.007	2.1221e+08	0.015	0.01	-0.03	0.065	0.047	0.182	0.05	305.43	48.784	11.472	0.01	0.01	2.1221e+08	0.1808	0.2389	-0.0175
0.9956	0.0551	0.9956	0	48.784	11.472	0.009	0.007	2.1221e+08	0.015	0.01	-0.03	0.065	0.047	0.182	0.05	305.43	48.784	11.472	0.01	0.01	2.1221e+08	0.1808	0.2389	-0.0175
0.9956	0.0551	0.9956	0	48.784	11.472	0.009	0.007	2.1221e+08	0.015	0.01	-0.03	0.065	0.047	0.182	0.05	305.43	48.784	11.472	0.01	0.01	2.1221e+08	0.1808	0.2389	-0.0175
0.9956	0.0551	0.9956	0	48.784	11.472	0.009	0.007	2.1221e+08	0.015	0.01	-0.03	0.065	0.047	0.182	0.05	305.43	48.784	11.472	0.01	0.01	2.1221e+08	0.1808	0.2389	-0.0175
0.9956	0.0551	0.9956	0	48.784	11.472	0.009	0.007	2.1221e+08	0.015	0.01	-0.03	0.065	0.047	0.182	0.05	305.43	48.784	11.472	0.01	0.01	2.1221e+08	0.1808	0.2389	-0.0175
0.9956	0.0551	0.9956	0	48.784	11.472	0.009	0.007	2.1221e+08	0.015	0.01	-0.03	0.065	0.047	0.182	0.05	305.43	48.784	11.472	0.01	0.01	2.1221e+08	0.1808	0.2389	-0.0175
0.9956	0.0551	0.9956	0	48.784	11.472	0.009	0.007	2.1221e+08	0.015	0.01	-0.03	0.065	0.047	0.182	0.05	305.43	48.784	11.472	0.01	0.01	2.1221e+08	0.1808	0.2389	-0.0175
0.9956	0.0551	0.9956	0	48.784	11.472	0.009	0.007	2.1221e+08	0.015	0.01	-0.03	0.065	0.047	0.182	0.05	305.43	48.784	11.472	0.01	0.01	2.1221e+08	0.1808	0.2389	-0.0175
0.9956	0.0551	0.9956	0	48.784	11.472	0.009	0.007	2.1221e+08	0.015	0.01	-0.03	0.065	0.047	0.182	0.05	305.43	48.784	11.472	0.01	0.01	2.1221e+08	0.1808	0.2389	-0.0175
0.9956	0.0551	0.9956	0	48.784	11.472	0.009	0.007	2.1221e+08	0.015	0.01	-0.03	0.065	0.047	0.182	0.05	305.43	48.784	11.472	0.01	0.01	2.1221e+08	0.1808	0.2389	-0.0175
0.9956	0.0551	0.9956	0	48.784	11.472	0.009	0.007	2.1221e+08	0.015	0.01	-0.03	0.065	0.047	0.182	0.05	305.43	48.784	11.472	0.01	0.01	2.1221e+08	0.1808	0.2389	-0.0175
0.9956	0.0551	0.9956	0	48.784	11.472	0.009	0.007	2.1221e+08	0.015	0.01	-0.03	0.065	0.047	0.182	0.05	305.43	48.784	11.472	0.01	0.01	2.1221e+08	0.1808	0.2389	-0.0175
0.9956	0.0551	0.9956	0	48.784	11.472	0.009	0.007	2.1221e+08	0.015	0.01	-0.03	0.065	0.047	0.182	0.05	305.43	48.784	11.472	0.01	0.01	2.1221e+08	0.1808	0.2389	-0.0175
0.9956	0.0551	0.9956	0	48.784	11.472	0.009	0.007	2.1221e+08	0.015	0.01	-0.03	0.065	0.047	0.182	0.05	305.43	48.784	11.472	0.01	0.01	2.1221e+08	0.1808	0.2389	-0.0175
0.9956	0.0551	0.9956	0	48.784	11.472	0.009	0.007	2.1221e+08	0.015	0.01	-0.03	0.065	0.047	0.182	0.05	305.43	48.784	11.472	0.01	0.01	2.1221e+08	0.1808	0.2389	-0.0175
0.9956	0.0551	0.9956	0	48.784	11.472	0.009	0.007	2.1221e+08	0.015	0.01	-0.03	0.065	0.047	0.182	0.05	305.43	48.784	11.472	0.01	0.01	2.1221e+08	0.1808	0.2389	-0.0175
0.9956	0.0551	0.9956	0	48.784	11.472	0.009	0.007	2.1221e+08	0.015	0.01	-0.03	0.065	0.047	0.182	0.05	305.43	48.784	11.472	0.01	0.01	2.1221e+08	0.1808	0.2389	-0.0175
0.9956	0.0551	0.9956	0	48.784	11.472	0.009	0.007	2.1221e+08	0.015	0.01	-0.03	0.065	0.047	0.182	0.05	305.43	48.784	11.472	0.01	0.01	2.1221e+08	0.1808	0.2389	-0.0175
0.9956	0.0551	0.9956	0	48.784	11.472	0.009	0.007	2.1221e+08	0.015	0.01	-0.03	0.065	0.047	0.182	0.05	305.43	48.784	11.472	0.01	0.01	2.1221e+08	0.1808	0.2389	-0.0175
0.9956	0.0551	0.9956	0	48.784	11.472	0.009	0.007	2.1221e+08	0.015	0.01	-0.03	0.065	0.047	0.182	0.05	305.43	48.784	11.472	0.01	0.01	2.1221e+08	0.1808	0.2389	-0.0175
0.9956	0.0551	0.9956	0	48.784	11.472	0.009	0.007	2.1221e+08	0.015	0.01	-0.03	0.065	0.047	0.182	0.05	305.43	48.784	11.472	0.01	0.01	2.1221e+08	0.1808	0.2389	-0.0175
0.9956	0.0551	0.9956	0	48.784	11.472	0.009	0.007	2.1221e+08	0.015	0.01	-0.03	0.065	0.047	0.182	0.05	305.43	48.784	11.472	0.01	0.01	2.1221e+08	0.1808	0.2389	-0.0175
0.9956	0.0551	0.9956	0	48.784	11.472	0.009	0.007	2.1221e+08	0.015	0.01	-0.03	0.065	0.047	0.182	0.05	305.43	48.784	11.472	0.01	0.01	2.1221e+08	0.1808	0.2389	-0.0175
0.9956	0.0551	0.9956	0	48.784	11.472	0.009	0.007	2.1221e+08	0.015	0.01	-0.03	0.065	0.047	0.182	0.05	305.43	48.784	11.472	0.01	0.01	2.1221e+08	0.1808	0.2389	-0.0175
0.9956	0.0551	0.9956	0	48.784	11.472	0.009	0.007	2.1221e+08	0.015	0.01	-0.03	0.065	0.047	0.182	0.05	305.43	48.784	11.472	0.01	0.01	2.1221e+08	0.1808	0.2389	-0.0175
0.9956	0.0551	0.9956	0	48.784	11.472	0.009	0.007	2.1221e+08	0.015	0.01	-0.03	0.065	0.047	0.182	0.05	305.43	48.784	11.472	0.01	0.01	2.1221e+08	0.1808	0.2389	-0.0175
0.9956	0.0551	0.9956	0	48.784	11.472	0.009	0.007	2.1221e+08	0.015	0.01	-0.03	0.065	0.047	0.182	0.05	305.43	48.784	11.472	0.01	0.01	2.1221e+08	0.1808	0.2389	-0.0175
0.9956	0.0551	0.9956	0	48.784	11.472	0.009	0.007	2.1221e+08	0.015	0.01	-0.03	0.065	0.047	0.182	0.05	305.43	48.784	11.472	0.01	0.01	2.1221e+08	0.1808	0.2389	-0.0175
0.9956	0.0551	0.9956	0	48.784	11.472	0.009	0.007	2.1221e+08	0.015	0.01	-0.03	0.065	0.047	0.182	0.05	305.43	48.784	11.472	0.01	0.01	2.1221e+08	0.1808	0.2389	-0.0175
0.9956	0.0551	0.9956	0	48.784	11.472	0.009	0.007	2.1221e+08	0.015	0.01	-0.03	0.065	0.047	0.182	0.05	305.43	48.784	11.472	0.01	0.01	2.1221e+08	0.1808	0.2389	-0.0175
0.9956	0.0551	0.9956	0	48.784	11.472	0.009	0.007	2.1221e+08	0.015	0.01	-0.03	0.065	0.047	0.182	0.05	305.43	48.784	11.472	0.01	0.01	2.1221e+08	0.1808	0.2389	-0.0175
0.9956	0.0551	0.9956	0	48.784	11.472	0.009	0.007	2.1221e+08	0.015	0.01	-0.03	0.065	0.047	0.182	0.05	305.43	48.784	11.472	0.01	0.01	2.1221e+08	0.1808	0.2389	-0.0175
0.9956	0.0551	0.9956	0	48.784	11.472	0.009	0.007	2.1221e+08	0.015	0.01	-0.03	0.065	0.047	0.182	0.05	305.43	48.784	11.472	0.01	0.01	2.1221e+08	0.1808	0.2389	-0.0175
0.9956	0.0551	0.9956	0	48.784	11.472	0.009	0.007	2.1221e+08	0.015	0.01	-0.03	0.065	0.047	0.182	0.05	305.43	48.784	11.472	0.01	0.01	2.1221e+08	0.1808	0.2389	-0.0175
0.9956	0.0551	0.9956	0	48.784	11.472	0.009	0.007	2.1221e+08	0.015	0.01	-0.03	0.065	0.047	0.182	0.05	305.43	48.784	11.472	0.01	0.01	2.1221e+08	0.1808	0.2389	-0.0175
0.9956	0.0551	0.9956	0	48.784	11.472	0.009	0.007	2.1221e+08	0.015	0.01	-0.03	0.065	0.047	0.182	0.05	305.43	48.784	11.472	0.01	0.01	2.1221e+08	0.1808	0.2389	-0.0175
0.9956	0.0551	0.9956	0	48.784	11.472	0.009	0.007	2.1221e+08	0.015	0.01	-0.03	0.065	0.047	0.182	0.05	305.43	48.784	11.472	0.01	0.01	2.1221e+08	0.1808	0.2389	-0.0175
0.9956	0.0551	0.9956	0	48.784	11.472	0.009	0.007	2.1221e+08	0.015	0.01	-0.03	0.065	0.047	0.182	0.05	305.43	48.784	11.472	0.01	0.01	2.1221e+08	0.1808	0.2389	-0.0175
0.994	0.0499	0.994	0	48.784	11.472	0.009	0.007	2.1221e+08	0.015	0.01	-0.03	0.065	0.047	0.182	0.05	305.43	48.784	11.472	0.01	0.01	2.1221e+08	0.2176	-0.0356	-0.0141
0.994	0.0499	0.994	0	48.784	11.472	0.009	0.007	2.1221e+08	0.015	0.01	-0.03	0.065	0.047	0.182	0.05	305.43	48.784	11.472	0.01	0.01	2.1221e+08	0.2176	-0.0356	-0.0141
0.994	0.0499	0.994	0	48.784	11.472	0.009	0.007	2.1221e+08	0.015	0.01	-0.03	0.065	0.047	0.182	0.05	305.43	48.784	11.472	0.01	0.01	2.1221e+08	0.2176	-0.0356	-0.0141
0.994	0.0499	0.994	0	48.784	11.472	0.009	0.007	2.1221e+08	0.015	0.01	-0.03	0.065	0.047	0.182	0.05	305.43	48.784	11.472	0.01	0.01	2.1221e+08	0.2176	-0.0356	-0.0141
0.994	0.0499	0.994	0	48.784	11.472	0.009	0.007	2.1221e+08	0.015	0.01	-0.03	0.065	0.047	0.182	0.05	305.43	48.784	11.472	0.01	0.01	2.1221e+08	0.2176	-0.0356	-0.0141
0.994	0.0499	0.994	0	48.784	11.472	0.009	0.007	2.1221e+08	0.015	0.01	-0.03	0.065	0.047	0.182	0.05	305.43	48.784	11.472	0.01	0.01	2.1221e+08	0.2176	-0.0356	-0.0141
0.994	0.0499	0.994	0	48.784	11.472	0.009	0.007	2.1221e+08	0.015	0.01	-0.03	0.065	0.047	0.182	0.05	305.43	48.784	11.472	0.01	0.01	2.1221e+08	0.2176	-0.0356	-0.0141
0.994	0.0499	0.994	0	48.784	11.472	0.009	0.007	2.1221e+08	0.015	0.01	-0.03	0.065	0.047	0.182	0.05	305.43	48.784	11.472	0.01	0.01	2.1221e+08	0.2176	-0.0356	-0.0141
0.994	0.0499	0.994	0	48.784	11.472	0.009	0.007	2.1221e+08	0.015	0.01	-0.03	0.065	0.047	0.182	0.05	305.43	48.784	11.472	0.01	0.01	2.1221e+08	0.2176	-0.0356	-0.0141
0.994	0.0499	0.994	0	48.784	11.472	0.009	0.007	2.1221e+08	0.015	0.01	-0.03	0.065	0.047	0.182	0.05	305.43	48.784	11.472	0.01	0.01	2.1221e+08	0.2176	-0.0356	-0.0141
0.994	0.0499	0.994	0	48.784	11.472	0.009	0.007	2.1221e+08	0.015	0.01	-0.03	0.065	0.047	0.182	0.05	305.43	48.784	11.472	0.01	0.01	2.1221e+08	0.2176	-0.0356	-0.0141
0.994	0.0499	0.994	0	48.784	11.472	0.009	0.007	2.1221e+08	0.015	0.01	-0.03	0.065	0.047	0.182	0.05	305.43	48.784	11.472	0.01	0.01	2.1221e+08	0.2176	-0.0356	-0.0141
0.994	0.0499	0.994	0	48.784	11.472	0.009	0.007	2.1221e+08	0.015	0.01	-0.03	0.065	0.047	0.182	0.05	305.43	48.784	11.472	0.01	0.01	2.1221e+08	0.2176	-0.0356	-0.0141
0.994	0.0499	0.994	0	48.784	11.472	0.009	0.007	2.1221e+08	0.015	0.01	-0.03	0.065	0.047	0.182	0.05	305.43	48.784	11.472	0.01	0.01	2.1221e+08	0.2176	-0.0356	-0.0141
0.994	0.0499	0.994	0	48.784	11.472	0.009	0.007	2.1221e+08	0.015	0.01	-0.03	0.065	0.047	0.182	0.05	305.43	48.784	11.472	0.01	0.01	2.1221e+08	0.2176	-0.0356	-0.0141
0.994	0.0499	0.994	0	48.784	11.472	0.009	0.007	2.1221e+08	0.015	0.01	-0.03	0.065	0.047	0.182	0.05	305.43	48.784	11.472	0.01	0.01	2.1221e+08	0.2176	-0.0356	-0.0141
0.994	0.0499	0.994	0	48.784	11.472	0.009	0.007	2.1221e+08	0.015	0.01	-0.03	0.065	0.047	0.182	0.05	305.43	48.784	11.472	0.01	0.01	2.1221e+08	0.2176	-0.0356	-0.0141
0.994	0.0499	0.994	0	48.784	11.472	0.009	0.007	2.1221e+08	0.015	0.01	-0.03	0.065	0.047	0.182	0.05	305.43	48.784	11.472	0.01	0.01	2.1221e+08	0.2176	-0.0356	-0.0141
0.994	0.0499	0.994	0	48.784	11.472	0.009	0.007	2.1221e+08	0.015	0.01	-0.03	0.065	0.047	0.182	0.05	305.43	48.784	11.472	0.01	0.01	2.1221e+08	0.2176	-0.0356	-0.0141
0.994	0.0499	0.994	0	48.784	11.472	0.009	0.007	2.1221e+08	0.015	0.01	-0.03	0.065	0.047	0.182	0.05	305.43	48.784	11.472	0.01	0.01	2.1221e+08	0.2176	-0.0356	-0.0141
0.994	0.0499	0.994	0	48.784	11.472	0.009	0.007	2.1221e+08	0.015	0.01	-0.03	0.065	0.047	0.182	0.05	305.43	48.784	11.472	0.01	0.01	2.1221e+08	0.2176	-0.0356	-0.0141
0.994	0.0499	0.994	0	48.784	11.472	0.009	0.007	2.1221e+08	0.015	0.01	-0.03	0.065	0.047	0.182	0.05	305.43	48.784	11.472	0.01	0.01	2.1221e+08	0.2176	-0.0356	-0.0141
0.994	0.0499	0.994	0	48.784	11.472	0.009	0.007	2.1221e+08	0.015	0.01	-0.03	0.065	0.047	0.182	0.05	305.43	48.784	11.472	0.01	0.01	2.1221e+08	0.2176	-0.0356	-0.0141
0.994	0.0499	0.994	0	48.784	11.472	0.009	0.007	2.1221e+08	0.015	0.01	-0.03	0.065	0.047	0.182	0.05	305.43	48.784	11.472	0.01	0.01	2.1221e+08	0.2176	-0.0356	-0.0141
0.994	0.0499	0.994	0	48.784	11.472	0.009	0.007	2.1221e+08	0.015	0.01	-0.03	0.065	0.047	0.182	0.05	305.43	48.784	11.472	0.01	0.01	2.1221e+08	0.2176	-0.0356	-0.0141
0.994	0.0499	0.994	0	48.784	11.472	0.009	0.007	2.1221e+08	0.015	0.01	-0.03	0.065	0.047	0.182	0.05	305.43	48.784	11.472	0.01	0.01	2.1221e+08	0.2176	-0.0356	-0.0141
0.994	0.0499	0.994	0	48.784	11.472	0.009	0.007	2.1221e+08	0.015	0.01	-0.03	0.065	0.047	0.182	0.05	305.43	48.784	11.472	0.01	0.01	2.1221e+08	0.2176	-0.0356	-0.0141
0.994	0.0499	0.994	0	48.784	11.472	0.009	0.007	2.1221e+08	0.015	0.01	-0.03	0.065	0.047	0.182	0.05	305.43	48.784	11.472	0.01	0.01	2.1221e+08	0.2176	-0.0356	-0.0141
0.994	0.0499	0.994	0	48.784	11.472	0.009	0.007	2.1221e+08	0.015	0.01	-0.03	0.065	0.047	0.182	0.05	305.43	48.784	11.472	0.01	0.01	2.1221e+08	0.2176	-0.0356	-0.0141
0.994	0.0499	0.994	0	48.784	11.472	0.009	0.007	2.1221e+08	0.015	0.01	-0.03	0.065	0.047	0.182	0.05	305.43	48.784	11.472	0.01	0.01	2.1221e+08	0.2176	-0.0356	-0.0141
0.994	0.0499	0.994	0	48.784	11.472	0.009	0.007	2.1221e+08	0.015	0.01	-0.03	0.065	0.047	0.182	0.05	305.43	48.784	11.472	0.01	0.01	2.1221e+08	0.2176	-0.0356	-0.0141
0.994	0.0499	0.994	0	48.784	11.472	0.009	0.007	2.1221e+08	0.015	0.01	-0.03	0.065	0.047	0.182	0.05	305.43	48.784	11.472	0.01	0.01	2.1221e+08	0.2176	-0.0356	-0.0141
0.994	0.0499	0.994	0	48.784	11.472	0.009	0.007	2.1221e+08	0.015	0.01	-0.03	0.065	0.047	0.182	0.05	305.43	48.784	11.472	0.01	0.01	2.1221e+08	0.2176	-0.0356	-0.0141
0.994	0.0499	0.994	0	48.784	11.472	0.009	0.007	2.1221e+08	0.015	0.01	-0.03	0.065	0.047	0.182	0.05	305.43	48.784	11.472	0.01	0.01	2.1221e+08	0.2176	-0.0356	-0.0141
0.994	0.0499	0.994	0	48.784	11.472	0.009	0.007	2.1221e+08	0.015	0.01	-0.03	0.065	0.047	0.182	0.05	305.43	48.784	11.472	0.01	0.01	2.1221e+08	0.2176	-0.0356	-0.0141
0.994	0.0499	0.994	0	48.784	11.472	0.009	0.007	2.1221e+08	0.015	0.01	-0.03	0.065	0.047	0.182	0.05	305.43	48.784	11.472	0.01	0.01	2.1221e+08	0.2176	-0.0356	-0.0141
0.994	0.0499	0.994	0	48.784	11.472	0.009	0.007	2.1221e+08	0.015	0.01	-0.03	0.065	0.047	0.182	0.05	305.43	48.784	11.472	0.01	0.01	2.1221e+08	0.2176	-0.0356	-0.0141
0.994	0.0499	0.994	0	48.784	11.472	0.009	0.007	2.1221e+08	0.015	0.01	-0.03	0.065	0.047	0.182	0.05	305.43	48.784	11.472	0.01	0.01	2.1221e+08	0.2176	-0.0356	-0.0141
0.994	0.0499	0.994	0	48.784	11.472	0.009	0.007	2.1221e+08	0.015	0.01	-0.03	0.065	0.047	0.182	0.05	305.43	48.784	11.472	0.01	0.01	2.1221e+08	0.2176	-0.0356	-0.0141
0.994	0.0499	0.994	0	48.784	11.472	0.009	0.007	2.1221e+08	0.015	0.01	-0.03	0.065	0.047	0.182	0.05	305.43	48.784	11.472	0.01	0.01	2.1221e+08	0.2176	-0.0356	-0.0141
0.994	0.0499	0.994	0	48.784	11.472	0.009	0.007	2.1221e+08	0.015	0.01	-0.03	0.065	0.047	0.182	0.05	305.43	48.784	11.472	0.01	0.01	2.1221e+08	0.2176	-0.0356	-0.0141
0.994	0.0499	0.994	0	48.784	11.472	0.009	0.007	2.1221e+08	0.015	0.01	-0.03	0.065	0.047	0.182	0.05	305.43	48.784	11.472	0.01	0.01	2.1221e+08	0.2176	-0.0356	-0.0141
0.994	0.0499	0.994	0	48.784	11.472	0.009	0.007	2.1221e+08	0.015	0.01	-0.03	0.065	0.047	0.182	0.05	305.43	48.784	11.472	0.01	0.01	2.1221e+08	0.2176	-0.0356	-0.0141
0.994	0.0499	0.994	0	48.784	11.472	0.009	0.007	2.1221e+08	0.015	0.01	-0.03	0.065	0.047	0.182	0.05	305.43	48.784	11.472	0.01	0.01	2.1221e+08	0.2176	-0.0356	-0.0141
0.994	0.0499	0.994	0	48.784	11.472	0.009	0.007	2.1221e+08	0.015	0.01	-0.03	0.065	0.047	0.182	0.05	305.43	48.784	11.472	0.01	0.01	2.1221e+08	0.2176	-0.0356	-0.0141
0.994	0.0499	0.994	0	48.784	11.472	0.009	0.007	2.1221e+08	0.015	0.01	-0.03	0.065	0.047	0.182	0.05	305.43	48.784	11.472	0.01	0.01	2.1221e+08	0.2176	-0.0356	-0.0141
0.994	0.0499	0.994	0	48.784	11.472	0.009	0.007	2.1221e+08	0.015	0.01	-0.03	0.065	0.047	0.182	0.05	305.43	48.784	11.472	0.01	0.01	2.1221e+08	0.2176	-0.0356	-0.0141
0.994	0.0499	0.994	0	48.784	11.472	0.009	0.007	2.1221e+08	0.015	0.01	-0.03	0.065	0.047	0.182	0.05	305.43	48.784	11.472	0.01	0.01	2.1221e+08	0.2176	-0.0356	-0.0141
0.994	0.0499	0.994	0	48.784	11.472	0.009	0.007	2.1221e+08	0.015	0.01	-0.03	0.065	0.047	0.182	0.05	305.43	48.784	11.472	0.01	0.01	2.1221e+08	0.2176	-0.0356	-0.0141
0.994	0.0499	0.994	0	48.784	11.472	0.009	0.007	2.1221e+08	0.015	0.01	-0.03	0.065	0.047	0.182	0.05	305.43	48.784	11.472	0.01	0.01	2.1221e+08	0.2176	-0.0356	-0.0141
0.9781	0.0488	0.9781	0	48.784	11.472	0.009	0.007	2.1221e+08	0.005	-0.005	-0.04	0.067	0.048	0.188	0.05	305.43	48.784	11.472	0.01	0.01	2.1221e+08	0.0178	0.0677	0.0222
0.9781	0.0488	0.9781	0	48.784	11.472	0.009	0.007	2.1221e+08	0.005	-0.005	-0.04	0.067	0.048	0.188	0.05	305.43	48.784	11.472	0.01	0.01	2.1221e+08	0.0178	0.0677	0.0222
0.9781	0.0488	0.9781	0	48.784	11.472	0.009	0.007	2.1221e+08	0.005	-0.005	-0.04	0.067	0.048	0.188	0.05	305.43	48.784	11.472	0.01	0.01	2.1221e+08	0.0178	0.0677	0.0222
0.9781	0.0488	0.9781	0	48.784	11.472	0.009	0.007	2.1221e+08	0.005	-0.005	-0.04	0.067	0.048	0.188	0.05	305.43	48.784	11.472	0.01	0.01	2.1221e+08	0.0178	0.0677	0.0222
0.9781	0.0488	0.9781	0	48.784	11.472	0.009	0.007	2.1221e+08	0.005	-0.005	-0.04	0.067	0.048	0.188	0.05	305.43	48.784	11.472	0.01	0.01	2.1221e+08	0.0178	0.0677	0.0222
0.9781	0.0488	0.9781	0	48.784	11.472	0.009	0.007	2.1221e+08	0.005	-0.005	-0.04	0.067	0.048	0.188	0.05	305.43	48.784	11.472	0.01	0.01	2.1221e+08	0.0178	0.0677	0.0222
0.9781	0.0488	0.9781	0	48.784	11.472	0.009	0.007	2.1221e+08	0.005	-0.005	-0.04	0.067	0.048	0.188	0.05	305.43	48.784	11.472	0.01	0.01	2.1221e+08	0.0178	0.0677	0.0222
0.9781	0.0488	0.9781	0	48.784	11.472	0.009	0.007	2.1221e+08	0.005	-0.005	-0.04	0.067	0.048	0.188	0.05	305.43	48.784	11.472	0.01	0.01	2.1221e+08	0.0178	0.0677	0.0222
0.9781	0.0488	0.9781	0	48.784	11.472	0.009	0.007	2.1221e+08	0.005	-0.005	-0.04	0.067	0.048	0.188	0.05	305.43	48.784	11.472	0.01	0.01	2.1221e+08	0.0178	0.0677	0.0222
0.9781	0.0488	0.9781	0	48.784	11.472	0.009	0.007	2.1221e+08	0.005	-0.005	-0.04	0.067	0.048	0.188	0.05	305.43	48.784	11.472	0.01	0.01	2.1221e+08	0.0178	0.0677	0.0222
0.9781	0.0488	0.9781	0	48.784	11.472	0.009	0.007	2.1221e+08	0.005	-0.005	-0.04	0.067	0.048	0.188	0.05	305.43	48.784	11.472	0.01	0.01	2.1221e+08	0.0178	0.0677	0.0222
0.9781	0.0488	0.9781	0	48.784	11.472	0.009	0.007	2.1221e+08	0.005	-0.005	-0.04	0.067	0.048	0.188	0.05	305.43	48.784	11.472	0.01	0.01	2.1221e+08	0.0178	0.0677	0.0222
0.9781	0.0488	0.9781	0	48.784	11.472	0.009	0.007	2.1221e+08	0.005	-0.005	-0.04	0.067	0.048	0.188	0.05	305.43	48.784	11.472	0.01	0.01	2.1221e+08	0.0178	0.0677	0.0222
0.9781	0.0488	0.9781	0	48.784	11.472	0.009	0.007	2.1221e+08	0.005	-0.005	-0.04	0.067	0.048	0.188	0.05	305.43	48.784	11.472	0.01	0.01	2.1221e+08	0.0178	0.0677	0.0222
0.9781	0.0488	0.9781	0	48.784	11.472	0.009	0.007	2.1221e+08	0.005	-0.005	-0.04	0.067	0.048	0.188	0.05	305.43	48.784	11.472	0.01	0.01	2.1221e+08	0.0178	0.0677	0.0222
0.9781	0.0488	0.9781	0	48.784	11.472	0.009	0.007	2.1221e+08	0.005	-0.005	-0.04	0.067	0.048	0.188	0.05	305.43	48.784	11.472	0.01	0.01	2.1221e+08	0.0178	0.0677	0.0222
0.9781	0.0488	0.9781	0	48.784	11.472	0.009	0.007	2.1221e+08	0.005	-0.005	-0.04	0.067	0.048	0.188	0.05	305.43	48.784	11.472	0.01	0.01	2.1221e+08	0.0178	0.0677	0.0222
0.9781	0.0488	0.9781	0	48.784	11.472	0.009	0.007	2.1221e+08	0.005	-0.005	-0.04	0.067	0.048	0.188	0.05	305.43	48.784	11.472	0.01	0.01	2.1221e+08	0.0178	0.0677	0.0222
0.9781	0.0488	0.9781	0	48.784	11.472	0.009	0.007	2.1221e+08	0.005	-0.005	-0.04	0.067	0.048	0.188	0.05	305.43	48.784	11.472	0.01	0.01	2.1221e+08	0.0178	0.0677	0.0222
0.9781	0.0488	0.9781	0	48.784	11.472	0.009	0.007	2.1221e+08	0.005	-0.005	-0.04	0.067	0.048	0.188	0.05	305.43	48.784	11.472	0.01	0.01	2.1221e+08	0.0178	0.0677	0.0222
0.9781	0.0488	0.9781	0	48.784	11.472	0.009	0.007	2.1221e+08	0.005	-0.005	-0.04	0.067	0.048	0.188	0.05	305.43	48.784	11.472	0.01	0.01	2.1221e+08	0.0178	0.0677	0.0222
0.9781	0.0488	0.9781	0	48.784	11.472	0.009	0.007	2.1221e+08	0.005	-0.005	-0.04	0.067	0.048	0.188	0.05	305.43	48.784	11.472	0.01	0.01	2.1221e+08	0.0178	0.0677	0.0222
0.9781	0.0488	0.9781	0	48.784	11.472	0.009	0.007	2.1221e+08	0.005	-0.005	-0.04	0.067	0.048	0.188	0.05	305.43	48.784	11.472	0.01	0.01	2.1221e+08	0.0178	0.0677	0.0222
0.9781	0.0488	0.9781	0	48.784	11.472	0.009	0.007	2.1221e+08	0.005	-0.005	-0.04	0.067	0.048	0.188	0.05	305.43	48.784	11.472	0.01	0.01	2.1221e+08	0.0178	0.0677	0.0222
0.9781	0.0488	0.9781	0	48.784	11.472	0.009	0.007	2.1221e+08	0.005	-0.005	-0.04	0.067	0.048	0.188	0.05	305.43	48.784	11.472	0.01	0.01	2.1221e+08	0.0178	0.0677	0.0222
0.9781	0.0488	0.9781	0	48.784	11.472	0.009	0.007	2.1221e+08	0.005	-0.005	-0.04	0.067	0.048	0.188	0.05	305.43	48.784	11.472	0.01	0.01	2.1221e+08	0.0178	0.0677	0.0222
0.9781	0.0488	0.9781	0	48.784	11.472	0.009	0.007	2.1221e+08	0.005	-0.005	-0.04	0.067	0.048	0.188	0.05	305.43	48.784	11.472	0.01	0.01	2.1221e+08	0.0178	0.0677	0.0222
0.9781	0.0488	0.9781	0	48.784	11.472	0.009	0.007	2.1221e+08	0.005	-0.005	-0.04	0.067	0.048	0.188	0.05	305.43	48.784	11.472	0.01	0.01	2.1221e+08	0.0178	0.0677	0.0222
0.9781	0.0488	0.9781	0	48.784	11.472	0.009	0.007	2.1221e+08	0.005	-0.005	-0.04	0.067	0.048	0.188	0.05	305.43	48.784	11.472	0.01	0.01	2.1221e+08	0.0178	0.0677	0.0222
0.9781	0.0488	0.9781	0	48.784	11.472	0.009	0.007	2.1221e+08	0.005	-0.005	-0.04	0.067	0.048	0.188	0.05	305.43	48.784	11.472	0.01	0.01	2.1221e+08	0.0178	0.0677	0.0222
0.9781	0.0488	0.9781	0	48.784	11.472	0.009	0.007	2.1221e+08	0.005	-0.005	-0.04	0.067	0.048	0.188	0.05	305.43	48.784	11.472	0.01	0.01	2.1221e+08	0.0178	0.0677	0.0222
0.9781	0.0488	0.9781	0	48.784	11.472	0.009	0.007	2.1221e+08	0.005	-0.005	-0.04	0.067	0.048	0.188	0.05	305.43	48.784	11.472	0.01	0.01	2.1221e+08	0.0178	0.0677	0.0222
0.9781	0.0488	0.9781	0	48.784	11.472	0.009	0.007	2.1221e+08	0.005	-0.005	-0.04	0.067	0.048	0.188	0.05	305.43	48.784	11.472	0.01	0.01	2.1221e+08	0.0178	0.0677	0.0222
0.9781	0.0488	0.9781	0	48.784	11.472	0.009	0.007	2.1221e+08	0.005	-0.005	-0.04	0.067	0.048	0.188	0.05	305.43	48.784	11.472	0.01	0.01	2.1221e+08	0.0178	0.0677	0.0222
0.9781	0.0488	0.9781	0	48.784	11.472	0.009	0.007	2.1221e+08	0.005	-0.005	-0.04	0.067	0.048	0.188	0.05	305.43	48.784	11.472	0.01	0.01	2.1221e+08	0.0178	0.0677	0.0222
0.9781	0.0488	0.9781	0	48.784	11.472	0.009	0.007	2.1221e+08	0.005	-0.005	-0.04	0.067	0.048	0.188	0.05	305.43	48.784	11.472	0.01	0.01	2.1221e+08	0.0178	0.0677	0.0222
0.9781	0.0488	0.9781	0	48.784	11.472	0.009	0.007	2.1221e+08	0.005	-0.005	-0.04	0.067	0.048	0.188	0.05	305.43	48.784	11.472	0.01	0.01	2.1221e+08	0.0178	0.0677	0.0222
0.9781	0.0488	0.9781	0	48.784	11.472	0.009	0.007	2.1221e+08	0.005	-0.005	-0.04	0.067	0.048	0.188	0.05	305.43	48.784	11.472	0.01	0.01	2.1221e+08	0.0178	0.0677	0.0222
0.9781	0.0488	0.9781	0	48.784	11.472	0.009	0.007	2.1221e+08	0.005	-0.005	-0.04	0.067	0.048	0.188	0.05	305.43	48.784	11.472	0.01	0.01	2.1221e+08	0.0178	0.0677	0.0222
0.9781	0.0488	0.9781	0	48.784	11.472	0.009	0.007	2.1221e+08	0.005	-0.005	-0.04	0.067	0.048	0.188	0.05	305.43	48.784	11.472	0.01	0.01	2.1221e+08	0.0178	0.0677	0.0222
0.9781	0.0488	0.9781	0	48.784	11.472	0.009	0.007	2.1221e+08	0.005	-0.005	-0.04	0.067	0.048	0.188	0.05	305.43	48.784	11.472	0.01	0.01	2.1221e+08	0.0178	0.0677	0.0222
0.9781	0.0488	0.9781	0	48.784	11.472	0.009	0.007	2.1221e+08	0.005	-0.005	-0.04	0.067	0.048	0.188	0.05	305.43	48.784	11.472	0.01	0.01	2.1221e+08	0.0178	0.0677	0.0222
0.9781	0.0488	0.9781	0	48.784	11.472	0.009	0.007	2.1221e+08	0.005	-0.005	-0.04	0.067	0.048	0.188	0.05	305.43	48.784	11.472	0.01	0.01	2.1221e+08	0.0178	0.0677	0.0222
0.9781	0.0488	0.9781	0	48.784	11.472	0.009	0.007	2.1221e+08	0.005	-0.005	-0.04	0.067	0.048	0.188	0.05	305.43	48.784	11.472	0.01	0.01	2.1221e+08	0.0178	0.0677	0.0222
0.9781	0.0488	0.9781	0	48.784	11.472	0.009	0.007	2.1221e+08	0.005	-0.005	-0.04	0.067	0.048	0.188	0.05	305.43	48.784	11.472	0.01	0.01	2.1221e+08	0.0178	0.0677	0.0222
0.9781	0.0488	0.9781	0	48.784	11.472	0.009	0.007	2.1221e+08	0.005	-0.005	-0.04	0.067	0.048	0.188	0.05	305.43	48.784	11.472	0.01	0.01	2.1221e+08	0.0178	0.0677	0.0222
0.9781	0.0488	0.9781	0	48.784	11.472	0.009	0.007	2.1221e+08	0.005	-0.005	-0.04	0.067	0.048	0.188	0.05	305.43	48.784	11.472	0.01	0.01	2.1221e+08	0.0178	0.0677	0.0222
0.9781	0.0488	0.9781	0	48.784	11.472	0.009	0.007	2.1221e+08	0.005	-0.005	-0.04	0.067	0.048	0.188	0.05	305.43	48.784	11.472	0.01	0.01	2.1221e+08	0.0178	0.0677	0.0222
0.9781	0.0488	0.9781	0	48.784	11.472	0.009	0.007	2.1221e+08	0.005	-0.005	-0.04	0.067	0.048	0.188	0.05	305.43	48.784	11.472	0.01	0.01	2.1221e+08	0.0178	0.0677	0.0222
0.9781	0.0488	0.9781	0	48.784	11.472	0.009	0.007	2.1221e+08	0.005	-0.005	-0.04	0.067	0.048	0.188	0.05	305.43	48.784	11.472	0.01	0.01	2.1221e+08	0.0178	0.0677	0.0222
0.9977	0.0529	0.9977	0	48.784	11.472	0.009	0.007	2.1221e+08	0.005	-0.005	-0.04	0.067	0.048	0.188	0.05	305.43	48.784	11.472	0.01	0.01	2.1221e+08	-0.0534	-0.1591	-0.0055
0.9977	0.0529	0.9977	0	48.784	11.472	0.009	0.007	2.1221e+08	0.005	-0.005	-0.04	0.067	0.048	0.188	0.05	305.43	48.784	11.472	0.01	0.01	2.1221e+08	-0.0534	-0.1591	-0.0055
0.9977	0.0529	0.9977	0	48.784	11.472	0.009	0.007	2.1221e+08	0.005	-0.005	-0.04	0.067	0.048	0.188	0.05	305.43	48.784	11.472	0.01	0.01	2.1221e+08	-0.0534	-0.1591	-0.0055
0.9977	0.0529	0.9977	0	48.784	11.472	0.009	0.007	2.1221e+08	0.005	-0.005	-0.04	0.067	0.048	0.188	0.05	305.43	48.784	11.472	0.01	0.01	2.1221e+08	-0.0534	-0.1591	-0.0055
0.9977	0.0529	0.9977	0	48.784	11.472	0.009	0.007	2.1221e+08	0.005	-0.005	-0.04	0.067	0.048	0.188	0.05	305.43	48.784	11.472	0.01	0.01	2.1221e+08	-0.0534	-0.1591	-0.0055
0.9977	0.0529	0.9977	0	48.784	11.472	0.009	0.007	2.1221e+08	0.005	-0.005	-0.04	0.067	0.048	0.188	0.05	305.43	48.784	11.472	0.01	0.01	2.1221e+08	-0.0534	-0.1591	-0.0055
0.9977	0.0529	0.9977	0	48.784	11.472	0.009	0.007	2.1221e+08	0.005	-0.005	-0.04	0.067	0.048	0.188	0.05	305.43	48.784	11.472	0.01	0.01	2.1221e+08	-0.0534	-0.1591	-0.0055
0.9977	0.0529	0.9977	0	48.784	11.472	0.009	0.007	2.1221e+08	0.005	-0.005	-0.04	0.067	0.048	0.188	0.05	305.43	48.784	11.472	0.01	0.01	2.1221e+08	-0.0534	-0.1591	-0.0055
0.9977	0.0529	0.9977	0	48.784	11.472	0.009	0.007	2.1221e+08	0.005	-0.005	-0.04	0.067	0.048	0.188	0.05	305.43	48.784	11.472	0.01	0.01	2.1221e+08	-0.0534	-0.1591	-0.0055
0.9977	0.0529	0.9977	0	48.784	11.472	0.009	0.007	2.1221e+08	0.005	-0.005	-0.04	0.067	0.048	0.188	0.05	305.43	48.784	11.472	0.01	0.01	2.1221e+08	-0.0534	-0.1591	-0.0055
0.9977	0.0529	0.9977	0	48.784	11.472	0.009	0.007	2.1221e+08	0.005	-0.005	-0.04	0.067	0.048	0.188	0.05	305.43	48.784	11.472	0.01	0.01	2.1221e+08	-0.0534	-0.1591	-0.0055
0.9977	0.0529	0.9977	0	48.784	11.472	0.009	0.007	2.1221e+08	0.005	-0.005	-0.04	0.067	0.048	0.188	0.05	305.43	48.784	11.472	0.01	0.01	2.1221e+08	-0.0534	-0.1591	-0.0055
0.9977	0.0529	0.9977	0	48.784	11.472	0.009	0.007	2.1221e+08	0.005	-0.005	-0.04	0.067	0.048	0.188	0.05	305.43	48.784	11.472	0.01	0.01	2.1221e+08	-0.0534	-0.1591	-0.0055
0.9977	0.0529	0.9977	0	48.784	11.472	0.009	0.007	2.1221e+08	0.005	-0.005	-0.04	0.067	0.048	0.188	0.05	305.43	48.784	11.472	0.01	0.01	2.1221e+08	-0.0534	-0.1591	-0.0055
0.9977	0.0529	0.9977	0	48.784	11.472	0.009	0.007	2.1221e+08	0.005	-0.005	-0.04	0.067	0.048	0.188	0.05	305.43	48.784	11.472	0.01	0.01	2.1221e+08	-0.0534	-0.1591	-0.0055
0.9977	0.0529	0.9977	0	48.784	11.472	0.009	0.007	2.1221e+08	0.005	-0.005	-0.04	0.067	0.048	0.188	0.05	305.43	48.784	11.472	0.01	0.01	2.1221e+08	-0.0534	-0.1591	-0.0055
0.9977	0.0529	0.9977	0	48.784	11.472	0.009	0.007	2.1221e+08	0.005	-0.005	-0.04	0.067	0.048	0.188	0.05	305.43	48.784	11.472	0.01	0.01	2.1221e+08	-0.0534	-0.1591	-0.0055
0.9977	0.0529	0.9977	0	48.784	11.472	0.009	0.007	2.1221e+08	0.005	-0.005	-0.04	0.067	0.048	0.188	0.05	305.43	48.784	11.472	0.01	0.01	2.1221e+08	-0.0534	-0.1591	-0.0055
0.9977	0.0529	0.9977	0	48.784	11.472	0.009	0.007	2.1221e+08	0.005	-0.005	-0.04	0.067	0.048	0.188	0.05	305.43	48.784	11.472	0.01	0.01	2.1221e+08	-0.0534	-0.1591	-0.0055
0.9977	0.0529	0.9977	0	48.784	11.472	0.009	0.007	2.1221e+08	0.005	-0.005	-0.04	0.067	0.048	0.188	0.05	305.43	48.784	11.472	0.01	0.01	2.1221e+08	-0.0534	-0.1591	-0.0055
0.9977	0.0529	0.9977	0	48.784	11.472	0.009	0.007	2.1221e+08	0.005	-0.005	-0.04	0.067	0.048	0.188	0.05	305.43	48.784	11.472	0.01	0.01	2.1221e+08	-0.0534	-0.1591	-0.0055
0.9977	0.0529	0.9977	0	48.784	11.472	0.009	0.007	2.1221e+08	0.005	-0.005	-0.04	0.067	0.048	0.188	0.05	305.43	48.784	11.472	0.01	0.01	2.1221e+08	-0.0534	-0.1591	-0.0055
0.9977	0.0529	0.9977	0	48.784	11.472	0.009	0.007	2.1221e+08	0.005	-0.005	-0.04	0.067	0.048	0.188	0.05	305.43	48.784	11.472	0.01	0.01	2.1221e+08	-0.0534	-0.1591	-0.0055
0.9977	0.0529	0.9977	0	48.784	11.472	0.009	0.007	2.1221e+08	0.005	-0.005	-0.04	0.067	0.048	0.188	0.05	305.43	48.784	11.472	0.01	0.01	2.1221e+08	-0.0534	-0.1591	-0.0055
0.9977	0.0529	0.9977	0	48.784	11.472	0.009	0.007	2.1221e+08	0.005	-0.005	-0.04	0.067	0.048	0.188	0.05	305.43	48.784	11.472	0.01	0.01	2.1221e+08	-0.0534	-0.1591	-0.0055
0.9977	0.0529	0.9977	0	48.784	11.472	0.009	0.007	2.1221e+08	0.005	-0.005	-0.04	0.067	0.048	0.188	0.05	305.43	48.784	11.472	0.01	0.01	2.1221e+08	-0.0534	-0.1591	-0.0055
0.9977	0.0529	0.9977	0	48.784	11.472	0.009	0.007	2.1221e+08	0.005	-0.005	-0.04	0.067	0.048	0.188	0.05	305.43	48.784	11.472	0.01	0.01	2.1221e+08	-0.0534	-0.1591	-0.0055
0.9977	0.0529	0.9977	0	48.784	11.472	0.009	0.007	2.1221e+08	0.005	-0.005	-0.04	0.067	0.048	0.188	0.05	305.43	48.784	11.472	0.01	0.01	2.1221e+08	-0.0534	-0.1591	-0.0055
0.9977	0.0529	0.9977	0	48.784	11.472	0.009	0.007	2.1221e+08	0.005	-0.005	-0.04	0.067	0.048	0.188	0.05	305.43	48.784	11.472	0.01	0.01	2.1221e+08	-0.0534	-0.1591	-0.0055
0.9977	0.0529	0.9977	0	48.784	11.472	0.009	0.007	2.1221e+08	0.005	-0.005	-0.04	0.067	0.048	0.188	0.05	305.43	48.784	11.472	0.01	0.01	2.1221e+08	-0.0534	-0.1591	-0.0055
0.9977	0.0529	0.9977	0	48.784	11.472	0.009	0.007	2.1221e+08	0.005	-0.005	-0.04	0.067	0.048	0.188	0.05	305.43	48.784	11.472	0.01	0.01	2.1221e+08	-0.0534	-0.1591	-0.0055
0.9977	0.0529	0.9977	0	48.784	11.472	0.009	0.007	2.1221e+08	0.005	-0.005	-0.04	0.067	0.048	0.188	0.05	305.43	48.784	11.472	0.01	0.01	2.1221e+08	-0.0534	-0.1591	-0.0055
0.9977	0.0529	0.9977	0	48.784	11.472	0.009	0.007	2.1221e+08	0.005	-0.005	-0.04	0.067	0.048	0.188	0.05	305.43	48.784	11.472	0.01	0.01	2.1221e+08	-0.0534	-0.1591	-0.0055
0.9977	0.0529	0.9977	0	48.784	11.472	0.009	0.007	2.1221e+08	0.005	-0.005	-0.04	0.067	0.048	0.188	0.05	305.43	48.784	11.472	0.01	0.01	2.1221e+08	-0.0534	-0.1591	-0.0055
0.9977	0.0529	0.9977	0	48.784	11.472	0.009	0.007	2.1221e+08	0.005	-0.005	-0.04	0.067	0.048	0.188	0.05	305.43	48.784	11.472	0.01	0.01	2.1221e+08	-0.0534	-0.1591	-0.0055
0.9977	0.0529	0.9977	0	48.784	11.472	0.009	0.007	2.1221e+08	0.005	-0.005	-0.04	0.067	0.048	0.188	0.05	305.43	48.784	11.472	0.01	0.01	2.1221e+08	-0.0534	-0.1591	-0.0055
0.9977	0.0529	0.9977	0	48.784	11.472	0.009	0.007	2.1221e+08	0.005	-0.005	-0.04	0.067	0.048	0.188	0.05	305.43	48.784	11.472	0.01	0.01	2.1221e+08	-0.0534	-0.1591	-0.0055
0.9977	0.0529	0.9977	0	48.784	11.472	0.009	0.007	2.1221e+08	0.005	-0.005	-0.04	0.067	0.048	0.188	0.05	305.43	48.784	11.472	0.01	0.01	2.1221e+08	-0.0534	-0.1591	-0.0055
0.9977	0.0529	0.9977	0	48.784	11.472	0.009	0.007	2.1221e+08	0.005	-0.005	-0.04	0.067	0.048	0.188	0.05	305.43	48.784	11.472	0.01	0.01	2.1221e+08	-0.0534	-0.1591	-0.0055
0.9977	0.0529	0.9977	0	48.784	11.472	0.009	0.007	2.1221e+08	0.005	-0.005	-0.04	0.067	0.048	0.188	0.05	305.43	48.784	11.472	0.01	0.01	2.1221e+08	-0.0534	-0.1591	-0.0055
0.9977	0.0529	0.9977	0	48.784	11.472	0.009	0.007	2.1221e+08	0.005	-0.005	-0.04	0.067	0.048	0.188	0.05	305.43	48.784	11.472	0.01	0.01	2.1221e+08	-0.0534	-0.1591	-0.0055
0.9977	0.0529	0.9977	0	48.784	11.472	0.009	0.007	2.1221e+08	0.005	-0.005	-0.04	0.067	0.048	0.188	0.05	305.43	48.784	11.472	0.01	0.01	2.1221e+08	-0.0534	-0.1591	-0.0055
0.9977	0.0529	0.9977	0	48.784	11.472	0.009	0.007	2.1221e+08	0.005	-0.005	-0.04	0.067	0.048	0.188	0.05	305.43	48.784	11.472	0.01	0.01	2.1221e+08	-0.0534	-0.1591	-0.0055
0.9977	0.0529	0.9977	0	48.784	11.472	0.009	0.007	2.1221e+08	0.005	-0.005	-0.04	0.067	0.048	0.188	0.05	305.43	48.784	11.472	0.01	0.01	2.1221e+08	-0.0534	-0.1591	-0.0055
0.9977	0.0529	0.9977	0	48.784	11.472	0.009	0.007	2.1221e+08	0.005	-0.005	-0.04	0.067	0.048	0.188	0.05	305.43	48.784	11.472	0.01	0.01	2.1221e+08	-0.0534	-0.1591	-0.0055
0.9977	0.0529	0.9977	0	48.784	11.472	0.009	0.007	2.1221e+08	0.005	-0.005	-0.04	0.067	0.048	0.188	0.05	305.43	48.784	11.472	0.01	0.01	2.1221e+08	-0.0534	-0.1591	-0.0055
0.9977	0.0529	0.9977	0	48.784	11.472	0.009	0.007	2.1221e+08	0.005	-0.005	-0.04	0.067	0.048	0.188	0.05	305.43	48.784	11.472	0.01	0.01	2.1221e+08	-0.0534	-0.1591	-0.0055
0.9977	0.0529	0.9977	0	48.784	11.472	0.009	0.007	2.1221e+08	0.005	-0.005	-0.04	0.067	0.048	0.188	0.05	305.43	48.784	11.472	0.01	0.01	2.1221e+08	-0.0534	-0.1591	-0.0055
0.9977	0.0529	0.9977	0	48.784	11.472	0.009	0.007	2.1221e+08	0.005	-0.005	-0.04	0.067	0.048	0.188	0.05	305.43	48.784	11.472	0.01	0.01	2.1221e+08	-0.0534	-0.1591	-0.0055
0.9977	0.0529	0.9977	0	48.784	11.472	0.009	0.007	2.1221e+08	0.005	-0.005	-0.04	0.067	0.048	0.188	0.05	305.43	48.784	11.472	0.01	0.01	2.1221e+08	-0.0534	-0.1591	-0.0055
0.9834	0.0461	0.9834	0	48.784	11.472	0.009	0.007	2.1221e+08	0.005	-0.005	-0.04	0.067	0.048	0.188	0.05	305.43	48.784	11.472	0.01	0.01	2.1221e+08	-0.1323	0.0234	0.0196
0.9834	0.0461	0.9834	0	48.784	11.472	0.009	0.007	2.1221e+08	0.005	-0.005	-0.04	0.067	0.048	0.188	0.05	305.43	48.784	11.472	0.01	0.01	2.1221e+08	-0.1323	0.0234	0.0196
0.9834	0.0461	0.9834	0	48.784	11.472	0.009	0.007	2.1221e+08	0.005	-0.005	-0.04	0.067	0.048	0.188	0.05	305.43	48.784	11.472	0.01	0.01	2.1221e+08	-0.1323	0.0234	0.0196
0.9834	0.0461	0.9834	0	48.784	11.472	0.009	0.007	2.1221e+08	0.005	-0.005	-0.04	0.067	0.048	0.188	0.05	305.43	48.784	11.472	0.01	0.01	2.1221e+08	-0.1323	0.0234	0.0196
0.9834	0.0461	0.9834	0	48.784	11.472	0.009	0.007	2.1221e+08	0.005	-0.005	-0.04	0.067	0.048	0.188	0.05	305.43	48.784	11.472	0.01	0.01	2.1221e+08	-0.1323	0.0234	0.0196
0.9834	0.0461	0.9834	0	48.784	11.472	0.009	0.007	2.1221e+08	0.005	-0.005	-0.04	0.067	0.048	0.188	0.05	305.43	48.784	11.472	0.01	0.01	2.1221e+08	-0.1323	0.0234	0.0196
0.9834	0.0461	0.9834	0	48.784	11.472	0.009	0.007	2.1221e+08	0.005	-0.005	-0.04	0.067	0.048	0.188	0.05	305.43	48.784	11.472	0.01	0.01	2.1221e+08	-0.1323	0.0234	0.0196
0.9834	0.0461	0.9834	0	48.784	11.472	0.009	0.007	2.1221e+08	0.005	-0.005	-0.04	0.067	0.048	0.188	0.05	305.43	48.784	11.472	0.01	0.01	2.1221e+08	-0.1323	0.0234	0.0196
0.9834	0.0461	0.9834	0	48.784	11.472	0.009	0.007	2.1221e+08	0.005	-0.005	-0.04	0.067	0.048	0.188	0.05	305.43	48.784	11.472	0.01	0.01	2.1221e+08	-0.1323	0.0234	0.0196
0.9834	0.0461	0.9834	0	48.784	11.472	0.009	0.007	2.1221e+08	0.005	-0.005	-0.04	0.067	0.048	0.188	0.05	305.43	48.784	11.472	0.01	0.01	2.1221e+08	-0.1323	0.0234	0.0196
0.9834	0.0461	0.9834	0	48.784	11.472	0.009	0.007	2.1221e+08	0.005	-0.005	-0.04	0.067	0.048	0.188	0.05	305.43	48.784	11.472	0.01	0.01	2.1221e+08	-0.1323	0.0234	0.0196
0.9834	0.0461	0.9834	0	48.784	11.472	0.009	0.007	2.1221e+08	0.005	-0.005	-0.04	0.067	0.048	0.188	0.05	305.43	48.784	11.472	0.01	0.01	2.1221e+08	-0.1323	0.0234	0.0196
0.9834	0.0461	0.9834	0	48.784	11.472	0.009	0.007	2.1221e+08	0.005	-0.005	-0.04	0.067	0.048	0.188	0.05	305.43	48.784	11.472	0.01	0.01	2.1221e+08	-0.1323	0.0234	0.0196
0.9834	0.0461	0.9834	0	48.784	11.472	0.009	0.007	2.1221e+08	0.005	-0.005	-0.04	0.067	0.048	0.188	0.05	305.43	48.784	11.472	0.01	0.01	2.1221e+08	-0.1323	0.0234	0.0196
0.9834	0.0461	0.9834	0	48.784	11.472	0.009	0.007	2.1221e+08	0.005	-0.005	-0.04	0.067	0.048	0.188	0.05	305.43	48.784	11.472	0.01	0.01	2.1221e+08	-0.1323	0.0234	0.0196
0.9834	0.0461	0.9834	0	48.784	11.472	0.009	0.007	2.1221e+08	0.005	-0.005	-0.04	0.067	0.048	0.188	0.05	305.43	48.784	11.472	0.01	0.01	2.1221e+08	-0.1323	0.0234	0.0196
0.9834	0.0461	0.9834	0	48.784	11.472	0.009	0.007	2.1221e+08	0.005	-0.005	-0.04	0.067	0.048	0.188	0.05	305.43	48.784	11.472	0.01	0.01	2.1221e+08	-0.1323	0.0234	0.0196
0.9834	0.0461	0.9834	0	48.784	11.472	0.009	0.007	2.1221e+08	0.005	-0.005	-0.04	0.067	0.048	0.188	0.05	305.43	48.784	11.472	0.01	0.01	2.1221e+08	-0.1323	0.0234	0.0196
0.9834	0.0461	0.9834	0	48.784	11.472	0.009	0.007	2.1221e+08	0.005	-0.005	-0.04	0.067	0.048	0.188	0.05	305.43	48.784	11.472	0.01	0.01	2.1221e+08	-0.1323	0.0234	0.0196
0.9834	0.0461	0.9834	0	48.784	11.472	0.009	0.007	2.1221e+08	0.005	-0.005	-0.04	0.067	0.048	0.188	0.05	305.43	48.784	11.472	0.01	0.01	2.1221e+08	-0.1323	0.0234	0.0196
0.9834	0.0461	0.9834	0	48.784	11.472	0.009	0.007	2.1221e+08	0.005	-0.005	-0.04	0.067	0.048	0.188	0.05	305.43	48.784	11.472	0.01	0.01	2.1221e+08	-0.1323	0.0234	0.0196
0.9834	0.0461	0.9834	0	48.784	11.472	0.009	0.007	2.1221e+08	0.005	-0.005	-0.04	0.067	0.048	0.188	0.05	305.43	48.784	11.472	0.01	0.01	2.1221e+08	-0.1323	0.0234	0.0196
0.9834	0.0461	0.9834	0	48.784	11.472	0.009	0.007	2.1221e+08	0.005	-0.005	-0.04	0.067	0.048	0.188	0.05	305.43	48.784	11.472	0.01	0.01	2.1221e+08	-0.1323	0.0234	0.0196
0.9834	0.0461	0.9834	0	48.784	11.472	0.009	0.007	2.1221e+08	0.005	-0.005	-0.04	0.067	0.048	0.188	0.05	305.43	48.784	11.472	0.01	0.01	2.1221e+08	-0.1323	0.0234	0.0196
0.9834	0.0461	0.9834	0	48.784	11.472	0.009	0.007	2.1221e+08	0.005	-0.005	-0.04	0.067	0.048	0.188	0.05	305.43	48.784	11.472	0.01	0.01	2.1221e+08	-0.1323	0.0234	0.0196
0.9834	0.0461	0.9834	0	48.784	11.472	0.009	0.007	2.1221e+08	0.005	-0.005	-0.04	0.067	0.048	0.188	0.05	305.43	48.784	11.472	0.01	0.01	2.1221e+08	-0.1323	0.0234	0.0196
0.9834	0.0461	0.9834	0	48.784	11.472	0.009	0.007	2.1221e+08	0.005	-0.005	-0.04	0.067	0.048	0.188	0.05	305.43	48.784	11.472	0.01	0.01	2.1221e+08	-0.1323	0.0234	0.0196
0.9834	0.0461	0.9834	0	48.784	11.472	0.009	0.007	2.1221e+08	0.005	-0.005	-0.04	0.067	0.048	0.188	0.05	305.43	48.784	11.472	0.01	0.01	2.1221e+08	-0.1323	0.0234	0.0196
0.9834	0.0461	0.9834	0	48.784	11.472	0.009	0.007	2.1221e+08	0.005	-0.005	-0.04	0.067	0.048	0.188	0.05	305.43	48.784	11.472	0.01	0.01	2.1221e+08	-0.1323	0.0234	0.0196
0.9834	0.0461	0.9834	0	48.784	11.472	0.009	0.007	2.1221e+08	0.005	-0.005	-0.04	0.067	0.048	0.188	0.05	305.43	48.784	11.472	0.01	0.01	2.1221e+08	-0.1323	0.0234	0.0196
0.9834	0.0461	0.9834	0	48.784	11.472	0.009	0.007	2.1221e+08	0.005	-0.005	-0.04	0.067	0.048	0.188	0.05	305.43	48.784	11.472	0.01	0.01	2.1221e+08	-0.1323	0.0234	0.0196
0.9834	0.0461	0.9834	0	48.784	11.472	0.009	0.007	2.1221e+08	0.005	-0.005	-0.04	0.067	0.048	0.188	0.05	305.43	48.784	11.472	0.01	0.01	2.1221e+08	-0.1323	0.0234	0.0196
0.9834	0.0461	0.9834	0	48.784	11.472	0.009	0.007	2.1221e+08	0.005	-0.005	-0.04	0.067	0.048	0.188	0.05	305.43	48.784	11.472	0.01	0.01	2.1221e+08	-0.1323	0.0234	0.0196
0.9834	0.0461	0.9834	0	48.784	11.472	0.009	0.007	2.1221e+08	0.005	-0.005	-0.04	0.067	0.048	0.188	0.05	305.43	48.784	11.472	0.01	0.01	2.1221e+08	-0.1323	0.0234	0.0196
0.9834	0.0461	0.9834	0	48.784	11.472	0.009	0.007	2.1221e+08	0.005	-0.005	-0.04	0.067	0.048	0.188	0.05	305.43	48.784	11.472	0.01	0.01	2.1221e+08	-0.1323	0.0234	0.0196
0.9834	0.0461	0.9834	0	48.784	11.472	0.009	0.007	2.1221e+08	0.005	-0.005	-0.04	0.067	0.048	0.188	0.05	305.43	48.784	11.472	0.01	0.01	2.1221e+08	-0.1323	0.0234	0.0196
0.9834	0.0461	0.9834	0	48.784	11.472	0.009	0.007	2.1221e+08	0.005	-0.005	-0.04	0.067	0.048	0.188	0.05	305.43	48.784	11.472	0.01	0.01	2.1221e+08	-0.1323	0.0234	0.0196
0.9834	0.0461	0.9834	0	48.784	11.472	0.009	0.007	2.1221e+08	0.005	-0.005	-0.04	0.067	0.048	0.188	0.05	305.43	48.784	11.472	0.01	0.01	2.1221e+08	-0.1323	0.0234	0.0196
0.9834	0.0461	0.9834	0	48.784	11.472	0.009	0.007	2.1221e+08	0.005	-0.005	-0.04	0.067	0.048	0.188	0.05	305.43	48.784	11.472	0.01	0.01	2.1221e+08	-0.1323	0.0234	0.0196
0.9834	0.0461	0.9834	0	48.784	11.472	0.009	0.007	2.1221e+08	0.005	-0.005	-0.04	0.067	0.048	0.188	0.05	305.43	48.784	11.472	0.01	0.01	2.1221e+08	-0.1323	0.0234	0.0196
0.9834	0.0461	0.9834	0	48.784	11.472	0.009	0.007	2.1221e+08	0.005	-0.005	-0.04	0.067	0.048	0.188	0.05	305.43	48.784	11.472	0.01	0.01	2.1221e+08	-0.1323	0.0234	0.0196
0.9834	0.0461	0.9834	0	48.784	11.472	0.009	0.007	2.1221e+08	0.005	-0.005	-0.04	0.067	0.048	0.188	0.05	305.43	48.784	11.472	0.01	0.01	2.1221e+08	-0.1323	0.0234	0.0196
0.9834	0.0461	0.9834	0	48.784	11.472	0.009	0.007	2.1221e+08	0.005	-0.005	-0.04	0.067	0.048	0.188	0.05	305.43	48.784	11.472	0.01	0.01	2.1221e+08	-0.1323	0.0234	0.0196
0.9834	0.0461	0.9834	0	48.784	11.472	0.009	0.007	2.1221e+08	0.005	-0.005	-0.04	0.067	0.048	0.188	0.05	305.43	48.784	11.472	0.01	0.01	2.1221e+08	-0.1323	0.0234	0.0196
0.9834	0.0461	0.9834	0	48.784	11.472	0.009	0.007	2.1221e+08	0.005	-0.005	-0.04	0.067	0.048	0.188	0.05	305.43	48.784	11.472	0.01	0.01	2.1221e+08	-0.1323	0.0234	0.0196
0.9834	0.0461	0.9834	0	48.784	11.472	0.009	0.007	2.1221e+08	0.005	-0.005	-0.04	0.067	0.048	0.188	0.05	305.43	48.784	11.472	0.01	0.01	2.1221e+08	-0.1323	0.0234	0.0196
0.9834	0.0461	0.9834	0	48.784	11.472	0.009	0.007	2.1221e+08	0.005	-0.005	-0.04	0.067	0.048	0.188	0.05	305.43	48.784	11.472	0.01	0.01	2.1221e+08	-0.1323	0.0234	0.0196
0.9834	0.0461	0.9834	0	48.784	11.472	0.009	0.007	2.1221e+08	0.005	-0.005	-0.04	0.067	0.048	0.188	0.05	305.43	48.784	11.472	0.01	0.01	2.1221e+08	-0.1323	0.0234	0.0196
0.9834	0.0461	0.9834	0	48.784	11.472	0.009	0.007	2.1221e+08	0.005	-0.005	-0.04	0.067	0.048	0.188	0.05	305.43	48.784	11.472	0.01	0.01	2.1221e+08	-0.1323	0.0234	0.0196
0.9834	0.0461	0.9834	0	48.784	11.472	0.009	0.007	2.1221e+08	0.005	-0.005	-0.04	0.067	0.048	0.188	0.05	305.43	48.784	11.472	0.01	0.01	2.1221e+08	-0.1323	0.0234	0.0196
1.0006	0.0555	1.0006	0	48.784	11.472	0.009	0.007	2.1221e+08	0.005	-0.005	-0.04	0.067	0.048	0.188	0.05	305.43	48.784	11.472	0.01	0.01	2.1221e+08	-0.1772	-0.1701	0.0318
1.0006	0.0555	1.0006	0	48.784	11.472	0.009	0.007	2.1221e+08	0.005	-0.005	-0.04	0.067	0.048	0.188	0.05	305.43	48.784	11.472	0.01	0.01	2.1221e+08	-0.1772	-0.1701	0.0318
1.0006	0.0555	1.0006	0	48.784	11.472	0.009	0.007	2.1221e+08	0.005	-0.005	-0.04	0.067	0.048	0.188	0.05	305.43	48.784	11.472	0.01	0.01	2.1221e+08	-0.1772	-0.1701	0.0318
1.0006	0.0555	1.0006	0	48.784	11.472	0.009	0.007	2.1221e+08	0.005	-0.005	-0.04	0.067	0.048	0.188	0.05	305.43	48.784	11.472	0.01	0.01	2.1221e+08	-0.1772	-0.1701	0.0318
1.0006	0.0555	1.0006	0	48.784	11.472	0.009	0.007	2.1221e+08	0.005	-0.005	-0.04	0.067	0.048	0.188	0.05	305.43	48.784	11.472	0.01	0.01	2.1221e+08	-0.1772	-0.1701	0.0318
1.0006	0.0555	1.0006	0	48.784	11.472	0.009	0.007	2.1221e+08	0.005	-0.005	-0.04	0.067	0.048	0.188	0.05	305.43	48.784	11.472	0.01	0.01	2.1221e+08	-0.1772	-0.1701	0.0318
1.0006	0.0555	1.0006	0	48.784	11.472	0.009	0.007	2.1221e+08	0.005	-0.005	-0.04	0.067	0.048	0.188	0.05	305.43	48.784	11.472	0.01	0.01	2.1221e+08	-0.1772	-0.1701	0.0318
1.0006	0.0555	1.0006	0	48.784	11.472	0.009	0.007	2.1221e+08	0.005	-0.005	-0.04	0.067	0.048	0.188	0.05	305.43	48.784	11.472	0.01	0.01	2.1221e+08	-0.1772	-0.1701	0.0318
1.0006	0.0555	1.0006	0	48.784	11.472	0.009	0.007	2.1221e+08	0.005	-0.005	-0.04	0.067	0.048	0.188	0.05	305.43	48.784	11.472	0.01	0.01	2.1221e+08	-0.1772	-0.1701	0.0318
1.0006	0.0555	1.0006	0	48.784	11.472	0.009	0.007	2.1221e+08	0.005	-0.005	-0.04	0.067	0.048	0.188	0.05	305.43	48.784	11.472	0.01	0.01	2.1221e+08	-0.1772	-0.1701	0.0318
1.0006	0.0555	1.0006	0	48.784	11.472	0.009	0.007	2.1221e+08	0.005	-0.005	-0.04	0.067	0.048	0.188	0.05	305.43	48.784	11.472	0.01	0.01	2.1221e+08	-0.1772	-0.1701	0.0318
1.0006	0.0555	1.0006	0	48.784	11.472	0.009	0.007	2.1221e+08	0.005	-0.005	-0.04	0.067	0.048	0.188	0.05	305.43	48.784	11.472	0.01	0.01	2.1221e+08	-0.1772	-0.1701	0.0318
1.0006	0.0555	1.0006	0	48.784	11.472	0.009	0.007	2.1221e+08	0.005	-0.005	-0.04	0.067	0.048	0.188	0.05	305.43	48.784	11.472	0.01	0.01	2.1221e+08	-0.1772	-0.1701	0.0318
1.0006	0.0555	1.0006	0	48.784	11.472	0.009	0.007	2.1221e+08	0.005	-0.005	-0.04	0.067	0.048	0.188	0.05	305.43	48.784	11.472	0.01	0.01	2.1221e+08	-0.1772	-0.1701	0.0318
1.0006	0.0555	1.0006	0	48.784	11.472	0.009	0.007	2.1221e+08	0.005	-0.005	-0.04	0.067	0.048	0.188	0.05	305.43	48.784	11.472	0.01	0.01	2.1221e+08	-0.1772	-0.1701	0.0318
1.0006	0.0555	1.0006	0	48.784	11.472	0.009	0.007	2.1221e+08	0.005	-0.005	-0.04	0.067	0.048	0.188	0.05	305.43	48.784	11.472	0.01	0.01	2.1221e+08	-0.1772	-0.1701	0.0318
1.0006	0.0555	1.0006	0	48.784	11.472	0.009	0.007	2.1221e+08	0.005	-0.005	-0.04	0.067	0.048	0.188	0.05	305.43	48.784	11.472	0.01	0.01	2.1221e+08	-0.1772	-0.1701	0.0318
1.0006	0.0555	1.0006	0	48.784	11.472	0.009	0.007	2.1221e+08	0.005	-0.005	-0.04	0.067	0.048	0.188	0.05	305.43	48.784	11.472	0.01	0.01	2.1221e+08	-0.1772	-0.1701	0.0318
1.0006	0.0555	1.0006	0	48.784	11.472	0.009	0.007	2.1221e+08	0.005	-0.005	-0.04	0.067	0.048	0.188	0.05	305.43	48.784	11.472	0.01	0.01	2.1221e+08	-0.1772	-0.1701	0.0318
1.0006	0.0555	1.0006	0	48.784	11.472	0.009	0.007	2.1221e+08	0.005	-0.005	-0.04	0.067	0.048	0.188	0.05	305.43	48.784	11.472	0.01	0.01	2.1221e+08	-0.1772	-0.1701	0.0318
1.0006	0.0555	1.0006	0	48.784	11.472	0.009	0.007	2.1221e+08	0.005	-0.005	-0.04	0.067	0.048	0.188	0.05	305.43	48.784	11.472	0.01	0.01	2.1221e+08	-0.1772	-0.1701	0.0318
1.0006	0.0555	1.0006	0	48.784	11.472	0.009	0.007	2.1221e+08	0.005	-0.005	-0.04	0.067	0.048	0.188	0.05	305.43	48.784	11.472	0.01	0.01	2.1221e+08	-0.1772	-0.1701	0.0318
1.0006	0.0555	1.0006	0	48.784	11.472	0.009	0.007	2.1221e+08	0.005	-0.005	-0.04	0.067	0.048	0.188	0.05	305.43	48.784	11.472	0.01	0.01	2.1221e+08	-0.1772	-0.1701	0.0318
1.0006	0.0555	1.0006	0	48.784	11.472	0.009	0.007	2.1221e+08	0.005	-0.005	-0.04	0.067	0.048	0.188	0.05	305.43	48.784	11.472	0.01	0.01	2.1221e+08	-0.1772	-0.1701	0.0318
1.0006	0.0555	1.0006	0	48.784	11.472	0.009	0.007	2.1221e+08	0.005	-0.005	-0.04	0.067	0.048	0.188	0.05	305.43	48.784	11.472	0.01	0.01	2.1221e+08	-0.1772	-0.1701	0.0318
1.0006	0.0555	1.0006	0	48.784	11.472	0.009	0.007	2.1221e+08	0.005	-0.005	-0.04	0.067	0.048	0.188	0.05	305.43	48.784	11.472	0.01	0.01	2.1221e+08	-0.1772	-0.1701	0.0318
1.0006	0.0555	1.0006	0	48.784	11.472	0.009	0.007	2.1221e+08	0.005	-0.005	-0.04	0.067	0.048	0.188	0.05	305.43	48.784	11.472	0.01	0.01	2.1221e+08	-0.1772	-0.1701	0.0318
1.0006	0.0555	1.0006	0	48.784	11.472	0.009	0.007	2.1221e+08	0.005	-0.005	-0.04	0.067	0.048	0.188	0.05	305.43	48.784	11.472	0.01	0.01	2.1221e+08	-0.1772	-0.1701	0.0318
1.0006	0.0555	1.0006	0	48.784	11.472	0.009	0.007	2.1221e+08	0.005	-0.005	-0.04	0.067	0.048	0.188	0.05	305.43	48.784	11.472	0.01	0.01	2.1221e+08	-0.1772	-0.1701	0.0318
1.0006	0.0555	1.0006	0	48.784	11.472	0.009	0.007	2.1221e+08	0.005	-0.005	-0.04	0.067	0.048	0.188	0.05	305.43	48.784	11.472	0.01	0.01	2.1221e+08	-0.1772	-0.1701	0.0318
1.0006	0.0555	1.0006	0	48.784	11.472	0.009	0.007	2.1221e+08	0.005	-0.005	-0.04	0.067	0.048	0.188	0.05	305.43	48.784	11.472	0.01	0.01	2.1221e+08	-0.1772	-0.1701	0.0318
1.0006	0.0555	1.0006	0	48.784	11.472	0.009	0.007	2.1221e+08	0.005	-0.005	-0.04	0.067	0.048	0.188	0.05	305.43	48.784	11.472	0.01	0.01	2.1221e+08	-0.1772	-0.1701	0.0318
1.0006	0.0555	1.0006	0	48.784	11.472	0.009	0.007	2.1221e+08	0.005	-0.005	-0.04	0.067	0.048	0.188	0.05	305.43	48.784	11.472	0.01	0.01	2.1221e+08	-0.1772	-0.1701	0.0318
1.0006	0.0555	1.0006	0	48.784	11.472	0.009	0.007	2.1221e+08	0.005	-0.005	-0.04	0.067	0.048	0.188	0.05	305.43	48.784	11.472	0.01	0.01	2.1221e+08	-0.1772	-0.1701	0.0318
1.0006	0.0555	1.0006	0	48.784	11.472	0.009	0.007	2.1221e+08	0.005	-0.005	-0.04	0.067	0.048	0.188	0.05	305.43	48.784	11.472	0.01	0.01	2.1221e+08	-0.1772	-0.1701	0.0318
1.0006	0.0555	1.0006	0	48.784	11.472	0.009	0.007	2.1221e+08	0.005	-0.005	-0.04	0.067	0.048	0.188	0.05	305.43	48.784	11.472	0.01	0.01	2.1221e+08	-0.1772	-0.1701	0.0318
1.0006	0.0555	1.0006	0	48.784	11.472	0.009	0.007	2.1221e+08	0.005	-0.005	-0.04	0.067	0.048	0.188	0.05	305.43	48.784	11.472	0.01	0.01	2.1221e+08	-0.1772	-0.1701	0.0318
1.0006	0.0555	1.0006	0	48.784	11.472	0.009	0.007	2.1221e+08	0.005	-0.005	-0.04	0.067	0.048	0.188	0.05	305.43	48.784	11.472	0.01	0.01	2.1221e+08	-0.1772	-0.1701	0.0318
1.0006	0.0555	1.0006	0	48.784	11.472	0.009	0.007	2.1221e+08	0.005	-0.005	-0.04	0.067	0.048	0.188	0.05	305.43	48.784	11.472	0.01	0.01	2.1221e+08	-0.1772	-0.1701	0.0318
1.0006	0.0555	1.0006	0	48.784	11.472	0.009	0.007	2.1221e+08	0.005	-0.005	-0.04	0.067	0.048	0.188	0.05	305.43	48.784	11.472	0.01	0.01	2.1221e+08	-0.1772	-0.1701	0.0318
1.0006	0.0555	1.0006	0	48.784	11.472	0.009	0.007	2.1221e+08	0.005	-0.005	-0.04	0.067	0.048	0.188	0.05	305.43	48.784	11.472	0.01	0.01	2.1221e+08	-0.1772	-0.1701	0.0318
1.0006	0.0555	1.0006	0	48.784	11.472	0.009	0.007	2.1221e+08	0.005	-0.005	-0.04	0.067	0.048	0.188	0.05	305.43	48.784	11.472	0.01	0.01	2.1221e+08	-0.1772	-0.1701	0.0318
1.0006	0.0555	1.0006	0	48.784	11.472	0.009	0.007	2.1221e+08	0.005	-0.005	-0.04	0.067	0.048	0.188	0.05	305.43	48.784	11.472	0.01	0.01	2.1221e+08	-0.1772	-0.1701	0.0318
1.0006	0.0555	1.0006	0	48.784	11.472	0.009	0.007	2.1221e+08	0.005	-0.005	-0.04	0.067	0.048	0.188	0.05	305.43	48.784	11.472	0.01	0.01	2.1221e+08	-0.1772	-0.1701	0.0318
1.0006	0.0555	1.0006	0	48.784	11.472	0.009	0.007	2.1221e+08	0.005	-0.005	-0.04	0.067	0.048	0.188	0.05	305.43	48.784	11.472	0.01	0.01	2.1221e+08	-0.1772	-0.1701	0.0318
1.0006	0.0555	1.0006	0	48.784	11.472	0.009	0.007	2.1221e+08	0.005	-0.005	-0.04	0.067	0.048	0.188	0.05	305.43	48.784	11.472	0.01	0.01	2.1221e+08	-0.1772	-0.1701	0.0318
1.0006	0.0555	1.0006	0	48.784	11.472	0.009	0.007	2.1221e+08	0.005	-0.005	-0.04	0.067	0.048	0.188	0.05	305.43	48.784	11.472	0.01	0.01	2.1221e+08	-0.1772	-0.1701	0.0318
1.0006	0.0555	1.0006	0	48.784	11.472	0.009	0.007	2.1221e+08	0.005	-0.005	-0.04	0.067	0.048	0.188	0.05	305.43	48.784	11.472	0.01	0.01	2.1221e+08	-0.1772	-0.1701	0.0318
1.0006	0.0555	1.0006	0	48.784	11.472	0.009	0.007	2.1221e+08	0.005	-0.005	-0.04	0.067	0.048	0.188	0.05	305.43	48.784	11.472	0.01	0.01	2.1221e+08	-0.1772	-0.1701	0.0318
1.0006	0.0555	1.0006	0	48.784	11.472	0.009	0.007	2.1221e+08	0.005	-0.005	-0.04	0.067	0.048	0.188	0.05	305.43	48.784	11.472	0.01	0.01	2.1221e+08	-0.1772	-0.1701	0.0318
1.0009	0.0424	1.0009	0	48.784	11.472	0.009	0.007	2.1221e+08	0.005	-0.005	-0.04	0.067	0.048	0.188	0.05	305.43	48.784	11.472	0.01	0.01	2.1221e+08	-0.0809	-0.1716	0.0167
1.0009	0.0424	1.0009	0	48.784	11.472	0.009	0.007	2.1221e+08	0.005	-0.005	-0.04	0.067	0.048	0.188	0.05	305.43	48.784	11.472	0.01	0.01	2.1221e+08	-0.0809	-0.1716	0.0167
1.0009	0.0424	1.0009	0	48.784	11.472	0.009	0.007	2.1221e+08	0.005	-0.005	-0.04	0.067	0.048	0.188	0.05	305.43	48.784	11.472	0.01	0.01	2.1221e+08	-0.0809	-0.1716	0.0167
1.0009	0.0424	1.0009	0	48.784	11.472	0.009	0.007	2.1221e+08	0.005	-0.005	-0.04	0.067	0.048	0.188	0.05	305.43	48.784	11.472	0.01	0.01	2.1221e+08	-0.0809	-0.1716	0.0167
1.0009	0.0424	1.0009	0	48.784	11.472	0.009	0.007	2.1221e+08	0.005	-0.005	-0.04	0.067	0.048	0.188	0.05	305.43	48.784	11.472	0.01	0.01	2.1221e+08	-0.0809	-0.1716	0.0167
1.0009	0.0424	1.0009	0	48.784	11.472	0.009	0.007	2.1221e+08	0.005	-0.005	-0.04	0.067	0.048	0.188	0.05	305.43	48.784	11.472	0.01	0.01	2.1221e+08	-0.0809	-0.1716	0.0167
1.0009	0.0424	1.0009	0	48.784	11.472	0.009	0.007	2.1221e+08	0.005	-0.005	-0.04	0.067	0.048	0.188	0.05	305.43	48.784	11.472	0.01	0.01	2.1221e+08	-0.0809	-0.1716	0.0167
1.0009	0.0424	1.0009	0	48.784	11.472	0.009	0.007	2.1221e+08	0.005	-0.005	-0.04	0.067	0.048	0.188	0.05	305.43	48.784	11.472	0.01	0.01	2.1221e+08	-0.0809	-0.1716	0.0167
1.0009	0.0424	1.0009	0	48.784	11.472	0.009	0.007	2.1221e+08	0.005	-0.005	-0.04	0.067	0.048	0.188	0.05	305.43	48.784	11.472	0.01	0.01	2.1221e+08	-0.0809	-0.1716	0.0167
1.0009	0.0424	1.0009	0	48.784	11.472	0.009	0.007	2.1221e+08	0.005	-0.005	-0.04	0.067	0.048	0.188	0.05	305.43	48.784	11.472	0.01	0.01	2.1221e+08	-0.0809	-0.1716	0.0167
1.0009	0.0424	1.0009	0	48.784	11.472	0.009	0.007	2.1221e+08	0.005	-0.005	-0.04	0.067	0.048	0.188	0.05	305.43	48.784	11.472	0.01	0.01	2.1221e+08	-0.0809	-0.1716	0.0167
1.0009	0.0424	1.0009	0	48.784	11.472	0.009	0.007	2.1221e+08	0.005	-0.005	-0.04	0.067	0.048	0.188	0.05	305.43	48.784	11.472	0.01	0.01	2.1221e+08	-0.0809	-0.1716	0.0167
1.0009	0.0424	1.0009	0	48.784	11.472	0.009	0.007	2.1221e+08	0.005	-0.005	-0.04	0.067	0.048	0.188	0.05	305.43	48.784	11.472	0.01	0.01	2.1221e+08	-0.0809	-0.1716	0.0167
1.0009	0.0424	1.0009	0	48.784	11.472	0.009	0.007	2.1221e+08	0.005	-0.005	-0.04	0.067	0.048	0.188	0.05	305.43	48.784	11.472	0.01	0.01	2.1221e+08	-0.0809	-0.1716	0.0167
1.0009	0.0424	1.0009	0	48.784	11.472	0.009	0.007	2.1221e+08	0.005	-0.005	-0.04	0.067	0.048	0.188	0.05	305.43	48.784	11.472	0.01	0.01	2.1221e+08	-0.0809	-0.1716	0.0167
1.0009	0.0424	1.0009	0	48.784	11.472	0.009	0.007	2.1221e+08	0.005	-0.005	-0.04	0.067	0.048	0.188	0.05	305.43	48.784	11.472	0.01	0.01	2.1221e+08	-0.0809	-0.1716	0.0167
1.0009	0.0424	1.0009	0	48.784	11.472	0.009	0.007	2.1221e+08	0.005	-0.005	-0.04	0.067	0.048	0.188	0.05	305.43	48.784	11.472	0.01	0.01	2.1221e+08	-0.0809	-0.1716	0.0167
1.0009	0.0424	1.0009	0	48.784	11.472	0.009	0.007	2.1221e+08	0.005	-0.005	-0.04	0.067	0.048	0.188	0.05	305.43	48.784	11.472	0.01	0.01	2.1221e+08	-0.0809	-0.1716	0.0167
1.0009	0.0424	1.0009	0	48.784	11.472	0.009	0.007	2.1221e+08	0.005	-0.005	-0.04	0.067	0.048	0.188	0.05	305.43	48.784	11.472	0.01	0.01	2.1221e+08	-0.0809	-0.1716	0.0167
1.0009	0.0424	1.0009	0	48.784	11.472	0.009	0.007	2.1221e+08	0.005	-0.005	-0.04	0.067	0.048	0.188	0.05	305.43	48.784	11.472	0.01	0.01	2.1221e+08	-0.0809	-0.1716	0.0167
1.0009	0.0424	1.0009	0	48.784	11.472	0.009	0.007	2.1221e+08	0.005	-0.005	-0.04	0.067	0.048	0.188	0.05	305.43	48.784	11.472	0.01	0.01	2.1221e+08	-0.0809	-0.1716	0.0167
1.0009	0.0424	1.0009	0	48.784	11.472	0.009	0.007	2.1221e+08	0.005	-0.005	-0.04	0.067	0.048	0.188	0.05	305.43	48.784	11.472	0.01	0.01	2.1221e+08	-0.0809	-0.1716	0.0167
1.0009	0.0424	1.0009	0	48.784	11.472	0.009	0.007	2.1221e+08	0.005	-0.005	-0.04	0.067	0.048	0.188	0.05	305.43	48.784	11.472	0.01	0.01	2.1221e+08	-0.0809	-0.1716	0.0167
[truncated: 176,778 more rows]
