# Supplementary material for: High Precision Outdoor and Indoor Reference State Estimation for Testing Autonomous Vehicles
Source: Sensors (Basel). 2021 Feb 6;21(4):1131. doi: 10.3390/s21041131 (PMC7914456; doi:10.3390/s21041131)
Supplement: Supplementary file 1 [file sensors-21-01131-s001.zip › Datasets/Figure6.csv]

1.0038	0.0068	1.0038	0	48.785	11.473	0.01	0.006	3.8098e+08	0.005	0.005	-0.025	0.051	0.032	0.087	0.07	119.79	48.785	11.473	0.01	0.01	3.8098e+08	-0.046	-0.0103	-0.0118
1.0022	0.003	1.0022	0	48.785	11.473	0.01	0.006	3.8098e+08	0.005	0.005	-0.025	0.051	0.032	0.087	0.07	119.79	48.785	11.473	0.01	0.01	3.8098e+08	-0.0702	-0.0063	-0.0169
0.9994	0.001	0.9994	0	48.785	11.473	0.01	0.006	3.8098e+08	0.005	0.005	-0.025	0.051	0.032	0.087	0.07	119.79	48.785	11.473	0.01	0.01	3.8098e+08	-0.0148	0.0031	-0.0265
0.9963	0.0005	0.9963	0	48.785	11.473	0.01	0.006	3.8098e+08	-0.03	0	-0.03	0.053	0.034	0.091	0.07	119.79	48.785	11.473	0.01	0.01	3.8098e+08	-0.0358	-0.0207	0
0.9996	-0.0001	0.9996	0	48.785	11.473	0.01	0.006	3.8098e+08	-0.03	0	-0.03	0.053	0.034	0.091	0.07	119.79	48.785	11.473	0.01	0.01	3.8098e+08	-0.0831	0.0317	0.0199
1.0072	0.0024	1.0072	0	48.785	11.473	0.01	0.006	3.8098e+08	-0.03	0	-0.03	0.053	0.034	0.091	0.07	119.79	48.785	11.473	0.01	0.01	3.8098e+08	-0.008	0.0171	0.016
1.0009	0.0038	1.0009	0	48.785	11.473	0.01	0.006	3.8098e+08	-0.03	0	-0.03	0.053	0.034	0.091	0.07	119.79	48.785	11.473	0.01	0.01	3.8098e+08	0.0325	-0.0264	0.0081
0.9915	0.0025	0.9915	0	48.785	11.473	0.01	0.006	3.8098e+08	-0.03	0	-0.03	0.053	0.034	0.091	0.07	119.79	48.785	11.473	0.01	0.01	3.8098e+08	-0.0505	0.0076	-0.0034
0.9989	0.001	0.9989	0	48.785	11.473	0.01	0.006	3.8098e+08	0.025	0	0.015	0.056	0.035	0.095	0.07	119.79	48.785	11.473	0.01	0.01	3.8098e+08	-0.0959	0.0157	-0.0247
1.0057	-0.0014	1.0057	0	48.785	11.473	0.01	0.006	3.8098e+08	0.025	0	0.015	0.056	0.035	0.095	0.07	119.79	48.785	11.473	0.01	0.01	3.8098e+08	0.0235	0.0239	0.0007
0.9992	-0.0017	0.9992	0	48.785	11.473	0.01	0.006	3.8098e+08	0.025	0	0.015	0.056	0.035	0.095	0.07	119.79	48.785	11.473	0.01	0.01	3.8098e+08	0.0587	-0.0076	0.0131
0.9951	0.0017	0.9951	0	48.785	11.473	0.01	0.006	3.8098e+08	0.025	0	0.015	0.056	0.035	0.095	0.07	119.79	48.785	11.473	0.01	0.01	3.8098e+08	-0.0428	-0.0222	0.0077
0.999	0.0012	0.999	0	48.785	11.473	0.01	0.006	3.8098e+08	0.025	0	0.015	0.056	0.035	0.095	0.07	119.79	48.785	11.473	0.01	0.01	3.8098e+08	-0.0335	0.032	-0.0073
0.9999	0.0005	0.9999	0	48.785	11.473	0.01	0.006	3.8098e+08	-0.015	-0.015	0.09	0.058	0.037	0.099	0.07	119.79	48.785	11.473	0.01	0.01	3.8098e+08	0.0027	-0.0108	0.0086
0.9976	0.0018	0.9976	0	48.785	11.473	0.01	0.006	3.8098e+08	-0.015	-0.015	0.09	0.058	0.037	0.099	0.07	119.79	48.785	11.473	0.01	0.01	3.8098e+08	0.0187	-0.0082	-0.0039
0.9972	-0.0003	0.9972	0	48.785	11.473	0.01	0.006	3.8098e+08	-0.015	-0.015	0.09	0.058	0.037	0.099	0.07	119.79	48.785	11.473	0.01	0.01	3.8098e+08	0.0405	0.0171	0.0046
0.9968	0.0007	0.9968	0	48.785	11.473	0.01	0.006	3.8098e+08	-0.015	-0.015	0.09	0.058	0.037	0.099	0.07	119.79	48.785	11.473	0.01	0.01	3.8098e+08	0.036	-0.0233	0.0146
0.9997	0.0047	0.9997	0	48.785	11.473	0.01	0.006	3.8098e+08	-0.015	-0.015	0.09	0.058	0.037	0.099	0.07	119.79	48.785	11.473	0.01	0.01	3.8098e+08	0.037	-0.0051	-0.0098
1.0007	0.0034	1.0007	0	48.785	11.473	0.01	0.006	3.8098e+08	0.01	0.005	-0.06	0.06	0.038	0.103	0.07	119.79	48.785	11.473	0.01	0.01	3.8098e+08	-0.002	0.0074	0.0056
0.9984	0.0011	0.9984	0	48.785	11.473	0.01	0.006	3.8098e+08	0.01	0.005	-0.06	0.06	0.038	0.103	0.07	119.79	48.785	11.473	0.01	0.01	3.8098e+08	0.0301	-0.0183	0.0017
0.9994	0.0005	0.9994	0	48.785	11.473	0.01	0.006	3.8098e+08	0.01	0.005	-0.06	0.06	0.038	0.103	0.07	119.79	48.785	11.473	0.01	0.01	3.8098e+08	0.041	-0.036	0.0034
0.9967	0.0012	0.9967	0	48.785	11.473	0.01	0.006	3.8098e+08	0.01	0.005	-0.06	0.06	0.038	0.103	0.07	119.79	48.785	11.473	0.01	0.01	3.8098e+08	0.017	0.0134	0.0145
1.0007	0.0029	1.0007	0	48.785	11.473	0.01	0.006	3.8098e+08	0.01	0.005	-0.06	0.06	0.038	0.103	0.07	119.79	48.785	11.473	0.01	0.01	3.8098e+08	0.0091	0.006	0.0153
1.0078	0.0059	1.0078	0	48.785	11.473	0.01	0.006	3.8098e+08	0.01	-0.015	-0.005	0.062	0.039	0.106	0.07	119.79	48.785	11.473	0.01	0.01	3.8098e+08	0.0207	-0.0406	0.0013
0.9987	0.0059	0.9987	0	48.785	11.473	0.01	0.006	3.8098e+08	0.01	-0.015	-0.005	0.062	0.039	0.106	0.07	119.79	48.785	11.473	0.01	0.01	3.8098e+08	0.0273	-0.0164	0.006
0.9911	0.005	0.9911	0	48.785	11.473	0.01	0.006	3.8098e+08	0.01	-0.015	-0.005	0.062	0.039	0.106	0.07	119.79	48.785	11.473	0.01	0.01	3.8098e+08	-0.033	0.0114	-0.01
1.0038	0.0012	1.0038	0	48.785	11.473	0.01	0.006	3.8098e+08	0.01	-0.015	-0.005	0.062	0.039	0.106	0.07	119.79	48.785	11.473	0.01	0.01	3.8098e+08	-0.0555	0.0006	-0.0087
1.0065	0.0005	1.0065	0	48.785	11.473	0.01	0.006	3.8098e+08	0.01	-0.015	-0.005	0.062	0.039	0.106	0.07	119.79	48.785	11.473	0.01	0.01	3.8098e+08	0.0495	-0.0033	0.012
0.998	0.0034	0.998	0	48.785	11.473	0.01	0.006	3.8098e+08	0	0.015	0.025	0.064	0.041	0.11	0.07	119.79	48.785	11.473	0.01	0.01	3.8098e+08	0.0589	0.0096	0.0122
0.999	0.0059	0.999	0	48.785	11.473	0.01	0.006	3.8098e+08	0	0.015	0.025	0.064	0.041	0.11	0.07	119.79	48.785	11.473	0.01	0.01	3.8098e+08	-0.0767	-0.0097	-0.0037
1.0016	0.0034	1.0016	0	48.785	11.473	0.01	0.006	3.8098e+08	0	0.015	0.025	0.064	0.041	0.11	0.07	119.79	48.785	11.473	0.01	0.01	3.8098e+08	-0.0679	-0.0106	0.0167
0.9988	0.0047	0.9988	0	48.785	11.473	0.01	0.006	3.8098e+08	0	0.015	0.025	0.064	0.041	0.11	0.07	119.79	48.785	11.473	0.01	0.01	3.8098e+08	0.0353	0.0403	-0.0052
0.9999	0.003	0.9999	0	48.785	11.473	0.01	0.006	3.8098e+08	0	0.015	0.025	0.064	0.041	0.11	0.07	119.79	48.785	11.473	0.01	0.01	3.8098e+08	-0.0325	-0.0429	0.0068
1.0001	0.001	1.0001	0	48.785	11.473	0.01	0.007	3.8098e+08	0.01	0	-0.005	0.066	0.042	0.113	0.07	119.79	48.785	11.473	0.01	0.01	3.8098e+08	-0.0449	-0.0169	0.002
0.9973	0.0024	0.9973	0	48.785	11.473	0.01	0.007	3.8098e+08	0.01	0	-0.005	0.066	0.042	0.113	0.07	119.79	48.785	11.473	0.01	0.01	3.8098e+08	0.0249	0.0182	0.0067
1.0009	0.0042	1.0009	0	48.785	11.473	0.01	0.007	3.8098e+08	0.01	0	-0.005	0.066	0.042	0.113	0.07	119.79	48.785	11.473	0.01	0.01	3.8098e+08	-0.0199	0.0049	-0.0151
1.0025	0.0032	1.0025	0	48.785	11.473	0.01	0.007	3.8098e+08	0.01	0	-0.005	0.066	0.042	0.113	0.07	119.79	48.785	11.473	0.01	0.01	3.8098e+08	-0.0988	-0.0349	-0.0052
0.9981	0.0016	0.9981	0	48.785	11.473	0.01	0.007	3.8098e+08	0.01	0	-0.005	0.066	0.042	0.113	0.07	119.79	48.785	11.473	0.01	0.01	3.8098e+08	0.0103	0.0281	-0.0097
0.9966	-0.0001	0.9966	0	48.785	11.473	0.01	0.007	3.8098e+08	-0.02	-0.01	-0.045	0.067	0.043	0.116	0.07	119.79	48.785	11.473	0.01	0.01	3.8098e+08	-0.0016	-0.0024	0.0071
0.9984	-0.0008	0.9984	0	48.785	11.473	0.01	0.007	3.8098e+08	-0.02	-0.01	-0.045	0.067	0.043	0.116	0.07	119.79	48.785	11.473	0.01	0.01	3.8098e+08	-0.0951	-0.0031	0.0199
1.004	0.0021	1.004	0	48.785	11.473	0.01	0.007	3.8098e+08	-0.02	-0.01	-0.045	0.067	0.043	0.116	0.07	119.79	48.785	11.473	0.01	0.01	3.8098e+08	0.0032	0.0296	0.0119
1.0024	0.0039	1.0024	0	48.785	11.473	0.01	0.007	3.8098e+08	-0.02	-0.01	-0.045	0.067	0.043	0.116	0.07	119.79	48.785	11.473	0.01	0.01	3.8098e+08	0.0526	-0.0256	0.0087
0.9942	0.003	0.9942	0	48.785	11.473	0.01	0.007	3.8098e+08	-0.02	-0.01	-0.045	0.067	0.043	0.116	0.07	119.79	48.785	11.473	0.01	0.01	3.8098e+08	-0.0426	0.0013	0.0104
0.9939	0.0015	0.9939	0	48.785	11.473	0.01	0.007	3.8098e+08	0.02	-0.01	0.03	0.069	0.045	0.119	0.07	119.79	48.785	11.473	0.01	0.01	3.8098e+08	-0.0605	0.0235	-0.0165
1.0045	0	1.0045	0	48.785	11.473	0.01	0.007	3.8098e+08	0.02	-0.01	0.03	0.069	0.045	0.119	0.07	119.79	48.785	11.473	0.01	0.01	3.8098e+08	0.0192	0.0367	0.0082
1.0025	-0.0008	1.0025	0	48.785	11.473	0.01	0.007	3.8098e+08	0.02	-0.01	0.03	0.069	0.045	0.119	0.07	119.79	48.785	11.473	0.01	0.01	3.8098e+08	0.057	-0.0183	0.0092
0.996	0.0021	0.996	0	48.785	11.473	0.01	0.007	3.8098e+08	0.02	-0.01	0.03	0.069	0.045	0.119	0.07	119.79	48.785	11.473	0.01	0.01	3.8098e+08	0.0128	-0.0097	-0.008
0.9987	0.0027	0.9987	0	48.785	11.473	0.01	0.007	3.8098e+08	0.02	-0.01	0.03	0.069	0.045	0.119	0.07	119.79	48.785	11.473	0.01	0.01	3.8098e+08	-0.0409	0.0085	-0.0196
1.0004	0.0007	1.0004	0	48.785	11.473	0.01	0.007	3.8098e+08	-0.02	0.025	-0.015	0.071	0.046	0.122	0.07	119.79	48.785	11.473	0.01	0.01	3.8098e+08	-0.0137	-0.013	0
0.9983	0.003	0.9983	0	48.785	11.473	0.01	0.007	3.8098e+08	-0.02	0.025	-0.015	0.071	0.046	0.122	0.07	119.79	48.785	11.473	0.01	0.01	3.8098e+08	0.0232	0.0059	-0.0009
0.9985	0.0003	0.9985	0	48.785	11.473	0.01	0.007	3.8098e+08	-0.02	0.025	-0.015	0.071	0.046	0.122	0.07	119.79	48.785	11.473	0.01	0.01	3.8098e+08	0.0443	0.0034	0.0131
0.9988	0.0003	0.9988	0	48.785	11.473	0.01	0.007	3.8098e+08	-0.02	0.025	-0.015	0.071	0.046	0.122	0.07	119.79	48.785	11.473	0.01	0.01	3.8098e+08	0.0318	-0.0172	0.0045
0.9982	0.0044	0.9982	0	48.785	11.473	0.01	0.007	3.8098e+08	-0.02	0.025	-0.015	0.071	0.046	0.122	0.07	119.79	48.785	11.473	0.01	0.01	3.8098e+08	0.0485	-0.0033	-0.0019
1.0016	0.0036	1.0016	0	48.785	11.473	0.01	0.007	3.8098e+08	0.02	-0.015	0.04	0.072	0.047	0.125	0.07	119.79	48.785	11.473	0.01	0.01	3.8098e+08	-0.0025	-0.0064	-0.0008
1.0013	0.0026	1.0013	0	48.785	11.473	0.01	0.007	3.8098e+08	0.02	-0.015	0.04	0.072	0.047	0.125	0.07	119.79	48.785	11.473	0.01	0.01	3.8098e+08	0.0008	-0.0519	-0.0067
0.9988	0.0005	0.9988	0	48.785	11.473	0.01	0.007	3.8098e+08	0.02	-0.015	0.04	0.072	0.047	0.125	0.07	119.79	48.785	11.473	0.01	0.01	3.8098e+08	0.0485	-0.0274	-0.0093
0.9956	0.0009	0.9956	0	48.785	11.473	0.01	0.007	3.8098e+08	0.02	-0.015	0.04	0.072	0.047	0.125	0.07	119.79	48.785	11.473	0.01	0.01	3.8098e+08	0.0113	0.0049	0.0129
1.0013	0.0013	1.0013	0	48.785	11.473	0.01	0.007	3.8098e+08	0.02	-0.015	0.04	0.072	0.047	0.125	0.07	119.79	48.785	11.473	0.01	0.01	3.8098e+08	-0.0196	0.0026	0.0281
1.0076	0.0054	1.0076	0	48.785	11.473	0.011	0.007	3.8098e+08	-0.02	0	-0.08	0.024	0.016	0.042	0.07	119.79	48.785	11.473	0.01	0.01	3.8098e+08	0.0134	-0.0152	0.0109
0.9993	0.0059	0.9993	0	48.785	11.473	0.011	0.007	3.8098e+08	-0.02	0	-0.08	0.024	0.016	0.042	0.07	119.79	48.785	11.473	0.01	0.01	3.8098e+08	0.0465	-0.0178	0.0077
0.9922	0.0044	0.9922	0	48.785	11.473	0.011	0.007	3.8098e+08	-0.02	0	-0.08	0.024	0.016	0.042	0.07	119.79	48.785	11.473	0.01	0.01	3.8098e+08	-0.0283	0.0151	0.0166
1.0006	0.0028	1.0006	0	48.785	11.473	0.011	0.007	3.8098e+08	-0.02	0	-0.08	0.024	0.016	0.042	0.07	119.79	48.785	11.473	0.01	0.01	3.8098e+08	-0.0799	-0.0093	-0.0166
1.0048	0.0012	1.0048	0	48.785	11.473	0.011	0.007	3.8098e+08	-0.02	0	-0.08	0.024	0.016	0.042	0.07	119.79	48.785	11.473	0.01	0.01	3.8098e+08	0.0663	0.0308	0.0152
0.9992	0.0019	0.9992	0	48.785	11.473	0.011	0.007	3.8098e+08	-0.01	0.015	0.02	0.029	0.019	0.05	0.07	119.79	48.785	11.473	0.01	0.01	3.8098e+08	0.0796	-0.006	0.0088
0.9998	0.006	0.9998	0	48.785	11.473	0.011	0.007	3.8098e+08	-0.01	0.015	0.02	0.029	0.019	0.05	0.07	119.79	48.785	11.473	0.01	0.01	3.8098e+08	-0.0529	-0.0106	-0.0084
1.0001	0.0036	1.0001	0	48.785	11.473	0.011	0.007	3.8098e+08	-0.01	0.015	0.02	0.029	0.019	0.05	0.07	119.79	48.785	11.473	0.01	0.01	3.8098e+08	-0.0742	0.0069	-0.0069
0.9994	0.0033	0.9994	0	48.785	11.473	0.011	0.007	3.8098e+08	-0.01	0.015	0.02	0.029	0.019	0.05	0.07	119.79	48.785	11.473	0.01	0.01	3.8098e+08	0.0038	0.0224	0.0024
0.9996	0.0025	0.9996	0	48.785	11.473	0.011	0.007	3.8098e+08	-0.01	0.015	0.02	0.029	0.019	0.05	0.07	119.79	48.785	11.473	0.01	0.01	3.8098e+08	-0.0491	-0.0436	0.0042
0.9991	0.0013	0.9991	0	48.785	11.473	0.011	0.007	3.8098e+08	-0.01	0.005	0.01	0.033	0.022	0.057	0.07	119.79	48.785	11.473	0.01	0.01	3.8098e+08	-0.0376	-0.0211	0.0093
0.9972	0.0021	0.9972	0	48.785	11.473	0.011	0.007	3.8098e+08	-0.01	0.005	0.01	0.033	0.022	0.057	0.07	119.79	48.785	11.473	0.01	0.01	3.8098e+08	0.0325	0.0377	0.0153
1.0008	0.0043	1.0008	0	48.785	11.473	0.011	0.007	3.8098e+08	-0.01	0.005	0.01	0.033	0.022	0.057	0.07	119.79	48.785	11.473	0.01	0.01	3.8098e+08	-0.0463	-0.0207	-0.0016
1.001	0.0018	1.001	0	48.785	11.473	0.011	0.007	3.8098e+08	-0.01	0.005	0.01	0.033	0.022	0.057	0.07	119.79	48.785	11.473	0.01	0.01	3.8098e+08	-0.0403	0.0101	-0.0136
0.9993	0.0009	0.9993	0	48.785	11.473	0.011	0.007	3.8098e+08	-0.01	0.005	0.01	0.033	0.022	0.057	0.07	119.79	48.785	11.473	0.01	0.01	3.8098e+08	0.0263	0.0068	-0.0016
0.9979	-0.0001	0.9979	0	48.785	11.473	0.011	0.007	3.8098e+08	-0.01	0.005	0.01	0.033	0.022	0.057	0.07	119.79	48.785	11.473	0.01	0.01	3.8098e+08	0.0037	-0.0366	-0.0023
0.9983	-0.0007	0.9983	0	48.785	11.473	0.011	0.007	3.8098e+08	0.025	-0.02	0.02	0.037	0.024	0.064	0.07	119.79	48.785	11.473	0.01	0.01	3.8098e+08	-0.0622	-0.0036	0.0168
1.0017	0.0007	1.0017	0	48.785	11.473	0.011	0.007	3.8098e+08	0.025	-0.02	0.02	0.037	0.024	0.064	0.07	119.79	48.785	11.473	0.01	0.01	3.8098e+08	0.0088	0.0286	0.0121
1.0058	0.0041	1.0058	0	48.785	11.473	0.011	0.007	3.8098e+08	0.025	-0.02	0.02	0.037	0.024	0.064	0.07	119.79	48.785	11.473	0.01	0.01	3.8098e+08	0.0186	-0.0246	0.0113
0.9956	0.0023	0.9956	0	48.785	11.473	0.011	0.007	3.8098e+08	0.025	-0.02	0.02	0.037	0.024	0.064	0.07	119.79	48.785	11.473	0.01	0.01	3.8098e+08	-0.0132	-0.0269	0.0162
0.9923	0.0023	0.9923	0	48.785	11.473	0.011	0.007	3.8098e+08	0.01	-0.01	-0.015	0.04	0.026	0.069	0.07	119.79	48.785	11.473	0.01	0.01	3.8098e+08	-0.0535	0.0421	-0.0091
1.0033	-0.0005	1.0033	0	48.785	11.473	0.011	0.007	3.8098e+08	0.01	-0.01	-0.015	0.04	0.026	0.069	0.07	119.79	48.785	11.473	0.01	0.01	3.8098e+08	0.0068	0.0114	0.0002
1.0047	-0.0008	1.0047	0	48.785	11.473	0.011	0.007	3.8098e+08	0.01	-0.01	-0.015	0.04	0.026	0.069	0.07	119.79	48.785	11.473	0.01	0.01	3.8098e+08	0.0739	-0.0112	0.0224
0.9959	0.0023	0.9959	0	48.785	11.473	0.011	0.007	3.8098e+08	0.01	-0.01	-0.015	0.04	0.026	0.069	0.07	119.79	48.785	11.473	0.01	0.01	3.8098e+08	0.054	0.012	0.0029
0.9996	0.0035	0.9996	0	48.785	11.473	0.011	0.007	3.8098e+08	0.01	-0.01	-0.015	0.04	0.026	0.069	0.07	119.79	48.785	11.473	0.01	0.01	3.8098e+08	-0.0465	-0.0116	-0.0082
1.0009	0.002	1.0009	0	48.785	11.473	0.011	0.007	3.8098e+08	0.005	0	0.065	0.043	0.028	0.074	0.07	119.79	48.785	11.473	0.01	0.01	3.8098e+08	-0.033	0.0037	0.0154
0.9963	0.0026	0.9963	0	48.785	11.473	0.011	0.007	3.8098e+08	0.005	0	0.065	0.043	0.028	0.074	0.07	119.79	48.785	11.473	0.01	0.01	3.8098e+08	0.0362	0.019	-0.0076
0.9988	0.0018	0.9988	0	48.785	11.473	0.011	0.007	3.8098e+08	0.005	0	0.065	0.043	0.028	0.074	0.07	119.79	48.785	11.473	0.01	0.01	3.8098e+08	0.0217	-0.0142	0.0172
0.9996	0.0004	0.9996	0	48.785	11.473	0.011	0.007	3.8098e+08	0.005	0	0.065	0.043	0.028	0.074	0.07	119.79	48.785	11.473	0.01	0.01	3.8098e+08	0.0186	-0.0185	0.0048
0.9972	0.0051	0.9972	0	48.785	11.473	0.011	0.007	3.8098e+08	0.005	0	0.065	0.043	0.028	0.074	0.07	119.79	48.785	11.473	0.01	0.01	3.8098e+08	0.0432	-0.0033	0.005
1.0008	0.0044	1.0008	0	48.785	11.473	0.011	0.007	3.8098e+08	0	-0.02	0.005	0.046	0.03	0.079	0.07	119.79	48.785	11.473	0.01	0.01	3.8098e+08	-0.0011	0.0258	-0.0179
1.0019	0.0029	1.0019	0	48.785	11.473	0.011	0.007	3.8098e+08	0	-0.02	0.005	0.046	0.03	0.079	0.07	119.79	48.785	11.473	0.01	0.01	3.8098e+08	-0.0413	-0.0421	-0.0139
0.9981	0.0012	0.9981	0	48.785	11.473	0.011	0.007	3.8098e+08	0	-0.02	0.005	0.046	0.03	0.079	0.07	119.79	48.785	11.473	0.01	0.01	3.8098e+08	0.071	0.0196	-0.0108
0.9959	0.0017	0.9959	0	48.785	11.473	0.011	0.007	3.8098e+08	0	-0.02	0.005	0.046	0.03	0.079	0.07	119.79	48.785	11.473	0.01	0.01	3.8098e+08	-0.0013	-0.0245	-0.0054
1.0002	0.0009	1.0002	0	48.785	11.473	0.011	0.007	3.8098e+08	0	-0.02	0.005	0.046	0.03	0.079	0.07	119.79	48.785	11.473	0.01	0.01	3.8098e+08	-0.0643	-0.0064	0.0327
1.0071	0.0043	1.0071	0	48.785	11.473	0.01	0.006	3.8098e+08	0	0.01	0.005	0.049	0.03	0.083	0.07	119.79	48.785	11.473	0.01	0.01	3.8098e+08	0.0096	-0.0084	0.0154
1.0003	0.0054	1.0003	0	48.785	11.473	0.01	0.006	3.8098e+08	0	0.01	0.005	0.049	0.03	0.083	0.07	119.79	48.785	11.473	0.01	0.01	3.8098e+08	0.0428	-0.0274	0.0026
0.993	0.004	0.993	0	48.785	11.473	0.01	0.006	3.8098e+08	0	0.01	0.005	0.049	0.03	0.083	0.07	119.79	48.785	11.473	0.01	0.01	3.8098e+08	-0.0119	-0.0084	0.002
0.9991	0.0032	0.9991	0	48.785	11.473	0.01	0.006	3.8098e+08	0	0.01	0.005	0.049	0.03	0.083	0.07	119.79	48.785	11.473	0.01	0.01	3.8098e+08	-0.0737	-0.012	-0.0099
1.0048	0.0007	1.0048	0	48.785	11.473	0.01	0.006	3.8098e+08	0	0.01	0.005	0.049	0.03	0.083	0.07	119.79	48.785	11.473	0.01	0.01	3.8098e+08	0.0525	0.015	0.0202
1.0009	0.0005	1.0009	0	48.785	11.473	0.01	0.006	3.8098e+08	-0.035	0.015	-0.025	0.051	0.032	0.087	0.07	119.79	48.785	11.473	0.01	0.01	3.8098e+08	0.0355	-0.0061	0.0173
0.9989	0.0049	0.9989	0	48.785	11.473	0.01	0.006	3.8098e+08	-0.035	0.015	-0.025	0.051	0.032	0.087	0.07	119.79	48.785	11.473	0.01	0.01	3.8098e+08	-0.0453	-0.0208	-0.0238
0.9988	0.0028	0.9988	0	48.785	11.473	0.01	0.006	3.8098e+08	-0.035	0.015	-0.025	0.051	0.032	0.087	0.07	119.79	48.785	11.473	0.01	0.01	3.8098e+08	-0.0478	0.0212	0.0035
0.9997	0.0027	0.9997	0	48.785	11.473	0.01	0.006	3.8098e+08	-0.035	0.015	-0.025	0.051	0.032	0.087	0.07	119.79	48.785	11.473	0.01	0.01	3.8098e+08	0.002	0.0012	0.005
0.9994	0.003	0.9994	0	48.785	11.473	0.01	0.006	3.8098e+08	-0.035	0.015	-0.025	0.051	0.032	0.087	0.07	119.79	48.785	11.473	0.01	0.01	3.8098e+08	-0.0254	-0.0198	-0.0046
0.9993	0.0017	0.9993	0	48.785	11.473	0.01	0.006	3.8098e+08	0.025	0.01	-0.01	0.054	0.034	0.092	0.07	119.79	48.785	11.473	0.01	0.01	3.8098e+08	-0.0195	0.0064	0.0168
0.9987	0.0007	0.9987	0	48.785	11.473	0.01	0.006	3.8098e+08	0.025	0.01	-0.01	0.054	0.034	0.092	0.07	119.79	48.785	11.473	0.01	0.01	3.8098e+08	0.0346	0.015	0.0049
0.9992	0.0039	0.9992	0	48.785	11.473	0.01	0.006	3.8098e+08	0.025	0.01	-0.01	0.054	0.034	0.092	0.07	119.79	48.785	11.473	0.01	0.01	3.8098e+08	-0.05	-0.0238	-0.0058
1.0005	0.0027	1.0005	0	48.785	11.473	0.01	0.006	3.8098e+08	0.025	0.01	-0.01	0.054	0.034	0.092	0.07	119.79	48.785	11.473	0.01	0.01	3.8098e+08	-0.0233	0.0119	-0.0275
1.0005	0.0008	1.0005	0	48.785	11.473	0.01	0.006	3.8098e+08	0.025	0.01	-0.01	0.054	0.034	0.092	0.07	119.79	48.785	11.473	0.01	0.01	3.8098e+08	0.0317	0.0103	-0.004
0.998	-0.0002	0.998	0	48.785	11.473	0.01	0.006	3.8098e+08	-0.02	0	-0.035	0.056	0.035	0.095	0.07	119.79	48.785	11.473	0.01	0.01	3.8098e+08	0.0124	-0.0355	-0.0007
0.9971	0.0013	0.9971	0	48.785	11.473	0.01	0.006	3.8098e+08	-0.02	0	-0.035	0.056	0.035	0.095	0.07	119.79	48.785	11.473	0.01	0.01	3.8098e+08	-0.0469	0.0057	0.0209
1.001	-0.0004	1.001	0	48.785	11.473	0.01	0.006	3.8098e+08	-0.02	0	-0.035	0.056	0.035	0.095	0.07	119.79	48.785	11.473	0.01	0.01	3.8098e+08	-0.0267	0.03	0.0098
1.0055	0.0032	1.0055	0	48.785	11.473	0.01	0.006	3.8098e+08	-0.02	0	-0.035	0.056	0.035	0.095	0.07	119.79	48.785	11.473	0.01	0.01	3.8098e+08	0.0253	-0.0412	-0.0092
0.9957	0.0035	0.9957	0	48.785	11.473	0.01	0.006	3.8098e+08	-0.02	0	-0.035	0.056	0.035	0.095	0.07	119.79	48.785	11.473	0.01	0.01	3.8098e+08	0.0055	-0.0255	0.0089
0.9913	0.0024	0.9913	0	48.785	11.473	0.01	0.006	3.8098e+08	-0.02	-0.005	0.03	0.058	0.037	0.099	0.07	119.79	48.785	11.473	0.01	0.01	3.8098e+08	-0.0024	0.0334	-0.0011
1.0036	0.0007	1.0036	0	48.785	11.473	0.01	0.006	3.8098e+08	-0.02	-0.005	0.03	0.058	0.037	0.099	0.07	119.79	48.785	11.473	0.01	0.01	3.8098e+08	-0.0164	-0.0185	-0.0126
1.0035	-0.0002	1.0035	0	48.785	11.473	0.01	0.006	3.8098e+08	-0.02	-0.005	0.03	0.058	0.037	0.099	0.07	119.79	48.785	11.473	0.01	0.01	3.8098e+08	0.0617	-0.0094	0.0123
0.9968	0.0015	0.9968	0	48.785	11.473	0.01	0.006	3.8098e+08	-0.02	-0.005	0.03	0.058	0.037	0.099	0.07	119.79	48.785	11.473	0.01	0.01	3.8098e+08	0.065	0.0136	-0.0054
0.9997	0.0031	0.9997	0	48.785	11.473	0.01	0.006	3.8098e+08	-0.02	-0.005	0.03	0.058	0.037	0.099	0.07	119.79	48.785	11.473	0.01	0.01	3.8098e+08	-0.0398	-0.0298	-0.0096
0.9996	0.0021	0.9996	0	48.785	11.473	0.01	0.006	3.8098e+08	0.01	-0.005	-0.01	0.06	0.038	0.103	0.07	119.79	48.785	11.473	0.01	0.01	3.8098e+08	-0.032	0.0081	0.0065
0.996	0.0031	0.996	0	48.785	11.473	0.01	0.006	3.8098e+08	0.01	-0.005	-0.01	0.06	0.038	0.103	0.07	119.79	48.785	11.473	0.01	0.01	3.8098e+08	0.0555	0.0143	0.0005
1.0008	0.003	1.0008	0	48.785	11.473	0.01	0.006	3.8098e+08	0.01	-0.005	-0.01	0.06	0.038	0.103	0.07	119.79	48.785	11.473	0.01	0.01	3.8098e+08	0.0115	-0.019	0.0061
0.9993	0.0005	0.9993	0	48.785	11.473	0.01	0.006	3.8098e+08	0.01	-0.005	-0.01	0.06	0.038	0.103	0.07	119.79	48.785	11.473	0.01	0.01	3.8098e+08	-0.0006	-0.0212	0.0184
0.9963	0.0041	0.9963	0	48.785	11.473	0.01	0.006	3.8098e+08	0.01	-0.005	-0.01	0.06	0.038	0.103	0.07	119.79	48.785	11.473	0.01	0.01	3.8098e+08	0.0646	0.0105	-0.0034
1.0026	0.0053	1.0026	0	48.785	11.473	0.01	0.006	3.8098e+08	0.025	0.015	-0.065	0.062	0.039	0.106	0.07	119.79	48.785	11.473	0.01	0.01	3.8098e+08	-0.0339	-0.007	-0.017
1.0034	0.0033	1.0034	0	48.785	11.473	0.01	0.006	3.8098e+08	0.025	0.015	-0.065	0.062	0.039	0.106	0.07	119.79	48.785	11.473	0.01	0.01	3.8098e+08	-0.0439	-0.0236	-0.013
0.9976	0.0022	0.9976	0	48.785	11.473	0.01	0.006	3.8098e+08	0.025	0.015	-0.065	0.062	0.039	0.106	0.07	119.79	48.785	11.473	0.01	0.01	3.8098e+08	0.0673	0.011	-0.0035
0.9977	0.0017	0.9977	0	48.785	11.473	0.01	0.006	3.8098e+08	0.025	0.015	-0.065	0.062	0.039	0.106	0.07	119.79	48.785	11.473	0.01	0.01	3.8098e+08	0.0041	-0.002	0.0014
0.999	0	0.999	0	48.785	11.473	0.01	0.006	3.8098e+08	0.025	0.015	-0.065	0.062	0.039	0.106	0.07	119.79	48.785	11.473	0.01	0.01	3.8098e+08	-0.0839	-0.0012	0.0114
1.0047	0.0034	1.0047	0	48.785	11.473	0.01	0.006	3.8098e+08	-0.025	-0.005	0.075	0.064	0.041	0.11	0.07	119.79	48.785	11.473	0.01	0.01	3.8098e+08	0.039	0.0342	0.014
1.0032	0.0057	1.0032	0	48.785	11.473	0.01	0.006	3.8098e+08	-0.025	-0.005	0.075	0.064	0.041	0.11	0.07	119.79	48.785	11.473	0.01	0.01	3.8098e+08	0.0226	-0.0246	0.0141
0.995	0.0042	0.995	0	48.785	11.473	0.01	0.006	3.8098e+08	-0.025	-0.005	0.075	0.064	0.041	0.11	0.07	119.79	48.785	11.473	0.01	0.01	3.8098e+08	-0.0297	-0.0201	0.0085
0.9961	0.003	0.9961	0	48.785	11.473	0.01	0.006	3.8098e+08	-0.025	-0.005	0.075	0.064	0.041	0.11	0.07	119.79	48.785	11.473	0.01	0.01	3.8098e+08	-0.0591	0.0208	-0.0163
1.0042	0.0019	1.0042	0	48.785	11.473	0.01	0.006	3.8098e+08	-0.025	-0.005	0.075	0.064	0.041	0.11	0.07	119.79	48.785	11.473	0.01	0.01	3.8098e+08	0.0232	0.0081	0.0061
1.0033	0.0007	1.0033	0	48.785	11.473	0.01	0.007	3.8098e+08	0.025	-0.01	0.01	0.066	0.042	0.113	0.07	119.79	48.785	11.473	0.01	0.01	3.8098e+08	0.0442	-0.0151	0.0147
0.9966	0.0025	0.9966	0	48.785	11.473	0.01	0.007	3.8098e+08	0.025	-0.01	0.01	0.066	0.042	0.113	0.07	119.79	48.785	11.473	0.01	0.01	3.8098e+08	-0.002	0.0019	-0.0075
0.999	0.0035	0.999	0	48.785	11.473	0.01	0.007	3.8098e+08	0.025	-0.01	0.01	0.066	0.042	0.113	0.07	119.79	48.785	11.473	0.01	0.01	3.8098e+08	-0.0547	-0.0004	0.0025
1.0017	0.0014	1.0017	0	48.785	11.473	0.01	0.007	3.8098e+08	0.025	-0.01	0.01	0.066	0.042	0.113	0.07	119.79	48.785	11.473	0.01	0.01	3.8098e+08	-0.0599	0.0103	0.0038
0.9971	0.0025	0.9971	0	48.785	11.473	0.01	0.007	3.8098e+08	0.025	-0.01	0.01	0.066	0.042	0.113	0.07	119.79	48.785	11.473	0.01	0.01	3.8098e+08	0.001	0.007	-0.0036
0.9985	0.0022	0.9985	0	48.785	11.473	0.01	0.007	3.8098e+08	-0.02	0.01	-0.04	0.067	0.043	0.116	0.07	119.79	48.785	11.473	0.01	0.01	3.8098e+08	-0.0048	-0.0118	0.0072
0.9988	0	0.9988	0	48.785	11.473	0.01	0.007	3.8098e+08	-0.02	0.01	-0.04	0.067	0.043	0.116	0.07	119.79	48.785	11.473	0.01	0.01	3.8098e+08	0.0001	-0.0049	0.0132
0.997	0.0042	0.997	0	48.785	11.473	0.01	0.007	3.8098e+08	-0.02	0.01	-0.04	0.067	0.043	0.116	0.07	119.79	48.785	11.473	0.01	0.01	3.8098e+08	0.0144	-0.0224	-0.0045
1.0012	0.0024	1.0012	0	48.785	11.473	0.01	0.007	3.8098e+08	-0.02	0.01	-0.04	0.067	0.043	0.116	0.07	119.79	48.785	11.473	0.01	0.01	3.8098e+08	-0.0124	0.0191	-0.0186
1.0016	0.0004	1.0016	0	48.785	11.473	0.01	0.007	3.8098e+08	-0.02	0.01	-0.04	0.067	0.043	0.116	0.07	119.79	48.785	11.473	0.01	0.01	3.8098e+08	-0.0279	-0.0276	0.0009
0.9973	0.0001	0.9973	0	48.785	11.473	0.01	0.007	3.8098e+08	0.02	0	0.005	0.069	0.045	0.119	0.07	119.79	48.785	11.473	0.01	0.01	3.8098e+08	0.0221	-0.0193	-0.0158
0.9967	0.0004	0.9967	0	48.785	11.473	0.01	0.007	3.8098e+08	0.02	0	0.005	0.069	0.045	0.119	0.07	119.79	48.785	11.473	0.01	0.01	3.8098e+08	-0.0071	-0.0082	0.0077
0.9993	-0.0008	0.9993	0	48.785	11.473	0.01	0.007	3.8098e+08	0.02	0	0.005	0.069	0.045	0.119	0.07	119.79	48.785	11.473	0.01	0.01	3.8098e+08	-0.0124	0.0231	0.0172
1.0066	0.004	1.0066	0	48.785	11.473	0.01	0.007	3.8098e+08	0.02	0	0.005	0.069	0.045	0.119	0.07	119.79	48.785	11.473	0.01	0.01	3.8098e+08	0.0155	-0.01	0.0148
0.9997	0.0049	0.9997	0	48.785	11.473	0.01	0.007	3.8098e+08	0.02	0	0.005	0.069	0.045	0.119	0.07	119.79	48.785	11.473	0.01	0.01	3.8098e+08	0.0357	-0.0196	0.0172
0.9922	0.003	0.9922	0	48.785	11.473	0.01	0.007	3.8098e+08	0.01	-0.015	-0.005	0.071	0.046	0.122	0.07	119.79	48.785	11.473	0.01	0.01	3.8098e+08	-0.0098	0.0028	-0.0027
0.9999	0.0012	0.9999	0	48.785	11.473	0.01	0.007	3.8098e+08	0.01	-0.015	-0.005	0.071	0.046	0.122	0.07	119.79	48.785	11.473	0.01	0.01	3.8098e+08	-0.0485	-0.0059	-0.0167
1.0061	0.0007	1.0061	0	48.785	11.473	0.01	0.007	3.8098e+08	0.01	-0.015	-0.005	0.071	0.046	0.122	0.07	119.79	48.785	11.473	0.01	0.01	3.8098e+08	0.0513	0.0183	0.0067
0.9998	0.0014	0.9998	0	48.785	11.473	0.01	0.007	3.8098e+08	0.01	-0.015	-0.005	0.071	0.046	0.122	0.07	119.79	48.785	11.473	0.01	0.01	3.8098e+08	0.0964	0.0139	0.0087
0.9981	0.0047	0.9981	0	48.785	11.473	0.01	0.007	3.8098e+08	0.01	-0.015	-0.005	0.071	0.046	0.122	0.07	119.79	48.785	11.473	0.01	0.01	3.8098e+08	-0.0296	-0.0187	-0.0058
0.9992	0.0035	0.9992	0	48.785	11.473	0.01	0.007	3.8098e+08	0	0.02	0.005	0.072	0.047	0.125	0.07	119.79	48.785	11.473	0.01	0.01	3.8098e+08	-0.0673	-0.0033	0.0179
0.9991	0.0029	0.9991	0	48.785	11.473	0.01	0.007	3.8098e+08	0	0.02	0.005	0.072	0.047	0.125	0.07	119.79	48.785	11.473	0.01	0.01	3.8098e+08	0.0316	0.0118	-0.0075
1.0002	0.0034	1.0002	0	48.785	11.473	0.01	0.007	3.8098e+08	0	0.02	0.005	0.072	0.047	0.125	0.07	119.79	48.785	11.473	0.01	0.01	3.8098e+08	-0.0006	-0.0203	-0.0068
0.9976	0.0022	0.9976	0	48.785	11.473	0.01	0.007	3.8098e+08	0	0.02	0.005	0.072	0.047	0.125	0.07	119.79	48.785	11.473	0.01	0.01	3.8098e+08	-0.0045	-0.0039	0.0071
0.9983	0.0025	0.9983	0	48.785	11.473	0.01	0.007	3.8098e+08	0	0.02	0.005	0.072	0.047	0.125	0.07	119.79	48.785	11.473	0.01	0.01	3.8098e+08	0.0351	0.0127	0.0154
0.9999	0.0051	0.9999	0	48.785	11.473	0.011	0.007	3.8098e+08	-0.005	-0.005	0.02	0.024	0.016	0.042	0.07	119.79	48.785	11.473	0.01	0.01	3.8098e+08	-0.025	-0.0203	-0.0155
1.0024	0.004	1.0024	0	48.785	11.473	0.011	0.007	3.8098e+08	-0.005	-0.005	0.02	0.024	0.016	0.042	0.07	119.79	48.785	11.473	0.01	0.01	3.8098e+08	-0.0165	0	-0.001
0.9991	0.0013	0.9991	0	48.785	11.473	0.011	0.007	3.8098e+08	-0.005	-0.005	0.02	0.024	0.016	0.042	0.07	119.79	48.785	11.473	0.01	0.01	3.8098e+08	0.0275	-0.0138	0.0038
0.9991	0.0021	0.9991	0	48.785	11.473	0.011	0.007	3.8098e+08	-0.005	-0.005	0.02	0.024	0.016	0.042	0.07	119.79	48.785	11.473	0.01	0.01	3.8098e+08	0.0235	-0.0069	-0.0216
0.9971	0.0013	0.9971	0	48.785	11.473	0.011	0.007	3.8098e+08	-0.005	-0.005	0.02	0.024	0.016	0.042	0.07	119.79	48.785	11.473	0.01	0.01	3.8098e+08	-0.0379	-0.006	0.0157
1.0018	0.001	1.0018	0	48.785	11.473	0.011	0.007	3.8098e+08	-0.005	0	-0.015	0.029	0.019	0.051	0.07	119.79	48.785	11.473	0.01	0.01	3.8098e+08	-0.006	0.0269	0.0077
1.0064	0.0047	1.0064	0	48.785	11.473	0.011	0.007	3.8098e+08	-0.005	0	-0.015	0.029	0.019	0.051	0.07	119.79	48.785	11.473	0.01	0.01	3.8098e+08	-0.0112	-0.0298	0.0107
0.9974	0.0043	0.9974	0	48.785	11.473	0.011	0.007	3.8098e+08	-0.005	0	-0.015	0.029	0.019	0.051	0.07	119.79	48.785	11.473	0.01	0.01	3.8098e+08	-0.0144	-0.0008	0.0032
0.9925	0.0031	0.9925	0	48.785	11.473	0.011	0.007	3.8098e+08	-0.005	0	-0.015	0.029	0.019	0.051	0.07	119.79	48.785	11.473	0.01	0.01	3.8098e+08	-0.056	0.0422	-0.0054
1.0023	0.0011	1.0023	0	48.785	11.473	0.011	0.007	3.8098e+08	-0.005	0	-0.015	0.029	0.019	0.051	0.07	119.79	48.785	11.473	0.01	0.01	3.8098e+08	-0.0701	-0.0159	-0.0013
1.0053	-0.0004	1.0053	0	48.785	11.473	0.011	0.007	3.8098e+08	-0.005	0.015	-0.05	0.033	0.022	0.058	0.07	119.79	48.785	11.473	0.01	0.01	3.8098e+08	0.0576	0.0242	0.0275
0.9963	0.0022	0.9963	0	48.785	11.473	0.011	0.007	3.8098e+08	-0.005	0.015	-0.05	0.033	0.022	0.058	0.07	119.79	48.785	11.473	0.01	0.01	3.8098e+08	0.0363	0.0095	-0.0015
0.9979	0.0042	0.9979	0	48.785	11.473	0.011	0.007	3.8098e+08	-0.005	0.015	-0.05	0.033	0.022	0.058	0.07	119.79	48.785	11.473	0.01	0.01	3.8098e+08	-0.0744	-0.0156	0.0033
1.0025	0.002	1.0025	0	48.785	11.473	0.011	0.007	3.8098e+08	-0.005	0.015	-0.05	0.033	0.022	0.058	0.07	119.79	48.785	11.473	0.01	0.01	3.8098e+08	-0.0648	-0.0081	-0.0005
0.9965	0.002	0.9965	0	48.785	11.473	0.011	0.007	3.8098e+08	-0.005	0.015	-0.05	0.033	0.022	0.058	0.07	119.79	48.785	11.473	0.01	0.01	3.8098e+08	0.0299	0.0091	-0.01
0.9991	0.002	0.9991	0	48.785	11.473	0.011	0.007	3.8098e+08	0.005	0.01	0	0.037	0.024	0.064	0.07	119.79	48.785	11.473	0.01	0.01	3.8098e+08	0.0061	-0.0196	0.0006
1.0006	0.001	1.0006	0	48.785	11.473	0.011	0.007	3.8098e+08	0.005	0.01	0	0.037	0.024	0.064	0.07	119.79	48.785	11.473	0.01	0.01	3.8098e+08	-0.0014	-0.0137	0.0086
0.9966	0.0025	0.9966	0	48.785	11.473	0.011	0.007	3.8098e+08	0.005	0.01	0	0.037	0.024	0.064	0.07	119.79	48.785	11.473	0.01	0.01	3.8098e+08	0.046	-0.0014	0.0048
1.001	0.0037	1.001	0	48.785	11.473	0.011	0.007	3.8098e+08	0.005	0.01	0	0.037	0.024	0.064	0.07	119.79	48.785	11.473	0.01	0.01	3.8098e+08	0.0054	-0.0169	-0.0078
1.0017	0.0009	1.0017	0	48.785	11.473	0.011	0.007	3.8098e+08	0.005	0.01	0	0.037	0.024	0.064	0.07	119.79	48.785	11.473	0.01	0.01	3.8098e+08	-0.0418	-0.0088	-0.0059
0.9976	0.0003	0.9976	0	48.785	11.473	0.011	0.007	3.8098e+08	0.01	-0.005	0.01	0.04	0.026	0.069	0.07	119.79	48.785	11.473	0.01	0.01	3.8098e+08	0.0553	-0.0032	-0.0042
0.9969	0.0002	0.9969	0	48.785	11.473	0.011	0.007	3.8098e+08	0.01	-0.005	0.01	0.04	0.026	0.069	0.07	119.79	48.785	11.473	0.01	0.01	3.8098e+08	0.0148	-0.0214	0.0018
0.998	-0.0006	0.998	0	48.785	11.473	0.011	0.007	3.8098e+08	0.01	-0.005	0.01	0.04	0.026	0.069	0.07	119.79	48.785	11.473	0.01	0.01	3.8098e+08	-0.0453	0.0057	0.0159
1.0038	0.0031	1.0038	0	48.785	11.473	0.011	0.007	3.8098e+08	0.01	-0.005	0.01	0.04	0.026	0.069	0.07	119.79	48.785	11.473	0.01	0.01	3.8098e+08	0.0284	0.0041	0.0133
1.0029	0.0053	1.0029	0	48.785	11.473	0.011	0.007	3.8098e+08	0.01	-0.005	0.01	0.04	0.026	0.069	0.07	119.79	48.785	11.473	0.01	0.01	3.8098e+08	0.0517	-0.0247	0.0091
0.9941	0.0028	0.9941	0	48.785	11.473	0.011	0.007	3.8098e+08	0.01	-0.005	0.01	0.04	0.026	0.069	0.07	119.79	48.785	11.473	0.01	0.01	3.8098e+08	0.0122	-0.009	-0.0102
0.9949	0.0027	0.9949	0	48.785	11.473	0.011	0.007	3.8098e+08	0.015	-0.025	0.005	0.043	0.028	0.074	0.07	119.79	48.785	11.473	0.01	0.01	3.8098e+08	-0.0664	0.0046	-0.0062
1.0052	0.0009	1.0052	0	48.785	11.473	0.011	0.007	3.8098e+08	0.015	-0.025	0.005	0.043	0.028	0.074	0.07	119.79	48.785	11.473	0.01	0.01	3.8098e+08	0.0269	0.015	0.0196
1.0024	0	1.0024	0	48.785	11.473	0.011	0.007	3.8098e+08	0.015	-0.025	0.005	0.043	0.028	0.074	0.07	119.79	48.785	11.473	0.01	0.01	3.8098e+08	0.0755	-0.0173	0.012
0.9962	0.004	0.9962	0	48.785	11.473	0.011	0.007	3.8098e+08	0.015	-0.025	0.005	0.043	0.028	0.074	0.07	119.79	48.785	11.473	0.01	0.01	3.8098e+08	0.0113	-0.0149	-0.0024
1.0006	0.0046	1.0006	0	48.785	11.473	0.011	0.007	3.8098e+08	-0.015	0.015	0.05	0.046	0.03	0.079	0.07	119.79	48.785	11.473	0.01	0.01	3.8098e+08	-0.0596	0.0049	-0.0034
1.001	0.0027	1.001	0	48.785	11.473	0.011	0.007	3.8098e+08	-0.015	0.015	0.05	0.046	0.03	0.079	0.07	119.79	48.785	11.473	0.01	0.01	3.8098e+08	-0.0354	-0.0046	0.0016
0.9977	0.0033	0.9977	0	48.785	11.473	0.011	0.007	3.8098e+08	-0.015	0.015	0.05	0.046	0.03	0.079	0.07	119.79	48.785	11.473	0.01	0.01	3.8098e+08	0.0021	-0.0009	0.0011
0.9998	0.0023	0.9998	0	48.785	11.473	0.011	0.007	3.8098e+08	-0.015	0.015	0.05	0.046	0.03	0.079	0.07	119.79	48.785	11.473	0.01	0.01	3.8098e+08	0.0071	-0.0146	0.0034
0.9997	0.0013	0.9997	0	48.785	11.473	0.011	0.007	3.8098e+08	-0.015	0.015	0.05	0.046	0.03	0.079	0.07	119.79	48.785	11.473	0.01	0.01	3.8098e+08	0.0185	-0.0014	0.0213
0.9981	0.0054	0.9981	0	48.785	11.473	0.01	0.006	3.8098e+08	-0.005	-0.005	-0.035	0.049	0.03	0.083	0.07	119.79	48.785	11.473	0.01	0.01	3.8098e+08	-0.0019	-0.0193	0.0036
1.0016	0.0048	1.0016	0	48.785	11.473	0.01	0.006	3.8098e+08	-0.005	-0.005	-0.035	0.049	0.03	0.083	0.07	119.79	48.785	11.473	0.01	0.01	3.8098e+08	-0.0247	0.0174	-0.0078
1.0024	0.0011	1.0024	0	48.785	11.473	0.01	0.006	3.8098e+08	-0.005	-0.005	-0.035	0.049	0.03	0.083	0.07	119.79	48.785	11.473	0.01	0.01	3.8098e+08	-0.0151	-0.0086	-0.0094
0.9979	0.0005	0.9979	0	48.785	11.473	0.01	0.006	3.8098e+08	-0.005	-0.005	-0.035	0.049	0.03	0.083	0.07	119.79	48.785	11.473	0.01	0.01	3.8098e+08	0.0238	-0.0212	-0.0054
0.9958	0.001	0.9958	0	48.785	11.473	0.01	0.006	3.8098e+08	-0.005	-0.005	-0.035	0.049	0.03	0.083	0.07	119.79	48.785	11.473	0.01	0.01	3.8098e+08	-0.0126	0.011	0.0213
0.9996	0.0006	0.9996	0	48.785	11.473	0.01	0.006	3.8098e+08	0.015	-0.005	0.045	0.051	0.032	0.087	0.07	119.79	48.785	11.473	0.01	0.01	3.8098e+08	-0.0553	0.0152	0.0091
1.0072	0.0044	1.0072	0	48.785	11.473	0.01	0.006	3.8098e+08	0.015	-0.005	0.045	0.051	0.032	0.087	0.07	119.79	48.785	11.473	0.01	0.01	3.8098e+08	0.0063	-0.0139	0.0026
0.9992	0.0039	0.9992	0	48.785	11.473	0.01	0.006	3.8098e+08	0.015	-0.005	0.045	0.051	0.032	0.087	0.07	119.79	48.785	11.473	0.01	0.01	3.8098e+08	0.0376	-0.0136	0.0165
0.9913	0.0031	0.9913	0	48.785	11.473	0.01	0.006	3.8098e+08	0.015	-0.005	0.045	0.051	0.032	0.087	0.07	119.79	48.785	11.473	0.01	0.01	3.8098e+08	-0.0324	0.0113	-0.0124
1.0011	0.0018	1.0011	0	48.785	11.473	0.01	0.006	3.8098e+08	0.015	-0.005	0.045	0.051	0.032	0.087	0.07	119.79	48.785	11.473	0.01	0.01	3.8098e+08	-0.0915	-0.0152	-0.0189
1.0052	-0.0011	1.0052	0	48.785	11.473	0.01	0.006	3.8098e+08	-0.01	0.005	-0.04	0.053	0.033	0.091	0.07	119.79	48.785	11.473	0.01	0.01	3.8098e+08	0.0669	0.0294	0.0123
0.9982	0.001	0.9982	0	48.785	11.473	0.01	0.006	3.8098e+08	-0.01	0.005	-0.04	0.053	0.033	0.091	0.07	119.79	48.785	11.473	0.01	0.01	3.8098e+08	0.054	0.0108	0.0181
0.9976	0.0042	0.9976	0	48.785	11.473	0.01	0.006	3.8098e+08	-0.01	0.005	-0.04	0.053	0.033	0.091	0.07	119.79	48.785	11.473	0.01	0.01	3.8098e+08	-0.062	-0.0298	-0.0163
1.0014	0.0016	1.0014	0	48.785	11.473	0.01	0.006	3.8098e+08	-0.01	0.005	-0.04	0.053	0.033	0.091	0.07	119.79	48.785	11.473	0.01	0.01	3.8098e+08	-0.0317	0.0274	0.009
0.9969	0.0023	0.9969	0	48.785	11.473	0.01	0.006	3.8098e+08	-0.01	0.005	-0.04	0.053	0.033	0.091	0.07	119.79	48.785	11.473	0.01	0.01	3.8098e+08	-0.0046	-0.0075	0.0044
0.9983	0.0017	0.9983	0	48.785	11.473	0.01	0.006	3.8098e+08	0	-0.005	0.03	0.055	0.035	0.095	0.07	119.79	48.785	11.473	0.01	0.01	3.8098e+08	-0.0069	-0.0107	-0.0128
1.0004	0.0004	1.0004	0	48.785	11.473	0.01	0.006	3.8098e+08	0	-0.005	0.03	0.055	0.035	0.095	0.07	119.79	48.785	11.473	0.01	0.01	3.8098e+08	-0.0024	-0.0107	0.02
0.9968	0.0022	0.9968	0	48.785	11.473	0.01	0.006	3.8098e+08	0	-0.005	0.03	0.055	0.035	0.095	0.07	119.79	48.785	11.473	0.01	0.01	3.8098e+08	0.0621	0.004	0.0025
0.9996	0.0051	0.9996	0	48.785	11.473	0.01	0.006	3.8098e+08	0	-0.005	0.03	0.055	0.035	0.095	0.07	119.79	48.785	11.473	0.01	0.01	3.8098e+08	-0.011	-0.0185	-0.0102
1.0019	0.002	1.0019	0	48.785	11.473	0.01	0.006	3.8098e+08	0	-0.005	0.03	0.055	0.035	0.095	0.07	119.79	48.785	11.473	0.01	0.01	3.8098e+08	-0.03	-0.0109	-0.008
0.9993	0.001	0.9993	0	48.785	11.473	0.01	0.006	3.8098e+08	0.015	-0.005	0	0.058	0.037	0.099	0.07	119.79	48.785	11.473	0.01	0.01	3.8098e+08	0.0268	-0.006	-0.0203
0.9983	0	0.9983	0	48.785	11.473	0.01	0.006	3.8098e+08	0.015	-0.005	0	0.058	0.037	0.099	0.07	119.79	48.785	11.473	0.01	0.01	3.8098e+08	0.0354	-0.0319	-0.0024
0.9964	0.0009	0.9964	0	48.785	11.473	0.01	0.006	3.8098e+08	0.015	-0.005	0	0.058	0.037	0.099	0.07	119.79	48.785	11.473	0.01	0.01	3.8098e+08	-0.0525	0.0063	0.017
1.0021	0.0014	1.0021	0	48.785	11.473	0.01	0.006	3.8098e+08	0.015	-0.005	0	0.058	0.037	0.099	0.07	119.79	48.785	11.473	0.01	0.01	3.8098e+08	-0.0016	0.0313	0.0137
1.0049	0.0047	1.0049	0	48.785	11.473	0.01	0.006	3.8098e+08	0.015	-0.005	0	0.058	0.037	0.099	0.07	119.79	48.785	11.473	0.01	0.01	3.8098e+08	0.0639	-0.0367	0.0176
0.995	0.0065	0.995	0	48.785	11.473	0.01	0.006	3.8098e+08	-0.03	0.015	-0.015	0.06	0.038	0.103	0.07	119.79	48.785	11.473	0.01	0.01	3.8098e+08	-0.0073	-0.0241	0.015
0.99	0.0043	0.99	0	48.785	11.473	0.01	0.006	3.8098e+08	-0.03	0.015	-0.015	0.06	0.038	0.103	0.07	119.79	48.785	11.473	0.01	0.01	3.8098e+08	-0.0673	0.0268	-0.0258
1.0057	0	1.0057	0	48.785	11.473	0.01	0.006	3.8098e+08	-0.03	0.015	-0.015	0.06	0.038	0.103	0.07	119.79	48.785	11.473	0.01	0.01	3.8098e+08	0.0066	-0.0098	-0.0131
1.0027	0.0024	1.0027	0	48.785	11.473	0.01	0.006	3.8098e+08	-0.03	0.015	-0.015	0.06	0.038	0.103	0.07	119.79	48.785	11.473	0.01	0.01	3.8098e+08	0.0625	-0.0443	0.0154
0.9937	0.0023	0.9937	0	48.785	11.473	0.01	0.006	3.8098e+08	-0.03	0.015	-0.015	0.06	0.038	0.103	0.07	119.79	48.785	11.473	0.01	0.01	3.8098e+08	0.036	-0.0177	0.0015
0.9984	0.0036	0.9984	0	48.785	11.473	0.01	0.006	3.8098e+08	-0.005	0.01	-0.035	0.062	0.039	0.106	0.07	119.79	48.785	11.473	0.01	0.01	3.8098e+08	-0.0782	-0.0364	-0.0109
1.0036	0.0018	1.0036	0	48.785	11.473	0.01	0.006	3.8098e+08	-0.005	0.01	-0.035	0.062	0.039	0.106	0.07	119.79	48.785	11.473	0.01	0.01	3.8098e+08	-0.0742	-0.0271	0.0027
0.9961	0.0016	0.9961	0	48.785	11.473	0.01	0.006	3.8098e+08	-0.005	0.01	-0.035	0.062	0.039	0.106	0.07	119.79	48.785	11.473	0.01	0.01	3.8098e+08	-0.0104	-0.0629	0.0032
0.9947	-0.0007	0.9947	0	48.785	11.473	0.01	0.006	3.8098e+08	-0.005	0.01	-0.035	0.062	0.039	0.106	0.07	119.79	48.785	11.473	0.01	0.01	3.8098e+08	-0.0514	-0.103	0.02
1.0049	0.0013	1.0049	0	48.785	11.473	0.01	0.006	3.8098e+08	-0.005	0.01	-0.035	0.062	0.039	0.106	0.07	119.79	48.785	11.473	0.01	0.01	3.8098e+08	-0.2228	-0.1252	0.0339
1.012	0.0006	1.012	0	48.785	11.473	0.01	0.006	3.8098e+08	0.03	-0.01	0.03	0.064	0.041	0.109	0.07	119.79	48.785	11.473	0.01	0.01	3.8098e+08	-0.0305	-0.0557	0.0182
1.0109	-0.002	1.0109	0	48.785	11.473	0.01	0.006	3.8098e+08	0.03	-0.01	0.03	0.064	0.041	0.109	0.07	119.79	48.785	11.473	0.01	0.01	3.8098e+08	0.1328	-0.0993	0.0189
0.9988	0.0006	0.9988	0	48.785	11.473	0.01	0.006	3.8098e+08	0.03	-0.01	0.03	0.064	0.041	0.109	0.07	119.79	48.785	11.473	0.01	0.01	3.8098e+08	0.0039	-0.0764	0.0505
1.0033	-0.0131	1.0033	0	48.785	11.473	0.01	0.006	3.8098e+08	0.03	-0.01	0.03	0.064	0.041	0.109	0.07	119.79	48.785	11.473	0.01	0.01	3.8098e+08	-0.0158	-0.0148	0.0917
1.0143	-0.0085	1.0143	0	48.785	11.473	0.01	0.006	3.8098e+08	0.03	-0.01	0.03	0.064	0.041	0.109	0.07	119.79	48.785	11.473	0.01	0.01	3.8098e+08	0.1419	-0.0522	0.1589
1.011	-0.0096	1.011	0	48.785	11.473	0.01	0.007	3.8098e+08	-0.01	-0.035	0.045	0.065	0.042	0.113	0.07	119.8	48.785	11.473	0.01	0.01	3.8098e+08	0.2217	-0.0325	0.1995
0.9991	0.0007	0.9991	0	48.785	11.473	0.01	0.007	3.8098e+08	-0.01	-0.035	0.045	0.065	0.042	0.113	0.07	119.8	48.785	11.473	0.01	0.01	3.8098e+08	0.156	-0.0385	0.2287
1.0031	0.0008	1.0031	0	48.785	11.473	0.01	0.007	3.8098e+08	-0.01	-0.035	0.045	0.065	0.042	0.113	0.07	119.8	48.785	11.473	0.01	0.01	3.8098e+08	0.2286	-0.0018	0.2564
0.997	0.0029	0.997	0	48.785	11.473	0.01	0.007	3.8098e+08	-0.01	-0.035	0.045	0.065	0.042	0.113	0.07	119.8	48.785	11.473	0.01	0.01	3.8098e+08	0.2545	-0.0677	0.2709
0.993	0.0068	0.993	0	48.785	11.473	0.01	0.007	3.8098e+08	-0.01	-0.035	0.045	0.065	0.042	0.113	0.07	119.81	48.785	11.473	0.01	0.01	3.8098e+08	0.1898	-0.0194	0.2633
1.0087	0.0017	1.0087	0	48.785	11.473	0.01	0.007	3.8098e+08	-0.015	-0.02	0.025	0.067	0.043	0.116	0.07	119.81	48.785	11.473	0.01	0.01	3.8098e+08	0.2706	0.0028	0.3089
1.0029	0.0004	1.0029	0	48.785	11.473	0.01	0.007	3.8098e+08	-0.015	-0.02	0.025	0.067	0.043	0.116	0.07	119.81	48.785	11.473	0.01	0.01	3.8098e+08	0.3365	-0.0777	0.3338
0.996	0.0091	0.996	0	48.785	11.473	0.01	0.007	3.8098e+08	-0.015	-0.02	0.025	0.067	0.043	0.116	0.07	119.82	48.785	11.473	0.01	0.01	3.8098e+08	0.314	0.0225	0.3259
0.9992	0.0086	0.9992	0	48.785	11.473	0.01	0.007	3.8098e+08	-0.015	-0.02	0.025	0.067	0.043	0.116	0.07	119.82	48.785	11.473	0.01	0.01	3.8098e+08	0.14	-0.0202	0.323
0.9937	0.0073	0.9937	0	48.785	11.473	0.01	0.007	3.8098e+08	-0.015	-0.02	0.025	0.067	0.043	0.116	0.07	119.82	48.785	11.473	0.01	0.01	3.8098e+08	0.1498	-0.0541	0.3277
0.9942	0.0103	0.9942	0	48.785	11.473	0.01	0.007	3.8098e+08	-0.025	-0.045	-0.08	0.069	0.045	0.119	0.07	119.83	48.785	11.473	0.01	0.01	3.8098e+08	0.1937	-0.0476	0.3441
0.9942	0.0089	0.9942	0	48.785	11.473	0.01	0.007	3.8098e+08	-0.025	-0.045	-0.08	0.069	0.045	0.119	0.07	119.83	48.785	11.473	0.01	0.01	3.8098e+08	0.1059	-0.0349	0.345
0.9921	0.0076	0.9921	0	48.785	11.473	0.01	0.007	3.8098e+08	-0.025	-0.045	-0.08	0.069	0.045	0.119	0.07	119.83	48.785	11.473	0.01	0.01	3.8098e+08	0.125	-0.0886	0.3537
0.9966	0.011	0.9966	0	48.785	11.473	0.01	0.007	3.8098e+08	-0.025	-0.045	-0.08	0.069	0.045	0.119	0.07	119.84	48.785	11.473	0.01	0.01	3.8098e+08	0.0937	-0.1075	0.3348
0.9943	0.0101	0.9943	0	48.785	11.473	0.01	0.007	3.8098e+08	-0.025	-0.045	-0.08	0.069	0.045	0.119	0.07	119.84	48.785	11.473	0.01	0.01	3.8098e+08	-0.0197	-0.0614	0.3492
0.9932	0.0054	0.9932	0	48.785	11.473	0.01	0.007	3.8098e+08	-0.045	-0.07	-0.015	0.071	0.046	0.122	0.07	119.84	48.785	11.473	0.01	0.01	3.8098e+08	0.0275	-0.1224	0.3558
0.9952	0.0047	0.9952	0	48.785	11.473	0.01	0.007	3.8098e+08	-0.045	-0.07	-0.015	0.071	0.046	0.122	0.07	119.85	48.785	11.473	0.01	0.01	3.8098e+08	0.0432	-0.1105	0.3575
0.9876	0.0055	0.9876	0	48.785	11.473	0.01	0.007	3.8098e+08	-0.045	-0.07	-0.015	0.071	0.046	0.122	0.07	119.85	48.785	11.473	0.01	0.01	3.8098e+08	-0.0286	-0.1041	0.4136
0.9946	0.002	0.9946	0	48.785	11.473	0.01	0.007	3.8098e+08	-0.045	-0.07	-0.015	0.071	0.046	0.122	0.07	119.85	48.785	11.473	0.01	0.01	3.8098e+08	-0.0952	-0.0827	0.4106
1.0095	0.0044	1.0095	0	48.785	11.473	0.01	0.007	3.8098e+08	-0.045	-0.07	-0.015	0.071	0.046	0.122	0.07	119.86	48.785	11.473	0.01	0.01	3.8098e+08	-0.0185	-0.1347	0.4257
0.9939	0.0049	0.9939	0	48.785	11.473	0.01	0.007	3.8098e+08	-0.045	-0.07	-0.015	0.071	0.046	0.122	0.07	119.86	48.785	11.473	0.01	0.01	3.8098e+08	0.0516	-0.1386	0.4812
0.9854	0.0024	0.9854	0	48.785	11.473	0.01	0.007	3.8098e+08	-0.05	-0.075	0.04	0.072	0.047	0.125	0.07	119.87	48.785	11.473	0.01	0.01	3.8098e+08	-0.1021	-0.0662	0.482
1.0071	0.0011	1.0071	0	48.785	11.473	0.01	0.007	3.8098e+08	-0.05	-0.075	0.04	0.072	0.047	0.125	0.07	119.87	48.785	11.473	0.01	0.01	3.8098e+08	-0.155	-0.111	0.5119
1.0076	-0.0022	1.0076	0	48.785	11.473	0.01	0.007	3.8098e+08	-0.05	-0.075	0.04	0.072	0.047	0.125	0.07	119.88	48.785	11.473	0.01	0.01	3.8098e+08	0.0464	-0.084	0.5863
0.9958	-0.001	0.9958	0	48.785	11.473	0.01	0.007	3.8098e+08	-0.05	-0.075	0.04	0.072	0.047	0.125	0.07	119.89	48.785	11.473	0.01	0.01	3.8098e+08	0.063	-0.0665	0.6075
1.0027	0.0019	1.0027	0	48.785	11.473	0.01	0.007	3.8098e+08	-0.05	-0.075	0.04	0.072	0.047	0.125	0.07	119.89	48.785	11.473	0.01	0.01	3.8098e+08	-0.1767	-0.0543	0.6098
1.0102	-0.0012	1.0102	0	48.785	11.473	0.011	0.007	3.8098e+08	-0.075	-0.095	-0.03	0.024	0.016	0.042	0.07	119.9	48.785	11.473	0.01	0.01	3.8098e+08	-0.1075	-0.0406	0.6784
1.004	-0.0005	1.004	0	48.785	11.473	0.011	0.007	3.8098e+08	-0.075	-0.095	-0.03	0.024	0.016	0.042	0.07	119.91	48.785	11.473	0.01	0.01	3.8098e+08	0.0097	-0.0205	0.7087
1.0058	0.0015	1.0058	0	48.785	11.473	0.011	0.007	3.8098e+08	-0.075	-0.095	-0.03	0.024	0.016	0.042	0.07	119.91	48.785	11.473	0.01	0.01	3.8098e+08	-0.0632	-0.014	0.7255
1.0028	-0.0015	1.0028	0	48.785	11.473	0.011	0.007	3.8098e+08	-0.075	-0.095	-0.03	0.024	0.016	0.042	0.07	119.92	48.785	11.473	0.01	0.01	3.8098e+08	-0.0616	-0.007	0.7531
1.002	-0.0001	1.002	0	48.785	11.473	0.011	0.007	3.8098e+08	-0.085	-0.105	0.045	0.029	0.019	0.051	0.07	119.93	48.785	11.473	0.01	0.01	3.8098e+08	0.0388	0.0415	0.7709
1.0063	0.0034	1.0063	0	48.785	11.473	0.011	0.007	3.8098e+08	-0.085	-0.105	0.045	0.029	0.019	0.051	0.07	119.94	48.785	11.473	0.01	0.01	3.8098e+08	-0.0445	0.0072	0.7853
1.0019	0.0001	1.0019	0	48.785	11.473	0.011	0.007	3.8098e+08	-0.085	-0.105	0.045	0.029	0.019	0.051	0.07	119.94	48.785	11.473	0.01	0.01	3.8098e+08	-0.0415	0.012	0.8094
0.9978	-0.0005	0.9978	0	48.785	11.473	0.011	0.007	3.8098e+08	-0.085	-0.105	0.045	0.029	0.019	0.051	0.07	119.95	48.785	11.473	0.01	0.01	3.8098e+08	0.0244	0.0133	0.8088
1.0013	0.0016	1.0013	0	48.785	11.473	0.011	0.007	3.8098e+08	-0.085	-0.105	0.045	0.029	0.019	0.051	0.07	119.96	48.785	11.473	0.01	0.01	3.8098e+08	-0.0348	0.0201	0.8496
0.9985	-0.001	0.9985	0	48.785	11.473	0.011	0.007	3.8098e+08	-0.095	-0.14	-0.03	0.033	0.022	0.058	0.07	119.97	48.785	11.473	0.01	0.01	3.8098e+08	-0.0874	0.0071	0.8743
1.0005	0.0015	1.0005	0	48.785	11.473	0.011	0.007	3.8098e+08	-0.095	-0.14	-0.03	0.033	0.022	0.058	0.07	119.98	48.785	11.473	0.01	0.01	3.8098e+08	0.0159	0.0234	0.8723
1.0014	0.0054	1.0014	0	48.785	11.473	0.011	0.007	3.8098e+08	-0.095	-0.14	-0.03	0.033	0.022	0.058	0.07	119.99	48.785	11.473	0.01	0.01	3.8098e+08	0.0233	-0.0133	0.8902
0.9906	0.0043	0.9906	0	48.785	11.473	0.011	0.007	3.8098e+08	-0.095	-0.14	-0.03	0.033	0.022	0.058	0.07	119.99	48.785	11.473	0.01	0.01	3.8098e+08	-0.0541	-0.0427	0.8932
0.989	0.0036	0.989	0	48.785	11.473	0.011	0.007	3.8098e+08	-0.095	-0.14	-0.03	0.033	0.022	0.058	0.07	120	48.785	11.473	0.01	0.01	3.8098e+08	-0.0345	0.0089	0.8837
1.0024	0.0006	1.0024	0	48.785	11.473	0.011	0.007	3.8098e+08	-0.07	-0.145	-0.005	0.037	0.024	0.064	0.07	120.01	48.785	11.473	0.01	0.01	3.8098e+08	-0.0074	-0.0494	0.9129
0.9969	0.0015	0.9969	0	48.785	11.473	0.011	0.007	3.8098e+08	-0.07	-0.145	-0.005	0.037	0.024	0.064	0.07	120.02	48.785	11.473	0.01	0.01	3.8098e+08	0.0515	-0.0858	0.9482
0.9895	0.0003	0.9895	0	48.785	11.473	0.011	0.007	3.8098e+08	-0.07	-0.145	-0.005	0.037	0.024	0.064	0.07	120.03	48.785	11.473	0.01	0.01	3.8098e+08	0.0644	-0.0592	0.9196
0.9999	0.0059	0.9999	0	48.785	11.473	0.011	0.007	3.8098e+08	-0.07	-0.145	-0.005	0.037	0.024	0.064	0.07	120.04	48.785	11.473	0.01	0.01	3.8098e+08	-0.0335	-0.0782	0.9661
0.9979	0.0006	0.9979	0	48.785	11.473	0.011	0.007	3.8098e+08	-0.07	-0.145	-0.005	0.037	0.024	0.064	0.07	120.05	48.785	11.473	0.01	0.01	3.8098e+08	-0.0349	-0.0884	0.987
0.9976	0.0034	0.9976	0	48.785	11.473	0.011	0.007	3.8098e+08	-0.125	-0.155	-0.01	0.04	0.026	0.069	0.07	120.06	48.785	11.473	0.01	0.01	3.8098e+08	0.0823	-0.0948	0.9946
1.0017	0.0052	1.0017	0	48.785	11.473	0.011	0.007	3.8098e+08	-0.125	-0.155	-0.01	0.04	0.026	0.069	0.07	120.07	48.785	11.473	0.01	0.01	3.8098e+08	0.0346	-0.1009	1.028
0.9983	0.0021	0.9983	0	48.785	11.473	0.011	0.007	3.8098e+08	-0.125	-0.155	-0.01	0.04	0.026	0.069	0.07	120.08	48.785	11.473	0.01	0.01	3.8098e+08	-0.0242	-0.1686	1.0455
1.0001	0.0026	1.0001	0	48.785	11.473	0.011	0.007	3.8098e+08	-0.125	-0.155	-0.01	0.04	0.026	0.069	0.07	120.09	48.785	11.473	0.01	0.01	3.8098e+08	0.0594	-0.0741	1.0469
1.0077	0.0055	1.0077	0	48.785	11.473	0.011	0.007	3.8098e+08	-0.125	-0.155	-0.01	0.04	0.026	0.069	0.07	120.1	48.785	11.473	0.01	0.01	3.8098e+08	0.0154	-0.111	1.0622
1.0042	0.0024	1.0042	0	48.785	11.473	0.011	0.007	3.8098e+08	-0.105	-0.185	0.01	0.043	0.028	0.075	0.07	120.11	48.785	11.473	0.01	0.01	3.8098e+08	-0.0028	-0.1567	1.0784
1.0005	0.002	1.0005	0	48.785	11.473	0.011	0.007	3.8098e+08	-0.105	-0.185	0.01	0.043	0.028	0.075	0.07	120.12	48.785	11.473	0.01	0.01	3.8098e+08	0.0324	-0.0857	1.1004
1.0027	0.0019	1.0027	0	48.785	11.473	0.011	0.007	3.8098e+08	-0.105	-0.185	0.01	0.043	0.028	0.075	0.07	120.13	48.785	11.473	0.01	0.01	3.8098e+08	-0.0598	-0.1289	1.1405
1.004	-0.0004	1.004	0	48.785	11.473	0.011	0.007	3.8098e+08	-0.105	-0.185	0.01	0.043	0.028	0.075	0.07	120.15	48.785	11.473	0.01	0.01	3.8098e+08	-0.0469	-0.1193	1.1792
1.0072	0.0049	1.0072	0	48.785	11.473	0.011	0.007	3.8098e+08	-0.105	-0.185	0.01	0.043	0.028	0.075	0.08	120.16	48.785	11.473	0.01	0.01	3.8098e+08	-0.027	-0.1142	1.1837
1.0009	0.0068	1.0009	0	48.785	11.473	0.011	0.007	3.8098e+08	-0.12	-0.215	-0.065	0.045	0.03	0.079	0.08	120.17	48.785	11.473	0.01	0.01	3.8098e+08	0.0119	-0.1202	1.1912
0.9945	0.0035	0.9945	0	48.785	11.473	0.011	0.007	3.8098e+08	-0.12	-0.215	-0.065	0.045	0.03	0.079	0.08	120.18	48.785	11.473	0.01	0.01	3.8098e+08	-0.0547	-0.1312	1.1965
0.9997	0.0054	0.9997	0	48.785	11.473	0.011	0.007	3.8098e+08	-0.12	-0.215	-0.065	0.045	0.03	0.079	0.08	120.19	48.785	11.473	0.01	0.01	3.8098e+08	-0.1253	-0.1331	1.2108
1.0058	0.0023	1.0058	0	48.785	11.473	0.011	0.007	3.8098e+08	-0.12	-0.215	-0.065	0.045	0.03	0.079	0.08	120.21	48.785	11.473	0.01	0.01	3.8098e+08	0.022	-0.0841	1.2503
0.9995	0	0.9995	0	48.785	11.473	0.011	0.007	3.8098e+08	-0.12	-0.215	-0.065	0.045	0.03	0.079	0.08	120.22	48.785	11.473	0.01	0.01	3.8098e+08	0.0652	-0.1522	1.2781
0.9961	0.0049	0.9961	0	48.785	11.473	0.01	0.006	3.8098e+08	-0.135	-0.195	0.045	0.049	0.03	0.083	0.08	120.23	48.785	11.473	0.01	0.01	3.8098e+08	-0.0735	-0.1295	1.2677
0.9997	0.0042	0.9997	0	48.785	11.473	0.01	0.006	3.8098e+08	-0.135	-0.195	0.045	0.049	0.03	0.083	0.08	120.24	48.785	11.473	0.01	0.01	3.8098e+08	-0.1181	-0.1142	1.3178
0.9985	-0.0006	0.9985	0	48.785	11.473	0.01	0.006	3.8098e+08	-0.135	-0.195	0.045	0.049	0.03	0.083	0.08	120.26	48.785	11.473	0.01	0.01	3.8098e+08	-0.0021	-0.1509	1.3381
0.9957	0.0061	0.9957	0	48.785	11.473	0.01	0.006	3.8098e+08	-0.135	-0.195	0.045	0.049	0.03	0.083	0.08	120.27	48.785	11.473	0.01	0.01	3.8098e+08	-0.0557	-0.1535	1.3578
0.9946	0.0051	0.9946	0	48.785	11.473	0.01	0.006	3.8098e+08	-0.135	-0.195	0.045	0.049	0.03	0.083	0.08	120.29	48.785	11.473	0.01	0.01	3.8098e+08	-0.0677	-0.1549	1.3809
0.9943	0.0019	0.9943	0	48.785	11.473	0.01	0.006	3.8098e+08	-0.14	-0.215	0.015	0.051	0.032	0.087	0.08	120.3	48.785	11.473	0.01	0.01	3.8098e+08	-0.0415	-0.1528	1.3887
0.9967	0.0073	0.9967	0	48.785	11.473	0.01	0.006	3.8098e+08	-0.14	-0.215	0.015	0.051	0.032	0.087	0.08	120.31	48.785	11.473	0.01	0.01	3.8098e+08	-0.1035	-0.2062	1.3795
0.9987	0.0053	0.9987	0	48.785	11.473	0.01	0.006	3.8098e+08	-0.14	-0.215	0.015	0.051	0.032	0.087	0.08	120.33	48.785	11.473	0.01	0.01	3.8098e+08	-0.1023	-0.1826	1.3644
0.9985	0.0018	0.9985	0	48.785	11.473	0.01	0.006	3.8098e+08	-0.14	-0.215	0.015	0.051	0.032	0.087	0.08	120.34	48.785	11.473	0.01	0.01	3.8098e+08	-0.0681	-0.2027	1.3926
1.0007	0.0046	1.0007	0	48.785	11.473	0.01	0.006	3.8098e+08	-0.14	-0.215	0.015	0.051	0.032	0.087	0.08	120.35	48.785	11.473	0.01	0.01	3.8098e+08	-0.1	-0.225	1.4037
0.9971	0.0036	0.9971	0	48.785	11.473	0.01	0.006	3.8098e+08	-0.17	-0.245	-0.01	0.053	0.034	0.091	0.08	120.37	48.785	11.473	0.01	0.01	3.8098e+08	-0.1172	-0.1992	1.4242
1.0008	0.0018	1.0008	0	48.785	11.473	0.01	0.006	3.8098e+08	-0.17	-0.245	-0.01	0.053	0.034	0.091	0.08	120.38	48.785	11.473	0.01	0.01	3.8098e+08	-0.1083	-0.1919	1.4642
1.0086	0.0057	1.0086	0	48.785	11.473	0.01	0.006	3.8098e+08	-0.17	-0.245	-0.01	0.053	0.034	0.091	0.08	120.4	48.785	11.473	0.01	0.01	3.8098e+08	-0.0728	-0.225	1.4752
0.9979	0.0062	0.9979	0	48.785	11.473	0.01	0.006	3.8098e+08	-0.17	-0.245	-0.01	0.053	0.034	0.091	0.08	120.41	48.785	11.473	0.01	0.01	3.8098e+08	-0.0235	-0.2169	1.4817
0.9937	0.0037	0.9937	0	48.785	11.473	0.01	0.006	3.8098e+08	-0.17	-0.245	-0.01	0.053	0.034	0.091	0.08	120.43	48.785	11.473	0.01	0.01	3.8098e+08	-0.0785	-0.1798	1.4838
1.0073	0.0015	1.0073	0	48.785	11.473	0.01	0.006	3.8098e+08	-0.175	-0.245	0.035	0.056	0.035	0.095	0.08	120.44	48.785	11.473	0.01	0.01	3.8098e+08	-0.1475	-0.2098	1.4877
1.0073	-0.0001	1.0073	0	48.785	11.473	0.01	0.006	3.8098e+08	-0.175	-0.245	0.035	0.056	0.035	0.095	0.08	120.46	48.785	11.473	0.01	0.01	3.8098e+08	-0.0128	-0.1905	1.5126
0.9991	0.0006	0.9991	0	48.785	11.473	0.01	0.006	3.8098e+08	-0.175	-0.245	0.035	0.056	0.035	0.095	0.08	120.47	48.785	11.473	0.01	0.01	3.8098e+08	0.0367	-0.1698	1.5432
1.0009	0.0021	1.0009	0	48.785	11.473	0.01	0.006	3.8098e+08	-0.175	-0.245	0.035	0.056	0.035	0.095	0.08	120.49	48.785	11.473	0.01	0.01	3.8098e+08	-0.1421	-0.1959	1.5333
1.0056	0.0006	1.0056	0	48.785	11.473	0.01	0.006	3.8098e+08	-0.175	-0.245	0.035	0.056	0.035	0.095	0.08	120.5	48.785	11.473	0.01	0.01	3.8098e+08	-0.1062	-0.1491	1.5668
1.0031	0.0013	1.0031	0	48.785	11.473	0.01	0.006	3.8098e+08	-0.175	-0.245	0.035	0.056	0.035	0.095	0.08	120.52	48.785	11.473	0.01	0.01	3.8098e+08	-0.0052	-0.1752	1.5805
1.0018	0.0033	1.0018	0	48.785	11.473	0.01	0.006	3.8098e+08	-0.22	-0.26	0.025	0.058	0.037	0.099	0.08	120.53	48.785	11.473	0.01	0.01	3.8098e+08	-0.074	-0.1725	1.5816
0.9978	0.0015	0.9978	0	48.785	11.473	0.01	0.006	3.8098e+08	-0.22	-0.26	0.025	0.058	0.037	0.099	0.08	120.55	48.785	11.473	0.01	0.01	3.8098e+08	-0.1038	-0.1477	1.6107
1.0006	0.0018	1.0006	0	48.785	11.473	0.01	0.006	3.8098e+08	-0.22	-0.26	0.025	0.058	0.037	0.099	0.08	120.57	48.785	11.473	0.01	0.01	3.8098e+08	-0.046	-0.1262	1.6351
1.0038	0.0041	1.0038	0	48.785	11.473	0.01	0.006	3.8098e+08	-0.22	-0.26	0.025	0.058	0.037	0.099	0.08	120.58	48.785	11.473	0.01	0.01	3.8098e+08	-0.1003	-0.1257	1.6349
0.9984	0.0024	0.9984	0	48.785	11.473	0.01	0.006	3.8098e+08	-0.215	-0.275	-0.01	0.06	0.038	0.103	0.08	120.6	48.785	11.473	0.01	0.01	3.8098e+08	-0.087	-0.1555	1.6461
0.9964	0.002	0.9964	0	48.785	11.473	0.01	0.006	3.8098e+08	-0.215	-0.275	-0.01	0.06	0.038	0.103	0.08	120.62	48.785	11.473	0.01	0.01	3.8098e+08	-0.0404	-0.0925	1.651
0.9991	0.0031	0.9991	0	48.785	11.473	0.01	0.006	3.8098e+08	-0.215	-0.275	-0.01	0.06	0.038	0.103	0.08	120.63	48.785	11.473	0.01	0.01	3.8098e+08	-0.1479	-0.1761	1.6656
0.9966	0.0017	0.9966	0	48.785	11.473	0.01	0.006	3.8098e+08	-0.215	-0.275	-0.01	0.06	0.038	0.103	0.08	120.65	48.785	11.473	0.01	0.01	3.8098e+08	-0.0485	-0.12	1.6832
0.999	0.0023	0.999	0	48.785	11.473	0.01	0.006	3.8098e+08	-0.215	-0.275	-0.01	0.06	0.038	0.103	0.08	120.67	48.785	11.473	0.01	0.01	3.8098e+08	-0.0095	-0.1033	1.6893
1.0023	0.0052	1.0023	0	48.785	11.473	0.01	0.006	3.8098e+08	-0.195	-0.3	0.01	0.062	0.039	0.106	0.08	120.68	48.785	11.473	0.01	0.01	3.8098e+08	0.0163	-0.1657	1.6939
0.9939	0.0039	0.9939	0	48.785	11.473	0.01	0.006	3.8098e+08	-0.195	-0.3	0.01	0.062	0.039	0.106	0.08	120.7	48.785	11.473	0.01	0.01	3.8098e+08	0.0077	-0.1714	1.7102
0.9911	0.0032	0.9911	0	48.785	11.473	0.01	0.006	3.8098e+08	-0.195	-0.3	0.01	0.062	0.039	0.106	0.08	120.72	48.785	11.473	0.01	0.01	3.8098e+08	-0.0345	-0.0975	1.6901
1.0019	0.0002	1.0019	0	48.785	11.473	0.01	0.006	3.8098e+08	-0.195	-0.3	0.01	0.062	0.039	0.106	0.08	120.73	48.785	11.473	0.01	0.01	3.8098e+08	-0.0388	-0.1273	1.7215
1.0002	-0.0031	1.0002	0	48.785	11.473	0.01	0.006	3.8098e+08	-0.195	-0.3	0.01	0.062	0.039	0.106	0.08	120.75	48.785	11.473	0.01	0.01	3.8098e+08	0.0813	-0.1544	1.7583
0.994	0.0014	0.994	0	48.785	11.473	0.01	0.006	3.8098e+08	-0.195	-0.3	0.01	0.062	0.039	0.106	0.08	120.77	48.785	11.473	0.01	0.01	3.8098e+08	0.1057	-0.1186	1.7791
0.9963	0.0038	0.9963	0	48.785	11.473	0.01	0.006	3.8098e+08	-0.205	-0.27	-0.05	0.063	0.041	0.109	0.08	120.79	48.785	11.473	0.01	0.01	3.8098e+08	-0.0457	-0.1499	1.7799
1	0.0008	1	0	48.785	11.473	0.01	0.006	3.8098e+08	-0.205	-0.27	-0.05	0.063	0.041	0.109	0.08	120.81	48.785	11.473	0.01	0.01	3.8098e+08	-0.05	-0.1581	1.7944
0.998	0.0025	0.998	0	48.785	11.473	0.01	0.006	3.8098e+08	-0.205	-0.27	-0.05	0.063	0.041	0.109	0.08	120.82	48.785	11.473	0.01	0.01	3.8098e+08	0.0397	-0.1335	1.8047
0.9969	0.0014	0.9969	0	48.785	11.473	0.01	0.006	3.8098e+08	-0.205	-0.27	-0.05	0.063	0.041	0.109	0.08	120.84	48.785	11.473	0.01	0.01	3.8098e+08	-0.042	-0.171	1.8326
0.9957	-0.0001	0.9957	0	48.785	11.473	0.01	0.007	3.8098e+08	-0.235	-0.325	-0.05	0.065	0.042	0.113	0.08	120.86	48.785	11.473	0.01	0.01	3.8098e+08	-0.0382	-0.1818	1.8579
0.9997	0.0017	0.9997	0	48.785	11.473	0.01	0.007	3.8098e+08	-0.235	-0.325	-0.05	0.065	0.042	0.113	0.08	120.88	48.785	11.473	0.01	0.01	3.8098e+08	-0.0152	-0.1555	1.8784
1.0029	0.0023	1.0029	0	48.785	11.473	0.01	0.007	3.8098e+08	-0.235	-0.325	-0.05	0.065	0.042	0.113	0.08	120.9	48.785	11.473	0.01	0.01	3.8098e+08	-0.0146	-0.1445	1.9049
1.0015	0.0015	1.0015	0	48.785	11.473	0.01	0.007	3.8098e+08	-0.235	-0.325	-0.05	0.065	0.042	0.113	0.08	120.92	48.785	11.473	0.01	0.01	3.8098e+08	0.0085	-0.1886	1.911
0.9994	0.0036	0.9994	0	48.785	11.473	0.01	0.007	3.8098e+08	-0.235	-0.325	-0.05	0.065	0.042	0.113	0.08	120.94	48.785	11.473	0.01	0.01	3.8098e+08	-0.0049	-0.147	1.9313
0.9998	0.0028	0.9998	0	48.785	11.473	0.01	0.007	3.8098e+08	-0.225	-0.325	0.015	0.067	0.043	0.116	0.08	120.96	48.785	11.473	0.01	0.01	3.8098e+08	-0.0512	-0.1592	1.9367
0.9999	0.0033	0.9999	0	48.785	11.473	0.01	0.007	3.8098e+08	-0.225	-0.325	0.015	0.067	0.043	0.116	0.08	120.98	48.785	11.473	0.01	0.01	3.8098e+08	-0.0384	-0.1664	1.9665
1.0056	0.0063	1.0056	0	48.785	11.473	0.01	0.007	3.8098e+08	-0.225	-0.325	0.015	0.067	0.043	0.116	0.08	121	48.785	11.473	0.01	0.01	3.8098e+08	0.006	-0.1326	1.9542
1.0017	0.0071	1.0017	0	48.785	11.473	0.01	0.007	3.8098e+08	-0.225	-0.325	0.015	0.067	0.043	0.116	0.08	121.01	48.785	11.473	0.01	0.01	3.8098e+08	0.068	-0.1817	1.9864
0.9942	0.0069	0.9942	0	48.785	11.473	0.01	0.007	3.8098e+08	-0.225	-0.325	0.015	0.067	0.043	0.116	0.08	121.03	48.785	11.473	0.01	0.01	3.8098e+08	-0.0495	-0.1736	1.9848
0.998	0.0068	0.998	0	48.785	11.473	0.01	0.007	3.8098e+08	-0.265	-0.355	0.045	0.069	0.045	0.119	0.08	121.05	48.785	11.473	0.01	0.01	3.8098e+08	-0.1482	-0.1537	1.9802
1.0068	0.0041	1.0068	0	48.785	11.473	0.01	0.007	3.8098e+08	-0.265	-0.355	0.045	0.069	0.045	0.119	0.08	121.07	48.785	11.473	0.01	0.01	3.8098e+08	-0.0503	-0.1399	1.9753
1.0005	0.0051	1.0005	0	48.785	11.473	0.01	0.007	3.8098e+08	-0.265	-0.355	0.045	0.069	0.045	0.119	0.08	121.09	48.785	11.473	0.01	0.01	3.8098e+08	0.0052	-0.1936	1.9926
0.9976	0.008	0.9976	0	48.785	11.473	0.01	0.007	3.8098e+08	-0.265	-0.355	0.045	0.069	0.045	0.119	0.08	121.11	48.785	11.473	0.01	0.01	3.8098e+08	-0.1178	-0.1894	1.9903
1.005	0.0065	1.005	0	48.785	11.473	0.01	0.007	3.8098e+08	-0.265	-0.355	0.045	0.069	0.045	0.119	0.08	121.13	48.785	11.473	0.01	0.01	3.8098e+08	-0.1906	-0.1395	1.9895
1.0078	0.0071	1.0078	0	48.785	11.473	0.01	0.007	3.8098e+08	-0.275	-0.385	-0.01	0.071	0.046	0.122	0.08	121.15	48.785	11.473	0.01	0.01	3.8098e+08	-0.1535	-0.2049	1.983
1.0051	0.0066	1.0051	0	48.785	11.473	0.01	0.007	3.8098e+08	-0.275	-0.385	-0.01	0.071	0.046	0.122	0.08	121.17	48.785	11.473	0.01	0.01	3.8098e+08	-0.1857	-0.1852	1.98
0.9999	0.0054	0.9999	0	48.785	11.473	0.01	0.007	3.8098e+08	-0.275	-0.385	-0.01	0.071	0.046	0.122	0.08	121.19	48.785	11.473	0.01	0.01	3.8098e+08	-0.2293	-0.1536	1.9869
1.0012	0.0055	1.0012	0	48.785	11.473	0.01	0.007	3.8098e+08	-0.275	-0.385	-0.01	0.071	0.046	0.122	0.08	121.21	48.785	11.473	0.01	0.01	3.8098e+08	-0.2359	-0.1785	1.9939
1.0066	0.0087	1.0066	0	48.785	11.473	0.01	0.007	3.8098e+08	-0.275	-0.385	-0.01	0.071	0.046	0.122	0.08	121.23	48.785	11.473	0.01	0.01	3.8098e+08	-0.2583	-0.1753	1.9723
1.0012	0.0061	1.0012	0	48.785	11.473	0.01	0.007	3.8098e+08	-0.275	-0.385	-0.01	0.071	0.046	0.122	0.08	121.25	48.785	11.473	0.01	0.01	3.8098e+08	-0.2115	-0.1519	1.9397
1.0015	0.0046	1.0015	0	48.785	11.473	0.01	0.007	3.8098e+08	-0.215	-0.38	0	0.072	0.047	0.125	0.08	121.27	48.785	11.473	0.01	0.01	3.8098e+08	-0.17	-0.1545	1.9411
1.0008	0.0045	1.0008	0	48.785	11.473	0.01	0.007	3.8098e+08	-0.215	-0.38	0	0.072	0.047	0.125	0.08	121.29	48.785	11.473	0.01	0.01	3.8098e+08	-0.2674	-0.2144	1.938
0.9948	0.0026	0.9948	0	48.785	11.473	0.01	0.007	3.8098e+08	-0.215	-0.38	0	0.072	0.047	0.125	0.08	121.31	48.785	11.473	0.01	0.01	3.8098e+08	-0.2749	-0.1376	1.9364
1.0026	-0.0016	1.0026	0	48.785	11.473	0.01	0.007	3.8098e+08	-0.215	-0.38	0	0.072	0.047	0.125	0.08	121.33	48.785	11.473	0.01	0.01	3.8098e+08	-0.2449	-0.1615	1.9296
1.0082	0.0043	1.0082	0	48.785	11.473	0.01	0.007	3.8098e+08	-0.215	-0.38	0	0.072	0.047	0.125	0.08	121.35	48.785	11.473	0.01	0.01	3.8098e+08	-0.2409	-0.2097	1.9448
0.9953	0.0018	0.9953	0	48.785	11.473	0.011	0.007	3.8098e+08	-0.255	-0.39	0.02	0.024	0.016	0.042	0.08	121.37	48.785	11.473	0.01	0.01	3.8098e+08	-0.1019	-0.1411	1.9503
0.9904	0.0032	0.9904	0	48.785	11.473	0.011	0.007	3.8098e+08	-0.255	-0.39	0.02	0.024	0.016	0.042	0.08	121.38	48.785	11.473	0.01	0.01	3.8098e+08	-0.2329	-0.1686	1.931
1.0033	0.0034	1.0033	0	48.785	11.473	0.011	0.007	3.8098e+08	-0.255	-0.39	0.02	0.024	0.016	0.042	0.08	121.4	48.785	11.473	0.01	0.01	3.8098e+08	-0.29	-0.18	1.9234
0.999	-0.0011	0.999	0	48.785	11.473	0.011	0.007	3.8098e+08	-0.255	-0.39	0.02	0.024	0.016	0.042	0.08	121.42	48.785	11.473	0.01	0.01	3.8098e+08	-0.1056	-0.1622	1.9165
0.9908	-0.0001	0.9908	0	48.785	11.473	0.011	0.007	3.8098e+08	-0.23	-0.415	-0.035	0.029	0.019	0.05	0.08	121.44	48.785	11.473	0.01	0.01	3.8098e+08	-0.0692	-0.1535	1.8904
0.9971	0.0029	0.9971	0	48.785	11.473	0.011	0.007	3.8098e+08	-0.23	-0.415	-0.035	0.029	0.019	0.05	0.08	121.46	48.785	11.473	0.01	0.01	3.8098e+08	-0.261	-0.236	1.8786
0.9978	-0.0022	0.9978	0	48.785	11.473	0.011	0.007	3.8098e+08	-0.23	-0.415	-0.035	0.029	0.019	0.05	0.08	121.48	48.785	11.473	0.01	0.01	3.8098e+08	-0.2066	-0.1913	1.8963
0.993	0.0005	0.993	0	48.785	11.473	0.011	0.007	3.8098e+08	-0.23	-0.415	-0.035	0.029	0.019	0.05	0.08	121.49	48.785	11.473	0.01	0.01	3.8098e+08	-0.1054	-0.1673	1.8795
0.9977	0.0007	0.9977	0	48.785	11.473	0.011	0.007	3.8098e+08	-0.23	-0.415	-0.035	0.029	0.019	0.05	0.08	121.51	48.785	11.473	0.01	0.01	3.8098e+08	-0.1809	-0.2165	1.876
0.9942	-0.0006	0.9942	0	48.785	11.473	0.011	0.007	3.8098e+08	-0.285	-0.435	-0.01	0.033	0.022	0.057	0.08	121.53	48.785	11.473	0.01	0.01	3.8098e+08	-0.1563	-0.2078	1.8742
0.9923	0.0011	0.9923	0	48.785	11.473	0.011	0.007	3.8098e+08	-0.285	-0.435	-0.01	0.033	0.022	0.057	0.08	121.55	48.785	11.473	0.01	0.01	3.8098e+08	-0.0181	-0.1747	1.8519
0.9993	0.0024	0.9993	0	48.785	11.473	0.011	0.007	3.8098e+08	-0.285	-0.435	-0.01	0.033	0.022	0.057	0.08	121.57	48.785	11.473	0.01	0.01	3.8098e+08	-0.1173	-0.1999	1.8506
1	-0.0001	1	0	48.785	11.473	0.011	0.007	3.8098e+08	-0.285	-0.435	-0.01	0.033	0.022	0.057	0.08	121.59	48.785	11.473	0.01	0.01	3.8098e+08	-0.1108	-0.2398	1.8377
0.9987	-0.0004	0.9987	0	48.785	11.473	0.011	0.007	3.8098e+08	-0.285	-0.435	-0.01	0.033	0.022	0.057	0.08	121.6	48.785	11.473	0.01	0.01	3.8098e+08	-0.0183	-0.1715	1.8447
0.9979	-0.0003	0.9979	0	48.785	11.473	0.011	0.007	3.8098e+08	-0.285	-0.435	-0.01	0.033	0.022	0.057	0.08	121.62	48.785	11.473	0.01	0.01	3.8098e+08	-0.1335	-0.2394	1.8186
0.9976	-0.0018	0.9976	0	48.785	11.473	0.011	0.007	3.8098e+08	-0.335	-0.435	0.055	0.037	0.024	0.064	0.08	121.64	48.785	11.473	0.01	0.01	3.8098e+08	-0.1451	-0.2058	1.818
1.0072	0.0035	1.0072	0	48.785	11.473	0.011	0.007	3.8098e+08	-0.335	-0.435	0.055	0.037	0.024	0.064	0.08	121.66	48.785	11.473	0.01	0.01	3.8098e+08	-0.067	-0.1457	1.8058
1.0071	0.0101	1.0071	0	48.785	11.473	0.011	0.007	3.8098e+08	-0.335	-0.435	0.055	0.037	0.024	0.064	0.08	121.68	48.785	11.473	0.01	0.01	3.8098e+08	-0.0332	-0.1836	1.7904
0.9956	0.0078	0.9956	0	48.785	11.473	0.011	0.007	3.8098e+08	-0.335	-0.435	0.055	0.037	0.024	0.064	0.08	121.7	48.785	11.473	0.01	0.01	3.8098e+08	-0.0555	-0.1503	1.7751
0.9969	0.0069	0.9969	0	48.785	11.473	0.011	0.007	3.8098e+08	-0.33	-0.435	-0.035	0.04	0.026	0.069	0.08	121.71	48.785	11.473	0.01	0.01	3.8098e+08	-0.1572	-0.1287	1.7193
1.0055	0.0046	1.0055	0	48.785	11.473	0.011	0.007	3.8098e+08	-0.33	-0.435	-0.035	0.04	0.026	0.069	0.08	121.73	48.785	11.473	0.01	0.01	3.8098e+08	-0.1132	-0.1423	1.717
1.001	0.0025	1.001	0	48.785	11.473	0.011	0.007	3.8098e+08	-0.33	-0.435	-0.035	0.04	0.026	0.069	0.08	121.75	48.785	11.473	0.01	0.01	3.8098e+08	0.0478	-0.1498	1.7346
0.9936	0.0041	0.9936	0	48.785	11.473	0.011	0.007	3.8098e+08	-0.33	-0.435	-0.035	0.04	0.026	0.069	0.08	121.76	48.785	11.473	0.01	0.01	3.8098e+08	-0.0218	-0.1278	1.6915
0.9988	0.0054	0.9988	0	48.785	11.473	0.011	0.007	3.8098e+08	-0.33	-0.435	-0.035	0.04	0.026	0.069	0.08	121.78	48.785	11.473	0.01	0.01	3.8098e+08	-0.0968	-0.0965	1.6662
1.0031	0.0018	1.0031	0	48.785	11.473	0.011	0.007	3.8098e+08	-0.33	-0.435	-0.035	0.04	0.026	0.069	0.08	121.8	48.785	11.473	0.01	0.01	3.8098e+08	-0.0445	-0.1293	1.6478
0.9993	0.0041	0.9993	0	48.785	11.473	0.011	0.007	3.8098e+08	-0.31	-0.445	-0.08	0.043	0.028	0.075	0.08	121.81	48.785	11.473	0.01	0.01	3.8098e+08	0.0007	-0.1085	1.627
0.9948	0.0019	0.9948	0	48.785	11.473	0.011	0.007	3.8098e+08	-0.31	-0.445	-0.08	0.043	0.028	0.075	0.08	121.83	48.785	11.473	0.01	0.01	3.8098e+08	-0.0505	-0.1095	1.6223
0.9959	0.0037	0.9959	0	48.785	11.473	0.011	0.007	3.8098e+08	-0.31	-0.445	-0.08	0.043	0.028	0.075	0.08	121.85	48.785	11.473	0.01	0.01	3.8098e+08	-0.041	-0.124	1.6179
1.001	0.0038	1.001	0	48.785	11.473	0.011	0.007	3.8098e+08	-0.31	-0.445	-0.08	0.043	0.028	0.075	0.08	121.86	48.785	11.473	0.01	0.01	3.8098e+08	-0.0288	-0.1143	1.5991
0.9989	0.0003	0.9989	0	48.785	11.473	0.011	0.007	3.8098e+08	-0.38	-0.48	-0.055	0.046	0.03	0.079	0.08	121.88	48.785	11.473	0.01	0.01	3.8098e+08	-0.0494	-0.093	1.5829
1.0013	-0.0001	1.0013	0	48.785	11.473	0.011	0.007	3.8098e+08	-0.38	-0.48	-0.055	0.046	0.03	0.079	0.08	121.89	48.785	11.473	0.01	0.01	3.8098e+08	-0.032	-0.1255	1.5604
1.0007	0.0004	1.0007	0	48.785	11.473	0.011	0.007	3.8098e+08	-0.38	-0.48	-0.055	0.046	0.03	0.079	0.08	121.91	48.785	11.473	0.01	0.01	3.8098e+08	-0.0553	-0.1202	1.5492
0.996	-0.0007	0.996	0	48.785	11.473	0.011	0.007	3.8098e+08	-0.38	-0.48	-0.055	0.046	0.03	0.079	0.08	121.93	48.785	11.473	0.01	0.01	3.8098e+08	-0.072	-0.1098	1.5549
0.9958	-0.0007	0.9958	0	48.785	11.473	0.011	0.007	3.8098e+08	-0.38	-0.48	-0.055	0.046	0.03	0.079	0.08	121.94	48.785	11.473	0.01	0.01	3.8098e+08	-0.1068	-0.1141	1.5504
1.0049	0.0062	1.0049	0	48.785	11.473	0.01	0.006	3.8098e+08	-0.32	-0.52	0.02	0.048	0.03	0.084	0.08	121.95	48.785	11.473	0.01	0.01	3.8098e+08	-0.0999	-0.1311	1.5182
1.0032	0.005	1.0032	0	48.785	11.473	0.01	0.006	3.8098e+08	-0.32	-0.52	0.02	0.048	0.03	0.084	0.08	121.97	48.785	11.473	0.01	0.01	3.8098e+08	0.0201	-0.1195	1.5133
0.9902	0.0033	0.9902	0	48.785	11.473	0.01	0.006	3.8098e+08	-0.32	-0.52	0.02	0.048	0.03	0.084	0.08	121.98	48.785	11.473	0.01	0.01	3.8098e+08	-0.0786	-0.1447	1.4803
0.9988	0.0054	0.9988	0	48.785	11.473	0.01	0.006	3.8098e+08	-0.32	-0.52	0.02	0.048	0.03	0.084	0.08	122	48.785	11.473	0.01	0.01	3.8098e+08	-0.1687	-0.103	1.4697
1.0094	0	1.0094	0	48.785	11.473	0.01	0.006	3.8098e+08	-0.32	-0.52	0.02	0.048	0.03	0.084	0.08	122.01	48.785	11.473	0.01	0.01	3.8098e+08	-0.0483	-0.0852	1.4522
1.001	0.0013	1.001	0	48.785	11.473	0.01	0.006	3.8098e+08	-0.31	-0.52	0	0.051	0.032	0.089	0.08	122.03	48.785	11.473	0.01	0.01	3.8098e+08	0.0348	-0.1495	1.4404
0.9985	0.0075	0.9985	0	48.785	11.473	0.01	0.006	3.8098e+08	-0.31	-0.52	0	0.051	0.032	0.089	0.08	122.04	48.785	11.473	0.01	0.01	3.8098e+08	-0.0913	-0.0891	1.414
1.002	0.0049	1.002	0	48.785	11.473	0.01	0.006	3.8098e+08	-0.31	-0.52	0	0.051	0.032	0.089	0.08	122.06	48.785	11.473	0.01	0.01	3.8098e+08	-0.0979	-0.0817	1.3854
1.0016	0.0056	1.0016	0	48.785	11.473	0.01	0.006	3.8098e+08	-0.31	-0.52	0	0.051	0.032	0.089	0.08	122.07	48.785	11.473	0.01	0.01	3.8098e+08	-0.0042	-0.1079	1.3476
0.9977	0.0088	0.9977	0	48.785	11.473	0.01	0.006	3.8098e+08	-0.31	-0.52	0	0.051	0.032	0.089	0.08	122.08	48.785	11.473	0.01	0.01	3.8098e+08	-0.0981	-0.1448	1.3251
0.9924	0.0064	0.9924	0	48.785	11.473	0.01	0.006	3.8098e+08	-0.31	-0.52	0	0.051	0.032	0.089	0.08	122.09	48.785	11.473	0.01	0.01	3.8098e+08	-0.1153	-0.1196	1.2949
0.9998	0.0006	0.9998	0	48.785	11.473	0.01	0.006	3.8098e+08	-0.31	-0.53	0.03	0.053	0.033	0.093	0.08	122.11	48.785	11.473	0.01	0.01	3.8098e+08	-0.0741	-0.1064	1.28
1.0041	0.006	1.0041	0	48.785	11.473	0.01	0.006	3.8098e+08	-0.31	-0.53	0.03	0.053	0.033	0.093	0.08	122.12	48.785	11.473	0.01	0.01	3.8098e+08	-0.1159	-0.1541	1.2455
0.9981	0.004	0.9981	0	48.785	11.473	0.01	0.006	3.8098e+08	-0.31	-0.53	0.03	0.053	0.033	0.093	0.08	122.13	48.785	11.473	0.01	0.01	3.8098e+08	-0.0458	-0.0904	1.2299
0.9993	0.004	0.9993	0	48.785	11.473	0.01	0.006	3.8098e+08	-0.31	-0.53	0.03	0.053	0.033	0.093	0.08	122.14	48.785	11.473	0.01	0.01	3.8098e+08	-0.0327	-0.124	1.1827
1.0011	0.0041	1.0011	0	48.785	11.473	0.01	0.006	3.8098e+08	-0.325	-0.525	-0.055	0.055	0.035	0.097	0.08	122.15	48.785	11.473	0.01	0.01	3.8098e+08	-0.0999	-0.116	1.1693
0.9955	0.0009	0.9955	0	48.785	11.473	0.01	0.006	3.8098e+08	-0.325	-0.525	-0.055	0.055	0.035	0.097	0.08	122.17	48.785	11.473	0.01	0.01	3.8098e+08	-0.0583	-0.0814	1.135
0.9993	0.0006	0.9993	0	48.785	11.473	0.01	0.006	3.8098e+08	-0.325	-0.525	-0.055	0.055	0.035	0.097	0.08	122.18	48.785	11.473	0.01	0.01	3.8098e+08	-0.0357	-0.0629	1.112
1.0057	0.0065	1.0057	0	48.785	11.473	0.01	0.006	3.8098e+08	-0.325	-0.525	-0.055	0.055	0.035	0.097	0.08	122.19	48.785	11.473	0.01	0.01	3.8098e+08	-0.0603	-0.1037	1.0835
0.9956	0.0043	0.9956	0	48.785	11.473	0.01	0.006	3.8098e+08	-0.325	-0.525	-0.055	0.055	0.035	0.097	0.08	122.2	48.785	11.473	0.01	0.01	3.8098e+08	-0.0325	-0.083	1.0628
0.9926	0.0021	0.9926	0	48.785	11.473	0.01	0.006	3.8098e+08	-0.395	-0.545	-0.03	0.057	0.036	0.101	0.08	122.21	48.785	11.473	0.01	0.01	3.8098e+08	-0.0274	-0.0233	1.0128
1.0034	0.0014	1.0034	0	48.785	11.473	0.01	0.006	3.8098e+08	-0.395	-0.545	-0.03	0.057	0.036	0.101	0.08	122.22	48.785	11.473	0.01	0.01	3.8098e+08	-0.1173	-0.0921	1.0057
0.9996	-0.0003	0.9996	0	48.785	11.473	0.01	0.006	3.8098e+08	-0.395	-0.545	-0.03	0.057	0.036	0.101	0.08	122.23	48.785	11.473	0.01	0.01	3.8098e+08	0.0145	-0.0724	0.982
0.9973	-0.0015	0.9973	0	48.785	11.473	0.01	0.006	3.8098e+08	-0.395	-0.545	-0.03	0.057	0.036	0.101	0.08	122.24	48.785	11.473	0.01	0.01	3.8098e+08	0.063	-0.0712	0.9706
1.0017	0.0046	1.0017	0	48.785	11.473	0.01	0.006	3.8098e+08	-0.395	-0.545	-0.03	0.057	0.036	0.101	0.08	122.25	48.785	11.473	0.01	0.01	3.8098e+08	-0.1325	-0.0609	0.9369
1.0049	0.0012	1.0049	0	48.785	11.473	0.01	0.006	3.8098e+08	-0.4	-0.6	0.11	0.059	0.038	0.104	0.08	122.26	48.785	11.473	0.01	0.01	3.8098e+08	-0.078	-0.0422	0.9177
1.0033	0.0013	1.0033	0	48.785	11.473	0.01	0.006	3.8098e+08	-0.4	-0.6	0.11	0.059	0.038	0.104	0.08	122.27	48.785	11.473	0.01	0.01	3.8098e+08	0.0342	-0.0044	0.8678
0.9995	0.0019	0.9995	0	48.785	11.473	0.01	0.006	3.8098e+08	-0.4	-0.6	0.11	0.059	0.038	0.104	0.08	122.27	48.785	11.473	0.01	0.01	3.8098e+08	-0.039	-0.0422	0.8597
0.9899	-0.0002	0.9899	0	48.785	11.473	0.01	0.006	3.8098e+08	-0.4	-0.6	0.11	0.059	0.038	0.104	0.08	122.28	48.785	11.473	0.01	0.01	3.8098e+08	0.0055	-0.0442	0.8504
0.9942	0.0018	0.9942	0	48.785	11.473	0.01	0.006	3.8098e+08	-0.4	-0.6	0.11	0.059	0.038	0.104	0.08	122.29	48.785	11.473	0.01	0.01	3.8098e+08	-0.0005	-0.0088	0.8226
1.0004	0.0022	1.0004	0	48.785	11.473	0.01	0.006	3.8098e+08	-0.4	-0.605	-0.035	0.061	0.039	0.108	0.08	122.3	48.785	11.473	0.01	0.01	3.8098e+08	-0.0004	-0.0385	0.7923
1.0004	0.002	1.0004	0	48.785	11.473	0.01	0.006	3.8098e+08	-0.4	-0.605	-0.035	0.061	0.039	0.108	0.08	122.31	48.785	11.473	0.01	0.01	3.8098e+08	0.0561	-0.063	0.7593
0.9975	0.0047	0.9975	0	48.785	11.473	0.01	0.006	3.8098e+08	-0.4	-0.605	-0.035	0.061	0.039	0.108	0.08	122.31	48.785	11.473	0.01	0.01	3.8098e+08	0.0839	0.0062	0.7239
0.9941	0.0009	0.9941	0	48.785	11.473	0.01	0.006	3.8098e+08	-0.4	-0.605	-0.035	0.061	0.039	0.108	0.08	122.32	48.785	11.473	0.01	0.01	3.8098e+08	0.0396	-0.0469	0.7063
0.9959	0.0014	0.9959	0	48.785	11.473	0.01	0.006	3.8098e+08	-0.4	-0.605	-0.035	0.061	0.039	0.108	0.08	122.33	48.785	11.473	0.01	0.01	3.8098e+08	0.0059	-0.0521	0.6953
1.0054	0.0067	1.0054	0	48.785	11.473	0.01	0.006	3.8098e+08	-0.355	-0.57	0.04	0.063	0.04	0.111	0.08	122.33	48.785	11.473	0.01	0.01	3.8098e+08	0.0504	-0.0287	0.6672
1.0005	0.0054	1.0005	0	48.785	11.473	0.01	0.006	3.8098e+08	-0.355	-0.57	0.04	0.063	0.04	0.111	0.08	122.34	48.785	11.473	0.01	0.01	3.8098e+08	0.1384	-0.0473	0.6258
0.9976	0.0064	0.9976	0	48.785	11.473	0.01	0.006	3.8098e+08	-0.355	-0.57	0.04	0.063	0.04	0.111	0.08	122.35	48.785	11.473	0.01	0.01	3.8098e+08	0.0845	-0.0559	0.6013
0.9991	0.0105	0.9991	0	48.785	11.473	0.01	0.006	3.8098e+08	-0.355	-0.57	0.04	0.063	0.04	0.111	0.08	122.35	48.785	11.473	0.01	0.01	3.8098e+08	-0.0559	-0.0221	0.5519
0.9977	0.0014	0.9977	0	48.785	11.473	0.01	0.006	3.8098e+08	-0.355	-0.57	0.04	0.063	0.04	0.111	0.08	122.36	48.785	11.473	0.01	0.01	3.8098e+08	0.0517	-0.0163	0.5256
0.9987	0.0028	0.9987	0	48.785	11.473	0.01	0.007	3.8098e+08	-0.45	-0.605	0	0.065	0.042	0.115	0.08	122.36	48.785	11.473	0.01	0.01	3.8098e+08	-0.0078	-0.1162	0.5091
1.0042	0.005	1.0042	0	48.785	11.473	0.01	0.007	3.8098e+08	-0.45	-0.605	0	0.065	0.042	0.115	0.08	122.37	48.785	11.473	0.01	0.01	3.8098e+08	-0.0685	-0.0416	0.4928
0.9988	0.0046	0.9988	0	48.785	11.473	0.01	0.007	3.8098e+08	-0.45	-0.605	0	0.065	0.042	0.115	0.08	122.37	48.785	11.473	0.01	0.01	3.8098e+08	-0.0555	-0.0468	0.4521
1.0039	0.0033	1.0039	0	48.785	11.473	0.01	0.007	3.8098e+08	-0.45	-0.605	0	0.065	0.042	0.115	0.08	122.38	48.785	11.473	0.01	0.01	3.8098e+08	0.0254	-0.0578	0.4056
1.0038	0.0102	1.0038	0	48.785	11.473	0.01	0.007	3.8098e+08	-0.45	-0.605	0	0.065	0.042	0.115	0.08	122.38	48.785	11.473	0.01	0.01	3.8098e+08	-0.047	-0.0511	0.3923
0.9924	0.0053	0.9924	0	48.785	11.473	0.01	0.007	3.8098e+08	-0.4	-0.645	-0.04	0.067	0.043	0.118	0.08	122.38	48.785	11.473	0.01	0.01	3.8098e+08	-0.0362	-0.0583	0.3748
0.996	0.0003	0.996	0	48.785	11.473	0.01	0.007	3.8098e+08	-0.4	-0.645	-0.04	0.067	0.043	0.118	0.08	122.39	48.785	11.473	0.01	0.01	3.8098e+08	0.0251	-0.0543	0.3264
1.0072	0.0103	1.0072	0	48.785	11.473	0.01	0.007	3.8098e+08	-0.4	-0.645	-0.04	0.067	0.043	0.118	0.08	122.39	48.785	11.473	0.01	0.01	3.8098e+08	-0.081	-0.0941	0.3217
1.0022	0.0063	1.0022	0	48.785	11.473	0.01	0.007	3.8098e+08	-0.4	-0.645	-0.04	0.067	0.043	0.118	0.08	122.39	48.785	11.473	0.01	0.01	3.8098e+08	0.0193	-0.0082	0.2925
1.0018	0.0001	1.0018	0	48.785	11.473	0.01	0.007	3.8098e+08	-0.4	-0.645	-0.04	0.067	0.043	0.118	0.08	122.39	48.785	11.473	0.01	0.01	3.8098e+08	0.0927	-0.0524	0.2594
0.9947	0.0057	0.9947	0	48.785	11.473	0.01	0.007	3.8098e+08	-0.335	-0.645	-0.035	0.069	0.044	0.121	0.08	122.4	48.785	11.473	0.01	0.01	3.8098e+08	-0.107	-0.1028	0.2487
0.9922	0.003	0.9922	0	48.785	11.473	0.01	0.007	3.8098e+08	-0.335	-0.645	-0.035	0.069	0.044	0.121	0.08	122.4	48.785	11.473	0.01	0.01	3.8098e+08	-0.0875	-0.008	0.2295
1.008	0.0017	1.008	0	48.785	11.473	0.01	0.007	3.8098e+08	-0.335	-0.645	-0.035	0.069	0.044	0.121	0.08	122.4	48.785	11.473	0.01	0.01	3.8098e+08	-0.0378	-0.0335	0.2197
1.0098	0.0068	1.0098	0	48.785	11.473	0.01	0.007	3.8098e+08	-0.335	-0.645	-0.035	0.069	0.044	0.121	0.08	122.4	48.785	11.473	0.01	0.01	3.8098e+08	-0.0539	-0.0771	0.2113
0.9951	0.0069	0.9951	0	48.785	11.473	0.01	0.007	3.8098e+08	-0.335	-0.645	-0.035	0.069	0.044	0.121	0.08	122.4	48.785	11.473	0.01	0.01	3.8098e+08	-0.0623	-0.0562	0.1605
0.9956	0.0019	0.9956	0	48.785	11.473	0.01	0.007	3.8098e+08	-0.41	-0.655	0.085	0.07	0.045	0.124	0.08	122.41	48.785	11.473	0.01	0.01	3.8098e+08	-0.0958	0.0361	0.1458
0.9989	0.0012	0.9989	0	48.785	11.473	0.01	0.007	3.8098e+08	-0.41	-0.655	0.085	0.07	0.045	0.124	0.08	122.41	48.785	11.473	0.01	0.01	3.8098e+08	-0.0995	-0.0794	0.1164
0.9979	0.0015	0.9979	0	48.785	11.473	0.01	0.007	3.8098e+08	-0.41	-0.655	0.085	0.07	0.045	0.124	0.08	122.41	48.785	11.473	0.01	0.01	3.8098e+08	-0.0262	-0.0552	0.1172
1.0005	0.0001	1.0005	0	48.785	11.473	0.01	0.007	3.8098e+08	-0.41	-0.655	0.085	0.07	0.045	0.124	0.08	122.41	48.785	11.473	0.01	0.01	3.8098e+08	-0.051	0.007	0.0924
0.9994	-0.0002	0.9994	0	48.785	11.473	0.01	0.007	3.8098e+08	-0.41	-0.655	0.085	0.07	0.045	0.124	0.08	122.41	48.785	11.473	0.01	0.01	3.8098e+08	-0.1488	-0.1113	0.1044
0.9928	-0.001	0.9928	0	48.785	11.473	0.01	0.007	3.8098e+08	-0.41	-0.655	0.085	0.07	0.045	0.124	0.08	122.41	48.785	11.473	0.01	0.01	3.8098e+08	-0.0799	-0.0628	0.088
0.9935	0.0008	0.9935	0	48.785	11.473	0.01	0.007	3.8098e+08	-0.44	-0.67	-0.02	0.072	0.047	0.127	0.08	122.41	48.785	11.473	0.01	0.01	3.8098e+08	-0.0332	-0.0238	0.0606
0.9958	0.0031	0.9958	0	48.785	11.473	0.01	0.007	3.8098e+08	-0.44	-0.67	-0.02	0.072	0.047	0.127	0.08	122.41	48.785	11.473	0.01	0.01	3.8098e+08	-0.0297	-0.0955	0.0388
0.998	0.0002	0.998	0	48.785	11.473	0.01	0.007	3.8098e+08	-0.44	-0.67	-0.02	0.072	0.047	0.127	0.08	122.41	48.785	11.473	0.01	0.01	3.8098e+08	-0.0183	-0.116	0.0537
0.9976	0.003	0.9976	0	48.785	11.473	0.01	0.007	3.8098e+08	-0.44	-0.67	-0.02	0.072	0.047	0.127	0.08	122.41	48.785	11.473	0.01	0.01	3.8098e+08	-0.006	-0.0702	0.0431
0.9952	-0.0053	0.9952	0	48.785	11.473	0.011	0.007	3.8098e+08	-0.415	-0.7	0	0.025	0.016	0.044	0.08	122.41	48.785	11.473	0.01	0.01	3.8098e+08	0.0188	-0.0871	0.0362
0.9984	-0.0041	0.9984	0	48.785	11.473	0.011	0.007	3.8098e+08	-0.415	-0.7	0	0.025	0.016	0.044	0.08	122.41	48.785	11.473	0.01	0.01	3.8098e+08	0.0933	-0.1334	0.0213
1.0026	-0.0031	1.0026	0	48.785	11.473	0.011	0.007	3.8098e+08	-0.415	-0.7	0	0.025	0.016	0.044	0.08	122.41	48.785	11.473	0.01	0.01	3.8098e+08	0.123	-0.0808	0.0177
0.9982	-0.0026	0.9982	0	48.785	11.473	0.011	0.007	3.8098e+08	-0.415	-0.7	0	0.025	0.016	0.044	0.08	122.41	48.785	11.473	0.01	0.01	3.8098e+08	0.1083	-0.0571	0.0406
1.0012	-0.0064	1.0012	0	48.785	11.473	0.011	0.007	3.8098e+08	-0.415	-0.7	0	0.025	0.016	0.044	0.08	122.41	48.785	11.473	0.01	0.01	3.8098e+08	0.0602	-0.1325	0.038
1.0032	-0.0039	1.0032	0	48.785	11.473	0.011	0.007	3.8098e+08	-0.435	-0.755	-0.01	0.03	0.02	0.053	0.08	122.41	48.785	11.473	0.01	0.01	3.8098e+08	0.1511	-0.0739	0.0533
0.9933	-0.0023	0.9933	0	48.785	11.473	0.011	0.007	3.8098e+08	-0.435	-0.755	-0.01	0.03	0.02	0.053	0.08	122.41	48.785	11.473	0.01	0.01	3.8098e+08	0.2386	-0.0816	0.0404
0.988	0.0004	0.988	0	48.785	11.473	0.011	0.007	3.8098e+08	-0.435	-0.755	-0.01	0.03	0.02	0.053	0.08	122.41	48.785	11.473	0.01	0.01	3.8098e+08	0.1375	-0.1318	0.0316
1.0001	0.0006	1.0001	0	48.785	11.473	0.011	0.007	3.8098e+08	-0.435	-0.755	-0.01	0.03	0.02	0.053	0.08	122.41	48.785	11.473	0.01	0.01	3.8098e+08	0.0057	-0.0985	0.0128
1.0036	-0.0058	1.0036	0	48.785	11.473	0.011	0.007	3.8098e+08	-0.435	-0.755	-0.01	0.03	0.02	0.053	0.08	122.41	48.785	11.473	0.01	0.01	3.8098e+08	0.2211	-0.071	0.0205
1.0002	-0.0008	1.0002	0	48.785	11.473	0.011	0.007	3.8098e+08	-0.505	-0.705	-0.01	0.034	0.022	0.06	0.08	122.41	48.785	11.473	0.01	0.01	3.8098e+08	0.3075	-0.1258	0.0139
0.9942	0.0037	0.9942	0	48.785	11.473	0.011	0.007	3.8098e+08	-0.505	-0.705	-0.01	0.034	0.022	0.06	0.08	122.41	48.785	11.473	0.01	0.01	3.8098e+08	0.0803	-0.1433	0.0155
0.9994	-0.0005	0.9994	0	48.785	11.473	0.011	0.007	3.8098e+08	-0.505	-0.705	-0.01	0.034	0.022	0.06	0.08	122.41	48.785	11.473	0.01	0.01	3.8098e+08	0.0232	-0.0931	0.0094
1.0057	-0.001	1.0057	0	48.785	11.473	0.011	0.007	3.8098e+08	-0.505	-0.705	-0.01	0.034	0.022	0.06	0.08	122.41	48.785	11.473	0.01	0.01	3.8098e+08	0.1427	-0.1241	0.0067
1.0032	0.0021	1.0032	0	48.785	11.473	0.011	0.007	3.8098e+08	-0.505	-0.705	-0.01	0.034	0.022	0.06	0.08	122.41	48.785	11.473	0.01	0.01	3.8098e+08	0.2562	-0.1053	-0.0009
0.9956	0.006	0.9956	0	48.785	11.473	0.011	0.007	3.8098e+08	-0.45	-0.715	-0.065	0.037	0.025	0.066	0.08	122.41	48.785	11.473	0.01	0.01	3.8098e+08	0.2273	-0.0782	-0.0129
1.0024	0.0093	1.0024	0	48.785	11.473	0.011	0.007	3.8098e+08	-0.45	-0.715	-0.065	0.037	0.025	0.066	0.08	122.41	48.785	11.473	0.01	0.01	3.8098e+08	0.1582	-0.0713	-0.0264
1.0059	0.0026	1.0059	0	48.785	11.473	0.011	0.007	3.8098e+08	-0.45	-0.715	-0.065	0.037	0.025	0.066	0.08	122.41	48.785	11.473	0.01	0.01	3.8098e+08	0.1121	-0.1259	-0.0176
0.9992	0.0009	0.9992	0	48.785	11.473	0.011	0.007	3.8098e+08	-0.45	-0.715	-0.065	0.037	0.025	0.066	0.08	122.41	48.785	11.473	0.01	0.01	3.8098e+08	0.2576	-0.0765	-0.0419
0.9989	0.0049	0.9989	0	48.785	11.473	0.011	0.007	3.8098e+08	-0.45	-0.715	-0.065	0.037	0.025	0.066	0.08	122.41	48.785	11.473	0.01	0.01	3.8098e+08	0.2403	-0.0748	-0.0558
0.9969	0.0037	0.9969	0	48.785	11.473	0.011	0.007	3.8098e+08	-0.465	-0.73	-0.12	0.04	0.027	0.071	0.08	122.41	48.785	11.473	0.01	0.01	3.8098e+08	0.1243	-0.0996	-0.0355
0.9971	0.0066	0.9971	0	48.785	11.473	0.011	0.007	3.8098e+08	-0.465	-0.73	-0.12	0.04	0.027	0.071	0.08	122.41	48.785	11.473	0.01	0.01	3.8098e+08	0.1152	-0.0903	-0.0431
1.0045	0.0064	1.0045	0	48.785	11.473	0.011	0.007	3.8098e+08	-0.465	-0.73	-0.12	0.04	0.027	0.071	0.08	122.41	48.785	11.473	0.01	0.01	3.8098e+08	0.1793	-0.0842	-0.0395
0.9959	0.0024	0.9959	0	48.785	11.473	0.011	0.007	3.8098e+08	-0.465	-0.73	-0.12	0.04	0.027	0.071	0.08	122.41	48.785	11.473	0.01	0.01	3.8098e+08	0.207	-0.0933	-0.0387
0.9953	0.0026	0.9953	0	48.785	11.473	0.011	0.007	3.8098e+08	-0.465	-0.73	-0.12	0.04	0.027	0.071	0.08	122.41	48.785	11.473	0.01	0.01	3.8098e+08	0.1338	-0.0781	-0.0537
1.0014	0.0058	1.0014	0	48.785	11.473	0.011	0.007	3.8098e+08	-0.535	-0.74	0.165	0.044	0.029	0.077	0.08	122.41	48.785	11.473	0.01	0.01	3.8098e+08	0.1053	-0.0759	-0.039
1.0013	0.0009	1.0013	0	48.785	11.473	0.011	0.007	3.8098e+08	-0.535	-0.74	0.165	0.044	0.029	0.077	0.08	122.41	48.785	11.473	0.01	0.01	3.8098e+08	0.0979	-0.1188	-0.0257
1.0005	0.0035	1.0005	0	48.785	11.473	0.011	0.007	3.8098e+08	-0.535	-0.74	0.165	0.044	0.029	0.077	0.08	122.41	48.785	11.473	0.01	0.01	3.8098e+08	0.0231	-0.1163	-0.0353
1.0007	0.0022	1.0007	0	48.785	11.473	0.011	0.007	3.8098e+08	-0.535	-0.74	0.165	0.044	0.029	0.077	0.08	122.41	48.785	11.473	0.01	0.01	3.8098e+08	-0.0423	-0.0843	-0.0255
0.9997	-0.0021	0.9997	0	48.785	11.473	0.011	0.007	3.8098e+08	-0.535	-0.74	0.165	0.044	0.029	0.077	0.08	122.41	48.785	11.473	0.01	0.01	3.8098e+08	0.0347	-0.0811	-0.0205
1.0002	0.0071	1.0002	0	48.785	11.473	0.011	0.007	3.8098e+08	-0.53	-0.755	0.085	0.046	0.031	0.082	0.08	122.41	48.785	11.473	0.01	0.01	3.8098e+08	-0.1083	-0.1098	-0.0067
1.0072	0.0053	1.0072	0	48.785	11.473	0.011	0.007	3.8098e+08	-0.53	-0.755	0.085	0.046	0.031	0.082	0.08	122.41	48.785	11.473	0.01	0.01	3.8098e+08	-0.0758	-0.102	0.0209
1.0023	0.0087	1.0023	0	48.785	11.473	0.011	0.007	3.8098e+08	-0.53	-0.755	0.085	0.046	0.031	0.082	0.08	122.41	48.785	11.473	0.01	0.01	3.8098e+08	-0.0539	-0.0855	-0.0051
1.002	0.0071	1.002	0	48.785	11.473	0.011	0.007	3.8098e+08	-0.53	-0.755	0.085	0.046	0.031	0.082	0.08	122.41	48.785	11.473	0.01	0.01	3.8098e+08	-0.0439	-0.0244	-0.0093
0.9947	0.003	0.9947	0	48.785	11.473	0.011	0.007	3.8098e+08	-0.53	-0.755	0.085	0.046	0.031	0.082	0.08	122.41	48.785	11.473	0.01	0.01	3.8098e+08	-0.0907	-0.1142	-0.033
0.999	0.0025	0.999	0	48.785	11.473	0.011	0.007	3.8098e+08	-0.43	-0.815	0	0.049	0.033	0.087	0.08	122.4	48.785	11.473	0.01	0.01	3.8098e+08	-0.0554	-0.0206	-0.0197
1.0069	0.0023	1.0069	0	48.785	11.473	0.011	0.007	3.8098e+08	-0.43	-0.815	0	0.049	0.033	0.087	0.08	122.4	48.785	11.473	0.01	0.01	3.8098e+08	-0.0978	-0.0893	-0.0173
1.0049	-0.0017	1.0049	0	48.785	11.473	0.011	0.007	3.8098e+08	-0.43	-0.815	0	0.049	0.033	0.087	0.08	122.4	48.785	11.473	0.01	0.01	3.8098e+08	-0.0606	-0.0486	-0.0009
0.999	0.001	0.999	0	48.785	11.473	0.011	0.007	3.8098e+08	-0.43	-0.815	0	0.049	0.033	0.087	0.08	122.4	48.785	11.473	0.01	0.01	3.8098e+08	0.009	-0.0153	0.0074
0.9992	0.0039	0.9992	0	48.785	11.473	0.011	0.007	3.8098e+08	-0.43	-0.815	0	0.049	0.033	0.087	0.08	122.4	48.785	11.473	0.01	0.01	3.8098e+08	-0.0477	-0.0297	0.001
0.9977	0.001	0.9977	0	48.785	11.473	0.01	0.006	3.8098e+08	-0.47	-0.785	0.035	0.052	0.032	0.091	0.08	122.4	48.785	11.473	0.01	0.01	3.8098e+08	-0.1066	-0.0129	-0.0017
1.004	0.0073	1.004	0	48.785	11.473	0.01	0.006	3.8098e+08	-0.47	-0.785	0.035	0.052	0.032	0.091	0.08	122.4	48.785	11.473	0.01	0.01	3.8098e+08	-0.0146	-0.0289	-0.0123
1.002	0.0009	1.002	0	48.785	11.473	0.01	0.006	3.8098e+08	-0.47	-0.785	0.035	0.052	0.032	0.091	0.08	122.4	48.785	11.473	0.01	0.01	3.8098e+08	-0.0828	-0.0068	-0.0204
0.9913	-0.0027	0.9913	0	48.785	11.473	0.01	0.006	3.8098e+08	-0.47	-0.785	0.035	0.052	0.032	0.091	0.08	122.4	48.785	11.473	0.01	0.01	3.8098e+08	-0.0673	-0.0089	-0.0199
0.9983	-0.0023	0.9983	0	48.785	11.473	0.01	0.006	3.8098e+08	-0.47	-0.785	0.035	0.052	0.032	0.091	0.08	122.4	48.785	11.473	0.01	0.01	3.8098e+08	-0.1087	-0.0265	-0.0069
1.0066	0.0011	1.0066	0	48.785	11.473	0.01	0.006	3.8098e+08	-0.47	-0.785	0.035	0.052	0.032	0.091	0.08	122.4	48.785	11.473	0.01	0.01	3.8098e+08	-0.0987	-0.0207	-0.0056
0.998	-0.0004	0.998	0	48.785	11.473	0.01	0.006	3.8098e+08	-0.555	-0.81	-0.095	0.054	0.034	0.095	0.08	122.4	48.785	11.473	0.01	0.01	3.8098e+08	-0.121	-0.0404	-0.003
0.991	-0.0045	0.991	0	48.785	11.473	0.01	0.006	3.8098e+08	-0.555	-0.81	-0.095	0.054	0.034	0.095	0.08	122.4	48.785	11.473	0.01	0.01	3.8098e+08	-0.1362	-0.0102	-0.0097
0.9927	0.0009	0.9927	0	48.785	11.473	0.01	0.006	3.8098e+08	-0.555	-0.81	-0.095	0.054	0.034	0.095	0.08	122.4	48.785	11.473	0.01	0.01	3.8098e+08	-0.1386	-0.1164	-0.0146
0.9973	-0.0008	0.9973	0	48.785	11.473	0.01	0.006	3.8098e+08	-0.555	-0.81	-0.095	0.054	0.034	0.095	0.08	122.4	48.785	11.473	0.01	0.01	3.8098e+08	-0.0785	-0.0282	-0.002
0.9998	-0.0016	0.9998	0	48.785	11.473	0.01	0.006	3.8098e+08	-0.5	-0.85	-0.05	0.056	0.035	0.099	0.08	122.4	48.785	11.473	0.01	0.01	3.8098e+08	0.0467	-0.0643	-0.0035
0.9954	0.0021	0.9954	0	48.785	11.473	0.01	0.006	3.8098e+08	-0.5	-0.85	-0.05	0.056	0.035	0.099	0.08	122.4	48.785	11.473	0.01	0.01	3.8098e+08	-0.0104	-0.0553	-0.029
0.9949	-0.0017	0.9949	0	48.785	11.473	0.01	0.006	3.8098e+08	-0.5	-0.85	-0.05	0.056	0.035	0.099	0.08	122.4	48.785	11.473	0.01	0.01	3.8098e+08	0.0701	-0.0037	-0.0281
1.0017	-0.0039	1.0017	0	48.785	11.473	0.01	0.006	3.8098e+08	-0.5	-0.85	-0.05	0.056	0.035	0.099	0.08	122.4	48.785	11.473	0.01	0.01	3.8098e+08	-0.0257	-0.094	-0.0301
1.0027	-0.0038	1.0027	0	48.785	11.473	0.01	0.006	3.8098e+08	-0.5	-0.85	-0.05	0.056	0.035	0.099	0.08	122.4	48.785	11.473	0.01	0.01	3.8098e+08	0.0903	-0.0217	-0.0197
0.9938	-0.0004	0.9938	0	48.785	11.473	0.01	0.006	3.8098e+08	-0.535	-0.86	-0.045	0.058	0.037	0.102	0.08	122.4	48.785	11.473	0.01	0.01	3.8098e+08	0.1189	-0.0887	-0.0075
0.9996	0.0045	0.9996	238.24	48.785	11.473	0.01	0.006	3.8098e+08	-0.535	-0.86	-0.045	0.058	0.037	0.102	0.08	122.4	48.785	11.473	0.01	0.01	3.8098e+08	0.0878	0.0056	-0.0141
1.0046	-0.0014	1.0046	238.24	48.785	11.473	0.01	0.006	3.8098e+08	-0.535	-0.86	-0.045	0.058	0.037	0.102	0.08	122.4	48.785	11.473	0.01	0.01	3.8098e+08	0.0775	-0.1032	-0.0207
0.9997	0.0028	0.9997	238.24	48.785	11.473	0.01	0.006	3.8098e+08	-0.535	-0.86	-0.045	0.058	0.037	0.102	0.08	122.4	48.785	11.473	0.01	0.01	3.8098e+08	0.1163	-0.0421	-0.0226
1.0013	0.002	1.0013	238.24	48.785	11.473	0.01	0.006	3.8098e+08	-0.535	-0.86	-0.045	0.058	0.037	0.102	0.08	122.4	48.785	11.473	0.01	0.01	3.8098e+08	0.0577	-0.0061	-0.0306
1.0014	-0.0017	1.0014	234.96	48.785	11.473	0.01	0.006	3.8098e+08	-0.59	-0.84	0.025	0.06	0.038	0.106	0.08	122.4	48.785	11.473	0.01	0.01	3.8098e+08	0.0923	-0.0646	-0.0233
0.9992	-0.0001	0.9992	234.96	48.785	11.473	0.01	0.006	3.8098e+08	-0.59	-0.84	0.025	0.06	0.038	0.106	0.08	122.4	48.785	11.473	0.01	0.01	3.8098e+08	0.0685	-0.0518	-0.0187
1.0041	0.0024	1.0041	234.96	48.785	11.473	0.01	0.006	3.8098e+08	-0.59	-0.84	0.025	0.06	0.038	0.106	0.08	122.4	48.785	11.473	0.01	0.01	3.8098e+08	0.0173	-0.0622	-0.0262
0.9997	0.0003	0.9997	234.96	48.785	11.473	0.01	0.006	3.8098e+08	-0.59	-0.84	0.025	0.06	0.038	0.106	0.08	122.4	48.785	11.473	0.01	0.01	3.8098e+08	0.09	-0.0129	-0.0045
0.9936	-0.0011	0.9936	234.96	48.785	11.473	0.01	0.006	3.8098e+08	-0.59	-0.84	0.025	0.06	0.038	0.106	0.08	122.4	48.785	11.473	0.01	0.01	3.8098e+08	0.0832	-0.0721	-0.0263
0.9977	0.0059	0.9977	238.8	48.785	11.473	0.01	0.006	3.8098e+08	-0.535	-0.88	0.13	0.063	0.04	0.111	0.08	122.4	48.785	11.473	0.01	0.01	3.8098e+08	-0.0049	-0.0375	-0.0412
1.0041	0.0042	1.0041	238.8	48.785	11.473	0.01	0.006	3.8098e+08	-0.535	-0.88	0.13	0.063	0.04	0.111	0.08	122.4	48.785	11.473	0.01	0.01	3.8098e+08	0.0726	-0.0415	-0.0256
1.0014	0.005	1.0014	238.8	48.785	11.473	0.01	0.006	3.8098e+08	-0.535	-0.88	0.13	0.063	0.04	0.111	0.08	122.4	48.785	11.473	0.01	0.01	3.8098e+08	0.1452	-0.0961	-0.0031
0.9925	0.0027	0.9925	238.8	48.785	11.473	0.01	0.006	3.8098e+08	-0.535	-0.88	0.13	0.063	0.04	0.111	0.08	122.4	48.785	11.473	0.01	0.01	3.8098e+08	0.0892	-0.0435	-0.0161
0.9947	0.0021	0.9947	238.8	48.785	11.473	0.01	0.006	3.8098e+08	-0.535	-0.88	0.13	0.063	0.04	0.111	0.08	122.4	48.785	11.473	0.01	0.01	3.8098e+08	0.0565	-0.0566	-0.0301
1.0046	0.0008	1.0046	240.43	48.785	11.473	0.01	0.007	3.8098e+08	-0.475	-0.84	-0.015	0.065	0.041	0.114	0.08	122.4	48.785	11.473	0.01	0.01	3.8098e+08	0.0179	-0.1087	-0.0312
1.0077	0.0059	1.0077	240.43	48.785	11.473	0.01	0.007	3.8098e+08	-0.475	-0.84	-0.015	0.065	0.041	0.114	0.08	122.4	48.785	11.473	0.01	0.01	3.8098e+08	0.0015	-0.1132	-0.0138
0.9958	-0.0028	0.9958	240.43	48.785	11.473	0.01	0.007	3.8098e+08	-0.475	-0.84	-0.015	0.065	0.041	0.114	0.08	122.4	48.785	11.473	0.01	0.01	3.8098e+08	-0.0421	-0.0933	0.0118
0.9952	-0.0008	0.9952	240.43	48.785	11.473	0.01	0.007	3.8098e+08	-0.475	-0.84	-0.015	0.065	0.041	0.114	0.08	122.4	48.785	11.473	0.01	0.01	3.8098e+08	0.0102	-0.0687	0.0169
1.0065	0.0058	1.0065	240.43	48.785	11.473	0.01	0.007	3.8098e+08	-0.475	-0.84	-0.015	0.065	0.041	0.114	0.08	122.4	48.785	11.473	0.01	0.01	3.8098e+08	-0.0281	-0.1615	0.0117
1.0024	0.0079	1.0024	233.96	48.785	11.473	0.01	0.007	3.8098e+08	-0.62	-0.85	0.05	0.067	0.043	0.118	0.08	122.4	48.785	11.473	0.01	0.01	3.8098e+08	0.0337	-0.0675	0.0243
0.9968	0.0057	0.9968	233.96	48.785	11.473	0.01	0.007	3.8098e+08	-0.62	-0.85	0.05	0.067	0.043	0.118	0.08	122.4	48.785	11.473	0.01	0.01	3.8098e+08	0.001	-0.0955	0.0043
0.9996	0.0001	0.9996	233.96	48.785	11.473	0.01	0.007	3.8098e+08	-0.62	-0.85	0.05	0.067	0.043	0.118	0.08	122.4	48.785	11.473	0.01	0.01	3.8098e+08	-0.0773	-0.0824	-0.0225
0.9978	-0.0018	0.9978	233.96	48.785	11.473	0.01	0.007	3.8098e+08	-0.62	-0.85	0.05	0.067	0.043	0.118	0.08	122.4	48.785	11.473	0.01	0.01	3.8098e+08	0.0946	-0.0939	-0.0156
1.0019	0.004	1.0019	233.96	48.785	11.473	0.01	0.007	3.8098e+08	-0.62	-0.85	0.05	0.067	0.043	0.118	0.08	122.4	48.785	11.473	0.01	0.01	3.8098e+08	-0.0183	-0.1167	-0.008
1.0094	0.005	1.0094	235.94	48.785	11.473	0.01	0.007	3.8098e+08	-0.615	-0.905	0.005	0.069	0.044	0.121	0.08	122.4	48.785	11.473	0.01	0.01	3.8098e+08	-0.0917	-0.107	0.0129
0.9991	-0.0009	0.9991	235.94	48.785	11.473	0.01	0.007	3.8098e+08	-0.615	-0.905	0.005	0.069	0.044	0.121	0.08	122.4	48.785	11.473	0.01	0.01	3.8098e+08	-0.0599	-0.107	0.0152
0.9981	0.0017	0.9981	235.94	48.785	11.473	0.01	0.007	3.8098e+08	-0.615	-0.905	0.005	0.069	0.044	0.121	0.08	122.4	48.785	11.473	0.01	0.01	3.8098e+08	-0.0008	-0.0048	0.0044
1.0063	0.0067	1.0063	235.94	48.785	11.473	0.01	0.007	3.8098e+08	-0.615	-0.905	0.005	0.069	0.044	0.121	0.08	122.4	48.785	11.473	0.01	0.01	3.8098e+08	-0.1071	-0.123	-0.008
1.0066	0.0059	1.0066	235.94	48.785	11.473	0.01	0.007	3.8098e+08	-0.615	-0.905	0.005	0.069	0.044	0.121	0.08	122.4	48.785	11.473	0.01	0.01	3.8098e+08	-0.0675	-0.0341	0.0085
0.9939	0.0047	0.9939	235.94	48.785	11.473	0.01	0.007	3.8098e+08	-0.615	-0.905	0.005	0.069	0.044	0.121	0.08	122.4	48.785	11.473	0.01	0.01	3.8098e+08	-0.0453	-0.0078	0.0025
0.9982	0.0029	0.9982	240.69	48.785	11.473	0.011	0.007	3.8098e+08	-0.51	-0.905	-0.01	0.071	0.045	0.124	0.08	122.4	48.785	11.473	0.01	0.01	3.8098e+08	-0.144	-0.0411	-0.022
1.0045	0.0006	1.0045	240.69	48.785	11.473	0.011	0.007	3.8098e+08	-0.51	-0.905	-0.01	0.071	0.045	0.124	0.08	122.39	48.785	11.473	0.01	0.01	3.8098e+08	-0.0431	-0.0345	-0.0227
1.0034	0.0071	1.0034	240.69	48.785	11.473	0.011	0.007	3.8098e+08	-0.51	-0.905	-0.01	0.071	0.045	0.124	0.08	122.39	48.785	11.473	0.01	0.01	3.8098e+08	-0.0318	-0.0594	-0.0273
0.996	0.0008	0.996	240.69	48.785	11.473	0.011	0.007	3.8098e+08	-0.51	-0.905	-0.01	0.071	0.045	0.124	0.08	122.39	48.785	11.473	0.01	0.01	3.8098e+08	-0.1143	0.0477	-0.0415
0.9975	-0.0027	0.9975	235.8	48.785	11.473	0.011	0.007	3.8098e+08	-0.64	-0.94	-0.035	0.073	0.046	0.127	0.08	122.39	48.785	11.473	0.01	0.01	3.8098e+08	-0.149	-0.0267	-0.0157
1.0036	0.0028	1.0036	235.8	48.785	11.473	0.011	0.007	3.8098e+08	-0.64	-0.94	-0.035	0.073	0.046	0.127	0.08	122.39	48.785	11.473	0.01	0.01	3.8098e+08	0.0189	0.0658	-0.0317
1.0013	0.0089	1.0013	235.8	48.785	11.473	0.011	0.007	3.8098e+08	-0.64	-0.94	-0.035	0.073	0.046	0.127	0.08	122.39	48.785	11.473	0.01	0.01	3.8098e+08	-0.0364	-0.0012	-0.0447
0.9923	0.0041	0.9923	235.8	48.785	11.473	0.011	0.007	3.8098e+08	-0.64	-0.94	-0.035	0.073	0.046	0.127	0.08	122.39	48.785	11.473	0.01	0.01	3.8098e+08	-0.1813	0.0224	-0.047
0.9955	-0.0028	0.9955	235.8	48.785	11.473	0.011	0.007	3.8098e+08	-0.64	-0.94	-0.035	0.073	0.046	0.127	0.08	122.39	48.785	11.473	0.01	0.01	3.8098e+08	-0.0966	0.0917	-0.0599
0.9964	-0.0025	0.9964	235.8	48.785	11.473	0.011	0.007	3.8098e+08	-0.64	-0.94	-0.035	0.073	0.046	0.127	0.08	122.39	48.785	11.473	0.01	0.01	3.8098e+08	-0.0768	0.0026	-0.0629
1.0018	0.0007	1.0018	238.37	48.785	11.473	0.011	0.007	3.8098e+08	-0.565	-0.92	0.005	0.074	0.047	0.13	0.08	122.39	48.785	11.473	0.01	0.01	3.8098e+08	-0.125	0.0573	-0.0428
1.0056	0	1.0056	238.37	48.785	11.473	0.011	0.007	3.8098e+08	-0.565	-0.92	0.005	0.074	0.047	0.13	0.08	122.39	48.785	11.473	0.01	0.01	3.8098e+08	-0.203	0.018	-0.0239
0.9941	-0.0065	0.9941	238.37	48.785	11.473	0.011	0.007	3.8098e+08	-0.565	-0.92	0.005	0.074	0.047	0.13	0.08	122.39	48.785	11.473	0.01	0.01	3.8098e+08	-0.0566	0.1055	-0.007
0.9883	0.001	0.9883	238.37	48.785	11.473	0.011	0.007	3.8098e+08	-0.565	-0.92	0.005	0.074	0.047	0.13	0.08	122.39	48.785	11.473	0.01	0.01	3.8098e+08	-0.1436	0	-0.0326
1.0034	0.0028	1.0034	238.37	48.785	11.473	0.011	0.007	3.8098e+08	-0.565	-0.92	0.005	0.074	0.047	0.13	0.08	122.39	48.785	11.473	0.01	0.01	3.8098e+08	-0.1702	0.0878	-0.0455
1.0079	0.0033	1.0079	239.08	48.785	11.473	0.011	0.007	3.8098e+08	-0.56	-0.935	-0.03	0.029	0.018	0.05	0.08	122.39	48.785	11.473	0.01	0.01	3.8098e+08	0.0126	0.0749	-0.0119
0.9874	0.0012	0.9874	239.08	48.785	11.473	0.011	0.007	3.8098e+08	-0.56	-0.935	-0.03	0.029	0.018	0.05	0.08	122.39	48.785	11.473	0.01	0.01	3.8098e+08	-0.0439	-0.0223	-0.0019
0.9888	-0.001	0.9888	239.08	48.785	11.473	0.011	0.007	3.8098e+08	-0.56	-0.935	-0.03	0.029	0.018	0.05	0.08	122.39	48.785	11.473	0.01	0.01	3.8098e+08	-0.1286	0.0979	-0.0307
1.0044	-0.0013	1.0044	239.08	48.785	11.473	0.011	0.007	3.8098e+08	-0.56	-0.935	-0.03	0.029	0.018	0.05	0.08	122.39	48.785	11.473	0.01	0.01	3.8098e+08	-0.0228	0.0276	-0.0398
1.0068	0.0009	1.0068	236.29	48.785	11.473	0.011	0.007	3.8098e+08	-0.61	-0.915	-0.03	0.033	0.021	0.058	0.08	122.39	48.785	11.473	0.01	0.01	3.8098e+08	0.0259	0.0611	-0.0264
0.9971	0.0009	0.9971	236.29	48.785	11.473	0.011	0.007	3.8098e+08	-0.61	-0.915	-0.03	0.033	0.021	0.058	0.08	122.39	48.785	11.473	0.01	0.01	3.8098e+08	-0.1248	0.0109	-0.0104
0.9937	-0.0045	0.9937	236.29	48.785	11.473	0.011	0.007	3.8098e+08	-0.61	-0.915	-0.03	0.033	0.021	0.058	0.08	122.39	48.785	11.473	0.01	0.01	3.8098e+08	-0.1053	0.096	-0.0056
1.0052	-0.0007	1.0052	236.29	48.785	11.473	0.011	0.007	3.8098e+08	-0.61	-0.915	-0.03	0.033	0.021	0.058	0.08	122.39	48.785	11.473	0.01	0.01	3.8098e+08	0.0124	0.0548	-0.0127
1.0044	0.0055	1.0044	236.29	48.785	11.473	0.011	0.007	3.8098e+08	-0.61	-0.915	-0.03	0.033	0.021	0.058	0.08	122.39	48.785	11.473	0.01	0.01	3.8098e+08	-0.0612	0.0122	-0.0279
0.9988	0.0054	0.9988	233.31	48.785	11.473	0.011	0.007	3.8098e+08	-0.685	-0.92	0.015	0.037	0.024	0.064	0.08	122.39	48.785	11.473	0.01	0.01	3.8098e+08	-0.005	0.1359	-0.0255
0.9957	0.0008	0.9957	233.31	48.785	11.473	0.011	0.007	3.8098e+08	-0.685	-0.92	0.015	0.037	0.024	0.064	0.08	122.39	48.785	11.473	0.01	0.01	3.8098e+08	-0.0673	0.0401	-0.0291
0.9943	0.0006	0.9943	233.31	48.785	11.473	0.011	0.007	3.8098e+08	-0.685	-0.92	0.015	0.037	0.024	0.064	0.08	122.39	48.785	11.473	0.01	0.01	3.8098e+08	0.0047	0.0522	-0.0386
0.9977	0.0012	0.9977	233.31	48.785	11.473	0.011	0.007	3.8098e+08	-0.685	-0.92	0.015	0.037	0.024	0.064	0.08	122.39	48.785	11.473	0.01	0.01	3.8098e+08	-0.0001	0.0199	-0.0598
1.004	0	1.004	233.31	48.785	11.473	0.011	0.007	3.8098e+08	-0.685	-0.92	0.015	0.037	0.024	0.064	0.08	122.39	48.785	11.473	0.01	0.01	3.8098e+08	0.0317	0.1035	-0.0441
0.9961	-0.0032	0.9961	241.14	48.785	11.473	0.011	0.007	3.8098e+08	-0.525	-0.955	0.08	0.04	0.026	0.07	0.08	122.38	48.785	11.473	0.01	0.01	3.8098e+08	0.0259	0.0027	-0.0527
0.992	-0.0003	0.992	241.14	48.785	11.473	0.011	0.007	3.8098e+08	-0.525	-0.955	0.08	0.04	0.026	0.07	0.08	122.38	48.785	11.473	0.01	0.01	3.8098e+08	0.0396	0.0551	-0.0591
1.0015	-0.0008	1.0015	241.14	48.785	11.473	0.011	0.007	3.8098e+08	-0.525	-0.955	0.08	0.04	0.026	0.07	0.08	122.38	48.785	11.473	0.01	0.01	3.8098e+08	0.0044	0.0707	-0.0533
0.9997	-0.0008	0.9997	241.14	48.785	11.473	0.011	0.007	3.8098e+08	-0.525	-0.955	0.08	0.04	0.026	0.07	0.08	122.38	48.785	11.473	0.01	0.01	3.8098e+08	0.0441	-0.0382	-0.0535
0.9933	0.0001	0.9933	241.14	48.785	11.473	0.011	0.007	3.8098e+08	-0.525	-0.955	0.08	0.04	0.026	0.07	0.08	122.38	48.785	11.473	0.01	0.01	3.8098e+08	0.1291	0.0764	-0.0366
1.0004	0.005	1.0004	243.23	48.785	11.473	0.011	0.007	3.8098e+08	-0.49	-0.97	0.025	0.043	0.028	0.076	0.08	122.38	48.785	11.473	0.01	0.01	3.8098e+08	0.0593	0.0497	-0.0405
0.9984	-0.0078	0.9984	243.23	48.785	11.473	0.011	0.007	3.8098e+08	-0.49	-0.97	0.025	0.043	0.028	0.076	0.08	122.38	48.785	11.473	0.01	0.01	3.8098e+08	0.0898	0.0162	-0.0454
0.9998	0.0047	0.9998	243.23	48.785	11.473	0.011	0.007	3.8098e+08	-0.49	-0.97	0.025	0.043	0.028	0.076	0.08	122.38	48.785	11.473	0.01	0.01	3.8098e+08	-0.0109	-0.0131	-0.0446
1.0091	0.0017	1.0091	243.23	48.785	11.473	0.011	0.007	3.8098e+08	-0.49	-0.97	0.025	0.043	0.028	0.076	0.08	122.38	48.785	11.473	0.01	0.01	3.8098e+08	-0.1205	0.0263	-0.0412
1.0063	-0.0046	1.0063	243.23	48.785	11.473	0.011	0.007	3.8098e+08	-0.49	-0.97	0.025	0.043	0.028	0.076	0.08	122.38	48.785	11.473	0.01	0.01	3.8098e+08	0.0185	0.028	-0.028
1.0011	0.0025	1.0011	243.23	48.785	11.473	0.011	0.007	3.8098e+08	-0.49	-0.97	0.025	0.043	0.028	0.076	0.08	122.38	48.785	11.473	0.01	0.01	3.8098e+08	-0.0252	-0.0048	-0.0219
1.0048	0.0118	1.0048	235.93	48.785	11.473	0.011	0.007	3.8098e+08	-0.67	-0.995	-0.04	0.047	0.03	0.081	0.08	122.38	48.785	11.473	0.01	0.01	3.8098e+08	-0.1732	0.0809	-0.0515
1.0119	0	1.0119	235.93	48.785	11.473	0.011	0.007	3.8098e+08	-0.67	-0.995	-0.04	0.047	0.03	0.081	0.08	122.38	48.785	11.473	0.01	0.01	3.8098e+08	-0.0498	0.0615	-0.0348
1.0048	0.0044	1.0048	235.93	48.785	11.473	0.011	0.007	3.8098e+08	-0.67	-0.995	-0.04	0.047	0.03	0.081	0.08	122.37	48.785	11.473	0.01	0.01	3.8098e+08	0.0585	0.01	-0.0341
0.9992	0.0097	0.9992	235.93	48.785	11.473	0.011	0.007	3.8098e+08	-0.67	-0.995	-0.04	0.047	0.03	0.081	0.08	122.37	48.785	11.473	0.01	0.01	3.8098e+08	-0.076	0.069	-0.0456
1.0065	-0.0029	1.0065	235.93	48.785	11.473	0.011	0.007	3.8098e+08	-0.67	-0.995	-0.04	0.047	0.03	0.081	0.08	122.37	48.785	11.473	0.01	0.01	3.8098e+08	-0.1338	0.1119	-0.0544
1.0116	-0.0011	1.0116	237.53	48.785	11.473	0.011	0.007	3.8098e+08	-0.63	-0.99	-0.105	0.049	0.032	0.086	0.08	122.37	48.785	11.473	0.01	0.01	3.8098e+08	0.0482	0.0173	-0.0343
1.0044	0.0049	1.0044	237.53	48.785	11.473	0.011	0.007	3.8098e+08	-0.63	-0.99	-0.105	0.049	0.032	0.086	0.08	122.37	48.785	11.473	0.01	0.01	3.8098e+08	0.0925	0.0925	-0.0398
1.0015	0.004	1.0015	237.53	48.785	11.473	0.011	0.007	3.8098e+08	-0.63	-0.99	-0.105	0.049	0.032	0.086	0.08	122.37	48.785	11.473	0.01	0.01	3.8098e+08	-0.0623	0.1004	-0.0379
1.0164	-0.0043	1.0164	237.53	48.785	11.473	0.011	0.007	3.8098e+08	-0.63	-0.99	-0.105	0.049	0.032	0.086	0.08	122.37	48.785	11.473	0.01	0.01	3.8098e+08	-0.0908	0.0693	-0.042
1.0079	0.0034	1.0079	239.39	48.785	11.473	0.01	0.006	3.8098e+08	-0.59	-0.995	0.115	0.052	0.032	0.09	0.08	122.37	48.785	11.473	0.01	0.01	3.8098e+08	0.0483	0.0439	-0.0383
0.9937	0.0011	0.9937	239.39	48.785	11.473	0.01	0.006	3.8098e+08	-0.59	-0.995	0.115	0.052	0.032	0.09	0.08	122.37	48.785	11.473	0.01	0.01	3.8098e+08	0.0475	0.1296	-0.0239
1.0057	-0.0056	1.0057	239.39	48.785	11.473	0.01	0.006	3.8098e+08	-0.59	-0.995	0.115	0.052	0.032	0.09	0.08	122.37	48.785	11.473	0.01	0.01	3.8098e+08	-0.0307	0.126	-0.0365
1.0075	0.0003	1.0075	239.39	48.785	11.473	0.01	0.006	3.8098e+08	-0.59	-0.995	0.115	0.052	0.032	0.09	0.08	122.37	48.785	11.473	0.01	0.01	3.8098e+08	0.0573	0.0085	-0.0022
0.9958	0.0026	0.9958	239.39	48.785	11.473	0.01	0.006	3.8098e+08	-0.59	-0.995	0.115	0.052	0.032	0.09	0.08	122.37	48.785	11.473	0.01	0.01	3.8098e+08	0.0747	0.1266	0.0009
0.9975	-0.0062	0.9975	235.97	48.785	11.473	0.01	0.006	3.8098e+08	-0.675	-0.995	0	0.055	0.033	0.094	0.08	122.37	48.785	11.473	0.01	0.01	3.8098e+08	-0.1973	0.0803	-0.0081
0.9985	-0.0046	0.9985	235.97	48.785	11.473	0.01	0.006	3.8098e+08	-0.675	-0.995	0	0.055	0.033	0.094	0.08	122.37	48.785	11.473	0.01	0.01	3.8098e+08	-0.0723	0.0255	0.0379
0.9887	-0.0019	0.9887	235.97	48.785	11.473	0.01	0.006	3.8098e+08	-0.675	-0.995	0	0.055	0.033	0.094	0.08	122.37	48.785	11.473	0.01	0.01	3.8098e+08	0.0351	0.049	0.0321
0.9964	0.0008	0.9964	235.97	48.785	11.473	0.01	0.006	3.8098e+08	-0.675	-0.995	0	0.055	0.033	0.094	0.08	122.37	48.785	11.473	0.01	0.01	3.8098e+08	-0.132	0.132	0.0304
1.0083	-0.0049	1.0083	235.97	48.785	11.473	0.01	0.006	3.8098e+08	-0.675	-0.995	0	0.055	0.033	0.094	0.08	122.37	48.785	11.473	0.01	0.01	3.8098e+08	-0.0536	0.0231	0.0495
0.9865	0.0011	0.9865	238.55	48.785	11.473	0.01	0.006	3.8098e+08	-0.605	-0.985	-0.04	0.057	0.035	0.098	0.08	122.37	48.785	11.473	0.01	0.01	3.8098e+08	0.2351	0.0167	0.0408
0.9797	0.0003	0.9797	238.55	48.785	11.473	0.01	0.006	3.8098e+08	-0.605	-0.985	-0.04	0.057	0.035	0.098	0.08	122.37	48.785	11.473	0.01	0.01	3.8098e+08	-0.0593	0.0813	0.0217
1.0035	-0.0036	1.0035	238.55	48.785	11.473	0.01	0.006	3.8098e+08	-0.605	-0.985	-0.04	0.057	0.035	0.098	0.08	122.37	48.785	11.473	0.01	0.01	3.8098e+08	-0.1337	0.058	0.0384
1.0067	-0.0057	1.0067	238.55	48.785	11.473	0.01	0.006	3.8098e+08	-0.605	-0.985	-0.04	0.057	0.035	0.098	0.08	122.37	48.785	11.473	0.01	0.01	3.8098e+08	0.2748	-0.0376	0.0544
0.9845	0.0079	0.9845	238.55	48.785	11.473	0.01	0.006	3.8098e+08	-0.605	-0.985	-0.04	0.057	0.035	0.098	0.08	122.37	48.785	11.473	0.01	0.01	3.8098e+08	0.1058	0.04	0.0494
0.9992	-0.0037	0.9992	239.44	48.785	11.473	0.01	0.006	3.8098e+08	-0.615	-1.045	0.015	0.059	0.036	0.102	0.08	122.37	48.785	11.473	0.01	0.01	3.8098e+08	-0.2766	0.0791	0.0403
1.0119	0.0007	1.0119	239.44	48.785	11.473	0.01	0.006	3.8098e+08	-0.615	-1.045	0.015	0.059	0.036	0.102	0.08	122.37	48.785	11.473	0.01	0.01	3.8098e+08	0.1288	-0.0005	0.0325
0.9975	0.0077	0.9975	239.44	48.785	11.473	0.01	0.006	3.8098e+08	-0.615	-1.045	0.015	0.059	0.036	0.102	0.08	122.37	48.785	11.473	0.01	0.01	3.8098e+08	0.1854	0.0345	0.0215
0.9812	0.0069	0.9812	239.44	48.785	11.473	0.01	0.006	3.8098e+08	-0.615	-1.045	0.015	0.059	0.036	0.102	0.08	122.37	48.785	11.473	0.01	0.01	3.8098e+08	-0.2347	0.1122	0.0239
0.9989	-0.0014	0.9989	239.44	48.785	11.473	0.01	0.006	3.8098e+08	-0.615	-1.045	0.015	0.059	0.036	0.102	0.08	122.37	48.785	11.473	0.01	0.01	3.8098e+08	0.0137	0.0137	-0.0047
1.0022	0.0103	1.0022	239.44	48.785	11.473	0.01	0.006	3.8098e+08	-0.615	-1.045	0.015	0.059	0.036	0.102	0.08	122.37	48.785	11.473	0.01	0.01	3.8098e+08	0.2178	0.0352	-0.024
0.9844	0.0065	0.9844	239.77	48.785	11.473	0.01	0.006	3.8098e+08	-0.58	-0.995	-0.05	0.061	0.038	0.105	0.08	122.37	48.785	11.473	0.01	0.01	3.8098e+08	-0.0665	0.0398	-0.0288
1.0039	-0.0089	1.0039	239.77	48.785	11.473	0.01	0.006	3.8098e+08	-0.58	-0.995	-0.05	0.061	0.038	0.105	0.08	122.37	48.785	11.473	0.01	0.01	3.8098e+08	0.0537	0.0566	-0.0541
1.0095	0.0015	1.0095	239.77	48.785	11.473	0.01	0.006	3.8098e+08	-0.58	-0.995	-0.05	0.061	0.038	0.105	0.08	122.37	48.785	11.473	0.01	0.01	3.8098e+08	0.2253	-0.0497	-0.0306
0.9983	0.0074	0.9983	239.77	48.785	11.473	0.01	0.006	3.8098e+08	-0.58	-0.995	-0.05	0.061	0.038	0.105	0.08	122.37	48.785	11.473	0.01	0.01	3.8098e+08	0.0061	0.0873	-0.0337
1.0094	-0.0065	1.0094	236.79	48.785	11.473	0.01	0.006	3.8098e+08	-0.675	-1.035	0.04	0.063	0.039	0.109	0.08	122.37	48.785	11.473	0.01	0.01	3.8098e+08	-0.1134	0.0622	-0.0317
1.0081	0.0003	1.0081	236.79	48.785	11.473	0.01	0.006	3.8098e+08	-0.675	-1.035	0.04	0.063	0.039	0.109	0.08	122.37	48.785	11.473	0.01	0.01	3.8098e+08	0.2914	0.0033	-0.0167
0.9932	0.0068	0.9932	236.79	48.785	11.473	0.01	0.006	3.8098e+08	-0.675	-1.035	0.04	0.063	0.039	0.109	0.08	122.37	48.785	11.473	0.01	0.01	3.8098e+08	0.132	0.0795	-0.0176
0.9997	0.0012	0.9997	236.79	48.785	11.473	0.01	0.006	3.8098e+08	-0.675	-1.035	0.04	0.063	0.039	0.109	0.08	122.37	48.785	11.473	0.01	0.01	3.8098e+08	-0.2532	0.0796	-0.0486
1.0145	-0.0065	1.0145	236.79	48.785	11.473	0.01	0.006	3.8098e+08	-0.675	-1.035	0.04	0.063	0.039	0.109	0.08	122.37	48.785	11.473	0.01	0.01	3.8098e+08	0.192	0.0671	-0.0006
0.9955	-0.0023	0.9955	236.69	48.785	11.473	0.01	0.006	3.8098e+08	-0.67	-1.015	-0.01	0.065	0.04	0.112	0.08	122.37	48.785	11.473	0.01	0.01	3.8098e+08	0.2628	0.0429	-0.0024
0.9983	0.0049	0.9983	236.69	48.785	11.473	0.01	0.006	3.8098e+08	-0.67	-1.015	-0.01	0.065	0.04	0.112	0.08	122.37	48.785	11.473	0.01	0.01	3.8098e+08	-0.1488	0.1246	-0.0185
1.0174	-0.0073	1.0174	236.69	48.785	11.473	0.01	0.006	3.8098e+08	-0.67	-1.015	-0.01	0.065	0.04	0.112	0.08	122.37	48.785	11.473	0.01	0.01	3.8098e+08	0.0486	0.0506	0.0274
0.9914	-0.0016	0.9914	236.69	48.785	11.473	0.01	0.006	3.8098e+08	-0.67	-1.015	-0.01	0.065	0.04	0.112	0.08	122.37	48.785	11.473	0.01	0.01	3.8098e+08	0.2465	0.0362	0.03
0.9882	0.0046	0.9882	236.69	48.785	11.473	0.01	0.006	3.8098e+08	-0.67	-1.015	-0.01	0.065	0.04	0.112	0.08	122.37	48.785	11.473	0.01	0.01	3.8098e+08	-0.0291	0.1424	0.0021
1.0142	-0.0018	1.0142	239.22	48.785	11.473	0.01	0.007	3.8098e+08	-0.615	-1.035	-0.025	0.066	0.042	0.115	0.08	122.37	48.785	11.473	0.01	0.01	3.8098e+08	0.052	0.1146	0.0333
1.0066	0.0003	1.0066	239.22	48.785	11.473	0.01	0.007	3.8098e+08	-0.615	-1.035	-0.025	0.066	0.042	0.115	0.08	122.37	48.785	11.473	0.01	0.01	3.8098e+08	0.4152	0.0573	0.0217
0.9889	0.0089	0.9889	239.22	48.785	11.473	0.01	0.007	3.8098e+08	-0.615	-1.035	-0.025	0.066	0.042	0.115	0.08	122.37	48.785	11.473	0.01	0.01	3.8098e+08	0.1231	0.1136	-0.0005
1.0039	-0.0036	1.0039	239.22	48.785	11.473	0.01	0.007	3.8098e+08	-0.615	-1.035	-0.025	0.066	0.042	0.115	0.08	122.37	48.785	11.473	0.01	0.01	3.8098e+08	-0.0849	0.1961	0.0155
1.0057	-0.0007	1.0057	239.22	48.785	11.473	0.01	0.007	3.8098e+08	-0.615	-1.035	-0.025	0.066	0.042	0.115	0.08	122.37	48.785	11.473	0.01	0.01	3.8098e+08	0.3847	0.0874	0.0109
0.9828	0.0067	0.9828	237.79	48.785	11.473	0.01	0.007	3.8098e+08	-0.675	-1.07	0.015	0.068	0.043	0.119	0.08	122.37	48.785	11.473	0.01	0.01	3.8098e+08	0.2449	0.0821	0.0124
0.9843	0.0037	0.9843	237.79	48.785	11.473	0.01	0.007	3.8098e+08	-0.675	-1.07	0.015	0.068	0.043	0.119	0.08	122.37	48.785	11.473	0.01	0.01	3.8098e+08	-0.149	0.2066	0.0187
1.0086	0.0022	1.0086	237.79	48.785	11.473	0.01	0.007	3.8098e+08	-0.675	-1.07	0.015	0.068	0.043	0.119	0.08	122.37	48.785	11.473	0.01	0.01	3.8098e+08	0.2063	0.1027	0.0208
0.9983	0.0087	0.9983	237.79	48.785	11.473	0.01	0.007	3.8098e+08	-0.675	-1.07	0.015	0.068	0.043	0.119	0.08	122.37	48.785	11.473	0.01	0.01	3.8098e+08	0.3121	0.0728	0.0012
0.9787	0.0049	0.9787	237.79	48.785	11.473	0.01	0.007	3.8098e+08	-0.675	-1.07	0.015	0.068	0.043	0.119	0.08	122.37	48.785	11.473	0.01	0.01	3.8098e+08	-0.1205	0.067	-0.0431
1.0009	0.0016	1.0009	237.51	48.785	11.473	0.011	0.007	3.8098e+08	-0.655	-1.025	-0.085	0.07	0.044	0.122	0.08	122.37	48.785	11.473	0.01	0.01	3.8098e+08	0.0937	0.1329	-0.0473
1.0042	0.0104	1.0042	237.51	48.785	11.473	0.011	0.007	3.8098e+08	-0.655	-1.025	-0.085	0.07	0.044	0.122	0.08	122.37	48.785	11.473	0.01	0.01	3.8098e+08	0.1769	-0.0001	-0.0512
0.9848	0.0056	0.9848	237.51	48.785	11.473	0.011	0.007	3.8098e+08	-0.655	-1.025	-0.085	0.07	0.044	0.122	0.08	122.37	48.785	11.473	0.01	0.01	3.8098e+08	-0.0633	0.0835	-0.0473
0.9969	-0.0056	0.9969	237.51	48.785	11.473	0.011	0.007	3.8098e+08	-0.655	-1.025	-0.085	0.07	0.044	0.122	0.08	122.37	48.785	11.473	0.01	0.01	3.8098e+08	-0.0281	0.103	-0.036
0.9913	0.0027	0.9913	237.51	48.785	11.473	0.011	0.007	3.8098e+08	-0.655	-1.025	-0.085	0.07	0.044	0.122	0.08	122.37	48.785	11.473	0.01	0.01	3.8098e+08	0.1017	-0.0311	-0.041
0.9882	0.007	0.9882	237.66	48.785	11.473	0.011	0.007	3.8098e+08	-0.67	-1.055	0	0.072	0.046	0.125	0.08	122.37	48.785	11.473	0.01	0.01	3.8098e+08	-0.0846	0.0399	-0.0604
1.0107	0.0022	1.0107	237.66	48.785	11.473	0.011	0.007	3.8098e+08	-0.67	-1.055	0	0.072	0.046	0.125	0.08	122.37	48.785	11.473	0.01	0.01	3.8098e+08	-0.0879	0.0517	-0.0578
1.0027	-0.0015	1.0027	237.66	48.785	11.473	0.011	0.007	3.8098e+08	-0.67	-1.055	0	0.072	0.046	0.125	0.08	122.37	48.785	11.473	0.01	0.01	3.8098e+08	0.2309	-0.0333	-0.0348
0.9823	0.0077	0.9823	237.66	48.785	11.473	0.011	0.007	3.8098e+08	-0.67	-1.055	0	0.072	0.046	0.125	0.08	122.37	48.785	11.473	0.01	0.01	3.8098e+08	0.0801	0.007	-0.0482
1.0058	-0.0048	1.0058	237.66	48.785	11.473	0.011	0.007	3.8098e+08	-0.67	-1.055	0	0.072	0.046	0.125	0.08	122.36	48.785	11.473	0.01	0.01	3.8098e+08	-0.0775	0.1131	-0.0622
1.0227	-0.0067	1.0227	237.32	48.785	11.473	0.011	0.007	3.8098e+08	-0.67	-1.045	-0.01	0.073	0.047	0.128	0.08	122.36	48.785	11.473	0.01	0.01	3.8098e+08	0.345	-0.0039	-0.0283
0.9987	0.0036	0.9987	237.32	48.785	11.473	0.011	0.007	3.8098e+08	-0.67	-1.045	-0.01	0.073	0.047	0.128	0.08	122.36	48.785	11.473	0.01	0.01	3.8098e+08	0.3263	-0.0105	-0.0356
0.9928	-0.0044	0.9928	237.32	48.785	11.473	0.011	0.007	3.8098e+08	-0.67	-1.045	-0.01	0.073	0.047	0.128	0.08	122.36	48.785	11.473	0.01	0.01	3.8098e+08	-0.0861	0.0886	-0.0288
1.0129	-0.0095	1.0129	237.32	48.785	11.473	0.011	0.007	3.8098e+08	-0.67	-1.045	-0.01	0.073	0.047	0.128	0.08	122.36	48.785	11.473	0.01	0.01	3.8098e+08	0.1498	0.0104	-0.0038
1.0044	-0.0022	1.0044	237.32	48.785	11.473	0.011	0.007	3.8098e+08	-0.67	-1.045	-0.01	0.073	0.047	0.128	0.08	122.36	48.785	11.473	0.01	0.01	3.8098e+08	0.279	0.0039	-0.0021
0.9916	0.0027	0.9916	237.32	48.785	11.473	0.011	0.007	3.8098e+08	-0.67	-1.045	-0.01	0.073	0.047	0.128	0.08	122.36	48.785	11.473	0.01	0.01	3.8098e+08	-0.0734	0.0422	0.0148
1.0133	-0.0021	1.0133	234.93	48.785	11.473	0.011	0.007	3.8098e+08	-0.75	-1.07	0.03	0.075	0.048	0.131	0.08	122.36	48.785	11.473	0.01	0.01	3.8098e+08	0.1142	0.1014	0.0135
1.0007	0.0003	1.0007	234.93	48.785	11.473	0.011	0.007	3.8098e+08	-0.75	-1.07	0.03	0.075	0.048	0.131	0.08	122.36	48.785	11.473	0.01	0.01	3.8098e+08	0.2337	-0.0517	0.0342
0.9897	0.0062	0.9897	234.93	48.785	11.473	0.011	0.007	3.8098e+08	-0.75	-1.07	0.03	0.075	0.048	0.131	0.08	122.36	48.785	11.473	0.01	0.01	3.8098e+08	-0.0001	0.0895	0.0028
1.014	0.0044	1.014	234.93	48.785	11.473	0.011	0.007	3.8098e+08	-0.75	-1.07	0.03	0.075	0.048	0.131	0.08	122.37	48.785	11.473	0.01	0.01	3.8098e+08	0.0305	0.1189	0.0184
1.0081	-0.0012	1.0081	239.27	48.785	11.473	0.011	0.007	3.8098e+08	-0.665	-1.115	0.01	0.03	0.019	0.052	0.08	122.36	48.785	11.473	0.01	0.01	3.8098e+08	0.37	-0.0068	0.0266
0.9769	0.0057	0.9769	239.27	48.785	11.473	0.011	0.007	3.8098e+08	-0.665	-1.115	0.01	0.03	0.019	0.052	0.08	122.36	48.785	11.473	0.01	0.01	3.8098e+08	0.0388	-0.0067	-0.0121
0.9939	0.0067	0.9939	239.27	48.785	11.473	0.011	0.007	3.8098e+08	-0.665	-1.115	0.01	0.03	0.019	0.052	0.08	122.36	48.785	11.473	0.01	0.01	3.8098e+08	-0.1589	0.1066	-0.0217
1.0155	0.0047	1.0155	239.27	48.785	11.473	0.011	0.007	3.8098e+08	-0.665	-1.115	0.01	0.03	0.019	0.052	0.08	122.36	48.785	11.473	0.01	0.01	3.8098e+08	0.1619	-0.0021	-0.0303
0.9877	0.0057	0.9877	239.27	48.785	11.473	0.011	0.007	3.8098e+08	-0.665	-1.115	0.01	0.03	0.019	0.052	0.08	122.36	48.785	11.473	0.01	0.01	3.8098e+08	0.1856	-0.0693	-0.0248
0.9785	0.008	0.9785	238.1	48.785	11.473	0.011	0.007	3.8098e+08	-0.65	-1.05	-0.03	0.035	0.022	0.06	0.08	122.36	48.785	11.473	0.01	0.01	3.8098e+08	-0.1138	0.1037	-0.0495
1.0081	0.005	1.0081	238.1	48.785	11.473	0.011	0.007	3.8098e+08	-0.65	-1.05	-0.03	0.035	0.022	0.06	0.08	122.36	48.785	11.473	0.01	0.01	3.8098e+08	-0.0658	0.0235	-0.0659
1.0029	0.0023	1.0029	238.1	48.785	11.473	0.011	0.007	3.8098e+08	-0.65	-1.05	-0.03	0.035	0.022	0.06	0.08	122.36	48.785	11.473	0.01	0.01	3.8098e+08	0.3472	-0.0097	-0.0497
0.9792	0.0063	0.9792	238.1	48.785	11.473	0.011	0.007	3.8098e+08	-0.65	-1.05	-0.03	0.035	0.022	0.06	0.08	122.36	48.785	11.473	0.01	0.01	3.8098e+08	0.0024	0.0132	-0.0586
0.9956	0.0015	0.9956	238.1	48.785	11.473	0.011	0.007	3.8098e+08	-0.65	-1.05	-0.03	0.035	0.022	0.06	0.08	122.36	48.785	11.473	0.01	0.01	3.8098e+08	-0.1188	0.0723	-0.0688
1.0075	-0.0063	1.0075	236.56	48.785	11.473	0.011	0.007	3.8098e+08	-0.74	-1.12	0.065	0.038	0.024	0.066	0.08	122.36	48.785	11.473	0.01	0.01	3.8098e+08	0.2154	-0.0525	-0.05
0.9951	0.0047	0.9951	236.56	48.785	11.473	0.011	0.007	3.8098e+08	-0.74	-1.12	0.065	0.038	0.024	0.066	0.08	122.36	48.785	11.473	0.01	0.01	3.8098e+08	0.2222	0.0464	-0.0384
0.9992	0.0004	0.9992	236.56	48.785	11.473	0.011	0.007	3.8098e+08	-0.74	-1.12	0.065	0.038	0.024	0.066	0.08	122.36	48.785	11.473	0.01	0.01	3.8098e+08	0.0453	0.0431	-0.0306
1.0019	0.003	1.0019	236.56	48.785	11.473	0.011	0.007	3.8098e+08	-0.74	-1.12	0.065	0.038	0.024	0.066	0.08	122.36	48.785	11.473	0.01	0.01	3.8098e+08	0.2432	-0.0497	-0.048
0.9999	0.0046	0.9999	236.56	48.785	11.473	0.011	0.007	3.8098e+08	-0.74	-1.12	0.065	0.038	0.024	0.066	0.08	122.36	48.785	11.473	0.01	0.01	3.8098e+08	0.1831	-0.0012	-0.0459
0.997	-0.0036	0.997	236.56	48.785	11.473	0.011	0.007	3.8098e+08	-0.74	-1.12	0.065	0.038	0.024	0.066	0.08	122.36	48.785	11.473	0.01	0.01	3.8098e+08	0.0106	0.0441	-0.0514
1.009	-0.0062	1.009	238.24	48.785	11.473	0.011	0.007	3.8098e+08	-0.695	-1.12	-0.03	0.041	0.027	0.071	0.08	122.35	48.785	11.473	0.01	0.01	3.8098e+08	0.2553	-0.0122	-0.0433
1.0072	0.0038	1.0072	238.24	48.785	11.473	0.011	0.007	3.8098e+08	-0.695	-1.12	-0.03	0.041	0.027	0.071	0.08	122.35	48.785	11.473	0.01	0.01	3.8098e+08	0.2258	-0.0459	-0.0292
0.9946	-0.0038	0.9946	238.24	48.785	11.473	0.011	0.007	3.8098e+08	-0.695	-1.12	-0.03	0.041	0.027	0.071	0.08	122.35	48.785	11.473	0.01	0.01	3.8098e+08	-0.1024	-0.013	-0.0031
1.0103	-0.0032	1.0103	238.24	48.785	11.473	0.011	0.007	3.8098e+08	-0.695	-1.12	-0.03	0.041	0.027	0.071	0.08	122.35	48.785	11.473	0.01	0.01	3.8098e+08	0.0355	0.0587	-0.0169
1.0105	0.0017	1.0105	241.05	48.785	11.473	0.011	0.007	3.8098e+08	-0.6	-1.085	0	0.044	0.028	0.077	0.08	122.35	48.785	11.473	0.01	0.01	3.8098e+08	0.1918	-0.0383	0.007
0.9911	0.0049	0.9911	241.05	48.785	11.473	0.011	0.007	3.8098e+08	-0.6	-1.085	0	0.044	0.028	0.077	0.08	122.35	48.785	11.473	0.01	0.01	3.8098e+08	0.0534	-0.0251	-0.0012
0.9972	0.0033	0.9972	241.05	48.785	11.473	0.011	0.007	3.8098e+08	-0.6	-1.085	0	0.044	0.028	0.077	0.08	122.35	48.785	11.473	0.01	0.01	3.8098e+08	-0.0674	0.0359	-0.0012
0.9977	0.0031	0.9977	241.05	48.785	11.473	0.011	0.007	3.8098e+08	-0.6	-1.085	0	0.044	0.028	0.077	0.08	122.35	48.785	11.473	0.01	0.01	3.8098e+08	0.0524	-0.0613	0.0091
0.9955	0.0056	0.9955	241.05	48.785	11.473	0.011	0.007	3.8098e+08	-0.6	-1.085	0	0.044	0.028	0.077	0.08	122.35	48.785	11.473	0.01	0.01	3.8098e+08	0.0363	-0.0717	-0.0133
0.9985	0.0047	0.9985	239.66	48.785	11.473	0.011	0.007	3.8098e+08	-0.68	-1.16	0.06	0.047	0.03	0.081	0.08	122.35	48.785	11.473	0.01	0.01	3.8098e+08	-0.0502	-0.0652	-0.027
0.986	-0.0027	0.986	239.66	48.785	11.473	0.011	0.007	3.8098e+08	-0.68	-1.16	0.06	0.047	0.03	0.081	0.08	122.35	48.785	11.473	0.01	0.01	3.8098e+08	0.0166	-0.0785	-0.0309
1.0001	0.0056	1.0001	239.66	48.785	11.473	0.011	0.007	3.8098e+08	-0.68	-1.16	0.06	0.047	0.03	0.081	0.08	122.35	48.785	11.473	0.01	0.01	3.8098e+08	-0.0256	-0.0147	-0.0201
1.0076	0.009	1.0076	239.66	48.785	11.473	0.011	0.007	3.8098e+08	-0.68	-1.16	0.06	0.047	0.03	0.081	0.08	122.35	48.785	11.473	0.01	0.01	3.8098e+08	0.0171	-0.0512	-0.0061
0.9898	0.0023	0.9898	239.66	48.785	11.473	0.011	0.007	3.8098e+08	-0.68	-1.16	0.06	0.047	0.03	0.081	0.08	122.35	48.785	11.473	0.01	0.01	3.8098e+08	0.2127	-0.0049	-0.0077
0.9921	0.01	0.9921	238.09	48.785	11.473	0.011	0.007	3.8098e+08	-0.705	-1.135	-0.035	0.05	0.032	0.086	0.08	122.35	48.785	11.473	0.01	0.01	3.8098e+08	-0.0477	0.0142	-0.0407
1.0061	0.0057	1.0061	238.09	48.785	11.473	0.011	0.007	3.8098e+08	-0.705	-1.135	-0.035	0.05	0.032	0.086	0.08	122.35	48.785	11.473	0.01	0.01	3.8098e+08	-0.0326	0.0312	-0.0451
1.0019	0.0015	1.0019	238.09	48.785	11.473	0.011	0.007	3.8098e+08	-0.705	-1.135	-0.035	0.05	0.032	0.086	0.08	122.35	48.785	11.473	0.01	0.01	3.8098e+08	0.2444	0.0311	-0.0433
0.9928	0.0037	0.9928	238.09	48.785	11.473	0.011	0.007	3.8098e+08	-0.705	-1.135	-0.035	0.05	0.032	0.086	0.08	122.35	48.785	11.473	0.01	0.01	3.8098e+08	-0.0147	0.0526	-0.0391
0.996	0.0027	0.996	238.09	48.785	11.473	0.011	0.007	3.8098e+08	-0.705	-1.135	-0.035	0.05	0.032	0.086	0.08	122.35	48.785	11.473	0.01	0.01	3.8098e+08	-0.0772	0.0682	-0.0264
1.0073	-0.0019	1.0073	234.8	48.785	11.473	0.01	0.006	3.8098e+08	-0.805	-1.145	-0.025	0.052	0.032	0.09	0.08	122.35	48.785	11.473	0.01	0.01	3.8098e+08	0.0579	0.0618	-0.0368
0.9933	0.0037	0.9933	234.8	48.785	11.473	0.01	0.006	3.8098e+08	-0.805	-1.145	-0.025	0.052	0.032	0.09	0.08	122.35	48.785	11.473	0.01	0.01	3.8098e+08	-0.0339	0.0769	-0.0347
0.9979	0.0018	0.9979	234.8	48.785	11.473	0.01	0.006	3.8098e+08	-0.805	-1.145	-0.025	0.052	0.032	0.09	0.08	122.35	48.785	11.473	0.01	0.01	3.8098e+08	-0.1184	0.0628	-0.027
1.0139	0.0039	1.0139	234.8	48.785	11.473	0.01	0.006	3.8098e+08	-0.805	-1.145	-0.025	0.052	0.032	0.09	0.08	122.35	48.785	11.473	0.01	0.01	3.8098e+08	-0.0961	0.1654	-0.022
1.0003	0.0022	1.0003	234.8	48.785	11.473	0.01	0.006	3.8098e+08	-0.805	-1.145	-0.025	0.052	0.032	0.09	0.08	122.35	48.785	11.473	0.01	0.01	3.8098e+08	0.0884	0.1063	-0.0289
0.9987	0.0048	0.9987	239.64	48.785	11.473	0.01	0.006	3.8098e+08	-0.665	-1.14	0.005	0.054	0.033	0.094	0.08	122.35	48.785	11.473	0.01	0.01	3.8098e+08	-0.0217	0.1861	-0.0384
1.0077	0.0047	1.0077	239.64	48.785	11.473	0.01	0.006	3.8098e+08	-0.665	-1.14	0.005	0.054	0.033	0.094	0.08	122.35	48.785	11.473	0.01	0.01	3.8098e+08	-0.2099	0.1709	-0.0058
0.9948	-0.0093	0.9948	239.64	48.785	11.473	0.01	0.006	3.8098e+08	-0.665	-1.14	0.005	0.054	0.033	0.094	0.08	122.35	48.785	11.473	0.01	0.01	3.8098e+08	0.094	0.1189	-0.0037
0.9932	-0.0002	0.9932	239.64	48.785	11.473	0.01	0.006	3.8098e+08	-0.665	-1.14	0.005	0.054	0.033	0.094	0.08	122.35	48.785	11.473	0.01	0.01	3.8098e+08	-0.0432	0.2439	-0.0043
1.008	0.0015	1.008	239.64	48.785	11.473	0.01	0.006	3.8098e+08	-0.665	-1.14	0.005	0.054	0.033	0.094	0.08	122.35	48.785	11.473	0.01	0.01	3.8098e+08	-0.0892	0.154	-0.0077
1.0073	-0.0054	1.0073	239.64	48.785	11.473	0.01	0.006	3.8098e+08	-0.665	-1.14	0.005	0.054	0.033	0.094	0.08	122.35	48.785	11.473	0.01	0.01	3.8098e+08	0.2547	0.1792	0.0316
0.992	0.0121	0.992	241.1	48.785	11.473	0.01	0.006	3.8098e+08	-0.655	-1.19	0.01	0.056	0.035	0.098	0.08	122.34	48.785	11.473	0.01	0.01	3.8098e+08	-0.0176	0.1576	0.0311
1.0005	-0.0022	1.0005	241.1	48.785	11.473	0.01	0.006	3.8098e+08	-0.655	-1.19	0.01	0.056	0.035	0.098	0.08	122.34	48.785	11.473	0.01	0.01	3.8098e+08	-0.0781	0.1987	0.001
1.008	-0.0038	1.008	241.1	48.785	11.473	0.01	0.006	3.8098e+08	-0.655	-1.19	0.01	0.056	0.035	0.098	0.08	122.34	48.785	11.473	0.01	0.01	3.8098e+08	0.2429	0.1748	0.0046
1.0081	0.007	1.0081	241.1	48.785	11.473	0.01	0.006	3.8098e+08	-0.655	-1.19	0.01	0.056	0.035	0.098	0.08	122.34	48.785	11.473	0.01	0.01	3.8098e+08	0.193	0.2009	-0.0022
1.005	-0.0022	1.005	234.49	48.785	11.473	0.01	0.006	3.8098e+08	-0.79	-1.11	-0.065	0.059	0.036	0.102	0.08	122.35	48.785	11.473	0.01	0.01	3.8098e+08	-0.0097	0.1981	-0.0125
1.0027	-0.007	1.0027	234.49	48.785	11.473	0.01	0.006	3.8098e+08	-0.79	-1.11	-0.065	0.059	0.036	0.102	0.08	122.35	48.785	11.473	0.01	0.01	3.8098e+08	0.2397	0.1831	-0.0044
1.0015	-0.0005	1.0015	234.49	48.785	11.473	0.01	0.006	3.8098e+08	-0.79	-1.11	-0.065	0.059	0.036	0.102	0.08	122.35	48.785	11.473	0.01	0.01	3.8098e+08	0.096	0.1949	0.005
1.0004	0.0004	1.0004	234.49	48.785	11.473	0.01	0.006	3.8098e+08	-0.79	-1.11	-0.065	0.059	0.036	0.102	0.08	122.35	48.785	11.473	0.01	0.01	3.8098e+08	0.0229	0.1954	-0.013
1.0009	-0.001	1.0009	234.49	48.785	11.473	0.01	0.006	3.8098e+08	-0.79	-1.11	-0.065	0.059	0.036	0.102	0.08	122.35	48.785	11.473	0.01	0.01	3.8098e+08	0.2921	0.1722	-0.0021
0.9967	0.0081	0.9967	234.49	48.785	11.473	0.01	0.006	3.8098e+08	-0.79	-1.11	-0.065	0.059	0.036	0.102	0.08	122.35	48.785	11.473	0.01	0.01	3.8098e+08	0.1174	0.1086	0.0034
0.9991	0.0044	0.9991	237.73	48.785	11.473	0.01	0.006	3.8098e+08	-0.755	-1.195	0.005	0.061	0.038	0.105	0.08	122.34	48.785	11.473	0.01	0.01	3.8098e+08	-0.0196	0.1685	0.0046
1.0018	0.002	1.0018	237.73	48.785	11.473	0.01	0.006	3.8098e+08	-0.755	-1.195	0.005	0.061	0.038	0.105	0.08	122.34	48.785	11.473	0.01	0.01	3.8098e+08	0.2173	0.102	-0.0308
0.9935	0.0015	0.9935	237.73	48.785	11.473	0.01	0.006	3.8098e+08	-0.755	-1.195	0.005	0.061	0.038	0.105	0.08	122.34	48.785	11.473	0.01	0.01	3.8098e+08	0.2452	0.1351	-0.0464
0.9985	0.0072	0.9985	237.73	48.785	11.473	0.01	0.006	3.8098e+08	-0.755	-1.195	0.005	0.061	0.038	0.105	0.08	122.34	48.785	11.473	0.01	0.01	3.8098e+08	0.0116	0.1322	-0.0633
1.0067	-0.0013	1.0067	238.92	48.785	11.473	0.01	0.006	3.8098e+08	-0.695	-1.155	0.075	0.063	0.04	0.111	0.08	122.34	48.785	11.473	0.01	0.01	3.8098e+08	0.1772	0.1484	-0.0435
0.9959	-0.0001	0.9959	238.92	48.785	11.473	0.01	0.006	3.8098e+08	-0.695	-1.155	0.075	0.063	0.04	0.111	0.08	122.34	48.785	11.473	0.01	0.01	3.8098e+08	0.3444	0.1062	-0.0477
0.9963	0.0108	0.9963	238.92	48.785	11.473	0.01	0.006	3.8098e+08	-0.695	-1.155	0.075	0.063	0.04	0.111	0.08	122.34	48.785	11.473	0.01	0.01	3.8098e+08	0.119	0.1279	-0.0544
1.0092	0.0113	1.0092	238.92	48.785	11.473	0.01	0.006	3.8098e+08	-0.695	-1.155	0.075	0.063	0.04	0.111	0.08	122.34	48.785	11.473	0.01	0.01	3.8098e+08	0.0511	0.1577	-0.061
0.9968	0.005	0.9968	238.92	48.785	11.473	0.01	0.006	3.8098e+08	-0.695	-1.155	0.075	0.063	0.04	0.111	0.08	122.34	48.785	11.473	0.01	0.01	3.8098e+08	0.2232	0.0629	-0.0654
0.991	0.0111	0.991	238.56	48.785	11.473	0.01	0.007	3.8098e+08	-0.71	-1.165	-0.01	0.065	0.041	0.114	0.08	122.34	48.785	11.473	0.01	0.01	3.8098e+08	0.0931	0.137	-0.0734
1.0044	0.0058	1.0044	238.56	48.785	11.473	0.01	0.007	3.8098e+08	-0.71	-1.165	-0.01	0.065	0.041	0.114	0.08	122.34	48.785	11.473	0.01	0.01	3.8098e+08	-0.0827	0.0679	-0.0908
0.9996	-0.0006	0.9996	238.56	48.785	11.473	0.01	0.007	3.8098e+08	-0.71	-1.165	-0.01	0.065	0.041	0.114	0.08	122.34	48.785	11.473	0.01	0.01	3.8098e+08	0.1433	0.0608	-0.0667
0.9962	0.0053	0.9962	238.56	48.785	11.473	0.01	0.007	3.8098e+08	-0.71	-1.165	-0.01	0.065	0.041	0.114	0.08	122.34	48.785	11.473	0.01	0.01	3.8098e+08	0.0695	0.1112	-0.0687
1.003	0.0107	1.003	238.56	48.785	11.473	0.01	0.007	3.8098e+08	-0.71	-1.165	-0.01	0.065	0.041	0.114	0.08	122.34	48.785	11.473	0.01	0.01	3.8098e+08	-0.1924	0.0948	-0.0478
1.0002	-0.0042	1.0002	238.19	48.785	11.473	0.01	0.007	3.8098e+08	-0.76	-1.225	0.03	0.067	0.043	0.117	0.08	122.34	48.785	11.473	0.01	0.01	3.8098e+08	0.089	0.1162	-0.0413
0.9917	0.0024	0.9917	238.19	48.785	11.473	0.01	0.007	3.8098e+08	-0.76	-1.225	0.03	0.067	0.043	0.117	0.08	122.34	48.785	11.473	0.01	0.01	3.8098e+08	0.1048	0.0659	-0.0302
0.9983	0.0146	0.9983	238.19	48.785	11.473	0.01	0.007	3.8098e+08	-0.76	-1.225	0.03	0.067	0.043	0.117	0.08	122.34	48.785	11.473	0.01	0.01	3.8098e+08	-0.1862	0.1476	-0.0337
1.0054	0.0008	1.0054	238.19	48.785	11.473	0.01	0.007	3.8098e+08	-0.76	-1.225	0.03	0.067	0.043	0.117	0.08	122.33	48.785	11.473	0.01	0.01	3.8098e+08	0.0439	0.0764	-0.021
0.9937	0.0006	0.9937	238.19	48.785	11.473	0.01	0.007	3.8098e+08	-0.76	-1.225	0.03	0.067	0.043	0.117	0.08	122.33	48.785	11.473	0.01	0.01	3.8098e+08	0.0593	0.1254	-0.0112
0.9927	0.0069	0.9927	235.27	48.785	11.473	0.01	0.007	3.8098e+08	-0.83	-1.195	-0.015	0.069	0.044	0.121	0.08	122.33	48.785	11.473	0.01	0.01	3.8098e+08	-0.1322	0.1366	-0.0265
0.9998	-0.0026	0.9998	235.27	48.785	11.473	0.01	0.007	3.8098e+08	-0.83	-1.195	-0.015	0.069	0.044	0.121	0.08	122.33	48.785	11.473	0.01	0.01	3.8098e+08	-0.0894	0.0918	0.0147
0.9894	-0.0038	0.9894	235.27	48.785	11.473	0.01	0.007	3.8098e+08	-0.83	-1.195	-0.015	0.069	0.044	0.121	0.08	122.34	48.785	11.473	0.01	0.01	3.8098e+08	-0.0309	0.1456	0.0335
1.009	0.0066	1.009	235.27	48.785	11.473	0.01	0.007	3.8098e+08	-0.83	-1.195	-0.015	0.069	0.044	0.121	0.08	122.34	48.785	11.473	0.01	0.01	3.8098e+08	-0.1883	0.1672	0.0342
1.0179	0.0075	1.0179	235.27	48.785	11.473	0.01	0.007	3.8098e+08	-0.83	-1.195	-0.015	0.069	0.044	0.121	0.08	122.34	48.785	11.473	0.01	0.01	3.8098e+08	-0.0565	0.2028	0.0544
0.9884	-0.0008	0.9884	238.94	48.785	11.473	0.011	0.007	3.8098e+08	-0.685	-1.14	0.045	0.071	0.045	0.124	0.08	122.34	48.785	11.473	0.01	0.01	3.8098e+08	0.1143	0.1608	0.0392
0.9827	0.0067	0.9827	238.94	48.785	11.473	0.011	0.007	3.8098e+08	-0.685	-1.14	0.045	0.071	0.045	0.124	0.08	122.34	48.785	11.473	0.01	0.01	3.8098e+08	-0.148	0.2799	0.003
1.0138	0.0092	1.0138	238.94	48.785	11.473	0.011	0.007	3.8098e+08	-0.685	-1.14	0.045	0.071	0.045	0.124	0.08	122.34	48.785	11.473	0.01	0.01	3.8098e+08	-0.1878	0.2245	0.0063
1.0141	0.0037	1.0141	238.94	48.785	11.473	0.011	0.007	3.8098e+08	-0.685	-1.14	0.045	0.071	0.045	0.124	0.08	122.34	48.785	11.473	0.01	0.01	3.8098e+08	0.1744	0.2163	0.0048
0.9958	0.0021	0.9958	238.94	48.785	11.473	0.011	0.007	3.8098e+08	-0.685	-1.14	0.045	0.071	0.045	0.124	0.08	122.34	48.785	11.473	0.01	0.01	3.8098e+08	-0.0441	0.2877	-0.0119
1.0024	0.0079	1.0024	236.11	48.785	11.473	0.011	0.007	3.8098e+08	-0.8	-1.195	-0.065	0.072	0.046	0.127	0.08	122.34	48.785	11.473	0.01	0.01	3.8098e+08	-0.3143	0.2724	-0.0391
1.0073	-0.0021	1.0073	236.11	48.785	11.473	0.011	0.007	3.8098e+08	-0.8	-1.195	-0.065	0.072	0.046	0.127	0.08	122.34	48.785	11.473	0.01	0.01	3.8098e+08	-0.0469	0.2139	-0.0221
0.9934	0.003	0.9934	236.11	48.785	11.473	0.011	0.007	3.8098e+08	-0.8	-1.195	-0.065	0.072	0.046	0.127	0.08	122.34	48.785	11.473	0.01	0.01	3.8098e+08	-0.1285	0.2271	-0.048
0.9965	0.0093	0.9965	236.11	48.785	11.473	0.011	0.007	3.8098e+08	-0.8	-1.195	-0.065	0.072	0.046	0.127	0.08	122.33	48.785	11.473	0.01	0.01	3.8098e+08	-0.2375	0.2795	-0.0461
1.0046	0.0052	1.0046	236.11	48.785	11.473	0.011	0.007	3.8098e+08	-0.8	-1.195	-0.065	0.072	0.046	0.127	0.08	122.33	48.785	11.473	0.01	0.01	3.8098e+08	-0.0048	0.2443	-0.066
0.9961	0.005	0.9961	237.44	48.785	11.473	0.011	0.007	3.8098e+08	-0.76	-1.19	-0.01	0.074	0.048	0.13	0.08	122.33	48.785	11.473	0.01	0.01	3.8098e+08	0.0053	0.2148	-0.096
0.9899	0.0038	0.9899	237.44	48.785	11.473	0.011	0.007	3.8098e+08	-0.76	-1.19	-0.01	0.074	0.048	0.13	0.08	122.33	48.785	11.473	0.01	0.01	3.8098e+08	-0.1737	0.2616	-0.1138
1.002	-0.0012	1.002	237.44	48.785	11.473	0.011	0.007	3.8098e+08	-0.76	-1.19	-0.01	0.074	0.048	0.13	0.08	122.33	48.785	11.473	0.01	0.01	3.8098e+08	0.0448	0.2098	-0.1188
0.9885	-0.0013	0.9885	237.44	48.785	11.473	0.011	0.007	3.8098e+08	-0.76	-1.19	-0.01	0.074	0.048	0.13	0.08	122.33	48.785	11.473	0.01	0.01	3.8098e+08	0.0661	0.1425	-0.1286
0.9824	-0.0042	0.9824	237.44	48.785	11.473	0.011	0.007	3.8098e+08	-0.76	-1.19	-0.01	0.074	0.048	0.13	0.08	122.33	48.785	11.473	0.01	0.01	3.8098e+08	-0.0529	0.1769	-0.1072
0.9994	0.0016	0.9994	237.3	48.785	11.473	0.011	0.007	3.8098e+08	-0.78	-1.21	0.03	0.075	0.049	0.132	0.08	122.33	48.785	11.473	0.01	0.01	3.8099e+08	-0.0564	0.1084	-0.0937
0.992	-0.0012	0.992	237.3	48.785	11.473	0.011	0.007	3.8098e+08	-0.78	-1.21	0.03	0.075	0.049	0.132	0.08	122.33	48.785	11.473	0.01	0.01	3.8099e+08	0.1228	0.0793	-0.0894
0.9856	0.0016	0.9856	237.3	48.785	11.473	0.011	0.007	3.8098e+08	-0.78	-1.21	0.03	0.075	0.049	0.132	0.08	122.33	48.785	11.473	0.01	0.01	3.8099e+08	0.0828	0.0869	-0.0854
0.9967	0.0002	0.9967	237.3	48.785	11.473	0.011	0.007	3.8098e+08	-0.78	-1.21	0.03	0.075	0.049	0.132	0.08	122.32	48.785	11.473	0.01	0.01	3.8099e+08	0.0036	0.1394	-0.1036
1.0063	-0.0049	1.0063	237.3	48.785	11.473	0.011	0.007	3.8098e+08	-0.78	-1.21	0.03	0.075	0.049	0.132	0.08	122.32	48.785	11.473	0.01	0.01	3.8099e+08	0.1387	0.061	-0.0988
0.9977	-0.0015	0.9977	241.55	48.785	11.473	0.011	0.007	3.8099e+08	-0.67	-1.235	0.01	0.031	0.02	0.053	0.08	122.32	48.785	11.473	0.01	0.01	3.8099e+08	0.1141	0.0679	-0.0654
0.9968	-0.0026	0.9968	241.55	48.785	11.473	0.011	0.007	3.8099e+08	-0.67	-1.235	0.01	0.031	0.02	0.053	0.08	122.32	48.785	11.473	0.01	0.01	3.8099e+08	0.131	0.1362	-0.0877
1.01	0.0004	1.01	241.55	48.785	11.473	0.011	0.007	3.8099e+08	-0.67	-1.235	0.01	0.031	0.02	0.053	0.08	122.32	48.785	11.473	0.01	0.01	3.8099e+08	0.0139	-0.0079	-0.0648
1.0028	0.0023	1.0028	241.55	48.785	11.473	0.011	0.007	3.8099e+08	-0.67	-1.235	0.01	0.031	0.02	0.053	0.08	122.32	48.785	11.473	0.01	0.01	3.8099e+08	-0.0781	0.0698	-0.0407
0.9987	-0.0015	0.9987	241.55	48.785	11.473	0.011	0.007	3.8099e+08	-0.67	-1.235	0.01	0.031	0.02	0.053	0.08	122.32	48.785	11.473	0.01	0.01	3.8099e+08	-0.0566	0.0053	-0.0571
1.0075	0.0065	1.0075	236.67	48.785	11.473	0.011	0.007	3.8099e+08	-0.8	-1.215	0.005	0.035	0.023	0.061	0.08	122.32	48.785	11.473	0.01	0.01	3.8099e+08	-0.1723	0.0408	-0.0315
1.013	0.004	1.013	236.67	48.785	11.473	0.011	0.007	3.8099e+08	-0.8	-1.215	0.005	0.035	0.023	0.061	0.08	122.32	48.785	11.473	0.01	0.01	3.8099e+08	-0.1764	0.0058	-0.0472
1.006	0.0087	1.006	236.67	48.785	11.473	0.011	0.007	3.8099e+08	-0.8	-1.215	0.005	0.035	0.023	0.061	0.08	122.32	48.785	11.473	0.01	0.01	3.8099e+08	0.008	0.0612	-0.0285
0.9981	0.0044	0.9981	236.67	48.785	11.473	0.011	0.007	3.8099e+08	-0.8	-1.215	0.005	0.035	0.023	0.061	0.08	122.31	48.785	11.473	0.01	0.01	3.8099e+08	-0.0798	0.1138	-0.0286
1.0084	0.0029	1.0084	236.67	48.785	11.473	0.011	0.007	3.8099e+08	-0.8	-1.215	0.005	0.035	0.023	0.061	0.08	122.31	48.785	11.473	0.01	0.01	3.8099e+08	-0.104	0.0083	-0.0376
1.0177	0.0066	1.0177	238.37	48.785	11.473	0.011	0.007	3.8099e+08	-0.755	-1.22	-0.005	0.038	0.025	0.067	0.08	122.31	48.785	11.473	0.01	0.01	3.8099e+08	0.0721	0.1137	-0.0231
0.9937	0.0009	0.9937	238.37	48.785	11.473	0.011	0.007	3.8099e+08	-0.755	-1.22	-0.005	0.038	0.025	0.067	0.08	122.31	48.785	11.473	0.01	0.01	3.8099e+08	0.1023	0.0316	-0.0117
0.9984	0.0033	0.9984	238.37	48.785	11.473	0.011	0.007	3.8099e+08	-0.755	-1.22	-0.005	0.038	0.025	0.067	0.08	122.31	48.785	11.473	0.01	0.01	3.8099e+08	-0.1215	0.0944	-0.0303
1.0182	0.0092	1.0182	238.37	48.785	11.473	0.011	0.007	3.8099e+08	-0.755	-1.22	-0.005	0.038	0.025	0.067	0.08	122.31	48.785	11.473	0.01	0.01	3.8099e+08	-0.1387	0.0406	-0.0133
1.0005	-0.0014	1.0005	238.37	48.785	11.473	0.011	0.007	3.8099e+08	-0.755	-1.22	-0.005	0.038	0.025	0.067	0.08	122.31	48.785	11.473	0.01	0.01	3.8099e+08	0.0884	-0.0184	-0.0039
0.9844	0.0092	0.9844	238.99	48.785	11.473	0.011	0.007	3.8099e+08	-0.725	-1.21	-0.05	0.041	0.027	0.072	0.08	122.31	48.785	11.473	0.01	0.01	3.8099e+08	-0.0598	0.0956	-0.0218
1.0091	0.0036	1.0091	238.99	48.785	11.473	0.011	0.007	3.8099e+08	-0.725	-1.21	-0.05	0.041	0.027	0.072	0.08	122.31	48.785	11.473	0.01	0.01	3.8099e+08	-0.2759	0.0143	-0.026
1.0103	-0.0044	1.0103	238.99	48.785	11.473	0.011	0.007	3.8099e+08	-0.725	-1.21	-0.05	0.041	0.027	0.072	0.08	122.31	48.785	11.473	0.01	0.01	3.8099e+08	0.0474	0.0739	0.0177
0.9886	0.0009	0.9886	238.99	48.785	11.473	0.011	0.007	3.8099e+08	-0.725	-1.21	-0.05	0.041	0.027	0.072	0.08	122.31	48.785	11.473	0.01	0.01	3.8099e+08	0.1821	-0.0016	0.0151
0.9884	0.0014	0.9884	238.99	48.785	11.473	0.011	0.007	3.8099e+08	-0.725	-1.21	-0.05	0.041	0.027	0.072	0.08	122.31	48.785	11.473	0.01	0.01	3.8099e+08	-0.3006	0.0314	0.0227
1.0133	0.0009	1.0133	235.72	48.785	11.473	0.011	0.007	3.8099e+08	-0.835	-1.225	-0.04	0.044	0.029	0.077	0.08	122.31	48.785	11.473	0.01	0.01	3.8099e+08	-0.2467	0.0845	0.0078
0.9982	0.0001	0.9982	235.72	48.785	11.473	0.011	0.007	3.8099e+08	-0.835	-1.225	-0.04	0.044	0.029	0.077	0.08	122.31	48.785	11.473	0.01	0.01	3.8099e+08	0.1522	0.0363	0.0021
0.9819	0.005	0.9819	235.72	48.785	11.473	0.011	0.007	3.8099e+08	-0.835	-1.225	-0.04	0.044	0.029	0.077	0.08	122.31	48.785	11.473	0.01	0.01	3.8099e+08	-0.1895	-0.018	0.0061
0.9965	0.007	0.9965	235.72	48.785	11.473	0.011	0.007	3.8099e+08	-0.835	-1.225	-0.04	0.044	0.029	0.077	0.08	122.31	48.785	11.473	0.01	0.01	3.8099e+08	-0.303	0.0537	-0.0037
0.9999	0.0025	0.9999	235.72	48.785	11.473	0.011	0.007	3.8099e+08	-0.835	-1.225	-0.04	0.044	0.029	0.077	0.08	122.31	48.785	11.473	0.01	0.01	3.8099e+08	-0.007	-0.0172	-0.0058
0.9861	0.0007	0.9861	235.72	48.785	11.473	0.011	0.007	3.8099e+08	-0.835	-1.225	-0.04	0.044	0.029	0.077	0.08	122.31	48.785	11.473	0.01	0.01	3.8099e+08	-0.1324	-0.0291	-0.0266
0.9946	0.0043	0.9946	236.92	48.785	11.473	0.011	0.007	3.8099e+08	-0.795	-1.22	-0.005	0.047	0.031	0.082	0.08	122.31	48.785	11.473	0.01	0.01	3.8099e+08	-0.2572	-0.0359	-0.034
1.0016	-0.0007	1.0016	236.92	48.785	11.473	0.011	0.007	3.8099e+08	-0.795	-1.22	-0.005	0.047	0.031	0.082	0.08	122.31	48.785	11.473	0.01	0.01	3.8099e+08	-0.1295	-0.0029	-0.0155
0.9924	-0.0011	0.9924	236.92	48.785	11.473	0.011	0.007	3.8099e+08	-0.795	-1.22	-0.005	0.047	0.031	0.082	0.08	122.31	48.785	11.473	0.01	0.01	3.8099e+08	0.0228	-0.0374	-0.002
0.9959	0.008	0.9959	236.92	48.785	11.473	0.011	0.007	3.8099e+08	-0.795	-1.22	-0.005	0.047	0.031	0.082	0.08	122.31	48.785	11.473	0.01	0.01	3.8099e+08	-0.2082	-0.0503	0.0077
1.0016	0.0003	1.0016	236.27	48.785	11.473	0.011	0.008	3.8099e+08	-0.825	-1.235	0.015	0.049	0.033	0.086	0.08	122.31	48.785	11.473	0.01	0.01	3.8099e+08	-0.2049	-0.0495	-0.0192
0.9945	0.0024	0.9945	236.27	48.785	11.473	0.011	0.008	3.8099e+08	-0.825	-1.235	0.015	0.049	0.033	0.086	0.08	122.31	48.785	11.473	0.01	0.01	3.8099e+08	0.2598	-0.0502	-0.0191
0.9886	0.0108	0.9886	236.27	48.785	11.473	0.011	0.008	3.8099e+08	-0.825	-1.235	0.015	0.049	0.033	0.086	0.08	122.31	48.785	11.473	0.01	0.01	3.8099e+08	-0.0892	-0.0507	-0.0441
1.0022	0.0031	1.0022	236.27	48.785	11.473	0.011	0.008	3.8099e+08	-0.825	-1.235	0.015	0.049	0.033	0.086	0.08	122.31	48.785	11.473	0.01	0.01	3.8099e+08	-0.2426	-0.0745	-0.0781
0.9993	-0.0052	0.9993	236.27	48.785	11.473	0.011	0.008	3.8099e+08	-0.825	-1.235	0.015	0.049	0.033	0.086	0.08	122.31	48.785	11.473	0.01	0.01	3.8099e+08	0.1629	-0.0891	-0.0515
0.9852	-0.0014	0.9852	236.27	48.785	11.473	0.011	0.008	3.8099e+08	-0.825	-1.235	0.015	0.049	0.033	0.086	0.08	122.31	48.785	11.473	0.01	0.01	3.8099e+08	-0.0209	-0.092	-0.045
0.9979	-0.0053	0.9979	240.14	48.785	11.473	0.01	0.006	3.8099e+08	-0.7	-1.22	0.105	0.052	0.032	0.091	0.08	122.31	48.785	11.473	0.01	0.01	3.8099e+08	-0.2674	-0.1406	-0.0463
1.004	-0.0041	1.004	240.14	48.785	11.473	0.01	0.006	3.8099e+08	-0.7	-1.22	0.105	0.052	0.032	0.091	0.08	122.31	48.785	11.473	0.01	0.01	3.8099e+08	0.1194	-0.0704	0.0084
0.993	0.0034	0.993	240.14	48.785	11.473	0.01	0.006	3.8099e+08	-0.7	-1.22	0.105	0.052	0.032	0.091	0.08	122.31	48.785	11.473	0.01	0.01	3.8099e+08	0.0335	-0.1424	0.0065
0.9994	-0.0008	0.9994	240.14	48.785	11.473	0.01	0.006	3.8099e+08	-0.7	-1.22	0.105	0.052	0.032	0.091	0.08	122.31	48.785	11.473	0.01	0.01	3.8099e+08	-0.2444	-0.1128	0.019
1.0075	-0.0016	1.0075	240.67	48.785	11.473	0.01	0.006	3.8099e+08	-0.695	-1.235	-0.075	0.055	0.034	0.095	0.08	122.31	48.785	11.473	0.01	0.01	3.8099e+08	0.0534	-0.0409	-0.001
1.0073	-0.0009	1.0073	240.67	48.785	11.473	0.01	0.006	3.8099e+08	-0.695	-1.235	-0.075	0.055	0.034	0.095	0.08	122.31	48.785	11.473	0.01	0.01	3.8099e+08	0.094	-0.0311	0.0111
0.9939	0.0037	0.9939	240.67	48.785	11.473	0.01	0.006	3.8099e+08	-0.695	-1.235	-0.075	0.055	0.034	0.095	0.08	122.31	48.785	11.473	0.01	0.01	3.8099e+08	-0.0395	-0.0324	-0.0048
0.9941	0.0004	0.9941	240.67	48.785	11.473	0.01	0.006	3.8099e+08	-0.695	-1.235	-0.075	0.055	0.034	0.095	0.08	122.31	48.785	11.473	0.01	0.01	3.8099e+08	-0.0046	-0.0382	-0.0046
1.006	-0.0034	1.006	240.67	48.785	11.473	0.01	0.006	3.8099e+08	-0.695	-1.235	-0.075	0.055	0.034	0.095	0.08	122.31	48.785	11.473	0.01	0.01	3.8099e+08	0.0879	0.0085	-0.0003
1.0031	0.0051	1.0031	240.67	48.785	11.473	0.01	0.006	3.8099e+08	-0.695	-1.235	-0.075	0.055	0.034	0.095	0.08	122.31	48.785	11.473	0.01	0.01	3.8099e+08	0.1189	-0.0269	0.0176
0.9945	0.0003	0.9945	234.74	48.785	11.473	0.01	0.006	3.8099e+08	-0.905	-1.28	-0.005	0.057	0.036	0.099	0.08	122.31	48.785	11.473	0.01	0.01	3.8099e+08	-0.0096	0.0055	-0.0017
1.0042	0.0024	1.0042	234.74	48.785	11.473	0.01	0.006	3.8099e+08	-0.905	-1.28	-0.005	0.057	0.036	0.099	0.08	122.31	48.785	11.473	0.01	0.01	3.8099e+08	0.107	0.0416	-0.0166
1.0093	0.01	1.0093	234.74	48.785	11.473	0.01	0.006	3.8099e+08	-0.905	-1.28	-0.005	0.057	0.036	0.099	0.08	122.31	48.785	11.473	0.01	0.01	3.8099e+08	0.0515	0.0138	-0.0201
1.002	0.0036	1.002	234.74	48.785	11.473	0.01	0.006	3.8099e+08	-0.905	-1.28	-0.005	0.057	0.036	0.099	0.08	122.31	48.785	11.473	0.01	0.01	3.8099e+08	0.0167	0.0928	-0.0438
0.9999	0.0035	0.9999	237.94	48.785	11.473	0.01	0.006	3.8099e+08	-0.79	-1.265	-0.015	0.059	0.037	0.103	0.08	122.31	48.785	11.473	0.01	0.01	3.8099e+08	0.0888	0.0853	-0.0534
1.0032	0.0044	1.0032	237.94	48.785	11.473	0.01	0.006	3.8099e+08	-0.79	-1.265	-0.015	0.059	0.037	0.103	0.08	122.31	48.785	11.473	0.01	0.01	3.8099e+08	0.0879	0.1512	-0.037
0.9926	-0.0032	0.9926	237.94	48.785	11.473	0.01	0.006	3.8099e+08	-0.79	-1.265	-0.015	0.059	0.037	0.103	0.08	122.31	48.785	11.473	0.01	0.01	3.8099e+08	-0.0331	0.0166	-0.0499
0.9993	-0.001	0.9993	237.94	48.785	11.473	0.01	0.006	3.8099e+08	-0.79	-1.265	-0.015	0.059	0.037	0.103	0.08	122.31	48.785	11.473	0.01	0.01	3.8099e+08	0.1446	0.1315	-0.033
0.9992	0.0035	0.9992	237.94	48.785	11.473	0.01	0.006	3.8099e+08	-0.79	-1.265	-0.015	0.059	0.037	0.103	0.08	122.31	48.785	11.473	0.01	0.01	3.8099e+08	0.1158	0.0847	-0.0239
0.9836	-0.0008	0.9836	237.11	48.785	11.473	0.01	0.006	3.8099e+08	-0.805	-1.245	0.105	0.061	0.038	0.106	0.08	122.31	48.785	11.473	0.01	0.01	3.8099e+08	0.0678	-0.0082	-0.044
0.9935	0.0044	0.9935	237.11	48.785	11.473	0.01	0.006	3.8099e+08	-0.805	-1.245	0.105	0.061	0.038	0.106	0.08	122.3	48.785	11.473	0.01	0.01	3.8099e+08	0.1177	0.0988	-0.0539
1.0004	0.0026	1.0004	237.11	48.785	11.473	0.01	0.006	3.8099e+08	-0.805	-1.245	0.105	0.061	0.038	0.106	0.08	122.3	48.785	11.473	0.01	0.01	3.8099e+08	0.0506	-0.0269	-0.0509
0.9914	-0.0036	0.9914	237.11	48.785	11.473	0.01	0.006	3.8099e+08	-0.805	-1.245	0.105	0.061	0.038	0.106	0.08	122.3	48.785	11.473	0.01	0.01	3.8099e+08	0.2812	0.0593	-0.0454
0.9995	-0.0023	0.9995	237.11	48.785	11.473	0.01	0.006	3.8099e+08	-0.805	-1.245	0.105	0.061	0.038	0.106	0.08	122.3	48.785	11.473	0.01	0.01	3.8099e+08	0.1489	-0.0144	-0.0212
1.0011	0.0063	1.0011	242.57	48.785	11.473	0.01	0.006	3.8099e+08	-0.7	-1.345	-0.035	0.063	0.04	0.11	0.08	122.3	48.785	11.473	0.01	0.01	3.8099e+08	0.0133	0.0041	-0.0436
0.998	-0.0057	0.998	242.57	48.785	11.473	0.01	0.006	3.8099e+08	-0.7	-1.345	-0.035	0.063	0.04	0.11	0.08	122.3	48.785	11.473	0.01	0.01	3.8099e+08	0.2877	-0.0154	-0.0093
0.9889	0.0005	0.9889	242.57	48.785	11.473	0.01	0.006	3.8099e+08	-0.7	-1.345	-0.035	0.063	0.04	0.11	0.08	122.3	48.785	11.473	0.01	0.01	3.8099e+08	0.0644	-0.0591	-0.0313
0.9993	0.0082	0.9993	242.57	48.785	11.473	0.01	0.006	3.8099e+08	-0.7	-1.345	-0.035	0.063	0.04	0.11	0.08	122.3	48.785	11.473	0.01	0.01	3.8099e+08	-0.0649	0.0054	0.0088
1.0044	-0.0002	1.0044	242.57	48.785	11.473	0.01	0.006	3.8099e+08	-0.7	-1.345	-0.035	0.063	0.04	0.11	0.08	122.3	48.785	11.473	0.01	0.01	3.8099e+08	0.0833	-0.0495	0.0236
0.9955	0.0043	0.9955	236.97	48.785	11.473	0.01	0.007	3.8099e+08	-0.83	-1.275	0.08	0.065	0.041	0.113	0.08	122.3	48.785	11.473	0.01	0.01	3.8099e+08	0.0638	-0.0485	0.0054
1.0044	0.0179	1.0044	236.97	48.785	11.473	0.01	0.007	3.8099e+08	-0.83	-1.275	0.08	0.065	0.041	0.113	0.08	122.3	48.785	11.473	0.01	0.01	3.8099e+08	0.0392	0.041	-0.0129
1.0063	0.0068	1.0063	236.97	48.785	11.473	0.01	0.007	3.8099e+08	-0.83	-1.275	0.08	0.065	0.041	0.113	0.08	122.3	48.785	11.473	0.01	0.01	3.8099e+08	0.001	0.0167	-0.0326
0.9993	0.0076	0.9993	236.97	48.785	11.473	0.01	0.007	3.8099e+08	-0.83	-1.275	0.08	0.065	0.041	0.113	0.08	122.3	48.785	11.473	0.01	0.01	3.8099e+08	-0.0952	0.0049	-0.0425
1.007	0.0091	1.007	236.97	48.785	11.473	0.01	0.007	3.8099e+08	-0.83	-1.275	0.08	0.065	0.041	0.113	0.08	122.3	48.785	11.473	0.01	0.01	3.8099e+08	-0.1435	0.0688	-0.0454
1.0037	0.0003	1.0037	235.57	48.785	11.473	0.01	0.007	3.8099e+08	-0.85	-1.24	-0.15	0.067	0.043	0.117	0.08	122.3	48.785	11.473	0.01	0.01	3.8099e+08	0.0167	0.0729	-0.0469
1.0066	0.0035	1.0066	235.57	48.785	11.473	0.01	0.007	3.8099e+08	-0.85	-1.24	-0.15	0.067	0.043	0.117	0.08	122.3	48.785	11.473	0.01	0.01	3.8099e+08	-0.003	0.0628	-0.0473
1.0046	0.006	1.0046	235.57	48.785	11.473	0.01	0.007	3.8099e+08	-0.85	-1.24	-0.15	0.067	0.043	0.117	0.08	122.3	48.785	11.473	0.01	0.01	3.8099e+08	-0.12	0.0741	-0.0308
1.0058	-0.0009	1.0058	235.57	48.785	11.473	0.01	0.007	3.8099e+08	-0.85	-1.24	-0.15	0.067	0.043	0.117	0.08	122.3	48.785	11.473	0.01	0.01	3.8099e+08	0.0229	0.1733	-0.0437
1.0151	0.0009	1.0151	235.57	48.785	11.473	0.01	0.007	3.8099e+08	-0.85	-1.24	-0.15	0.067	0.043	0.117	0.08	122.3	48.785	11.473	0.01	0.01	3.8099e+08	-0.0142	0.1919	-0.0482
1.0025	0.0081	1.0025	236.48	48.785	11.473	0.01	0.007	3.8099e+08	-0.875	-1.32	-0.04	0.069	0.044	0.12	0.08	122.3	48.785	11.473	0.01	0.01	3.8099e+08	0.0343	0.1308	-0.0622
0.9888	-0.0082	0.9888	236.48	48.785	11.473	0.01	0.007	3.8099e+08	-0.875	-1.32	-0.04	0.069	0.044	0.12	0.08	122.3	48.785	11.473	0.01	0.01	3.8099e+08	0.0279	0.1677	-0.0199
0.9843	-0.0062	0.9843	236.48	48.785	11.473	0.01	0.007	3.8099e+08	-0.875	-1.32	-0.04	0.069	0.044	0.12	0.08	122.3	48.785	11.473	0.01	0.01	3.8099e+08	0.0167	0.1463	-0.0226
1.0125	-0.0002	1.0125	236.48	48.785	11.473	0.01	0.007	3.8099e+08	-0.875	-1.32	-0.04	0.069	0.044	0.12	0.08	122.3	48.785	11.473	0.01	0.01	3.8099e+08	0.109	0.1056	-0.0269
1.0001	-0.0041	1.0001	236.48	48.785	11.473	0.01	0.007	3.8099e+08	-0.875	-1.32	-0.04	0.069	0.044	0.12	0.08	122.3	48.785	11.473	0.01	0.01	3.8099e+08	0.1322	0.0638	-0.0102
0.9844	-0.0071	0.9844	240.19	48.785	11.473	0.01	0.007	3.8099e+08	-0.765	-1.335	0.085	0.071	0.045	0.124	0.08	122.3	48.785	11.473	0.01	0.01	3.8099e+08	0.2436	0.0368	-0.0223
0.9955	0.0012	0.9955	240.19	48.785	11.473	0.01	0.007	3.8099e+08	-0.765	-1.335	0.085	0.071	0.045	0.124	0.08	122.3	48.785	11.473	0.01	0.01	3.8099e+08	0.0385	0.0578	-0.0248
0.9948	-0.006	0.9948	240.19	48.785	11.473	0.01	0.007	3.8099e+08	-0.765	-1.335	0.085	0.071	0.045	0.124	0.08	122.3	48.785	11.473	0.01	0.01	3.8099e+08	0.0359	-0.0238	0
0.9834	-0.0044	0.9834	240.19	48.785	11.473	0.01	0.007	3.8099e+08	-0.765	-1.335	0.085	0.071	0.045	0.124	0.08	122.3	48.785	11.473	0.01	0.01	3.8099e+08	0.3037	-0.0606	-0.0027
0.9912	0.0074	0.9912	240.19	48.785	11.473	0.01	0.007	3.8099e+08	-0.765	-1.335	0.085	0.071	0.045	0.124	0.08	122.3	48.785	11.473	0.01	0.01	3.8099e+08	0.1243	-0.0912	-0.006
0.9893	-0.0015	0.9893	236.29	48.785	11.473	0.011	0.007	3.8099e+08	-0.85	-1.275	-0.055	0.072	0.047	0.127	0.08	122.3	48.785	11.473	0.01	0.01	3.8099e+08	-0.0067	-0.2063	-0.0077
0.9875	-0.0066	0.9875	236.29	48.785	11.473	0.011	0.007	3.8099e+08	-0.85	-1.275	-0.055	0.072	0.047	0.127	0.08	122.3	48.785	11.473	0.01	0.01	3.8099e+08	0.3161	-0.1283	-0.0144
1.0034	0.0092	1.0034	236.29	48.785	11.473	0.011	0.007	3.8099e+08	-0.85	-1.275	-0.055	0.072	0.047	0.127	0.08	122.3	48.785	11.473	0.01	0.01	3.8099e+08	0.1817	-0.1826	-0.0344
0.9961	0	0.9961	236.29	48.785	11.473	0.011	0.007	3.8099e+08	-0.85	-1.275	-0.055	0.072	0.047	0.127	0.08	122.3	48.785	11.473	0.01	0.01	3.8099e+08	0.0795	-0.2394	-0.0404
0.9876	-0.007	0.9876	236.29	48.785	11.473	0.011	0.007	3.8099e+08	-0.85	-1.275	-0.055	0.072	0.047	0.127	0.08	122.29	48.785	11.473	0.01	0.01	3.8099e+08	0.3024	-0.1661	-0.0335
1.001	0.0116	1.001	236.45	48.785	11.473	0.011	0.007	3.8099e+08	-0.895	-1.35	-0.085	0.074	0.048	0.129	0.08	122.29	48.785	11.473	0.01	0.01	3.8099e+08	0.0365	-0.233	-0.0358
1.0079	-0.0001	1.0079	236.45	48.785	11.473	0.011	0.007	3.8099e+08	-0.895	-1.35	-0.085	0.074	0.048	0.129	0.08	122.29	48.785	11.473	0.01	0.01	3.8099e+08	0.1405	-0.1926	-0.0481
1.0049	0.0034	1.0049	236.45	48.785	11.473	0.011	0.007	3.8099e+08	-0.895	-1.35	-0.085	0.074	0.048	0.129	0.08	122.29	48.785	11.473	0.01	0.01	3.8099e+08	0.2706	-0.1861	-0.0471
1.0075	0.0083	1.0075	236.45	48.785	11.473	0.011	0.007	3.8099e+08	-0.895	-1.35	-0.085	0.074	0.048	0.129	0.08	122.29	48.785	11.473	0.01	0.01	3.8099e+08	0.0897	-0.1549	-0.0564
1.0119	0.0031	1.0119	236.45	48.785	11.473	0.011	0.007	3.8099e+08	-0.895	-1.35	-0.085	0.074	0.048	0.129	0.08	122.29	48.785	11.473	0.01	0.01	3.8099e+08	0.0772	-0.1292	-0.0543
1.0078	0.0005	1.0078	236.45	48.785	11.473	0.011	0.007	3.8099e+08	-0.895	-1.35	-0.085	0.074	0.048	0.129	0.08	122.29	48.785	11.473	0.01	0.01	3.8099e+08	0.2532	-0.0728	-0.0457
1.0066	0.0027	1.0066	238.14	48.785	11.473	0.011	0.007	3.8099e+08	-0.81	-1.305	0.005	0.075	0.049	0.132	0.08	122.29	48.785	11.473	0.01	0.01	3.8099e+08	0.283	0.0422	-0.0173
1.0087	0.005	1.0087	238.14	48.785	11.473	0.011	0.007	3.8099e+08	-0.81	-1.305	0.005	0.075	0.049	0.132	0.08	122.29	48.785	11.473	0.01	0.01	3.8099e+08	0.1893	-0.0122	-0.0043
1.012	0.0047	1.012	238.14	48.785	11.473	0.011	0.007	3.8099e+08	-0.81	-1.305	0.005	0.075	0.049	0.132	0.08	122.29	48.785	11.473	0.01	0.01	3.8099e+08	0.324	0.0949	-0.0254
1.0066	0.0035	1.0066	238.14	48.785	11.473	0.011	0.007	3.8099e+08	-0.81	-1.305	0.005	0.075	0.049	0.132	0.08	122.29	48.785	11.473	0.01	0.01	3.8099e+08	0.3312	0.0778	-0.0312
1.005	0.0077	1.005	239.84	48.785	11.473	0.011	0.007	3.8099e+08	-0.815	-1.4	0.07	0.031	0.02	0.054	0.08	122.29	48.785	11.473	0.01	0.01	3.8099e+08	0.0198	0.0844	-0.0339
1.0056	0.0028	1.0056	239.84	48.785	11.473	0.011	0.007	3.8099e+08	-0.815	-1.4	0.07	0.031	0.02	0.054	0.08	122.29	48.785	11.473	0.01	0.01	3.8099e+08	0.085	0.137	-0.0182
1.0107	0.0054	1.0107	239.84	48.785	11.473	0.011	0.007	3.8099e+08	-0.815	-1.4	0.07	0.031	0.02	0.054	0.08	122.29	48.785	11.473	0.01	0.01	3.8099e+08	0.2651	0.1741	-0.0214
1.0083	0.0111	1.0083	239.84	48.785	11.473	0.011	0.007	3.8099e+08	-0.815	-1.4	0.07	0.031	0.02	0.054	0.08	122.29	48.785	11.473	0.01	0.01	3.8099e+08	0.062	0.2352	-0.0182
0.995	-0.0013	0.995	239.84	48.785	11.473	0.011	0.007	3.8099e+08	-0.815	-1.4	0.07	0.031	0.02	0.054	0.08	122.29	48.785	11.473	0.01	0.01	3.8099e+08	0.2102	0.21	-0.0215
0.9916	0.0059	0.9916	237.76	48.785	11.473	0.011	0.007	3.8099e+08	-0.825	-1.305	0	0.035	0.023	0.061	0.08	122.29	48.785	11.473	0.01	0.01	3.8099e+08	0.1726	0.2797	-0.0294
1.0078	0.0066	1.0078	237.76	48.785	11.473	0.011	0.007	3.8099e+08	-0.825	-1.305	0	0.035	0.023	0.061	0.08	122.29	48.785	11.473	0.01	0.01	3.8099e+08	-0.006	0.3032	-0.0287
1.0096	-0.0019	1.0096	237.76	48.785	11.473	0.011	0.007	3.8099e+08	-0.825	-1.305	0	0.035	0.023	0.061	0.08	122.29	48.785	11.473	0.01	0.01	3.8099e+08	0.3263	0.222	-0.0032
0.9861	0.0069	0.9861	237.76	48.785	11.473	0.011	0.007	3.8099e+08	-0.825	-1.305	0	0.035	0.023	0.061	0.08	122.29	48.785	11.473	0.01	0.01	3.8099e+08	0.2652	0.2502	0.0223
0.9889	0.0069	0.9889	237.76	48.785	11.473	0.011	0.007	3.8099e+08	-0.825	-1.305	0	0.035	0.023	0.061	0.08	122.29	48.785	11.473	0.01	0.01	3.8099e+08	-0.0594	0.2063	-0.0233
1.0074	0.0007	1.0074	236.11	48.785	11.473	0.011	0.007	3.8099e+08	-0.935	-1.39	-0.05	0.039	0.025	0.068	0.08	122.29	48.785	11.473	0.01	0.01	3.8099e+08	0.0008	0.2268	-0.003
0.9984	0.0093	0.9984	236.11	48.785	11.473	0.011	0.007	3.8099e+08	-0.935	-1.39	-0.05	0.039	0.025	0.068	0.08	122.29	48.785	11.473	0.01	0.01	3.8099e+08	0.1588	0.2097	-0.003
0.9924	0.0027	0.9924	236.11	48.785	11.473	0.011	0.007	3.8099e+08	-0.935	-1.39	-0.05	0.039	0.025	0.068	0.08	122.29	48.785	11.473	0.01	0.01	3.8099e+08	0.1738	0.2543	-0.0055
0.9795	0.0018	0.9795	236.11	48.785	11.473	0.011	0.007	3.8099e+08	-0.935	-1.39	-0.05	0.039	0.025	0.068	0.08	122.29	48.785	11.473	0.01	0.01	3.8099e+08	0.0283	0.1513	-0.0124
0.9887	0.0063	0.9887	236.11	48.785	11.473	0.011	0.007	3.8099e+08	-0.935	-1.39	-0.05	0.039	0.025	0.068	0.08	122.29	48.785	11.473	0.01	0.01	3.8099e+08	-0.1154	0.1294	-0.0139
1.0034	-0.003	1.0034	238.63	48.785	11.473	0.011	0.007	3.8099e+08	-0.85	-1.39	0.015	0.042	0.028	0.073	0.08	122.29	48.785	11.473	0.01	0.01	3.8099e+08	0.1664	0.1195	-0.0016
0.989	0.0062	0.989	238.63	48.785	11.473	0.011	0.007	3.8099e+08	-0.85	-1.39	0.015	0.042	0.028	0.073	0.08	122.29	48.785	11.473	0.01	0.01	3.8099e+08	0.2225	-0.012	-0.001
0.993	0.0136	0.993	238.63	48.785	11.473	0.011	0.007	3.8099e+08	-0.85	-1.39	0.015	0.042	0.028	0.073	0.08	122.29	48.785	11.473	0.01	0.01	3.8099e+08	-0.1283	0.075	-0.0088
1.0029	0.0016	1.0029	238.63	48.785	11.473	0.011	0.007	3.8099e+08	-0.85	-1.39	0.015	0.042	0.028	0.073	0.08	122.29	48.785	11.473	0.01	0.01	3.8099e+08	-0.0575	-0.0128	-0.0457
1.0063	0.005	1.0063	238.63	48.785	11.473	0.011	0.007	3.8099e+08	-0.85	-1.39	0.015	0.042	0.028	0.073	0.08	122.29	48.785	11.473	0.01	0.01	3.8099e+08	0.0385	-0.0045	-0.0202
1	0.0066	1	237.47	48.785	11.473	0.011	0.007	3.8099e+08	-0.895	-1.4	-0.105	0.045	0.03	0.079	0.08	122.29	48.785	11.473	0.01	0.01	3.8099e+08	0.0404	0.0219	-0.0265
1.0064	0.0022	1.0064	237.47	48.785	11.473	0.011	0.007	3.8099e+08	-0.895	-1.4	-0.105	0.045	0.03	0.079	0.08	122.28	48.785	11.473	0.01	0.01	3.8099e+08	0.0533	-0.0064	-0.0553
1.0091	0.0188	1.0091	237.47	48.785	11.473	0.011	0.007	3.8099e+08	-0.895	-1.4	-0.105	0.045	0.03	0.079	0.08	122.28	48.785	11.473	0.01	0.01	3.8099e+08	0.0251	0.018	-0.0496
0.9933	-0.001	0.9933	237.47	48.785	11.473	0.011	0.007	3.8099e+08	-0.895	-1.4	-0.105	0.045	0.03	0.079	0.08	122.28	48.785	11.473	0.01	0.01	3.8099e+08	0.0182	-0.1598	-0.0491
1.0007	0.0024	1.0007	237.47	48.785	11.473	0.011	0.007	3.8099e+08	-0.895	-1.4	-0.105	0.045	0.03	0.079	0.08	122.28	48.785	11.473	0.01	0.01	3.8099e+08	-0.1375	-0.0039	-0.0585
1.0256	0.0067	1.0256	239.47	48.785	11.473	0.011	0.007	3.8099e+08	-0.81	-1.375	0.1	0.048	0.032	0.084	0.08	122.28	48.785	11.473	0.01	0.01	3.8099e+08	-0.1761	-0.0333	-0.0464
1.0032	-0.0057	1.0032	239.47	48.785	11.473	0.011	0.007	3.8099e+08	-0.81	-1.375	0.1	0.048	0.032	0.084	0.08	122.28	48.785	11.473	0.01	0.01	3.8099e+08	0.3502	0.0044	-0.0277
0.9914	0.0105	0.9914	239.47	48.785	11.473	0.011	0.007	3.8099e+08	-0.81	-1.375	0.1	0.048	0.032	0.084	0.08	122.28	48.785	11.473	0.01	0.01	3.8099e+08	-0.0143	0.0551	-0.0694
1.0084	0.0112	1.0084	239.47	48.785	11.473	0.011	0.007	3.8099e+08	-0.81	-1.375	0.1	0.048	0.032	0.084	0.08	122.28	48.785	11.473	0.01	0.01	3.8099e+08	-0.269	0.0295	-0.0515
1.0037	-0.0091	1.0037	239.47	48.785	11.473	0.011	0.007	3.8099e+08	-0.81	-1.375	0.1	0.048	0.032	0.084	0.08	122.28	48.785	11.473	0.01	0.01	3.8099e+08	0.1533	0.0137	-0.0494
0.9928	0.0122	0.9928	239.47	48.785	11.473	0.011	0.007	3.8099e+08	-0.81	-1.375	0.1	0.048	0.032	0.084	0.08	122.28	48.785	11.473	0.01	0.01	3.8099e+08	-0.018	0.0278	-0.0715
0.9994	0.0069	0.9994	239.41	48.785	11.473	0.011	0.008	3.8099e+08	-0.845	-1.435	0.07	0.05	0.033	0.088	0.08	122.28	48.785	11.473	0.01	0.01	3.8099e+08	-0.1784	0.0795	-0.0507
0.9875	-0.0052	0.9875	239.41	48.785	11.473	0.011	0.008	3.8099e+08	-0.845	-1.435	0.07	0.05	0.033	0.088	0.08	122.28	48.785	11.473	0.01	0.01	3.8099e+08	0.1153	-0.0193	-0.0468
0.9814	0.0109	0.9814	239.41	48.785	11.473	0.011	0.008	3.8099e+08	-0.845	-1.435	0.07	0.05	0.033	0.088	0.08	122.28	48.785	11.473	0.01	0.01	3.8099e+08	-0.0209	0.0313	-0.0524
0.9956	0.0076	0.9956	239.41	48.785	11.473	0.011	0.008	3.8099e+08	-0.845	-1.435	0.07	0.05	0.033	0.088	0.08	122.28	48.785	11.473	0.01	0.01	3.8099e+08	-0.1777	0.0905	-0.0436
1.0053	-0.0005	1.0053	233.48	48.785	11.473	0.01	0.006	3.8099e+08	-0.995	-1.345	-0.125	0.053	0.033	0.092	0.08	122.28	48.785	11.473	0.01	0.01	3.8099e+08	-0.0099	0.0068	-0.0571
0.9938	0.0028	0.9938	233.48	48.785	11.473	0.01	0.006	3.8099e+08	-0.995	-1.345	-0.125	0.053	0.033	0.092	0.08	122.28	48.785	11.473	0.01	0.01	3.8099e+08	0.1217	0.0595	-0.0334
0.9695	0.0032	0.9695	233.48	48.785	11.473	0.01	0.006	3.8099e+08	-0.995	-1.345	-0.125	0.053	0.033	0.092	0.08	122.28	48.785	11.473	0.01	0.01	3.8099e+08	-0.0779	-0.0057	-0.0288
0.9974	0.0066	0.9974	233.48	48.785	11.473	0.01	0.006	3.8099e+08	-0.995	-1.345	-0.125	0.053	0.033	0.092	0.08	122.28	48.785	11.473	0.01	0.01	3.8099e+08	-0.314	0.0727	-0.0535
1.0077	0.007	1.0077	233.48	48.785	11.473	0.01	0.006	3.8099e+08	-0.995	-1.345	-0.125	0.053	0.033	0.092	0.08	122.28	48.785	11.473	0.01	0.01	3.8099e+08	0.094	-0.0959	-0.0236
0.9703	0.0042	0.9703	238.53	48.785	11.473	0.01	0.006	3.8099e+08	-0.875	-1.43	-0.03	0.055	0.035	0.096	0.08	122.28	48.785	11.473	0.01	0.01	3.8099e+08	0.077	-0.0564	-0.0377
0.9716	0.0086	0.9716	238.53	48.785	11.473	0.01	0.006	3.8099e+08	-0.875	-1.43	-0.03	0.055	0.035	0.096	0.08	122.27	48.785	11.473	0.01	0.01	3.8099e+08	-0.2398	-0.0403	-0.0839
1.0061	0.0008	1.0061	238.53	48.785	11.473	0.01	0.006	3.8099e+08	-0.875	-1.43	-0.03	0.055	0.035	0.096	0.08	122.27	48.785	11.473	0.01	0.01	3.8099e+08	-0.2217	-0.1633	-0.0633
0.9905	0.0026	0.9905	238.53	48.785	11.473	0.01	0.006	3.8099e+08	-0.875	-1.43	-0.03	0.055	0.035	0.096	0.08	122.27	48.785	11.473	0.01	0.01	3.8099e+08	0.1256	-0.0578	-0.0688
0.9872	-0.0022	0.9872	238.53	48.785	11.473	0.01	0.006	3.8099e+08	-0.875	-1.43	-0.03	0.055	0.035	0.096	0.08	122.27	48.785	11.473	0.01	0.01	3.8099e+08	-0.0161	-0.1902	-0.0823
0.9953	0.0054	0.9953	240	48.785	11.473	0.01	0.006	3.8099e+08	-0.84	-1.455	0.155	0.058	0.036	0.1	0.08	122.27	48.785	11.473	0.01	0.01	3.8099e+08	-0.1627	-0.0952	-0.058
1.0027	-0.0033	1.0027	240	48.785	11.473	0.01	0.006	3.8099e+08	-0.84	-1.455	0.155	0.058	0.036	0.1	0.08	122.27	48.785	11.473	0.01	0.01	3.8099e+08	-0.0125	-0.2186	-0.0646
0.9886	-0.0018	0.9886	240	48.785	11.473	0.01	0.006	3.8099e+08	-0.84	-1.455	0.155	0.058	0.036	0.1	0.08	122.27	48.785	11.473	0.01	0.01	3.8099e+08	0.1092	-0.2191	-0.0445
0.9888	0.0051	0.9888	240	48.785	11.473	0.01	0.006	3.8099e+08	-0.84	-1.455	0.155	0.058	0.036	0.1	0.08	122.27	48.785	11.473	0.01	0.01	3.8099e+08	-0.2166	-0.2475	-0.0551
1.0064	-0.003	1.0064	240	48.785	11.473	0.01	0.006	3.8099e+08	-0.84	-1.455	0.155	0.058	0.036	0.1	0.08	122.27	48.785	11.473	0.01	0.01	3.8099e+08	-0.0917	-0.2626	-0.046
1.003	0.002	1.003	236.71	48.785	11.473	0.01	0.006	3.8099e+08	-0.935	-1.42	-0.01	0.06	0.038	0.104	0.08	122.27	48.785	11.473	0.01	0.01	3.8099e+08	0.0654	-0.2015	-0.0198
0.9921	0.0051	0.9921	236.71	48.785	11.473	0.01	0.006	3.8099e+08	-0.935	-1.42	-0.01	0.06	0.038	0.104	0.08	122.27	48.785	11.473	0.01	0.01	3.8099e+08	-0.2113	-0.2725	-0.0285
1.0113	-0.0074	1.0113	236.71	48.785	11.473	0.01	0.006	3.8099e+08	-0.935	-1.42	-0.01	0.06	0.038	0.104	0.08	122.27	48.785	11.473	0.01	0.01	3.8099e+08	-0.0781	-0.1415	-0.0281
1.0218	0.0052	1.0218	236.71	48.785	11.473	0.01	0.006	3.8099e+08	-0.935	-1.42	-0.01	0.06	0.038	0.104	0.08	122.27	48.785	11.473	0.01	0.01	3.8099e+08	0.1114	-0.2466	-0.0376
1.0009	0.0018	1.0009	236.71	48.785	11.473	0.01	0.006	3.8099e+08	-0.935	-1.42	-0.01	0.06	0.038	0.104	0.08	122.27	48.785	11.473	0.01	0.01	3.8099e+08	-0.1182	-0.2401	-0.0322
1.001	-0.0026	1.001	236.71	48.785	11.473	0.01	0.006	3.8099e+08	-0.935	-1.42	-0.01	0.06	0.038	0.104	0.08	122.27	48.785	11.473	0.01	0.01	3.8099e+08	-0.1744	-0.1485	-0.0084
1.013	0.0037	1.013	238.73	48.785	11.473	0.01	0.006	3.8099e+08	-0.875	-1.44	0.01	0.062	0.039	0.107	0.08	122.27	48.785	11.473	0.01	0.01	3.8099e+08	-0.1109	-0.2437	0.0048
1.0234	0.0036	1.0234	238.73	48.785	11.473	0.01	0.006	3.8099e+08	-0.875	-1.44	0.01	0.062	0.039	0.107	0.08	122.27	48.785	11.473	0.01	0.01	3.8099e+08	-0.0295	-0.073	0.0108
0.9996	0.0035	0.9996	238.73	48.785	11.473	0.01	0.006	3.8099e+08	-0.875	-1.44	0.01	0.062	0.039	0.107	0.08	122.27	48.785	11.473	0.01	0.01	3.8099e+08	0.0764	-0.1961	0.007
1.0038	0.0051	1.0038	238.73	48.785	11.473	0.01	0.006	3.8099e+08	-0.875	-1.44	0.01	0.062	0.039	0.107	0.08	122.27	48.785	11.473	0.01	0.01	3.8099e+08	0.0402	-0.046	-0.0106
1.0173	0.0065	1.0173	237.6	48.785	11.473	0.01	0.006	3.8099e+08	-0.94	-1.48	-0.015	0.064	0.04	0.111	0.08	122.27	48.785	11.473	0.01	0.01	3.8099e+08	-0.1426	-0.1139	-0.0258
1.0112	-0.0051	1.0112	237.6	48.785	11.473	0.01	0.006	3.8099e+08	-0.94	-1.48	-0.015	0.064	0.04	0.111	0.08	122.27	48.785	11.473	0.01	0.01	3.8099e+08	0.2451	-0.1413	-0.0305
1.0041	0.0027	1.0041	237.6	48.785	11.473	0.01	0.006	3.8099e+08	-0.94	-1.48	-0.015	0.064	0.04	0.111	0.08	122.27	48.785	11.473	0.01	0.01	3.8099e+08	0.2949	-0.0063	-0.0196
1.0055	0.0086	1.0055	237.6	48.785	11.473	0.01	0.006	3.8099e+08	-0.94	-1.48	-0.015	0.064	0.04	0.111	0.08	122.26	48.785	11.473	0.01	0.01	3.8099e+08	-0.0423	-0.193	-0.0308
1.0078	-0.0047	1.0078	237.6	48.785	11.473	0.01	0.006	3.8099e+08	-0.94	-1.48	-0.015	0.064	0.04	0.111	0.08	122.26	48.785	11.473	0.01	0.01	3.8099e+08	0.193	-0.0545	-0.02
0.9996	0.0096	0.9996	239.09	48.785	11.473	0.01	0.007	3.8099e+08	-0.87	-1.455	-0.015	0.065	0.042	0.114	0.08	122.26	48.785	11.473	0.01	0.01	3.8099e+08	0.01	-0.2236	-0.0265
1.0013	0.0062	1.0013	239.09	48.785	11.473	0.01	0.007	3.8099e+08	-0.87	-1.455	-0.015	0.065	0.042	0.114	0.08	122.26	48.785	11.473	0.01	0.01	3.8099e+08	-0.019	-0.1352	-0.0439
1.008	-0.0031	1.008	239.09	48.785	11.473	0.01	0.007	3.8099e+08	-0.87	-1.455	-0.015	0.065	0.042	0.114	0.08	122.26	48.785	11.473	0.01	0.01	3.8099e+08	0.0064	-0.1477	-0.0326
0.9959	0.0102	0.9959	239.09	48.785	11.473	0.01	0.007	3.8099e+08	-0.87	-1.455	-0.015	0.065	0.042	0.114	0.08	122.26	48.785	11.473	0.01	0.01	3.8099e+08	0.0697	-0.2853	-0.0232
0.9876	0.0046	0.9876	239.09	48.785	11.473	0.01	0.007	3.8099e+08	-0.87	-1.455	-0.015	0.065	0.042	0.114	0.08	122.26	48.785	11.473	0.01	0.01	3.8099e+08	-0.1712	-0.1781	-0.0217
0.9992	0.0019	0.9992	235.33	48.785	11.473	0.01	0.007	3.8099e+08	-0.98	-1.415	-0.055	0.067	0.043	0.117	0.08	122.26	48.785	11.473	0.01	0.01	3.8099e+08	-0.1964	-0.3242	-0.0481
0.9997	0.0057	0.9997	235.33	48.785	11.473	0.01	0.007	3.8099e+08	-0.98	-1.415	-0.055	0.067	0.043	0.117	0.08	122.26	48.785	11.473	0.01	0.01	3.8099e+08	-0.0625	-0.2637	-0.0162
0.9829	0.0058	0.9829	235.33	48.785	11.473	0.01	0.007	3.8099e+08	-0.98	-1.415	-0.055	0.067	0.043	0.117	0.08	122.26	48.785	11.473	0.01	0.01	3.8099e+08	-0.0615	-0.3799	-0.0211
0.9861	0.003	0.9861	235.33	48.785	11.473	0.01	0.007	3.8099e+08	-0.98	-1.415	-0.055	0.067	0.043	0.117	0.08	122.26	48.785	11.473	0.01	0.01	3.8099e+08	-0.3292	-0.3613	-0.0308
1.0066	0.0067	1.0066	235.33	48.785	11.473	0.01	0.007	3.8099e+08	-0.98	-1.415	-0.055	0.067	0.043	0.117	0.08	122.26	48.785	11.473	0.01	0.01	3.8099e+08	-0.1435	-0.2715	-0.0182
0.9975	0.0008	0.9975	235.33	48.785	11.473	0.01	0.007	3.8099e+08	-0.98	-1.415	-0.055	0.067	0.043	0.117	0.08	122.26	48.785	11.473	0.01	0.01	3.8099e+08	0.0696	-0.4232	-0.0333
0.9839	0.0091	0.9839	238.04	48.785	11.473	0.01	0.007	3.8099e+08	-0.925	-1.485	-0.015	0.069	0.044	0.121	0.08	122.26	48.785	11.473	0.01	0.01	3.8099e+08	0.012	-0.2374	-0.0132
0.9929	0.0033	0.9929	238.04	48.785	11.473	0.01	0.007	3.8099e+08	-0.925	-1.485	-0.015	0.069	0.044	0.121	0.08	122.26	48.785	11.473	0.01	0.01	3.8099e+08	-0.1273	-0.309	-0.0458
1.0057	0.0008	1.0057	238.04	48.785	11.473	0.01	0.007	3.8099e+08	-0.925	-1.485	-0.015	0.069	0.044	0.121	0.08	122.26	48.785	11.473	0.01	0.01	3.8099e+08	0.0657	-0.2073	-0.0381
1.0001	0.0049	1.0001	238.04	48.785	11.473	0.01	0.007	3.8099e+08	-0.925	-1.485	-0.015	0.069	0.044	0.121	0.08	122.26	48.785	11.473	0.01	0.01	3.8099e+08	0.1834	-0.2757	-0.0434
0.9918	0.0075	0.9918	238.28	48.785	11.473	0.01	0.007	3.8099e+08	-0.895	-1.45	-0.03	0.071	0.045	0.124	0.08	122.26	48.785	11.473	0.01	0.01	3.8099e+08	-0.0718	-0.2126	-0.0715
1.0046	-0.0051	1.0046	238.28	48.785	11.473	0.01	0.007	3.8099e+08	-0.895	-1.45	-0.03	0.071	0.045	0.124	0.08	122.26	48.785	11.473	0.01	0.01	3.8099e+08	-0.0333	-0.0927	-0.0721
1.0014	0.0029	1.0014	238.28	48.785	11.473	0.01	0.007	3.8099e+08	-0.895	-1.45	-0.03	0.071	0.045	0.124	0.08	122.26	48.785	11.473	0.01	0.01	3.8099e+08	0.1158	-0.2519	-0.0758
1.0017	0.0014	1.0017	238.28	48.785	11.473	0.01	0.007	3.8099e+08	-0.895	-1.45	-0.03	0.071	0.045	0.124	0.08	122.26	48.785	11.473	0.01	0.01	3.8099e+08	-0.0572	-0.0139	-0.0898
1.0055	0.0022	1.0055	238.28	48.785	11.473	0.01	0.007	3.8099e+08	-0.895	-1.45	-0.03	0.071	0.045	0.124	0.08	122.26	48.785	11.473	0.01	0.01	3.8099e+08	-0.0073	-0.0506	-0.092
1.0035	0.0034	1.0035	237.67	48.785	11.473	0.011	0.007	3.8099e+08	-0.94	-1.485	0.03	0.072	0.047	0.127	0.08	122.25	48.785	11.473	0.01	0.01	3.8099e+08	0.1804	-0.0042	-0.0943
0.9934	0.0057	0.9934	237.67	48.785	11.473	0.011	0.007	3.8099e+08	-0.94	-1.485	0.03	0.072	0.047	0.127	0.08	122.25	48.785	11.473	0.01	0.01	3.8099e+08	-0.0297	-0.0205	-0.1363
1.0011	0.0025	1.0011	237.67	48.785	11.473	0.011	0.007	3.8099e+08	-0.94	-1.485	0.03	0.072	0.047	0.127	0.08	122.25	48.785	11.473	0.01	0.01	3.8099e+08	-0.1629	0.0805	-0.1428
1.0096	0.0001	1.0096	237.67	48.785	11.473	0.011	0.007	3.8099e+08	-0.94	-1.485	0.03	0.072	0.047	0.127	0.08	122.25	48.785	11.473	0.01	0.01	3.8099e+08	0.1195	0.0658	-0.1796
1.0014	0.0036	1.0014	237.67	48.785	11.473	0.011	0.007	3.8099e+08	-0.94	-1.485	0.03	0.072	0.047	0.127	0.08	122.25	48.785	11.473	0.01	0.01	3.8099e+08	0.0085	0.0114	-0.1892
0.9893	-0.0019	0.9893	236.62	48.785	11.473	0.011	0.007	3.8099e+08	-0.955	-1.45	-0.005	0.074	0.048	0.13	0.08	122.25	48.785	11.473	0.01	0.01	3.8099e+08	0.0578	0.1392	-0.1728
1.0062	0.0058	1.0062	236.62	48.785	11.473	0.011	0.007	3.8099e+08	-0.955	-1.45	-0.005	0.074	0.048	0.13	0.08	122.24	48.785	11.473	0.01	0.01	3.8099e+08	0.0422	0.0423	-0.1793
1.0087	0.0033	1.0087	236.62	48.785	11.473	0.011	0.007	3.8099e+08	-0.955	-1.45	-0.005	0.074	0.048	0.13	0.08	122.24	48.785	11.473	0.01	0.01	3.8099e+08	0.0376	0.1307	-0.2005
0.9959	0.0012	0.9959	236.62	48.785	11.473	0.011	0.007	3.8099e+08	-0.955	-1.45	-0.005	0.074	0.048	0.13	0.08	122.24	48.785	11.473	0.01	0.01	3.8099e+08	0.1269	0.0612	-0.1949
1.0013	0.0046	1.0013	236.62	48.785	11.473	0.011	0.007	3.8099e+08	-0.955	-1.45	-0.005	0.074	0.048	0.13	0.08	122.24	48.785	11.473	0.01	0.01	3.8099e+08	0.0726	0.1954	-0.2113
1.0003	0.0003	1.0003	239.18	48.785	11.473	0.011	0.007	3.8099e+08	-0.885	-1.485	0.025	0.076	0.049	0.132	0.08	122.24	48.785	11.473	0.01	0.01	3.8099e+08	0.0979	0.0261	-0.2113
0.9975	0	0.9975	239.18	48.785	11.473	0.011	0.007	3.8099e+08	-0.885	-1.485	0.025	0.076	0.049	0.132	0.08	122.23	48.785	11.473	0.01	0.01	3.8099e+08	0.1407	0.1067	-0.1667
0.9917	-0.0024	0.9917	239.18	48.785	11.473	0.011	0.007	3.8099e+08	-0.885	-1.485	0.025	0.076	0.049	0.132	0.08	122.23	48.785	11.473	0.01	0.01	3.8099e+08	0.2906	0.1138	-0.1691
0.991	-0.0048	0.991	239.18	48.785	11.473	0.011	0.007	3.8099e+08	-0.885	-1.485	0.025	0.076	0.049	0.132	0.08	122.23	48.785	11.473	0.01	0.01	3.8099e+08	0.178	-0.0395	-0.1616
1.0004	0.0052	1.0004	239.18	48.785	11.473	0.011	0.007	3.8099e+08	-0.885	-1.485	0.025	0.076	0.049	0.132	0.08	122.23	48.785	11.473	0.01	0.01	3.8099e+08	0.1829	0.0863	-0.1576
0.9941	0.0003	0.9941	239.18	48.785	11.473	0.011	0.007	3.8099e+08	-0.885	-1.485	0.025	0.076	0.049	0.132	0.08	122.23	48.785	11.473	0.01	0.01	3.8099e+08	0.2404	-0.084	-0.1679
0.9935	0.001	0.9935	238.47	48.785	11.473	0.011	0.007	3.8099e+08	-0.95	-1.545	0.03	0.032	0.021	0.055	0.08	122.22	48.785	11.473	0.01	0.01	3.8099e+08	0.2643	0.0207	-0.1665
0.9989	0.0082	0.9989	238.47	48.785	11.473	0.011	0.007	3.8099e+08	-0.95	-1.545	0.03	0.032	0.021	0.055	0.08	122.22	48.785	11.473	0.01	0.01	3.8099e+08	0.0924	-0.1285	-0.1472
0.9977	-0.0023	0.9977	238.47	48.785	11.473	0.011	0.007	3.8099e+08	-0.95	-1.545	0.03	0.032	0.021	0.055	0.08	122.22	48.785	11.473	0.01	0.01	3.8099e+08	0.1838	-0.0465	-0.1316
1.0076	0.0051	1.0076	238.47	48.785	11.473	0.011	0.007	3.8099e+08	-0.95	-1.545	0.03	0.032	0.021	0.055	0.08	122.22	48.785	11.473	0.01	0.01	3.8099e+08	0.2698	-0.0331	-0.1219
0.9982	0.0026	0.9982	238.82	48.785	11.473	0.011	0.007	3.8099e+08	-0.925	-1.525	-0.055	0.036	0.023	0.062	0.08	122.22	48.785	11.473	0.01	0.01	3.8099e+08	0.0826	-0.1426	-0.1097
0.9912	0.0015	0.9912	238.82	48.785	11.473	0.011	0.007	3.8099e+08	-0.925	-1.525	-0.055	0.036	0.023	0.062	0.08	122.22	48.785	11.473	0.01	0.01	3.8099e+08	0.0913	-0.0602	-0.1219
1.0037	0.0044	1.0037	238.82	48.785	11.473	0.011	0.007	3.8099e+08	-0.925	-1.525	-0.055	0.036	0.023	0.062	0.08	122.22	48.785	11.473	0.01	0.01	3.8099e+08	-0.1454	-0.1965	-0.1074
1.0145	0.0106	1.0145	238.82	48.785	11.473	0.011	0.007	3.8099e+08	-0.925	-1.525	-0.055	0.036	0.023	0.062	0.08	122.22	48.785	11.473	0.01	0.01	3.8099e+08	-0.1526	-0.082	-0.0676
1.0137	0.01	1.0137	238.82	48.785	11.473	0.011	0.007	3.8099e+08	-0.925	-1.525	-0.055	0.036	0.023	0.062	0.08	122.21	48.785	11.473	0.01	0.01	3.8099e+08	-0.1918	-0.1216	-0.0818
1.0126	0.0071	1.0126	237.01	48.785	11.473	0.011	0.007	3.8099e+08	-0.95	-1.465	0.04	0.039	0.026	0.068	0.08	122.21	48.785	11.473	0.01	0.01	3.8099e+08	-0.0103	-0.0062	-0.1138
1.0127	0.0101	1.0127	237.01	48.785	11.473	0.011	0.007	3.8099e+08	-0.95	-1.465	0.04	0.039	0.026	0.068	0.08	122.21	48.785	11.473	0.01	0.01	3.8099e+08	-0.0051	-0.0232	-0.1122
1.0045	0.0106	1.0045	237.01	48.785	11.473	0.011	0.007	3.8099e+08	-0.95	-1.465	0.04	0.039	0.026	0.068	0.08	122.21	48.785	11.473	0.01	0.01	3.8099e+08	-0.1191	-0.0289	-0.1338
1.0099	0.0031	1.0099	237.01	48.785	11.473	0.011	0.007	3.8099e+08	-0.95	-1.465	0.04	0.039	0.026	0.068	0.08	122.21	48.785	11.473	0.01	0.01	3.8099e+08	0.0095	0.1223	-0.1116
1.0121	0.0079	1.0121	237.01	48.785	11.473	0.011	0.007	3.8099e+08	-0.95	-1.465	0.04	0.039	0.026	0.068	0.08	122.21	48.785	11.473	0.01	0.01	3.8099e+08	-0.0427	-0.0248	-0.1172
1.0057	0.0023	1.0057	237.01	48.785	11.473	0.011	0.007	3.8099e+08	-0.95	-1.465	0.04	0.039	0.026	0.068	0.08	122.21	48.785	11.473	0.01	0.01	3.8099e+08	-0.1446	0.1194	-0.0931
0.9918	-0.0013	0.9918	238.05	48.785	11.473	0.011	0.007	3.8099e+08	-0.94	-1.51	-0.08	0.042	0.028	0.074	0.08	122.21	48.785	11.473	0.01	0.01	3.8099e+08	0.0169	-0.0093	-0.1109
1.013	0.0113	1.013	238.05	48.785	11.473	0.011	0.007	3.8099e+08	-0.94	-1.51	-0.08	0.042	0.028	0.074	0.08	122.21	48.785	11.473	0.01	0.01	3.8099e+08	-0.0388	0.1237	-0.1114
1.0046	0.0064	1.0046	238.05	48.785	11.473	0.011	0.007	3.8099e+08	-0.94	-1.51	-0.08	0.042	0.028	0.074	0.08	122.21	48.785	11.473	0.01	0.01	3.8099e+08	-0.1142	0.0414	-0.0887
0.992	-0.0065	0.992	238.05	48.785	11.473	0.011	0.007	3.8099e+08	-0.94	-1.51	-0.08	0.042	0.028	0.074	0.08	122.2	48.785	11.473	0.01	0.01	3.8099e+08	0.1935	0.0426	-0.0922
0.9916	0.0059	0.9916	237.65	48.785	11.473	0.011	0.007	3.8099e+08	-0.945	-1.495	0.045	0.045	0.03	0.078	0.08	122.2	48.785	11.473	0.01	0.01	3.8099e+08	0.0027	0.1973	-0.0911
0.9934	-0.0095	0.9934	237.65	48.785	11.473	0.011	0.007	3.8099e+08	-0.945	-1.495	0.045	0.045	0.03	0.078	0.08	122.2	48.785	11.473	0.01	0.01	3.8099e+08	0.1291	0.016	-0.0731
0.9827	0.0007	0.9827	237.65	48.785	11.473	0.011	0.007	3.8099e+08	-0.945	-1.495	0.045	0.045	0.03	0.078	0.08	122.2	48.785	11.473	0.01	0.01	3.8099e+08	0.1788	0.0867	-0.0838
0.9839	-0.0059	0.9839	237.65	48.785	11.473	0.011	0.007	3.8099e+08	-0.945	-1.495	0.045	0.045	0.03	0.078	0.08	122.2	48.785	11.473	0.01	0.01	3.8099e+08	-0.0554	-0.0386	-0.087
0.9891	-0.0084	0.9891	237.65	48.785	11.473	0.011	0.007	3.8099e+08	-0.945	-1.495	0.045	0.045	0.03	0.078	0.08	122.2	48.785	11.473	0.01	0.01	3.8099e+08	-0.0005	-0.0069	-0.0736
1.0032	0.0001	1.0032	237.65	48.785	11.473	0.011	0.007	3.8099e+08	-0.945	-1.495	0.045	0.045	0.03	0.078	0.08	122.2	48.785	11.473	0.01	0.01	3.8099e+08	0.0704	-0.0569	-0.0476
0.9992	-0.0041	0.9992	239.69	48.785	11.473	0.011	0.007	3.8099e+08	-0.9	-1.535	-0.03	0.048	0.031	0.083	0.08	122.2	48.785	11.473	0.01	0.01	3.8099e+08	0.1229	-0.0101	-0.0528
0.9965	0.0009	0.9965	239.69	48.785	11.473	0.011	0.007	3.8099e+08	-0.9	-1.535	-0.03	0.048	0.031	0.083	0.08	122.2	48.785	11.473	0.01	0.01	3.8099e+08	0.0585	0.0271	-0.0502
0.9965	0.0002	0.9965	239.69	48.785	11.473	0.011	0.007	3.8099e+08	-0.9	-1.535	-0.03	0.048	0.031	0.083	0.08	122.2	48.785	11.473	0.01	0.01	3.8099e+08	0.0425	-0.0166	-0.0635
0.9875	-0.0011	0.9875	239.69	48.785	11.473	0.011	0.007	3.8099e+08	-0.9	-1.535	-0.03	0.048	0.031	0.083	0.08	122.2	48.785	11.473	0.01	0.01	3.8099e+08	0.1041	0.0614	-0.0803
0.9874	0.0041	0.9874	236.12	48.785	11.473	0.011	0.008	3.8099e+08	-1.04	-1.545	-0.025	0.05	0.033	0.087	0.08	122.2	48.785	11.473	0.01	0.01	3.8099e+08	-0.0269	-0.0373	-0.0757
1.0029	-0.0005	1.0029	236.12	48.785	11.473	0.011	0.008	3.8099e+08	-1.04	-1.545	-0.025	0.05	0.033	0.087	0.08	122.2	48.785	11.473	0.01	0.01	3.8099e+08	0.1061	0.0611	-0.0796
0.9982	0.0056	0.9982	236.12	48.785	11.473	0.011	0.008	3.8099e+08	-1.04	-1.545	-0.025	0.05	0.033	0.087	0.08	122.19	48.785	11.473	0.01	0.01	3.8099e+08	0.0442	-0.1041	-0.0988
0.9978	0.0045	0.9978	236.12	48.785	11.473	0.011	0.008	3.8099e+08	-1.04	-1.545	-0.025	0.05	0.033	0.087	0.08	122.19	48.785	11.473	0.01	0.01	3.8099e+08	0.0895	0.034	-0.111
1.0052	0.0035	1.0052	236.12	48.785	11.473	0.011	0.008	3.8099e+08	-1.04	-1.545	-0.025	0.05	0.033	0.087	0.08	122.19	48.785	11.473	0.01	0.01	3.8099e+08	0.0432	-0.0243	-0.1331
0.9953	0.0069	0.9953	240.94	48.785	11.473	0.01	0.006	3.8099e+08	-0.875	-1.57	0.09	0.053	0.033	0.091	0.08	122.19	48.785	11.473	0.01	0.01	3.8099e+08	0.3042	0.0252	-0.1174
0.9908	0.0113	0.9908	240.94	48.785	11.473	0.01	0.006	3.8099e+08	-0.875	-1.57	0.09	0.053	0.033	0.091	0.08	122.19	48.785	11.473	0.01	0.01	3.8099e+08	0.23	0.1345	-0.127
0.9932	0.0065	0.9932	240.94	48.785	11.473	0.01	0.006	3.8099e+08	-0.875	-1.57	0.09	0.053	0.033	0.091	0.08	122.19	48.785	11.473	0.01	0.01	3.8099e+08	0.0614	-0.0364	-0.1567
0.9986	-0.0007	0.9986	240.94	48.785	11.473	0.01	0.006	3.8099e+08	-0.875	-1.57	0.09	0.053	0.033	0.091	0.08	122.19	48.785	11.473	0.01	0.01	3.8099e+08	0.4203	0.0248	-0.1303
1.001	0.0086	1.001	240.94	48.785	11.473	0.01	0.006	3.8099e+08	-0.875	-1.57	0.09	0.053	0.033	0.091	0.08	122.18	48.785	11.473	0.01	0.01	3.8099e+08	0.2345	-0.0103	-0.1432
1.0075	0.0012	1.0075	234.51	48.785	11.473	0.01	0.006	3.8099e+08	-1.05	-1.47	-0.035	0.055	0.034	0.096	0.08	122.18	48.785	11.473	0.01	0.01	3.8099e+08	0.13	-0.0396	-0.1206
1.0004	0.0051	1.0004	234.51	48.785	11.473	0.01	0.006	3.8099e+08	-1.05	-1.47	-0.035	0.055	0.034	0.096	0.08	122.18	48.785	11.473	0.01	0.01	3.8099e+08	0.2806	-0.0531	-0.0742
0.9898	0.0029	0.9898	234.51	48.785	11.473	0.01	0.006	3.8099e+08	-1.05	-1.47	-0.035	0.055	0.034	0.096	0.08	122.18	48.785	11.473	0.01	0.01	3.8099e+08	0.2139	-0.0651	-0.0888
0.9988	0.0132	0.9988	234.51	48.785	11.473	0.01	0.006	3.8099e+08	-1.05	-1.47	-0.035	0.055	0.034	0.096	0.08	122.18	48.785	11.473	0.01	0.01	3.8099e+08	0.0966	-0.0272	-0.0972
1.0074	0.0148	1.0074	234.51	48.785	11.473	0.01	0.006	3.8099e+08	-1.05	-1.47	-0.035	0.055	0.034	0.096	0.08	122.18	48.785	11.473	0.01	0.01	3.8099e+08	0.1181	-0.117	-0.1165
0.9921	0.0072	0.9921	234.51	48.785	11.473	0.01	0.006	3.8099e+08	-1.05	-1.47	-0.035	0.055	0.034	0.096	0.08	122.18	48.785	11.473	0.01	0.01	3.8099e+08	0.1648	-0.0954	-0.1184
0.9927	0.0149	0.9927	238.99	48.785	11.473	0.01	0.006	3.8099e+08	-0.925	-1.54	0.04	0.058	0.036	0.101	0.08	122.18	48.785	11.473	0.01	0.01	3.8099e+08	-0.1582	-0.1456	-0.1065
1.0084	0.0008	1.0084	238.99	48.785	11.473	0.01	0.006	3.8099e+08	-0.925	-1.54	0.04	0.058	0.036	0.101	0.08	122.18	48.785	11.473	0.01	0.01	3.8099e+08	-0.0641	-0.1175	-0.0874
0.9951	0.0053	0.9951	238.99	48.785	11.473	0.01	0.006	3.8099e+08	-0.925	-1.54	0.04	0.058	0.036	0.101	0.08	122.18	48.785	11.473	0.01	0.01	3.8099e+08	0.1333	-0.2782	-0.0894
0.9881	0.0095	0.9881	238.99	48.785	11.473	0.01	0.006	3.8099e+08	-0.925	-1.54	0.04	0.058	0.036	0.101	0.08	122.17	48.785	11.473	0.01	0.01	3.8099e+08	-0.1166	-0.1435	-0.0703
1.0077	0.0044	1.0077	237.66	48.785	11.473	0.01	0.006	3.8099e+08	-0.985	-1.555	-0.045	0.06	0.038	0.104	0.08	122.17	48.785	11.473	0.01	0.01	3.8099e+08	-0.2554	-0.2009	-0.0867
1.0085	0.005	1.0085	237.66	48.785	11.473	0.01	0.006	3.8099e+08	-0.985	-1.555	-0.045	0.06	0.038	0.104	0.08	122.17	48.785	11.473	0.01	0.01	3.8099e+08	-0.2039	-0.2839	-0.0884
0.995	-0.0019	0.995	237.66	48.785	11.473	0.01	0.006	3.8099e+08	-0.985	-1.555	-0.045	0.06	0.038	0.104	0.08	122.17	48.785	11.473	0.01	0.01	3.8099e+08	0.0401	-0.1378	-0.078
1.0064	0.0095	1.0064	237.66	48.785	11.473	0.01	0.006	3.8099e+08	-0.985	-1.555	-0.045	0.06	0.038	0.104	0.08	122.17	48.785	11.473	0.01	0.01	3.8099e+08	-0.2646	-0.2112	-0.0822
1.0162	0.0002	1.0162	237.66	48.785	11.473	0.01	0.006	3.8099e+08	-0.985	-1.555	-0.045	0.06	0.038	0.104	0.08	122.17	48.785	11.473	0.01	0.01	3.8099e+08	-0.1045	-0.1388	-0.0559
1.0062	-0.0042	1.0062	235.6	48.785	11.473	0.01	0.006	3.8099e+08	-1.03	-1.505	-0.01	0.062	0.039	0.108	0.08	122.17	48.785	11.473	0.01	0.01	3.8099e+08	0.0382	-0.2362	-0.0478
1.0077	0.0002	1.0077	235.6	48.785	11.473	0.01	0.006	3.8099e+08	-1.03	-1.505	-0.01	0.062	0.039	0.108	0.08	122.17	48.785	11.473	0.01	0.01	3.8099e+08	-0.2514	-0.0655	-0.0517
1.0181	-0.0037	1.0181	235.6	48.785	11.473	0.01	0.006	3.8099e+08	-1.03	-1.505	-0.01	0.062	0.039	0.108	0.08	122.17	48.785	11.473	0.01	0.01	3.8099e+08	0.0041	-0.0664	-0.023
1.0134	0.0043	1.0134	235.6	48.785	11.473	0.01	0.006	3.8099e+08	-1.03	-1.505	-0.01	0.062	0.039	0.108	0.08	122.17	48.785	11.473	0.01	0.01	3.8099e+08	-0.074	-0.0756	-0.0306
1.0152	0.0028	1.0152	235.6	48.785	11.473	0.01	0.006	3.8099e+08	-1.03	-1.505	-0.01	0.062	0.039	0.108	0.08	122.17	48.785	11.473	0.01	0.01	3.8099e+08	-0.1038	0.0298	-0.0148
1.0033	0.0086	1.0033	239.7	48.785	11.473	0.01	0.006	3.8099e+08	-0.93	-1.59	0.035	0.064	0.04	0.111	0.08	122.17	48.785	11.473	0.01	0.01	3.8099e+08	0.0565	-0.054	-0.0262
1.0005	0.0107	1.0005	239.7	48.785	11.473	0.01	0.006	3.8099e+08	-0.93	-1.59	0.035	0.064	0.04	0.111	0.08	122.17	48.785	11.473	0.01	0.01	3.8099e+08	-0.1766	0.0632	-0.0458
1.0048	0.0097	1.0048	239.7	48.785	11.473	0.01	0.006	3.8099e+08	-0.93	-1.59	0.035	0.064	0.04	0.111	0.08	122.17	48.785	11.473	0.01	0.01	3.8099e+08	-0.27	0.0671	-0.0788
1.0133	0.003	1.0133	239.7	48.785	11.473	0.01	0.006	3.8099e+08	-0.93	-1.59	0.035	0.064	0.04	0.111	0.08	122.17	48.785	11.473	0.01	0.01	3.8099e+08	0.0394	0.0888	-0.1011
1.0037	0.0119	1.0037	239.7	48.785	11.473	0.01	0.006	3.8099e+08	-0.93	-1.59	0.035	0.064	0.04	0.111	0.08	122.16	48.785	11.473	0.01	0.01	3.8099e+08	-0.021	0.1191	-0.0949
0.9828	0.0079	0.9828	237.86	48.785	11.473	0.01	0.007	3.8099e+08	-0.955	-1.52	-0.05	0.066	0.042	0.115	0.08	122.16	48.785	11.473	0.01	0.01	3.8099e+08	-0.3084	0.108	-0.1169
0.9964	-0.0034	0.9964	237.86	48.785	11.473	0.01	0.007	3.8099e+08	-0.955	-1.52	-0.05	0.066	0.042	0.115	0.08	122.16	48.785	11.473	0.01	0.01	3.8099e+08	-0.1733	0.1343	-0.1347
0.9956	0.0109	0.9956	237.86	48.785	11.473	0.01	0.007	3.8099e+08	-0.955	-1.52	-0.05	0.066	0.042	0.115	0.08	122.16	48.785	11.473	0.01	0.01	3.8099e+08	-0.0089	0.0319	-0.1304
0.987	0.0046	0.987	237.86	48.785	11.473	0.01	0.007	3.8099e+08	-0.955	-1.52	-0.05	0.066	0.042	0.115	0.08	122.16	48.785	11.473	0.01	0.01	3.8099e+08	-0.1521	0.1389	-0.131
0.9804	0.0067	0.9804	237.86	48.785	11.473	0.01	0.007	3.8099e+08	-0.955	-1.52	-0.05	0.066	0.042	0.115	0.08	122.16	48.785	11.473	0.01	0.01	3.8099e+08	-0.1565	0.0669	-0.1347
0.9883	0.0007	0.9883	237.4	48.785	11.473	0.01	0.007	3.8099e+08	-0.975	-1.525	0.06	0.068	0.043	0.118	0.08	122.16	48.785	11.473	0.01	0.01	3.8099e+08	0.0369	0.0985	-0.1549
0.982	0.0026	0.982	237.4	48.785	11.473	0.01	0.007	3.8099e+08	-0.975	-1.525	0.06	0.068	0.043	0.118	0.08	122.16	48.785	11.473	0.01	0.01	3.8099e+08	0.1001	0.0201	-0.1475
0.9796	-0.0006	0.9796	237.4	48.785	11.473	0.01	0.007	3.8099e+08	-0.975	-1.525	0.06	0.068	0.043	0.118	0.08	122.15	48.785	11.473	0.01	0.01	3.8099e+08	-0.0228	0.0859	-0.1498
0.9806	-0.0028	0.9806	237.4	48.785	11.473	0.01	0.007	3.8099e+08	-0.975	-1.525	0.06	0.068	0.043	0.118	0.08	122.15	48.785	11.473	0.01	0.01	3.8099e+08	0.0278	0.0145	-0.1781
0.9914	-0.0081	0.9914	237.4	48.785	11.473	0.01	0.007	3.8099e+08	-0.975	-1.525	0.06	0.068	0.043	0.118	0.08	122.15	48.785	11.473	0.01	0.01	3.8099e+08	0.237	-0.0438	-0.1455
0.9853	0.0062	0.9853	235.94	48.785	11.473	0.01	0.007	3.8099e+08	-1.055	-1.56	0.05	0.069	0.044	0.121	0.08	122.15	48.785	11.473	0.01	0.01	3.8099e+08	0.0608	0.0701	-0.1475
0.9929	-0.0071	0.9929	235.94	48.785	11.473	0.01	0.007	3.8099e+08	-1.055	-1.56	0.05	0.069	0.044	0.121	0.08	122.15	48.785	11.473	0.01	0.01	3.8099e+08	0.1394	-0.0691	-0.1251
0.9841	0.0008	0.9841	235.94	48.785	11.473	0.01	0.007	3.8099e+08	-1.055	-1.56	0.05	0.069	0.044	0.121	0.08	122.15	48.785	11.473	0.01	0.01	3.8099e+08	0.1105	-0.044	-0.097
0.9884	-0.0047	0.9884	235.94	48.785	11.473	0.01	0.007	3.8099e+08	-1.055	-1.56	0.05	0.069	0.044	0.121	0.08	122.15	48.785	11.473	0.01	0.01	3.8099e+08	0.1766	-0.0171	-0.1237
0.9967	0.0057	0.9967	235.94	48.785	11.473	0.01	0.007	3.8099e+08	-1.055	-1.56	0.05	0.069	0.044	0.121	0.08	122.14	48.785	11.473	0.01	0.01	3.8099e+08	-0.0121	-0.0889	-0.1226
1.0015	-0.0015	1.0015	239.7	48.785	11.473	0.011	0.007	3.8099e+08	-0.92	-1.57	-0.025	0.071	0.045	0.124	0.08	122.14	48.785	11.473	0.01	0.01	3.8099e+08	0.1582	0.0161	-0.1096
0.9909	-0.0004	0.9909	239.7	48.785	11.473	0.011	0.007	3.8099e+08	-0.92	-1.57	-0.025	0.071	0.045	0.124	0.08	122.14	48.785	11.473	0.01	0.01	3.8099e+08	0.0683	-0.1678	-0.1226
0.9957	0.0026	0.9957	239.7	48.785	11.473	0.011	0.007	3.8099e+08	-0.92	-1.57	-0.025	0.071	0.045	0.124	0.08	122.14	48.785	11.473	0.01	0.01	3.8099e+08	-0.0362	0.0204	-0.1222
1.0115	0.0007	1.0115	239.7	48.785	11.473	0.011	0.007	3.8099e+08	-0.92	-1.57	-0.025	0.071	0.045	0.124	0.08	122.14	48.785	11.473	0.01	0.01	3.8099e+08	-0.0295	-0.1142	-0.1156
1.007	-0.002	1.007	239.7	48.785	11.473	0.011	0.007	3.8099e+08	-0.92	-1.57	-0.025	0.071	0.045	0.124	0.08	122.14	48.785	11.473	0.01	0.01	3.8099e+08	0.1655	-0.0791	-0.0947
0.9972	0.0082	0.9972	237.92	48.785	11.473	0.011	0.007	3.8099e+08	-0.98	-1.56	-0.02	0.073	0.047	0.127	0.08	122.14	48.785	11.473	0.01	0.01	3.8099e+08	0.0702	-0.0673	-0.0966
1.0101	0.007	1.0101	237.92	48.785	11.473	0.011	0.007	3.8099e+08	-0.98	-1.56	-0.02	0.073	0.047	0.127	0.08	122.14	48.785	11.473	0.01	0.01	3.8099e+08	0.0746	-0.0781	-0.1159
1.0104	0.0053	1.0104	237.92	48.785	11.473	0.011	0.007	3.8099e+08	-0.98	-1.56	-0.02	0.073	0.047	0.127	0.08	122.13	48.785	11.473	0.01	0.01	3.8099e+08	0.2252	-0.0342	-0.1314
1.0148	0.0069	1.0148	237.92	48.785	11.473	0.011	0.007	3.8099e+08	-0.98	-1.56	-0.02	0.073	0.047	0.127	0.08	122.13	48.785	11.473	0.01	0.01	3.8099e+08	0.1916	-0.0862	-0.1263
1.0088	0.0016	1.0088	237.92	48.785	11.473	0.011	0.007	3.8099e+08	-0.98	-1.56	-0.02	0.073	0.047	0.127	0.08	122.13	48.785	11.473	0.01	0.01	3.8099e+08	0.0897	-0.0401	-0.1171
1.019	-0.0023	1.019	238.48	48.785	11.473	0.011	0.007	3.8099e+08	-0.945	-1.54	-0.055	0.074	0.048	0.13	0.08	122.13	48.785	11.473	0.01	0.01	3.8099e+08	0.2468	-0.0076	-0.0991
1.0133	0.0067	1.0133	238.48	48.785	11.473	0.011	0.007	3.8099e+08	-0.945	-1.54	-0.055	0.074	0.048	0.13	0.08	122.13	48.785	11.473	0.01	0.01	3.8099e+08	0.1852	-0.0722	-0.0866
1.0191	-0.0008	1.0191	238.48	48.785	11.473	0.011	0.007	3.8099e+08	-0.945	-1.54	-0.055	0.074	0.048	0.13	0.08	122.13	48.785	11.473	0.01	0.01	3.8099e+08	0.1881	0.0229	-0.0741
1.0109	0.0043	1.0109	238.48	48.785	11.473	0.011	0.007	3.8099e+08	-0.945	-1.54	-0.055	0.074	0.048	0.13	0.08	122.13	48.785	11.473	0.01	0.01	3.8099e+08	0.1858	-0.0214	-0.0853
1.0102	0.006	1.0102	238.48	48.785	11.473	0.011	0.007	3.8099e+08	-0.945	-1.54	-0.055	0.074	0.048	0.13	0.08	122.13	48.785	11.473	0.01	0.01	3.8099e+08	0.0872	-0.0287	-0.0863
1.0174	0.0037	1.0174	240.37	48.785	11.473	0.011	0.007	3.8099e+08	-0.895	-1.57	0.105	0.076	0.049	0.133	0.08	122.13	48.785	11.473	0.01	0.01	3.8099e+08	-0.026	0.0399	-0.0893
1.014	0.0087	1.014	240.37	48.785	11.473	0.011	0.007	3.8099e+08	-0.895	-1.57	0.105	0.076	0.049	0.133	0.08	122.13	48.785	11.473	0.01	0.01	3.8099e+08	0.0734	-0.0581	-0.0595
1.0077	0.0005	1.0077	240.37	48.785	11.473	0.011	0.007	3.8099e+08	-0.895	-1.57	0.105	0.076	0.049	0.133	0.08	122.13	48.785	11.473	0.01	0.01	3.8099e+08	0.0199	0.0946	-0.0695
0.9995	0.0023	0.9995	240.37	48.785	11.473	0.011	0.007	3.8099e+08	-0.895	-1.57	0.105	0.076	0.049	0.133	0.08	122.12	48.785	11.473	0.01	0.01	3.8099e+08	0.0278	-0.0344	-0.0716
1.0071	0.0032	1.0071	240.37	48.785	11.473	0.011	0.007	3.8099e+08	-0.895	-1.57	0.105	0.076	0.049	0.133	0.08	122.12	48.785	11.473	0.01	0.01	3.8099e+08	-0.0378	0.1057	-0.0685
1.0162	0.0011	1.0162	237.44	48.785	11.473	0.011	0.007	3.8099e+08	-0.995	-1.555	-0.01	0.032	0.02	0.055	0.08	122.12	48.785	11.473	0.01	0.01	3.8099e+08	0.0284	0.0388	-0.0392
0.993	0.0063	0.993	237.44	48.785	11.473	0.011	0.007	3.8099e+08	-0.995	-1.555	-0.01	0.032	0.02	0.055	0.08	122.12	48.785	11.473	0.01	0.01	3.8099e+08	0.1173	0.0229	-0.029
0.9913	0.0058	0.9913	237.44	48.785	11.473	0.011	0.007	3.8099e+08	-0.995	-1.555	-0.01	0.032	0.02	0.055	0.08	122.12	48.785	11.473	0.01	0.01	3.8099e+08	0.0475	0.119	-0.0399
1.0006	0.0101	1.0006	237.44	48.785	11.473	0.011	0.007	3.8099e+08	-0.995	-1.555	-0.01	0.032	0.02	0.055	0.08	122.12	48.785	11.473	0.01	0.01	3.8099e+08	-0.0403	0.0599	-0.0508
1.007	0.0049	1.007	237.44	48.785	11.473	0.011	0.007	3.8099e+08	-0.995	-1.555	-0.01	0.032	0.02	0.055	0.08	122.12	48.785	11.473	0.01	0.01	3.8099e+08	0.2708	0.1852	-0.0417
0.9897	0.0127	0.9897	235.89	48.785	11.473	0.011	0.007	3.8099e+08	-1.05	-1.555	0.04	0.036	0.023	0.062	0.08	122.12	48.785	11.473	0.01	0.01	3.8099e+08	0.2364	0.0699	-0.0789
0.9928	-0.0024	0.9928	235.89	48.785	11.473	0.011	0.007	3.8099e+08	-1.05	-1.555	0.04	0.036	0.023	0.062	0.08	122.12	48.785	11.473	0.01	0.01	3.8099e+08	0.0534	0.1882	-0.048
1.0033	0.0062	1.0033	235.89	48.785	11.473	0.011	0.007	3.8099e+08	-1.05	-1.555	0.04	0.036	0.023	0.062	0.08	122.12	48.785	11.473	0.01	0.01	3.8099e+08	0.0234	0.1538	-0.058
1.007	-0.0008	1.007	235.89	48.785	11.473	0.011	0.007	3.8099e+08	-1.05	-1.555	0.04	0.036	0.023	0.062	0.08	122.12	48.785	11.473	0.01	0.01	3.8099e+08	0.1989	0.1355	-0.0463
0.9881	0.0104	0.9881	235.89	48.785	11.473	0.011	0.007	3.8099e+08	-1.05	-1.555	0.04	0.036	0.023	0.062	0.08	122.12	48.785	11.473	0.01	0.01	3.8099e+08	0.1474	0.196	-0.0528
0.9924	0.0054	0.9924	240.64	48.785	11.473	0.011	0.007	3.8099e+08	-0.88	-1.565	-0.15	0.04	0.026	0.069	0.08	122.12	48.785	11.473	0.01	0.01	3.8099e+08	-0.0886	0.2	-0.0763
1.0099	0.0108	1.0099	240.64	48.785	11.473	0.011	0.007	3.8099e+08	-0.88	-1.565	-0.15	0.04	0.026	0.069	0.08	122.12	48.785	11.473	0.01	0.01	3.8099e+08	0.0988	0.2376	-0.0529
0.9938	0.0051	0.9938	240.64	48.785	11.473	0.011	0.007	3.8099e+08	-0.88	-1.565	-0.15	0.04	0.026	0.069	0.08	122.12	48.785	11.473	0.01	0.01	3.8099e+08	0.1087	0.2076	-0.0747
0.9946	0.0055	0.9946	240.64	48.785	11.473	0.011	0.007	3.8099e+08	-0.88	-1.565	-0.15	0.04	0.026	0.069	0.08	122.12	48.785	11.473	0.01	0.01	3.8099e+08	0.0158	0.2599	-0.0923
0.9994	0.0035	0.9994	240.64	48.785	11.473	0.011	0.007	3.8099e+08	-0.88	-1.565	-0.15	0.04	0.026	0.069	0.08	122.11	48.785	11.473	0.01	0.01	3.8099e+08	-0.0428	0.2272	-0.0925
1.0028	0.0022	1.0028	236.84	48.785	11.473	0.011	0.007	3.8099e+08	-1.03	-1.575	0.03	0.043	0.028	0.075	0.08	122.11	48.785	11.473	0.01	0.01	3.8099e+08	0.1053	0.2155	-0.1043
0.9907	0.0062	0.9907	236.84	48.785	11.473	0.011	0.007	3.8099e+08	-1.03	-1.575	0.03	0.043	0.028	0.075	0.08	122.11	48.785	11.473	0.01	0.01	3.8099e+08	-0.1013	0.2206	-0.1065
0.9931	0	0.9931	236.84	48.785	11.473	0.011	0.007	3.8099e+08	-1.03	-1.575	0.03	0.043	0.028	0.075	0.08	122.11	48.785	11.473	0.01	0.01	3.8099e+08	0.0359	0.1762	-0.1046
0.9957	0.0135	0.9957	236.84	48.785	11.473	0.011	0.007	3.8099e+08	-1.03	-1.575	0.03	0.043	0.028	0.075	0.08	122.11	48.785	11.473	0.01	0.01	3.8099e+08	-0.0085	0.2076	-0.0964
0.9894	0.0017	0.9894	236.84	48.785	11.473	0.011	0.007	3.8099e+08	-1.03	-1.575	0.03	0.043	0.028	0.075	0.08	122.11	48.785	11.473	0.01	0.01	3.8099e+08	0.0121	0.1447	-0.1148
0.9945	0.0043	0.9945	238.74	48.785	11.473	0.011	0.007	3.8099e+08	-0.965	-1.59	0.13	0.046	0.03	0.08	0.08	122.11	48.785	11.473	0.01	0.01	3.8099e+08	-0.1064	0.1333	-0.1281
0.9991	-0.0032	0.9991	238.74	48.785	11.473	0.011	0.007	3.8099e+08	-0.965	-1.59	0.13	0.046	0.03	0.08	0.08	122.11	48.785	11.473	0.01	0.01	3.8099e+08	0.1922	0.1723	-0.1188
0.9803	0.0063	0.9803	238.74	48.785	11.473	0.011	0.007	3.8099e+08	-0.965	-1.59	0.13	0.046	0.03	0.08	0.08	122.11	48.785	11.473	0.01	0.01	3.8099e+08	0.1298	0.0274	-0.129
0.9876	-0.0008	0.9876	238.74	48.785	11.473	0.011	0.007	3.8099e+08	-0.965	-1.59	0.13	0.046	0.03	0.08	0.08	122.1	48.785	11.473	0.01	0.01	3.8099e+08	-0.0864	0.0946	-0.121
1.0026	-0.0097	1.0026	238.74	48.785	11.473	0.011	0.007	3.8099e+08	-0.965	-1.59	0.13	0.046	0.03	0.08	0.08	122.1	48.785	11.473	0.01	0.01	3.8099e+08	0.0993	-0.0328	-0.0897
0.9987	0.0007	0.9987	238.74	48.785	11.473	0.011	0.007	3.8099e+08	-0.965	-1.59	0.13	0.046	0.03	0.08	0.08	122.1	48.785	11.473	0.01	0.01	3.8099e+08	0.3135	0.0501	-0.0703
0.9925	-0.0028	0.9925	238.07	48.785	11.473	0.011	0.007	3.8099e+08	-0.975	-1.565	-0.08	0.049	0.032	0.085	0.08	122.1	48.785	11.473	0.01	0.01	3.8099e+08	0.0876	-0.039	-0.0639
1.0058	0.0014	1.0058	238.07	48.785	11.473	0.011	0.007	3.8099e+08	-0.975	-1.565	-0.08	0.049	0.032	0.085	0.08	122.1	48.785	11.473	0.01	0.01	3.8099e+08	0.033	0.067	-0.0672
1.017	-0.0043	1.017	238.07	48.785	11.473	0.011	0.007	3.8099e+08	-0.975	-1.565	-0.08	0.049	0.032	0.085	0.08	122.1	48.785	11.473	0.01	0.01	3.8099e+08	0.2297	-0.0041	-0.051
1.0037	0.0004	1.0037	238.07	48.785	11.473	0.011	0.007	3.8099e+08	-0.975	-1.565	-0.08	0.049	0.032	0.085	0.08	122.1	48.785	11.473	0.01	0.01	3.8099e+08	0.341	-0.0076	-0.0671
1.0065	0.0101	1.0065	239.18	48.785	11.473	0.011	0.008	3.8099e+08	-0.93	-1.56	0.055	0.051	0.034	0.089	0.08	122.1	48.785	11.473	0.01	0.01	3.8099e+08	0.0973	0.061	-0.0905
1.0232	-0.0024	1.0232	239.18	48.785	11.473	0.011	0.008	3.8099e+08	-0.93	-1.56	0.055	0.051	0.034	0.089	0.08	122.1	48.785	11.473	0.01	0.01	3.8099e+08	-0.0506	0.0616	-0.0699
1.0249	-0.0013	1.0249	239.18	48.785	11.473	0.011	0.008	3.8099e+08	-0.93	-1.56	0.055	0.051	0.034	0.089	0.08	122.1	48.785	11.473	0.01	0.01	3.8099e+08	0.2635	0.0881	-0.0634
1.0091	0.0091	1.0091	239.18	48.785	11.473	0.011	0.008	3.8099e+08	-0.93	-1.56	0.055	0.051	0.034	0.089	0.08	122.1	48.785	11.473	0.01	0.01	3.8099e+08	0.158	0.0607	-0.0719
1.0173	0.0101	1.0173	239.18	48.785	11.473	0.011	0.008	3.8099e+08	-0.93	-1.56	0.055	0.051	0.034	0.089	0.08	122.1	48.785	11.473	0.01	0.01	3.8099e+08	0.0718	0.2324	-0.067
1.0217	0.0105	1.0217	238.88	48.785	11.473	0.01	0.006	3.8099e+08	-0.935	-1.55	-0.09	0.054	0.033	0.093	0.08	122.1	48.785	11.473	0.01	0.01	3.8099e+08	0.114	0.1058	-0.0996
1.0103	0.0033	1.0103	238.88	48.785	11.473	0.01	0.006	3.8099e+08	-0.935	-1.55	-0.09	0.054	0.033	0.093	0.08	122.09	48.785	11.473	0.01	0.01	3.8099e+08	0.3165	0.2677	-0.1014
1.006	0.0098	1.006	238.88	48.785	11.473	0.01	0.006	3.8099e+08	-0.935	-1.55	-0.09	0.054	0.033	0.093	0.08	122.09	48.785	11.473	0.01	0.01	3.8099e+08	0.3431	0.2634	-0.1272
1.0007	0.0095	1.0007	238.88	48.785	11.473	0.01	0.006	3.8099e+08	-0.935	-1.55	-0.09	0.054	0.033	0.093	0.08	122.09	48.785	11.473	0.01	0.01	3.8099e+08	0.1453	0.1886	-0.15
0.9954	0.0053	0.9954	238.88	48.785	11.473	0.01	0.006	3.8099e+08	-0.935	-1.55	-0.09	0.054	0.033	0.093	0.08	122.09	48.785	11.473	0.01	0.01	3.8099e+08	0.3604	0.2735	-0.1378
0.9984	0.0022	0.9984	235.31	48.785	11.473	0.01	0.006	3.8099e+08	-1.055	-1.525	-0.055	0.056	0.035	0.097	0.08	122.09	48.785	11.473	0.01	0.01	3.8099e+08	0.2778	0.1359	-0.1674
0.9914	0.0085	0.9914	235.31	48.785	11.473	0.01	0.006	3.8099e+08	-1.055	-1.525	-0.055	0.056	0.035	0.097	0.08	122.09	48.785	11.473	0.01	0.01	3.8099e+08	0.3295	0.2663	-0.1556
0.9844	0.0025	0.9844	235.31	48.785	11.473	0.01	0.006	3.8099e+08	-1.055	-1.525	-0.055	0.056	0.035	0.097	0.08	122.08	48.785	11.473	0.01	0.01	3.8099e+08	0.2907	0.0803	-0.1713
0.987	0.0065	0.987	235.31	48.785	11.473	0.01	0.006	3.8099e+08	-1.055	-1.525	-0.055	0.056	0.035	0.097	0.08	122.08	48.785	11.473	0.01	0.01	3.8099e+08	0.114	0.1828	-0.1448
0.9854	0.0003	0.9854	235.31	48.785	11.473	0.01	0.006	3.8099e+08	-1.055	-1.525	-0.055	0.056	0.035	0.097	0.08	122.08	48.785	11.473	0.01	0.01	3.8099e+08	0.1815	0.042	-0.1551
0.9854	0.005	0.9854	240.7	48.785	11.473	0.01	0.006	3.8099e+08	-0.91	-1.625	0.095	0.059	0.036	0.101	0.08	122.08	48.785	11.473	0.01	0.01	3.8099e+08	0.3525	0.0184	-0.1506
0.9728	0.0024	0.9728	240.7	48.785	11.473	0.01	0.006	3.8099e+08	-0.91	-1.625	0.095	0.059	0.036	0.101	0.08	122.08	48.785	11.473	0.01	0.01	3.8099e+08	0.0918	-0.0761	-0.1366
0.9806	0.0046	0.9806	240.7	48.785	11.473	0.01	0.006	3.8099e+08	-0.91	-1.625	0.095	0.059	0.036	0.101	0.08	122.08	48.785	11.473	0.01	0.01	3.8099e+08	0.0921	-0.109	-0.1405
0.9955	0.0018	0.9955	240.7	48.785	11.473	0.01	0.006	3.8099e+08	-0.91	-1.625	0.095	0.059	0.036	0.101	0.08	122.08	48.785	11.473	0.01	0.01	3.8099e+08	0.0492	-0.1261	-0.1119
0.9793	0.0042	0.9793	240.7	48.785	11.473	0.01	0.006	3.8099e+08	-0.91	-1.625	0.095	0.059	0.036	0.101	0.08	122.08	48.785	11.473	0.01	0.01	3.8099e+08	0.0692	-0.2112	-0.0991
0.9861	0.0057	0.9861	237.89	48.785	11.473	0.01	0.006	3.8099e+08	-0.965	-1.535	-0.02	0.061	0.038	0.105	0.08	122.07	48.785	11.473	0.01	0.01	3.8099e+08	0.0392	-0.1355	-0.097
0.9935	0.0032	0.9935	237.89	48.785	11.473	0.01	0.006	3.8099e+08	-0.965	-1.535	-0.02	0.061	0.038	0.105	0.08	122.07	48.785	11.473	0.01	0.01	3.8099e+08	0.0489	-0.2186	-0.0832
0.9854	0.0081	0.9854	237.89	48.785	11.473	0.01	0.006	3.8099e+08	-0.965	-1.535	-0.02	0.061	0.038	0.105	0.08	122.07	48.785	11.473	0.01	0.01	3.8099e+08	0.1136	-0.2357	-0.1021
0.9957	0.0114	0.9957	237.89	48.785	11.473	0.01	0.006	3.8099e+08	-0.965	-1.535	-0.02	0.061	0.038	0.105	0.08	122.07	48.785	11.473	0.01	0.01	3.8099e+08	-0.1445	-0.2285	-0.0924
0.9962	0.0045	0.9962	237.89	48.785	11.473	0.01	0.006	3.8099e+08	-0.965	-1.535	-0.02	0.061	0.038	0.105	0.08	122.07	48.785	11.473	0.01	0.01	3.8099e+08	0.0334	-0.2062	-0.0866
1.001	0.0064	1.001	237.26	48.785	11.473	0.01	0.006	3.8099e+08	-1.005	-1.56	-0.03	0.062	0.039	0.108	0.08	122.07	48.785	11.473	0.01	0.01	3.8099e+08	0.0182	-0.2813	-0.0671
1.0001	0.0056	1.0001	237.26	48.785	11.473	0.01	0.006	3.8099e+08	-1.005	-1.56	-0.03	0.062	0.039	0.108	0.08	122.07	48.785	11.473	0.01	0.01	3.8099e+08	-0.1027	-0.1695	-0.0391
1.0028	0.0078	1.0028	237.26	48.785	11.473	0.01	0.006	3.8099e+08	-1.005	-1.56	-0.03	0.062	0.039	0.108	0.08	122.07	48.785	11.473	0.01	0.01	3.8099e+08	0.0174	-0.1546	-0.0415
1.0057	0.0071	1.0057	237.26	48.785	11.473	0.01	0.006	3.8099e+08	-1.005	-1.56	-0.03	0.062	0.039	0.108	0.08	122.07	48.785	11.473	0.01	0.01	3.8099e+08	0.0193	-0.1061	-0.0312
1.0026	0.0058	1.0026	237.26	48.785	11.473	0.01	0.006	3.8099e+08	-1.005	-1.56	-0.03	0.062	0.039	0.108	0.08	122.07	48.785	11.473	0.01	0.01	3.8099e+08	0.0468	-0.0468	-0.0291
1.0038	0.0021	1.0038	238.02	48.785	11.473	0.01	0.006	3.8099e+08	-0.96	-1.54	0.065	0.064	0.04	0.111	0.08	122.07	48.785	11.473	0.01	0.01	3.8099e+08	0.1909	-0.0374	-0.0606
1.0027	0.011	1.0027	238.02	48.785	11.473	0.01	0.006	3.8099e+08	-0.96	-1.54	0.065	0.064	0.04	0.111	0.08	122.07	48.785	11.473	0.01	0.01	3.8099e+08	0.2792	0.0204	-0.0467
0.9976	0.0076	0.9976	238.02	48.785	11.473	0.01	0.006	3.8099e+08	-0.96	-1.54	0.065	0.064	0.04	0.111	0.08	122.07	48.785	11.473	0.01	0.01	3.8099e+08	0.0625	-0.0575	-0.0734
1.0061	-0.0106	1.0061	238.02	48.785	11.473	0.01	0.006	3.8099e+08	-0.96	-1.54	0.065	0.064	0.04	0.111	0.08	122.07	48.785	11.473	0.01	0.01	3.8099e+08	0.1037	0.0363	-0.0697
1.0085	0.0105	1.0085	238.02	48.785	11.473	0.01	0.006	3.8099e+08	-0.96	-1.54	0.065	0.064	0.04	0.111	0.08	122.06	48.785	11.473	0.01	0.01	3.8099e+08	0.2603	0.0406	-0.0784
1.0059	-0.0052	1.0059	238.32	48.785	11.473	0.01	0.007	3.8099e+08	-0.96	-1.555	0.08	0.066	0.042	0.115	0.08	122.06	48.785	11.473	0.01	0.01	3.8099e+08	0.2597	0.0384	-0.0645
0.9961	0.0142	0.9961	238.32	48.785	11.473	0.01	0.007	3.8099e+08	-0.96	-1.555	0.08	0.066	0.042	0.115	0.08	122.06	48.785	11.473	0.01	0.01	3.8099e+08	0.1026	0.0369	-0.056
1.0068	-0.0015	1.0068	238.32	48.785	11.473	0.01	0.007	3.8099e+08	-0.96	-1.555	0.08	0.066	0.042	0.115	0.08	122.06	48.785	11.473	0.01	0.01	3.8099e+08	0.1301	0.0481	-0.0604
0.9979	0.0053	0.9979	238.32	48.785	11.473	0.01	0.007	3.8099e+08	-0.96	-1.555	0.08	0.066	0.042	0.115	0.08	122.06	48.785	11.473	0.01	0.01	3.8099e+08	0.1368	0.0168	-0.0766
1.0005	0.0139	1.0005	238.32	48.785	11.473	0.01	0.007	3.8099e+08	-0.96	-1.555	0.08	0.066	0.042	0.115	0.08	122.06	48.785	11.473	0.01	0.01	3.8099e+08	-0.1019	0.0171	-0.0814
1.0046	-0.002	1.0046	235.29	48.785	11.473	0.01	0.007	3.8099e+08	-1.045	-1.51	-0.11	0.068	0.043	0.118	0.08	122.06	48.785	11.473	0.01	0.01	3.8099e+08	-0.0098	0.0066	-0.0878
0.9989	0.015	0.9989	235.29	48.785	11.473	0.01	0.007	3.8099e+08	-1.045	-1.51	-0.11	0.068	0.043	0.118	0.08	122.06	48.785	11.473	0.01	0.01	3.8099e+08	-0.1056	-0.0389	-0.0753
1.0037	0.011	1.0037	235.29	48.785	11.473	0.01	0.007	3.8099e+08	-1.045	-1.51	-0.11	0.068	0.043	0.118	0.08	122.06	48.785	11.473	0.01	0.01	3.8099e+08	-0.2326	-0.0123	-0.0945
0.9926	0.0066	0.9926	235.29	48.785	11.473	0.01	0.007	3.8099e+08	-1.045	-1.51	-0.11	0.068	0.043	0.118	0.08	122.06	48.785	11.473	0.01	0.01	3.8099e+08	-0.0837	-0.0997	-0.1087
0.9974	0.012	0.9974	235.29	48.785	11.473	0.01	0.007	3.8099e+08	-1.045	-1.51	-0.11	0.068	0.043	0.118	0.08	122.06	48.785	11.473	0.01	0.01	3.8099e+08	-0.1688	-0.0432	-0.1232
0.9977	0.008	0.9977	235.29	48.785	11.473	0.01	0.007	3.8099e+08	-1.045	-1.51	-0.11	0.068	0.043	0.118	0.08	122.05	48.785	11.473	0.01	0.01	3.8099e+08	-0.1937	-0.1102	-0.1182
1.0001	0.0157	1.0001	239.27	48.785	11.473	0.01	0.007	3.8099e+08	-0.93	-1.56	0.035	0.069	0.044	0.121	0.08	122.05	48.785	11.473	0.01	0.01	3.8099e+08	-0.0799	-0.0977	-0.1177
0.9933	0.0086	0.9933	239.27	48.785	11.473	0.01	0.007	3.8099e+08	-0.93	-1.56	0.035	0.069	0.044	0.121	0.08	122.05	48.785	11.473	0.01	0.01	3.8099e+08	0.0247	-0.0952	-0.1221
0.9953	0.0074	0.9953	239.27	48.785	11.473	0.01	0.007	3.8099e+08	-0.93	-1.56	0.035	0.069	0.044	0.121	0.08	122.05	48.785	11.473	0.01	0.01	3.8099e+08	0.0371	-0.1363	-0.1468
1.0068	0.0091	1.0068	239.27	48.785	11.473	0.01	0.007	3.8099e+08	-0.93	-1.56	0.035	0.069	0.044	0.121	0.08	122.05	48.785	11.473	0.01	0.01	3.8099e+08	-0.0466	-0.072	-0.1411
1.0113	-0.0026	1.0113	240.08	48.785	11.473	0.01	0.007	3.8099e+08	-0.88	-1.53	-0.005	0.071	0.045	0.124	0.08	122.05	48.785	11.473	0.01	0.01	3.8099e+08	0.2431	-0.0954	-0.1192
1.0028	0.0061	1.0028	240.08	48.785	11.473	0.01	0.007	3.8099e+08	-0.88	-1.53	-0.005	0.071	0.045	0.124	0.08	122.05	48.785	11.473	0.01	0.01	3.8099e+08	0.156	-0.0664	-0.1084
1.0069	-0.0003	1.0069	240.08	48.785	11.473	0.01	0.007	3.8099e+08	-0.88	-1.53	-0.005	0.071	0.045	0.124	0.08	122.05	48.785	11.473	0.01	0.01	3.8099e+08	0.247	-0.0105	-0.1047
0.997	0.0092	0.997	240.08	48.785	11.473	0.01	0.007	3.8099e+08	-0.88	-1.53	-0.005	0.071	0.045	0.124	0.08	122.04	48.785	11.473	0.01	0.01	3.8099e+08	0.2282	-0.0748	-0.1064
1.0068	0.002	1.0068	240.08	48.785	11.473	0.01	0.007	3.8099e+08	-0.88	-1.53	-0.005	0.071	0.045	0.124	0.08	122.04	48.785	11.473	0.01	0.01	3.8099e+08	0.0768	-0.0177	-0.1252
0.9997	-0.0044	0.9997	237.15	48.785	11.473	0.011	0.007	3.8099e+08	-1.005	-1.56	0.085	0.073	0.047	0.127	0.08	122.04	48.785	11.473	0.01	0.01	3.8099e+08	0.1345	-0.0854	-0.1261
1.0048	-0.0014	1.0048	237.15	48.785	11.473	0.011	0.007	3.8099e+08	-1.005	-1.56	0.085	0.073	0.047	0.127	0.08	122.04	48.785	11.473	0.01	0.01	3.8099e+08	0.1588	-0.0436	-0.0978
1.0054	-0.0031	1.0054	237.15	48.785	11.473	0.011	0.007	3.8099e+08	-1.005	-1.56	0.085	0.073	0.047	0.127	0.08	122.04	48.785	11.473	0.01	0.01	3.8099e+08	-0.0836	-0.0199	-0.0651
0.9987	-0.0047	0.9987	237.15	48.785	11.473	0.011	0.007	3.8099e+08	-1.005	-1.56	0.085	0.073	0.047	0.127	0.08	122.04	48.785	11.473	0.01	0.01	3.8099e+08	0.1419	-0.0145	-0.045
0.9931	0.0066	0.9931	237.15	48.785	11.473	0.011	0.007	3.8099e+08	-1.005	-1.56	0.085	0.073	0.047	0.127	0.08	122.04	48.785	11.473	0.01	0.01	3.8099e+08	0.1202	-0.0458	-0.0535
0.9861	0.0088	0.9861	237.22	48.785	11.473	0.011	0.007	3.8099e+08	-1.02	-1.58	-0.01	0.074	0.048	0.13	0.08	122.04	48.785	11.473	0.01	0.01	3.8099e+08	-0.252	-0.0368	-0.0639
0.9936	0.0027	0.9936	237.22	48.785	11.473	0.011	0.007	3.8099e+08	-1.02	-1.58	-0.01	0.074	0.048	0.13	0.08	122.04	48.785	11.473	0.01	0.01	3.8099e+08	-0.1337	-0.062	-0.0777
0.9908	0.0015	0.9908	237.22	48.785	11.473	0.011	0.007	3.8099e+08	-1.02	-1.58	-0.01	0.074	0.048	0.13	0.08	122.04	48.785	11.473	0.01	0.01	3.8099e+08	0.0445	-0.1239	-0.0754
0.9849	0.0099	0.9849	237.22	48.785	11.473	0.011	0.007	3.8099e+08	-1.02	-1.58	-0.01	0.074	0.048	0.13	0.08	122.04	48.785	11.473	0.01	0.01	3.8099e+08	-0.1503	-0.0946	-0.0997
0.994	0.0095	0.994	237.22	48.785	11.473	0.011	0.007	3.8099e+08	-1.02	-1.58	-0.01	0.074	0.048	0.13	0.08	122.03	48.785	11.473	0.01	0.01	3.8099e+08	-0.1033	-0.1826	-0.1274
0.9999	0.007	0.9999	237.22	48.785	11.473	0.011	0.007	3.8099e+08	-1.02	-1.58	-0.01	0.074	0.048	0.13	0.08	122.03	48.785	11.473	0.01	0.01	3.8099e+08	-0.1455	-0.096	-0.1283
0.9879	0.0075	0.9879	237.34	48.785	11.473	0.011	0.007	3.8099e+08	-0.975	-1.52	-0.025	0.075	0.049	0.132	0.08	122.03	48.785	11.473	0.01	0.01	3.8099e+08	-0.0069	-0.1644	-0.1502
0.9922	0.0037	0.9922	237.34	48.785	11.473	0.011	0.007	3.8099e+08	-0.975	-1.52	-0.025	0.075	0.049	0.132	0.08	122.03	48.785	11.473	0.01	0.01	3.8099e+08	0.059	-0.1105	-0.1167
0.9887	0.014	0.9887	237.34	48.785	11.473	0.011	0.007	3.8099e+08	-0.975	-1.52	-0.025	0.075	0.049	0.132	0.08	122.03	48.785	11.473	0.01	0.01	3.8099e+08	0.181	-0.1203	-0.1494
0.9859	0.0125	0.9859	237.34	48.785	11.473	0.011	0.007	3.8099e+08	-0.975	-1.52	-0.025	0.075	0.049	0.132	0.08	122.03	48.785	11.473	0.01	0.01	3.8099e+08	0.1824	-0.2406	-0.15
0.9974	0.0169	0.9974	240.92	48.785	11.473	0.011	0.007	3.8099e+08	-0.86	-1.545	-0.02	0.032	0.021	0.056	0.08	122.03	48.785	11.473	0.01	0.01	3.8099e+08	0.0741	-0.0466	-0.1613
1.0102	-0.0023	1.0102	240.92	48.785	11.473	0.011	0.007	3.8099e+08	-0.86	-1.545	-0.02	0.032	0.021	0.056	0.08	122.02	48.785	11.473	0.01	0.01	3.8099e+08	0.064	-0.2589	-0.1829
0.9916	0.0098	0.9916	240.92	48.785	11.473	0.011	0.007	3.8099e+08	-0.86	-1.545	-0.02	0.032	0.021	0.056	0.08	122.02	48.785	11.473	0.01	0.01	3.8099e+08	0.2864	-0.1018	-0.1681
1.0069	0.0003	1.0069	240.92	48.785	11.473	0.011	0.007	3.8099e+08	-0.86	-1.545	-0.02	0.032	0.021	0.056	0.08	122.02	48.785	11.473	0.01	0.01	3.8099e+08	0.1017	-0.0999	-0.1796
1.0084	0.0114	1.0084	240.92	48.785	11.473	0.011	0.007	3.8099e+08	-0.86	-1.545	-0.02	0.032	0.021	0.056	0.08	122.02	48.785	11.473	0.01	0.01	3.8099e+08	-0.0338	-0.1334	-0.1452
1.0052	0.0083	1.0052	239.33	48.785	11.473	0.011	0.007	3.8099e+08	-0.915	-1.545	0.145	0.036	0.024	0.063	0.08	122.02	48.785	11.473	0.01	0.01	3.8099e+08	0.2055	-0.0064	-0.1448
1.001	0.0048	1.001	239.33	48.785	11.473	0.011	0.007	3.8099e+08	-0.915	-1.545	0.145	0.036	0.024	0.063	0.08	122.02	48.785	11.473	0.01	0.01	3.8099e+08	-0.0579	-0.128	-0.1675
1.0134	0.0041	1.0134	239.33	48.785	11.473	0.011	0.007	3.8099e+08	-0.915	-1.545	0.145	0.036	0.024	0.063	0.08	122.02	48.785	11.473	0.01	0.01	3.8099e+08	-0.0539	0.0595	-0.1542
1.0205	0.0039	1.0205	239.33	48.785	11.473	0.011	0.007	3.8099e+08	-0.915	-1.545	0.145	0.036	0.024	0.063	0.08	122.01	48.785	11.473	0.01	0.01	3.8099e+08	0.0574	-0.0354	-0.1388
1.0054	0.0036	1.0054	239.33	48.785	11.473	0.011	0.007	3.8099e+08	-0.915	-1.545	0.145	0.036	0.024	0.063	0.08	122.01	48.785	11.473	0.01	0.01	3.8099e+08	0.0899	0.0156	-0.1419
1.0092	0.0013	1.0092	236.24	48.785	11.473	0.011	0.007	3.8099e+08	-1.01	-1.515	-0.07	0.04	0.026	0.07	0.08	122.01	48.785	11.473	0.01	0.01	3.8099e+08	-0.1655	0.0448	-0.1237
1.0161	0.0003	1.0161	236.24	48.785	11.473	0.011	0.007	3.8099e+08	-1.01	-1.515	-0.07	0.04	0.026	0.07	0.08	122.01	48.785	11.473	0.01	0.01	3.8099e+08	-0.1814	0.0311	-0.114
1.0105	0.005	1.0105	236.24	48.785	11.473	0.011	0.007	3.8099e+08	-1.01	-1.515	-0.07	0.04	0.026	0.07	0.08	122.01	48.785	11.473	0.01	0.01	3.8099e+08	0.0937	0.0638	-0.0985
1.0053	0.007	1.0053	236.24	48.785	11.473	0.011	0.007	3.8099e+08	-1.01	-1.515	-0.07	0.04	0.026	0.07	0.08	122.01	48.785	11.473	0.01	0.01	3.8099e+08	-0.2141	-0.0091	-0.0692
1.0065	0.0017	1.0065	236.24	48.785	11.473	0.011	0.007	3.8099e+08	-1.01	-1.515	-0.07	0.04	0.026	0.07	0.08	122.01	48.785	11.473	0.01	0.01	3.8099e+08	-0.2971	0.0797	-0.0813
1.0245	0.003	1.0245	235.19	48.785	11.473	0.011	0.007	3.8099e+08	-1.04	-1.5	-0.065	0.043	0.028	0.075	0.08	122.01	48.785	11.473	0.01	0.01	3.8099e+08	0.0226	0.0709	-0.0748
1.0038	0.012	1.0038	235.19	48.785	11.473	0.011	0.007	3.8099e+08	-1.04	-1.5	-0.065	0.043	0.028	0.075	0.08	122	48.785	11.473	0.01	0.01	3.8099e+08	-0.1193	0.0282	-0.0737
1.0084	0.0002	1.0084	235.19	48.785	11.473	0.011	0.007	3.8099e+08	-1.04	-1.5	-0.065	0.043	0.028	0.075	0.08	122	48.785	11.473	0.01	0.01	3.8099e+08	-0.2764	0.0445	-0.0695
1.0111	0.0039	1.0111	235.19	48.785	11.473	0.011	0.007	3.8099e+08	-1.04	-1.5	-0.065	0.043	0.028	0.075	0.08	122	48.785	11.473	0.01	0.01	3.8099e+08	-0.2341	0.105	-0.0204
1	0.0043	1	235.19	48.785	11.473	0.011	0.007	3.8099e+08	-1.04	-1.5	-0.065	0.043	0.028	0.075	0.08	122	48.785	11.473	0.01	0.01	3.8099e+08	-0.1269	-0.0049	0.0051
1.0012	0.0074	1.0012	239.84	48.785	11.473	0.011	0.007	3.8099e+08	-0.9	-1.55	0.005	0.046	0.03	0.08	0.08	122	48.785	11.473	0.01	0.01	3.8099e+08	-0.2868	0.0825	-0.0079
1.0108	0.0166	1.0108	239.84	48.785	11.473	0.011	0.007	3.8099e+08	-0.9	-1.55	0.005	0.046	0.03	0.08	0.08	122	48.785	11.473	0.01	0.01	3.8099e+08	-0.2816	0.0399	-0.0014
1.0069	0.0074	1.0069	239.84	48.785	11.473	0.011	0.007	3.8099e+08	-0.9	-1.55	0.005	0.046	0.03	0.08	0.08	122	48.785	11.473	0.01	0.01	3.8099e+08	-0.3336	0.053	-0.0035
1.0002	0.006	1.0002	239.84	48.785	11.473	0.011	0.007	3.8099e+08	-0.9	-1.55	0.005	0.046	0.03	0.08	0.08	122	48.785	11.473	0.01	0.01	3.8099e+08	-0.2091	0.0547	0.0086
0.9976	0.012	0.9976	239.84	48.785	11.473	0.011	0.007	3.8099e+08	-0.9	-1.55	0.005	0.046	0.03	0.08	0.08	122	48.785	11.473	0.01	0.01	3.8099e+08	-0.4111	0.06	0.0049
1.0068	0.0064	1.0068	238.34	48.785	11.473	0.011	0.007	3.8099e+08	-0.955	-1.545	-0.005	0.049	0.032	0.085	0.08	122	48.785	11.473	0.01	0.01	3.8099e+08	-0.2437	0.1089	0.0177
0.9868	0.0118	0.9868	238.34	48.785	11.473	0.011	0.007	3.8099e+08	-0.955	-1.545	-0.005	0.049	0.032	0.085	0.08	122	48.785	11.473	0.01	0.01	3.8099e+08	-0.3068	-0.0354	0.0025
0.989	0.0102	0.989	238.34	48.785	11.473	0.011	0.007	3.8099e+08	-0.955	-1.545	-0.005	0.049	0.032	0.085	0.08	122	48.785	11.473	0.01	0.01	3.8099e+08	-0.2762	0.1709	-0.0295
1.0014	0.0061	1.0014	238.34	48.785	11.473	0.011	0.007	3.8099e+08	-0.955	-1.545	-0.005	0.049	0.032	0.085	0.08	122	48.785	11.473	0.01	0.01	3.8099e+08	-0.3506	-0.0259	-0.0241
1.0053	0.0059	1.0053	238.34	48.785	11.473	0.011	0.007	3.8099e+08	-0.955	-1.545	-0.005	0.049	0.032	0.085	0.08	122	48.785	11.473	0.01	0.01	3.8099e+08	-0.1496	0.0969	-0.0072
0.9866	0.0123	0.9866	236.9	48.785	11.473	0.011	0.008	3.8099e+08	-0.99	-1.52	-0.065	0.051	0.034	0.089	0.08	122	48.785	11.473	0.01	0.01	3.8099e+08	-0.2136	-0.0114	-0.0085
0.9854	0.0023	0.9854	236.9	48.785	11.473	0.011	0.008	3.8099e+08	-0.99	-1.52	-0.065	0.051	0.034	0.089	0.08	122	48.785	11.473	0.01	0.01	3.8099e+08	-0.3308	0.1134	-0.0314
0.9945	0.0016	0.9945	236.9	48.785	11.473	0.011	0.008	3.8099e+08	-0.99	-1.52	-0.065	0.051	0.034	0.089	0.08	122	48.785	11.473	0.01	0.01	3.8099e+08	-0.2503	-0.001	-0.0528
0.9948	0.0031	0.9948	236.9	48.785	11.473	0.011	0.008	3.8099e+08	-0.99	-1.52	-0.065	0.051	0.034	0.089	0.08	122	48.785	11.473	0.01	0.01	3.8099e+08	-0.1896	0.0592	-0.0391
0.986	0.0013	0.986	236.9	48.785	11.473	0.011	0.008	3.8099e+08	-0.99	-1.52	-0.065	0.051	0.034	0.089	0.08	122	48.785	11.473	0.01	0.01	3.8099e+08	-0.1357	0.0531	-0.0486
0.9833	0.0035	0.9833	238.83	48.785	11.473	0.01	0.006	3.8099e+08	-0.93	-1.535	0.02	0.054	0.033	0.093	0.08	122	48.785	11.473	0.01	0.01	3.8099e+08	-0.3977	-0.0051	-0.0626
0.9968	-0.0083	0.9968	238.83	48.785	11.473	0.01	0.006	3.8099e+08	-0.93	-1.535	0.02	0.054	0.033	0.093	0.08	122	48.785	11.473	0.01	0.01	3.8099e+08	-0.1309	0.0309	-0.0605
0.9822	0.0023	0.9822	238.83	48.785	11.473	0.01	0.006	3.8099e+08	-0.93	-1.535	0.02	0.054	0.033	0.093	0.08	122	48.785	11.473	0.01	0.01	3.8099e+08	-0.0764	-0.0871	-0.0642
0.9837	0.0003	0.9837	238.83	48.785	11.473	0.01	0.006	3.8099e+08	-0.93	-1.535	0.02	0.054	0.033	0.093	0.08	122	48.785	11.473	0.01	0.01	3.8099e+08	-0.1928	0.0952	-0.0659
0.9907	-0.0006	0.9907	238.83	48.785	11.473	0.01	0.006	3.8099e+08	-0.93	-1.535	0.02	0.054	0.033	0.093	0.08	122	48.785	11.473	0.01	0.01	3.8099e+08	-0.1972	-0.0883	-0.0802
0.9977	-0.0069	0.9977	238.72	48.785	11.473	0.01	0.006	3.8099e+08	-0.95	-1.56	0.105	0.056	0.035	0.097	0.08	122	48.785	11.473	0.01	0.01	3.8099e+08	0.107	0.1035	-0.074
0.9791	0.0003	0.9791	238.72	48.785	11.473	0.01	0.006	3.8099e+08	-0.95	-1.56	0.105	0.056	0.035	0.097	0.08	122	48.785	11.473	0.01	0.01	3.8099e+08	0.1373	-0.0764	-0.0784
0.9782	-0.0067	0.9782	238.72	48.785	11.473	0.01	0.006	3.8099e+08	-0.95	-1.56	0.105	0.056	0.035	0.097	0.08	122	48.785	11.473	0.01	0.01	3.8099e+08	-0.0931	0.0024	-0.119
1.0005	-0.0068	1.0005	238.72	48.785	11.473	0.01	0.006	3.8099e+08	-0.95	-1.56	0.105	0.056	0.035	0.097	0.08	121.99	48.785	11.473	0.01	0.01	3.8099e+08	0.0555	0.0364	-0.1191
0.9933	-0.0042	0.9933	238.72	48.785	11.473	0.01	0.006	3.8099e+08	-0.95	-1.56	0.105	0.056	0.035	0.097	0.08	121.99	48.785	11.473	0.01	0.01	3.8099e+08	0.2658	-0.1155	-0.0867
0.9801	-0.0076	0.9801	238.72	48.785	11.473	0.01	0.006	3.8099e+08	-0.95	-1.56	0.105	0.056	0.035	0.097	0.08	121.99	48.785	11.473	0.01	0.01	3.8099e+08	0.1959	-0.018	-0.0917
0.9967	-0.001	0.9967	237.89	48.785	11.473	0.01	0.006	3.8099e+08	-0.95	-1.515	0.01	0.058	0.036	0.101	0.08	121.99	48.785	11.473	0.01	0.01	3.8099e+08	0.059	-0.0277	-0.0733
0.9986	-0.0079	0.9986	237.89	48.785	11.473	0.01	0.006	3.8099e+08	-0.95	-1.515	0.01	0.058	0.036	0.101	0.08	121.99	48.785	11.473	0.01	0.01	3.8099e+08	0.5629	-0.0077	-0.0722
0.9922	0.0046	0.9922	237.89	48.785	11.473	0.01	0.006	3.8099e+08	-0.95	-1.515	0.01	0.058	0.036	0.101	0.08	121.99	48.785	11.473	0.01	0.01	3.8099e+08	0.3703	-0.0625	-0.0848
0.9952	0.0027	0.9952	237.89	48.785	11.473	0.01	0.006	3.8099e+08	-0.95	-1.515	0.01	0.058	0.036	0.101	0.08	121.99	48.785	11.473	0.01	0.01	3.8099e+08	0.1087	-0.0251	-0.0901
1.0064	-0.0055	1.0064	237.73	48.785	11.473	0.01	0.006	3.8099e+08	-0.965	-1.53	-0.03	0.06	0.038	0.105	0.08	121.99	48.785	11.473	0.01	0.01	3.8099e+08	0.4245	-0.0327	-0.0817
1.0041	0.0086	1.0041	237.73	48.785	11.473	0.01	0.006	3.8099e+08	-0.965	-1.53	-0.03	0.06	0.038	0.105	0.08	121.99	48.785	11.473	0.01	0.01	3.8099e+08	0.33	-0.0979	-0.077
1.0027	0.0018	1.0027	237.73	48.785	11.473	0.01	0.006	3.8099e+08	-0.965	-1.53	-0.03	0.06	0.038	0.105	0.08	121.99	48.785	11.473	0.01	0.01	3.8099e+08	0.1596	-0.0577	-0.0724
1.0055	0.0095	1.0055	237.73	48.785	11.473	0.01	0.006	3.8099e+08	-0.965	-1.53	-0.03	0.06	0.038	0.105	0.08	121.99	48.785	11.473	0.01	0.01	3.8099e+08	0.3066	-0.0114	-0.087
1.0078	0.0107	1.0078	237.73	48.785	11.473	0.01	0.006	3.8099e+08	-0.965	-1.53	-0.03	0.06	0.038	0.105	0.08	121.99	48.785	11.473	0.01	0.01	3.8099e+08	0.2695	-0.0932	-0.0727
1.0041	0.0105	1.0041	240.75	48.785	11.473	0.01	0.006	3.8099e+08	-0.895	-1.6	-0.01	0.062	0.039	0.109	0.08	121.98	48.785	11.473	0.01	0.01	3.8099e+08	0.1118	0.0374	-0.0814
1.0148	0.0145	1.0148	240.75	48.785	11.473	0.01	0.006	3.8099e+08	-0.895	-1.6	-0.01	0.062	0.039	0.109	0.08	121.98	48.785	11.473	0.01	0.01	3.8099e+08	0.0773	-0.027	-0.0888
1.0077	0.0101	1.0077	240.75	48.785	11.473	0.01	0.006	3.8099e+08	-0.895	-1.6	-0.01	0.062	0.039	0.109	0.08	121.98	48.785	11.473	0.01	0.01	3.8099e+08	0.1175	-0.003	-0.0915
0.9961	0.0148	0.9961	240.75	48.785	11.473	0.01	0.006	3.8099e+08	-0.895	-1.6	-0.01	0.062	0.039	0.109	0.08	121.98	48.785	11.473	0.01	0.01	3.8099e+08	0.0596	-0.057	-0.1055
1.0079	0.0155	1.0079	240.75	48.785	11.473	0.01	0.006	3.8099e+08	-0.895	-1.6	-0.01	0.062	0.039	0.109	0.08	121.98	48.785	11.473	0.01	0.01	3.8099e+08	-0.183	0.012	-0.1
1.0076	0.0082	1.0076	237.84	48.785	11.473	0.01	0.006	3.8099e+08	-0.98	-1.555	-0.005	0.064	0.041	0.112	0.08	121.98	48.785	11.473	0.01	0.01	3.8099e+08	0.1379	-0.0394	-0.0848
0.9987	0.0134	0.9987	237.84	48.785	11.473	0.01	0.006	3.8099e+08	-0.98	-1.555	-0.005	0.064	0.041	0.112	0.08	121.98	48.785	11.473	0.01	0.01	3.8099e+08	0.0408	-0.0661	-0.0776
1.0041	0.0125	1.0041	237.84	48.785	11.473	0.01	0.006	3.8099e+08	-0.98	-1.555	-0.005	0.064	0.041	0.112	0.08	121.98	48.785	11.473	0.01	0.01	3.8099e+08	0.0172	0.0481	-0.0787
1.004	0.009	1.004	237.84	48.785	11.473	0.01	0.006	3.8099e+08	-0.98	-1.555	-0.005	0.064	0.041	0.112	0.08	121.98	48.785	11.473	0.01	0.01	3.8099e+08	0.0477	-0.1229	-0.1119
1.0032	0.0107	1.0032	237.84	48.785	11.473	0.01	0.006	3.8099e+08	-0.98	-1.555	-0.005	0.064	0.041	0.112	0.08	121.98	48.785	11.473	0.01	0.01	3.8099e+08	0.1584	0.0177	-0.0862
0.992	0.0084	0.992	237.84	48.785	11.473	0.01	0.006	3.8099e+08	-0.98	-1.555	-0.005	0.064	0.041	0.112	0.08	121.98	48.785	11.473	0.01	0.01	3.8099e+08	-0.0901	-0.1033	-0.0639
0.9977	-0.0012	0.9977	238.74	48.785	11.473	0.01	0.007	3.8099e+08	-0.935	-1.54	0	0.066	0.042	0.116	0.08	121.97	48.785	11.473	0.01	0.01	3.8099e+08	-0.0566	-0.0253	-0.054
1.0006	0.0074	1.0006	238.74	48.785	11.473	0.01	0.007	3.8099e+08	-0.935	-1.54	0	0.066	0.042	0.116	0.08	121.97	48.785	11.473	0.01	0.01	3.8099e+08	0.1107	-0.1166	-0.011
0.987	0.0046	0.987	238.74	48.785	11.473	0.01	0.007	3.8099e+08	-0.935	-1.54	0	0.066	0.042	0.116	0.08	121.97	48.785	11.473	0.01	0.01	3.8099e+08	-0.0856	-0.2154	-0.0426
0.9924	0.0138	0.9924	238.74	48.785	11.473	0.01	0.007	3.8099e+08	-0.935	-1.54	0	0.066	0.042	0.116	0.08	121.97	48.785	11.473	0.01	0.01	3.8099e+08	-0.2832	-0.133	-0.0279
0.9965	-0.0019	0.9965	237.88	48.785	11.473	0.01	0.007	3.8099e+08	-0.94	-1.5	-0.05	0.067	0.043	0.119	0.08	121.97	48.785	11.473	0.01	0.01	3.8099e+08	-0.2866	-0.3198	-0.0315
0.9964	-0.0017	0.9964	237.88	48.785	11.473	0.01	0.007	3.8099e+08	-0.94	-1.5	-0.05	0.067	0.043	0.119	0.08	121.97	48.785	11.473	0.01	0.01	3.8099e+08	-0.0223	-0.1668	-0.0244
0.9884	0.007	0.9884	237.88	48.785	11.473	0.01	0.007	3.8099e+08	-0.94	-1.5	-0.05	0.067	0.043	0.119	0.08	121.97	48.785	11.473	0.01	0.01	3.8099e+08	-0.2013	-0.3044	-0.0252
0.9896	0.0019	0.9896	237.88	48.785	11.473	0.01	0.007	3.8099e+08	-0.94	-1.5	-0.05	0.067	0.043	0.119	0.08	121.97	48.785	11.473	0.01	0.01	3.8099e+08	-0.1497	-0.2134	-0.0316
1	0.0085	1	237.88	48.785	11.473	0.01	0.007	3.8099e+08	-0.94	-1.5	-0.05	0.067	0.043	0.119	0.08	121.97	48.785	11.473	0.01	0.01	3.8099e+08	-0.2655	-0.3217	-0.0282
0.9967	-0.0003	0.9967	237.86	48.785	11.473	0.01	0.007	3.8099e+08	-0.97	-1.54	0.005	0.069	0.045	0.122	0.08	121.97	48.785	11.473	0.01	0.01	3.8099e+08	-0.2281	-0.3018	-0.046
0.9952	-0.0016	0.9952	237.86	48.785	11.473	0.01	0.007	3.8099e+08	-0.97	-1.54	0.005	0.069	0.045	0.122	0.08	121.97	48.785	11.473	0.01	0.01	3.8099e+08	-0.1371	-0.2647	-0.0339
1.0054	0.0073	1.0054	237.86	48.785	11.473	0.01	0.007	3.8099e+08	-0.97	-1.54	0.005	0.069	0.045	0.122	0.08	121.97	48.785	11.473	0.01	0.01	3.8099e+08	-0.2984	-0.3183	-0.0256
1.0045	-0.002	1.0045	237.86	48.785	11.473	0.01	0.007	3.8099e+08	-0.97	-1.54	0.005	0.069	0.045	0.122	0.08	121.97	48.785	11.473	0.01	0.01	3.8099e+08	-0.0433	-0.1451	-0.0419
0.9981	0.01	0.9981	237.86	48.785	11.473	0.01	0.007	3.8099e+08	-0.97	-1.54	0.005	0.069	0.045	0.122	0.08	121.97	48.785	11.473	0.01	0.01	3.8099e+08	-0.0973	-0.3668	-0.0584
1.002	0.0037	1.002	238.24	48.785	11.473	0.01	0.007	3.8099e+08	-0.945	-1.525	0.165	0.071	0.046	0.125	0.08	121.97	48.785	11.473	0.01	0.01	3.8099e+08	-0.0445	-0.0801	-0.0768
1.0063	0.0054	1.0063	238.24	48.785	11.473	0.01	0.007	3.8099e+08	-0.945	-1.525	0.165	0.071	0.046	0.125	0.08	121.97	48.785	11.473	0.01	0.01	3.8099e+08	-0.1226	-0.2378	-0.0915
1.0134	-0.004	1.0134	238.24	48.785	11.473	0.01	0.007	3.8099e+08	-0.945	-1.525	0.165	0.071	0.046	0.125	0.08	121.97	48.785	11.473	0.01	0.01	3.8099e+08	-0.0965	-0.1533	-0.0849
1.01	0.0057	1.01	238.24	48.785	11.473	0.01	0.007	3.8099e+08	-0.945	-1.525	0.165	0.071	0.046	0.125	0.08	121.97	48.785	11.473	0.01	0.01	3.8099e+08	0.1064	-0.0881	-0.0907
1.0063	0.0017	1.0063	238.24	48.785	11.473	0.01	0.007	3.8099e+08	-0.945	-1.525	0.165	0.071	0.046	0.125	0.08	121.97	48.785	11.473	0.01	0.01	3.8099e+08	-0.0548	-0.122	-0.0784
1.0055	0.0004	1.0055	237.73	48.785	11.473	0.011	0.007	3.8099e+08	-0.95	-1.505	-0.07	0.073	0.047	0.128	0.08	121.96	48.785	11.473	0.01	0.01	3.8099e+08	0.1156	0.0949	-0.0709
0.9994	0.0001	0.9994	237.73	48.785	11.473	0.011	0.007	3.8099e+08	-0.95	-1.505	-0.07	0.073	0.047	0.128	0.08	121.96	48.785	11.473	0.01	0.01	3.8099e+08	0.1085	-0.0897	-0.1033
0.9998	-0.0009	0.9998	237.73	48.785	11.473	0.011	0.007	3.8099e+08	-0.95	-1.505	-0.07	0.073	0.047	0.128	0.08	121.96	48.785	11.473	0.01	0.01	3.8099e+08	0.3216	0.1967	-0.087
1.0114	0.0057	1.0114	237.73	48.785	11.473	0.011	0.007	3.8099e+08	-0.95	-1.505	-0.07	0.073	0.047	0.128	0.08	121.96	48.785	11.473	0.01	0.01	3.8099e+08	0.0545	-0.0284	-0.0979
1.0082	-0.0068	1.0082	237.73	48.785	11.473	0.011	0.007	3.8099e+08	-0.95	-1.505	-0.07	0.073	0.047	0.128	0.08	121.96	48.785	11.473	0.01	0.01	3.8099e+08	0.278	0.1006	-0.0837
1.0007	-0.001	1.0007	237.13	48.785	11.473	0.011	0.007	3.8099e+08	-1.02	-1.58	0.14	0.074	0.048	0.131	0.08	121.96	48.785	11.473	0.01	0.01	3.8099e+08	0.3553	0.093	-0.0857
0.9967	-0.0024	0.9967	237.13	48.785	11.473	0.011	0.007	3.8099e+08	-1.02	-1.58	0.14	0.074	0.048	0.131	0.08	121.96	48.785	11.473	0.01	0.01	3.8099e+08	0.0505	0.0211	-0.0903
1.0051	-0.0019	1.0051	237.13	48.785	11.473	0.011	0.007	3.8099e+08	-1.02	-1.58	0.14	0.074	0.048	0.131	0.08	121.96	48.785	11.473	0.01	0.01	3.8099e+08	0.4261	0.1984	-0.0538
0.9957	0.0038	0.9957	237.13	48.785	11.473	0.011	0.007	3.8099e+08	-1.02	-1.58	0.14	0.074	0.048	0.131	0.08	121.96	48.785	11.473	0.01	0.01	3.8099e+08	0.3371	0.0317	-0.0512
0.9872	-0.0023	0.9872	237.13	48.785	11.473	0.011	0.007	3.8099e+08	-1.02	-1.58	0.14	0.074	0.048	0.131	0.08	121.96	48.785	11.473	0.01	0.01	3.8099e+08	0.3047	0.185	-0.058
1.0025	0.0053	1.0025	237.13	48.785	11.473	0.011	0.007	3.8099e+08	-1.02	-1.58	0.14	0.074	0.048	0.131	0.08	121.96	48.785	11.473	0.01	0.01	3.8099e+08	0.2868	0.0539	-0.0686
1.001	-0.0027	1.001	240.52	48.785	11.473	0.011	0.007	3.8099e+08	-0.885	-1.57	-0.02	0.076	0.05	0.134	0.08	121.96	48.785	11.473	0.01	0.01	3.8099e+08	0.4618	0.0538	-0.05
0.9838	-0.0002	0.9838	240.52	48.785	11.473	0.011	0.007	3.8099e+08	-0.885	-1.57	-0.02	0.076	0.05	0.134	0.08	121.96	48.785	11.473	0.01	0.01	3.8099e+08	0.3614	-0.0174	-0.0529
0.9993	0.0062	0.9993	240.52	48.785	11.473	0.011	0.007	3.8099e+08	-0.885	-1.57	-0.02	0.076	0.05	0.134	0.08	121.96	48.785	11.473	0.01	0.01	3.8099e+08	0.1046	-0.0589	-0.0411
1.0068	-0.0028	1.0068	240.52	48.785	11.473	0.011	0.007	3.8099e+08	-0.885	-1.57	-0.02	0.076	0.05	0.134	0.08	121.96	48.785	11.473	0.01	0.01	3.8099e+08	0.4287	-0.0097	-0.0195
0.9879	0.0134	0.9879	238	48.785	11.473	0.011	0.007	3.8099e+08	-0.98	-1.565	-0.07	0.032	0.021	0.056	0.08	121.96	48.785	11.473	0.01	0.01	3.8099e+08	0.398	-0.1751	-0.0337
0.988	0.0087	0.988	238	48.785	11.473	0.011	0.007	3.8099e+08	-0.98	-1.565	-0.07	0.032	0.021	0.056	0.08	121.95	48.785	11.473	0.01	0.01	3.8099e+08	-0.0005	-0.0263	-0.063
1.0082	0.0073	1.0082	238	48.785	11.473	0.011	0.007	3.8099e+08	-0.98	-1.565	-0.07	0.032	0.021	0.056	0.08	121.95	48.785	11.473	0.01	0.01	3.8099e+08	0.2331	-0.1819	-0.0819
1.0066	0.0132	1.0066	238	48.785	11.473	0.011	0.007	3.8099e+08	-0.98	-1.565	-0.07	0.032	0.021	0.056	0.08	121.95	48.785	11.473	0.01	0.01	3.8099e+08	0.3807	-0.1268	-0.0818
1.0022	0.0142	1.0022	238	48.785	11.473	0.011	0.007	3.8099e+08	-0.98	-1.565	-0.07	0.032	0.021	0.056	0.08	121.95	48.785	11.473	0.01	0.01	3.8099e+08	0.16	-0.1484	-0.0844
1.0079	0.017	1.0079	238.84	48.785	11.473	0.011	0.007	3.8099e+08	-0.94	-1.55	-0.03	0.036	0.024	0.063	0.08	121.95	48.785	11.473	0.01	0.01	3.8099e+08	0.026	-0.189	-0.0928
1.0101	0.0063	1.0101	238.84	48.785	11.473	0.011	0.007	3.8099e+08	-0.94	-1.55	-0.03	0.036	0.024	0.063	0.08	121.95	48.785	11.473	0.01	0.01	3.8099e+08	0.2606	-0.111	-0.0932
1.0043	0.0121	1.0043	238.84	48.785	11.473	0.011	0.007	3.8099e+08	-0.94	-1.55	-0.03	0.036	0.024	0.063	0.08	121.95	48.785	11.473	0.01	0.01	3.8099e+08	0.0634	-0.1878	-0.1009
1.0148	0.0141	1.0148	238.84	48.785	11.473	0.011	0.007	3.8099e+08	-0.94	-1.55	-0.03	0.036	0.024	0.063	0.08	121.95	48.785	11.473	0.01	0.01	3.8099e+08	0.036	-0.0172	-0.0963
1.0168	0.0135	1.0168	238.84	48.785	11.473	0.011	0.007	3.8099e+08	-0.94	-1.55	-0.03	0.036	0.024	0.063	0.08	121.95	48.785	11.473	0.01	0.01	3.8099e+08	0.2488	-0.0663	-0.1075
1.0082	0.019	1.0082	237.41	48.785	11.473	0.011	0.007	3.8099e+08	-0.965	-1.51	-0.035	0.04	0.026	0.069	0.08	121.95	48.785	11.473	0.01	0.01	3.8099e+08	0.0664	-0.0054	-0.1337
1.0078	0.0102	1.0078	237.41	48.785	11.473	0.011	0.007	3.8099e+08	-0.965	-1.51	-0.035	0.04	0.026	0.069	0.08	121.94	48.785	11.473	0.01	0.01	3.8099e+08	-0.0062	0.052	-0.1479
1.0186	0.005	1.0186	237.41	48.785	11.473	0.011	0.007	3.8099e+08	-0.965	-1.51	-0.035	0.04	0.026	0.069	0.08	121.94	48.785	11.473	0.01	0.01	3.8099e+08	0.0937	0.0386	-0.1604
1.0104	0.0142	1.0104	237.41	48.785	11.473	0.011	0.007	3.8099e+08	-0.965	-1.51	-0.035	0.04	0.026	0.069	0.08	121.94	48.785	11.473	0.01	0.01	3.8099e+08	0.0306	0.1235	-0.1525
1.007	0.0023	1.007	237.41	48.785	11.473	0.011	0.007	3.8099e+08	-0.965	-1.51	-0.035	0.04	0.026	0.069	0.08	121.94	48.785	11.473	0.01	0.01	3.8099e+08	0.0079	0.1122	-0.1248
1.0128	0.0141	1.0128	239.76	48.785	11.473	0.011	0.007	3.8099e+08	-0.91	-1.565	0.045	0.042	0.028	0.074	0.08	121.94	48.785	11.473	0.01	0.01	3.8099e+08	0.0154	0.2027	-0.1202
0.9965	0.0033	0.9965	239.76	48.785	11.473	0.011	0.007	3.8099e+08	-0.91	-1.565	0.045	0.042	0.028	0.074	0.08	121.94	48.785	11.473	0.01	0.01	3.8099e+08	0.0111	0.199	-0.0859
0.9987	0.0091	0.9987	239.76	48.785	11.473	0.011	0.007	3.8099e+08	-0.91	-1.565	0.045	0.042	0.028	0.074	0.08	121.94	48.785	11.473	0.01	0.01	3.8099e+08	-0.0547	0.279	-0.0827
1.0068	0.0048	1.0068	239.76	48.785	11.473	0.011	0.007	3.8099e+08	-0.91	-1.565	0.045	0.042	0.028	0.074	0.08	121.94	48.785	11.473	0.01	0.01	3.8099e+08	-0.0878	0.2798	-0.077
0.9977	0.0107	0.9977	239.76	48.785	11.473	0.011	0.007	3.8099e+08	-0.91	-1.565	0.045	0.042	0.028	0.074	0.08	121.94	48.785	11.473	0.01	0.01	3.8099e+08	-0.0177	0.2526	-0.0823
0.9958	0.007	0.9958	237.08	48.785	11.473	0.011	0.007	3.8099e+08	-0.96	-1.48	-0.01	0.046	0.03	0.08	0.08	121.93	48.785	11.473	0.01	0.01	3.8099e+08	-0.1248	0.2743	-0.101
0.9797	0.0089	0.9797	237.08	48.785	11.473	0.011	0.007	3.8099e+08	-0.96	-1.48	-0.01	0.046	0.03	0.08	0.08	121.93	48.785	11.473	0.01	0.01	3.8099e+08	-0.0869	0.2033	-0.0945
0.9818	0.0022	0.9818	237.08	48.785	11.473	0.011	0.007	3.8099e+08	-0.96	-1.48	-0.01	0.046	0.03	0.08	0.08	121.93	48.785	11.473	0.01	0.01	3.8099e+08	-0.1581	0.2776	-0.118
0.9888	0.0026	0.9888	237.08	48.785	11.473	0.011	0.007	3.8099e+08	-0.96	-1.48	-0.01	0.046	0.03	0.08	0.08	121.93	48.785	11.473	0.01	0.01	3.8099e+08	-0.3025	0.1224	-0.0975
0.9857	0.0017	0.9857	237.08	48.785	11.473	0.011	0.007	3.8099e+08	-0.96	-1.48	-0.01	0.046	0.03	0.08	0.08	121.93	48.785	11.473	0.01	0.01	3.8099e+08	0.0007	0.2416	-0.0908
0.9858	0.005	0.9858	237.08	48.785	11.473	0.011	0.007	3.8099e+08	-0.96	-1.48	-0.01	0.046	0.03	0.08	0.08	121.93	48.785	11.473	0.01	0.01	3.8099e+08	-0.0734	0.0759	-0.099
0.9912	0.0022	0.9912	238.01	48.785	11.473	0.011	0.008	3.8099e+08	-0.955	-1.525	0.01	0.049	0.032	0.085	0.08	121.93	48.785	11.473	0.01	0.01	3.8099e+08	-0.1182	0.1659	-0.0541
0.979	0	0.979	238.01	48.785	11.473	0.011	0.008	3.8099e+08	-0.955	-1.525	0.01	0.049	0.032	0.085	0.08	121.93	48.785	11.473	0.01	0.01	3.8099e+08	-0.0663	-0.003	-0.0692
0.9791	0.0004	0.9791	238.01	48.785	11.473	0.011	0.008	3.8099e+08	-0.955	-1.525	0.01	0.049	0.032	0.085	0.08	121.93	48.785	11.473	0.01	0.01	3.8099e+08	-0.0545	0.035	-0.0545
0.9846	0.0051	0.9846	238.01	48.785	11.473	0.011	0.008	3.8099e+08	-0.955	-1.525	0.01	0.049	0.032	0.085	0.08	121.93	48.785	11.473	0.01	0.01	3.8099e+08	-0.2633	-0.0094	-0.0634
1.0059	-0.0001	1.0059	237.79	48.785	11.473	0.011	0.008	3.8099e+08	-0.955	-1.515	0.04	0.051	0.034	0.09	0.08	121.93	48.785	11.473	0.01	0.01	3.8099e+08	-0.1754	-0.081	-0.0547
1.0005	-0.0001	1.0005	237.79	48.785	11.473	0.011	0.008	3.8099e+08	-0.955	-1.515	0.04	0.051	0.034	0.09	0.08	121.93	48.785	11.473	0.01	0.01	3.8099e+08	0.0365	-0.0313	-0.0411
0.9866	0.0134	0.9866	237.79	48.785	11.473	0.011	0.008	3.8099e+08	-0.955	-1.515	0.04	0.051	0.034	0.09	0.08	121.92	48.785	11.473	0.01	0.01	3.8099e+08	-0.1244	-0.0826	-0.0804
1.0082	-0.0021	1.0082	237.79	48.785	11.473	0.011	0.008	3.8099e+08	-0.955	-1.515	0.04	0.051	0.034	0.09	0.08	121.92	48.785	11.473	0.01	0.01	3.8099e+08	-0.1398	-0.0679	-0.0858
1.0005	0.0109	1.0005	237.79	48.785	11.473	0.011	0.008	3.8099e+08	-0.955	-1.515	0.04	0.051	0.034	0.09	0.08	121.92	48.785	11.473	0.01	0.01	3.8099e+08	-0.0486	-0.1413	-0.0714
0.9943	0.0083	0.9943	236.69	48.785	11.473	0.01	0.006	3.8099e+08	-1	-1.525	-0.035	0.053	0.033	0.093	0.08	121.92	48.785	11.473	0.01	0.01	3.8099e+08	-0.0147	-0.143	-0.0985
1.0095	0.0066	1.0095	236.69	48.785	11.473	0.01	0.006	3.8099e+08	-1	-1.525	-0.035	0.053	0.033	0.093	0.08	121.92	48.785	11.473	0.01	0.01	3.8099e+08	-0.1821	-0.1013	-0.0943
1.0081	0.0017	1.0081	236.69	48.785	11.473	0.01	0.006	3.8099e+08	-1	-1.525	-0.035	0.053	0.033	0.093	0.08	121.92	48.785	11.473	0.01	0.01	3.8099e+08	-0.0398	-0.1551	-0.0719
0.9999	0.0031	0.9999	236.69	48.785	11.473	0.01	0.006	3.8099e+08	-1	-1.525	-0.035	0.053	0.033	0.093	0.08	121.92	48.785	11.473	0.01	0.01	3.8099e+08	0.0664	-0.0874	-0.0997
1.0069	0.0018	1.0069	236.69	48.785	11.473	0.01	0.006	3.8099e+08	-1	-1.525	-0.035	0.053	0.033	0.093	0.08	121.92	48.785	11.473	0.01	0.01	3.8099e+08	-0.04	-0.1028	-0.0999
1.0062	0.0096	1.0062	238.91	48.785	11.473	0.01	0.006	3.8099e+08	-0.935	-1.55	-0.03	0.056	0.035	0.097	0.08	121.92	48.785	11.473	0.01	0.01	3.8099e+08	0.0515	-0.1546	-0.1007
0.9997	-0.003	0.9997	238.91	48.785	11.473	0.01	0.006	3.8099e+08	-0.935	-1.55	-0.03	0.056	0.035	0.097	0.08	121.92	48.785	11.473	0.01	0.01	3.8099e+08	0.0949	-0.1629	-0.09
1.0058	0.0039	1.0058	238.91	48.785	11.473	0.01	0.006	3.8099e+08	-0.935	-1.55	-0.03	0.056	0.035	0.097	0.08	121.92	48.785	11.473	0.01	0.01	3.8099e+08	0.0248	-0.0958	-0.0912
1.0135	0.003	1.0135	238.91	48.785	11.473	0.01	0.006	3.8099e+08	-0.935	-1.55	-0.03	0.056	0.035	0.097	0.08	121.91	48.785	11.473	0.01	0.01	3.8099e+08	-0.0189	-0.1507	-0.0986
1.0196	-0.007	1.0196	238.91	48.785	11.473	0.01	0.006	3.8099e+08	-0.935	-1.55	-0.03	0.056	0.035	0.097	0.08	121.91	48.785	11.473	0.01	0.01	3.8099e+08	0.2589	-0.0464	-0.0706
0.9913	0.0064	0.9913	239.5	48.785	11.473	0.01	0.006	3.8099e+08	-0.925	-1.575	-0.07	0.058	0.036	0.101	0.08	121.91	48.785	11.473	0.01	0.01	3.8099e+08	0.0532	-0.1221	-0.0629
1.0051	-0.0085	1.0051	239.5	48.785	11.473	0.01	0.006	3.8099e+08	-0.925	-1.575	-0.07	0.058	0.036	0.101	0.08	121.91	48.785	11.473	0.01	0.01	3.8099e+08	0.0235	-0.0219	-0.0469
1.0226	-0.0041	1.0226	239.5	48.785	11.473	0.01	0.006	3.8099e+08	-0.925	-1.575	-0.07	0.058	0.036	0.101	0.08	121.91	48.785	11.473	0.01	0.01	3.8099e+08	0.0633	-0.0324	-0.0276
1.0054	0.003	1.0054	239.5	48.785	11.473	0.01	0.006	3.8099e+08	-0.925	-1.575	-0.07	0.058	0.036	0.101	0.08	121.91	48.785	11.473	0.01	0.01	3.8099e+08	0.3155	-0.0433	0.0192
0.9965	0.0032	0.9965	239.5	48.785	11.473	0.01	0.006	3.8099e+08	-0.925	-1.575	-0.07	0.058	0.036	0.101	0.08	121.91	48.785	11.473	0.01	0.01	3.8099e+08	-0.1608	0.0878	0.0101
1.016	0	1.016	239	48.785	11.473	0.01	0.006	3.8099e+08	-0.92	-1.535	0.06	0.06	0.038	0.105	0.08	121.91	48.785	11.473	0.01	0.01	3.8099e+08	-0.051	-0.0099	-0.0009
1.0184	0.0048	1.0184	239	48.785	11.473	0.01	0.006	3.8099e+08	-0.92	-1.535	0.06	0.06	0.038	0.105	0.08	121.91	48.785	11.473	0.01	0.01	3.8099e+08	0.2269	0.123	0.0416
0.9945	0.0094	0.9945	239	48.785	11.473	0.01	0.006	3.8099e+08	-0.92	-1.535	0.06	0.06	0.038	0.105	0.08	121.91	48.785	11.473	0.01	0.01	3.8099e+08	0.0759	0.0187	0.015
1.0003	0.0175	1.0003	239	48.785	11.473	0.01	0.006	3.8099e+08	-0.92	-1.535	0.06	0.06	0.038	0.105	0.08	121.91	48.785	11.473	0.01	0.01	3.8099e+08	-0.0955	0.1696	0.0001
1.0177	0.0058	1.0177	239	48.785	11.473	0.01	0.006	3.8099e+08	-0.92	-1.535	0.06	0.06	0.038	0.105	0.08	121.91	48.785	11.473	0.01	0.01	3.8099e+08	-0.011	0.119	-0.0209
0.9972	0.0109	0.9972	239.18	48.785	11.473	0.01	0.006	3.8099e+08	-0.895	-1.5	0.04	0.062	0.039	0.108	0.08	121.91	48.785	11.473	0.01	0.01	3.8099e+08	-0.0026	0.0284	-0.022
0.9902	0.0126	0.9902	239.18	48.785	11.473	0.01	0.006	3.8099e+08	-0.895	-1.5	0.04	0.062	0.039	0.108	0.08	121.91	48.785	11.473	0.01	0.01	3.8099e+08	-0.0345	0.2364	-0.0381
1.0087	0.0204	1.0087	239.18	48.785	11.473	0.01	0.006	3.8099e+08	-0.895	-1.5	0.04	0.062	0.039	0.108	0.08	121.91	48.785	11.473	0.01	0.01	3.8099e+08	-0.1845	0.0288	-0.0289
1.0128	0.0161	1.0128	239.18	48.785	11.473	0.01	0.006	3.8099e+08	-0.895	-1.5	0.04	0.062	0.039	0.108	0.08	121.91	48.785	11.473	0.01	0.01	3.8099e+08	-0.0198	0.2096	-0.0177
0.9893	0.0158	0.9893	239.18	48.785	11.473	0.01	0.006	3.8099e+08	-0.895	-1.5	0.04	0.062	0.039	0.108	0.08	121.91	48.785	11.473	0.01	0.01	3.8099e+08	0.0073	0.0541	-0.0331
0.9891	0.0149	0.9891	236.67	48.785	11.473	0.01	0.006	3.8099e+08	-0.995	-1.515	-0.02	0.064	0.041	0.112	0.08	121.91	48.785	11.473	0.01	0.01	3.8099e+08	-0.2209	0.2258	-0.0611
1.002	0.013	1.002	236.67	48.785	11.473	0.01	0.006	3.8099e+08	-0.995	-1.515	-0.02	0.064	0.041	0.112	0.08	121.91	48.785	11.473	0.01	0.01	3.8099e+08	-0.0663	0.0612	-0.081
0.9921	0.0144	0.9921	236.67	48.785	11.473	0.01	0.006	3.8099e+08	-0.995	-1.515	-0.02	0.064	0.041	0.112	0.08	121.91	48.785	11.473	0.01	0.01	3.8099e+08	-0.0995	0.1008	-0.0853
0.9962	0.0097	0.9962	236.67	48.785	11.473	0.01	0.006	3.8099e+08	-0.995	-1.515	-0.02	0.064	0.041	0.112	0.08	121.91	48.785	11.473	0.01	0.01	3.8099e+08	-0.1546	0.1551	-0.0923
1.0016	0.0106	1.0016	236.67	48.785	11.473	0.01	0.006	3.8099e+08	-0.995	-1.515	-0.02	0.064	0.041	0.112	0.08	121.91	48.785	11.473	0.01	0.01	3.8099e+08	-0.2427	0.0193	-0.0727
0.9938	0.0027	0.9938	239.66	48.785	11.473	0.01	0.007	3.8099e+08	-0.895	-1.525	0.105	0.065	0.042	0.115	0.08	121.91	48.785	11.473	0.01	0.01	3.8099e+08	-0.0255	0.1517	-0.0688
0.9824	0.0085	0.9824	239.66	48.785	11.473	0.01	0.007	3.8099e+08	-0.895	-1.525	0.105	0.065	0.042	0.115	0.08	121.91	48.785	11.473	0.01	0.01	3.8099e+08	-0.2346	-0.0301	-0.0864
1.0013	0.0032	1.0013	239.66	48.785	11.473	0.01	0.007	3.8099e+08	-0.895	-1.525	0.105	0.065	0.042	0.115	0.08	121.91	48.785	11.473	0.01	0.01	3.8099e+08	-0.1594	0.2216	-0.0816
1	0.0039	1	239.66	48.785	11.473	0.01	0.007	3.8099e+08	-0.895	-1.525	0.105	0.065	0.042	0.115	0.08	121.9	48.785	11.473	0.01	0.01	3.8099e+08	-0.0541	-0.0489	-0.0928
0.9804	-0.0017	0.9804	239.66	48.785	11.473	0.01	0.007	3.8099e+08	-0.895	-1.525	0.105	0.065	0.042	0.115	0.08	121.9	48.785	11.473	0.01	0.01	3.8099e+08	-0.0725	0.1303	-0.0745
0.9864	-0.0024	0.9864	236.69	48.785	11.473	0.01	0.007	3.8099e+08	-1	-1.525	-0.085	0.067	0.043	0.118	0.08	121.9	48.785	11.473	0.01	0.01	3.8099e+08	-0.3116	0.0328	-0.0567
0.9996	-0.0045	0.9996	236.69	48.785	11.473	0.01	0.007	3.8099e+08	-1	-1.525	-0.085	0.067	0.043	0.118	0.08	121.9	48.785	11.473	0.01	0.01	3.8099e+08	-0.2292	0.0242	-0.0377
0.9958	-0.0088	0.9958	236.69	48.785	11.473	0.01	0.007	3.8099e+08	-1	-1.525	-0.085	0.067	0.043	0.118	0.08	121.9	48.785	11.473	0.01	0.01	3.8099e+08	0.0831	0.103	0.015
0.9783	0.0032	0.9783	236.69	48.785	11.473	0.01	0.007	3.8099e+08	-1	-1.525	-0.085	0.067	0.043	0.118	0.08	121.9	48.785	11.473	0.01	0.01	3.8099e+08	-0.2213	-0.0339	0.004
0.9933	-0.0044	0.9933	236.69	48.785	11.473	0.01	0.007	3.8099e+08	-1	-1.525	-0.085	0.067	0.043	0.118	0.08	121.9	48.785	11.473	0.01	0.01	3.8099e+08	-0.13	0.1271	-0.0055
0.994	0.0021	0.994	237.36	48.785	11.473	0.01	0.007	3.8099e+08	-0.98	-1.535	-0.04	0.069	0.044	0.121	0.08	121.9	48.785	11.473	0.01	0.01	3.8099e+08	-0.049	-0.0521	-0.026
0.9909	-0.0014	0.9909	237.36	48.785	11.473	0.01	0.007	3.8099e+08	-0.98	-1.535	-0.04	0.069	0.044	0.121	0.08	121.9	48.785	11.473	0.01	0.01	3.8099e+08	0.0077	0.1011	-0.0372
0.9867	-0.0017	0.9867	237.36	48.785	11.473	0.01	0.007	3.8099e+08	-0.98	-1.535	-0.04	0.069	0.044	0.121	0.08	121.9	48.785	11.473	0.01	0.01	3.8099e+08	-0.017	-0.0262	-0.0341
0.9944	0.0033	0.9944	237.36	48.785	11.473	0.01	0.007	3.8099e+08	-0.98	-1.535	-0.04	0.069	0.044	0.121	0.08	121.9	48.785	11.473	0.01	0.01	3.8099e+08	0.015	0.0245	-0.0324
1.0047	0.0028	1.0047	237.36	48.785	11.473	0.01	0.007	3.8099e+08	-0.98	-1.535	-0.04	0.069	0.044	0.121	0.08	121.9	48.785	11.473	0.01	0.01	3.8099e+08	0.0236	0.0551	-0.0277
1.001	0.0096	1.001	236.77	48.785	11.473	0.01	0.007	3.8099e+08	-0.98	-1.495	-0.055	0.071	0.046	0.124	0.08	121.9	48.785	11.473	0.01	0.01	3.8099e+08	0.165	0.0233	-0.0471
0.9923	0.0146	0.9923	236.77	48.785	11.473	0.01	0.007	3.8099e+08	-0.98	-1.495	-0.055	0.071	0.046	0.124	0.08	121.9	48.785	11.473	0.01	0.01	3.8099e+08	0.025	0.0768	-0.0734
0.9901	0.0037	0.9901	236.77	48.785	11.473	0.01	0.007	3.8099e+08	-0.98	-1.495	-0.055	0.071	0.046	0.124	0.08	121.9	48.785	11.473	0.01	0.01	3.8099e+08	0.0111	0.0271	-0.1032
1.0021	0.0166	1.0021	236.77	48.785	11.473	0.01	0.007	3.8099e+08	-0.98	-1.495	-0.055	0.071	0.046	0.124	0.08	121.9	48.785	11.473	0.01	0.01	3.8099e+08	0.0164	0.064	-0.1474
1.0071	0.0122	1.0071	236.77	48.785	11.473	0.01	0.007	3.8099e+08	-0.98	-1.495	-0.055	0.071	0.046	0.124	0.08	121.9	48.785	11.473	0.01	0.01	3.8099e+08	0.0147	0.0477	-0.1229
0.9934	0.0146	0.9934	236.77	48.785	11.473	0.01	0.007	3.8099e+08	-0.98	-1.495	-0.055	0.071	0.046	0.124	0.08	121.89	48.785	11.473	0.01	0.01	3.8099e+08	0.0061	-0.0066	-0.1733
1	0.0077	1	237.63	48.785	11.473	0.01	0.007	3.8099e+08	-0.96	-1.515	-0.055	0.072	0.047	0.127	0.08	121.89	48.785	11.473	0.01	0.01	3.8099e+08	-0.0624	0.1046	-0.1928
1.0084	0.0089	1.0084	237.63	48.785	11.473	0.01	0.007	3.8099e+08	-0.96	-1.515	-0.055	0.072	0.047	0.127	0.08	121.89	48.785	11.473	0.01	0.01	3.8099e+08	0.0075	0.0066	-0.196
1.0054	0.0116	1.0054	237.63	48.785	11.473	0.01	0.007	3.8099e+08	-0.96	-1.515	-0.055	0.072	0.047	0.127	0.08	121.89	48.785	11.473	0.01	0.01	3.8099e+08	0.0171	0.0423	-0.2126
0.9995	0.0057	0.9995	237.63	48.785	11.473	0.01	0.007	3.8099e+08	-0.96	-1.515	-0.055	0.072	0.047	0.127	0.08	121.89	48.785	11.473	0.01	0.01	3.8099e+08	0.1307	0.0535	-0.2046
0.9899	0.0072	0.9899	240.69	48.785	11.473	0.011	0.007	3.8099e+08	-0.865	-1.535	0.15	0.074	0.048	0.131	0.08	121.88	48.785	11.473	0.01	0.01	3.8099e+08	-0.0121	0.0017	-0.2324
1.0077	0.0007	1.0077	240.69	48.785	11.473	0.011	0.007	3.8099e+08	-0.865	-1.535	0.15	0.074	0.048	0.131	0.08	121.88	48.785	11.473	0.01	0.01	3.8099e+08	0.1182	0.1453	-0.2243
1.0084	0.0031	1.0084	240.69	48.785	11.473	0.011	0.007	3.8099e+08	-0.865	-1.535	0.15	0.074	0.048	0.131	0.08	121.88	48.785	11.473	0.01	0.01	3.8099e+08	0.1585	-0.0213	-0.2024
0.9968	0.0009	0.9968	240.69	48.785	11.473	0.011	0.007	3.8099e+08	-0.865	-1.535	0.15	0.074	0.048	0.131	0.08	121.88	48.785	11.473	0.01	0.01	3.8099e+08	0.1402	0.0735	-0.185
1.0028	-0.0063	1.0028	240.69	48.785	11.473	0.011	0.007	3.8099e+08	-0.865	-1.535	0.15	0.074	0.048	0.131	0.08	121.88	48.785	11.473	0.01	0.01	3.8099e+08	0.079	0.0751	-0.151
1.0062	-0.0037	1.0062	234.86	48.785	11.473	0.011	0.007	3.8099e+08	-1.06	-1.51	-0.03	0.076	0.049	0.133	0.08	121.87	48.785	11.473	0.01	0.01	3.8099e+08	0.0794	0.0097	-0.1298
1.0178	-0.0019	1.0178	234.86	48.785	11.473	0.011	0.007	3.8099e+08	-1.06	-1.51	-0.03	0.076	0.049	0.133	0.08	121.87	48.785	11.473	0.01	0.01	3.8099e+08	0.1737	0.0921	-0.0942
0.9938	-0.0009	0.9938	234.86	48.785	11.473	0.011	0.007	3.8099e+08	-1.06	-1.51	-0.03	0.076	0.049	0.133	0.08	121.87	48.785	11.473	0.01	0.01	3.8099e+08	-0.0018	-0.0374	-0.0812
0.9919	-0.0082	0.9919	234.86	48.785	11.473	0.011	0.007	3.8099e+08	-1.06	-1.51	-0.03	0.076	0.049	0.133	0.08	121.87	48.785	11.473	0.01	0.01	3.8099e+08	0.0418	0.1029	-0.066
1.0056	0.0036	1.0056	234.86	48.785	11.473	0.011	0.007	3.8099e+08	-1.06	-1.51	-0.03	0.076	0.049	0.133	0.08	121.87	48.785	11.473	0.01	0.01	3.8099e+08	-0.0465	-0.0234	-0.0467
0.9968	-0.0044	0.9968	237.93	48.785	11.473	0.011	0.007	3.8099e+08	-0.955	-1.53	-0.07	0.032	0.021	0.056	0.08	121.87	48.785	11.473	0.01	0.01	3.8099e+08	0.0105	0.0107	-0.0224
0.9969	-0.002	0.9969	237.93	48.785	11.473	0.011	0.007	3.8099e+08	-0.955	-1.53	-0.07	0.032	0.021	0.056	0.08	121.87	48.785	11.473	0.01	0.01	3.8099e+08	0.0936	0.0207	0.0057
0.9989	0.0073	0.9989	237.93	48.785	11.473	0.011	0.007	3.8099e+08	-0.955	-1.53	-0.07	0.032	0.021	0.056	0.08	121.87	48.785	11.473	0.01	0.01	3.8099e+08	-0.1049	-0.0324	-0.0026
1.0054	-0.0007	1.0054	237.93	48.785	11.473	0.011	0.007	3.8099e+08	-0.955	-1.53	-0.07	0.032	0.021	0.056	0.08	121.87	48.785	11.473	0.01	0.01	3.8099e+08	0.0406	0.1581	0.0221
1.0033	0.0074	1.0033	237.93	48.785	11.473	0.011	0.007	3.8099e+08	-0.955	-1.53	-0.07	0.032	0.021	0.056	0.08	121.87	48.785	11.473	0.01	0.01	3.8099e+08	0.1001	-0.0556	0.0245
0.9823	-0.0031	0.9823	237.93	48.785	11.473	0.011	0.007	3.8099e+08	-0.955	-1.53	-0.07	0.032	0.021	0.056	0.08	121.87	48.785	11.473	0.01	0.01	3.8099e+08	0.212	0.1058	0.0448
0.9835	0.0181	0.9835	240.66	48.785	11.473	0.011	0.007	3.8099e+08	-0.865	-1.535	-0.03	0.036	0.024	0.063	0.08	121.87	48.785	11.473	0.01	0.01	3.8099e+08	-0.0267	-0.0067	0.0008
1.0123	0.0042	1.0123	240.66	48.785	11.473	0.011	0.007	3.8099e+08	-0.865	-1.535	-0.03	0.036	0.024	0.063	0.08	121.87	48.785	11.473	0.01	0.01	3.8099e+08	0.0138	0.0747	0.0119
1.0003	0.008	1.0003	240.66	48.785	11.473	0.011	0.007	3.8099e+08	-0.865	-1.535	-0.03	0.036	0.024	0.063	0.08	121.87	48.785	11.473	0.01	0.01	3.8099e+08	0.3798	0.0291	-0.0024
0.9902	0.0133	0.9902	240.66	48.785	11.473	0.011	0.007	3.8099e+08	-0.865	-1.535	-0.03	0.036	0.024	0.063	0.08	121.87	48.785	11.473	0.01	0.01	3.8099e+08	0.0751	-0.0129	-0.0293
0.9994	0.001	0.9994	238.33	48.785	11.473	0.011	0.007	3.8099e+08	-0.93	-1.51	0.03	0.04	0.026	0.07	0.08	121.87	48.785	11.473	0.01	0.01	3.8099e+08	-0.0486	0.1493	-0.0466
1.0121	0.007	1.0121	238.33	48.785	11.473	0.011	0.007	3.8099e+08	-0.93	-1.51	0.03	0.04	0.026	0.07	0.08	121.87	48.785	11.473	0.01	0.01	3.8099e+08	0.1549	-0.0311	-0.044
0.9986	0.0063	0.9986	238.33	48.785	11.473	0.011	0.007	3.8099e+08	-0.93	-1.51	0.03	0.04	0.026	0.07	0.08	121.87	48.785	11.473	0.01	0.01	3.8099e+08	0.2378	0.1647	-0.0264
0.9854	0.015	0.9854	238.33	48.785	11.473	0.011	0.007	3.8099e+08	-0.93	-1.51	0.03	0.04	0.026	0.07	0.08	121.87	48.785	11.473	0.01	0.01	3.8099e+08	0.0129	0.0611	-0.055
0.9966	0.0085	0.9966	238.33	48.785	11.473	0.011	0.007	3.8099e+08	-0.93	-1.51	0.03	0.04	0.026	0.07	0.08	121.87	48.785	11.473	0.01	0.01	3.8099e+08	0.0178	0.1542	-0.0883
1.0045	0.0094	1.0045	239.72	48.785	11.473	0.011	0.007	3.8099e+08	-0.9	-1.545	-0.015	0.043	0.028	0.075	0.08	121.87	48.785	11.473	0.01	0.01	3.8099e+08	0.2056	0.1145	-0.0918
0.9978	0.0132	0.9978	239.72	48.785	11.473	0.011	0.007	3.8099e+08	-0.9	-1.545	-0.015	0.043	0.028	0.075	0.08	121.87	48.785	11.473	0.01	0.01	3.8099e+08	-0.0161	0.0329	-0.1123
1.0031	0.0022	1.0031	239.72	48.785	11.473	0.011	0.007	3.8099e+08	-0.9	-1.545	-0.015	0.043	0.028	0.075	0.08	121.87	48.785	11.473	0.01	0.01	3.8099e+08	0.1641	0.1548	-0.1108
0.9999	0.0093	0.9999	239.72	48.785	11.473	0.011	0.007	3.8099e+08	-0.9	-1.545	-0.015	0.043	0.028	0.075	0.08	121.87	48.785	11.473	0.01	0.01	3.8099e+08	0.1195	-0.0147	-0.1258
1.0001	0.0039	1.0001	239.72	48.785	11.473	0.011	0.007	3.8099e+08	-0.9	-1.545	-0.015	0.043	0.028	0.075	0.08	121.86	48.785	11.473	0.01	0.01	3.8099e+08	0.0847	0.1091	-0.1261
0.9957	0.0124	0.9957	237.19	48.785	11.473	0.011	0.007	3.8099e+08	-0.975	-1.515	0.01	0.046	0.03	0.08	0.08	121.86	48.785	11.473	0.01	0.01	3.8099e+08	0.1333	0.0116	-0.1163
0.9939	0.0004	0.9939	237.19	48.785	11.473	0.011	0.007	3.8099e+08	-0.975	-1.515	0.01	0.046	0.03	0.08	0.08	121.86	48.785	11.473	0.01	0.01	3.8099e+08	0.0764	0.0563	-0.122
0.9954	0.0076	0.9954	237.19	48.785	11.473	0.011	0.007	3.8099e+08	-0.975	-1.515	0.01	0.046	0.03	0.08	0.08	121.86	48.785	11.473	0.01	0.01	3.8099e+08	0.1291	0.0895	-0.1296
1.006	0.0118	1.006	237.19	48.785	11.473	0.011	0.007	3.8099e+08	-0.975	-1.515	0.01	0.046	0.03	0.08	0.08	121.86	48.785	11.473	0.01	0.01	3.8099e+08	0.0407	-0.0135	-0.1205
1.0052	0.005	1.0052	237.19	48.785	11.473	0.011	0.007	3.8099e+08	-0.975	-1.515	0.01	0.046	0.03	0.08	0.08	121.86	48.785	11.473	0.01	0.01	3.8099e+08	0.1269	0.065	-0.1279
1.0016	0.0116	1.0016	237.19	48.785	11.473	0.011	0.007	3.8099e+08	-0.975	-1.515	0.01	0.046	0.03	0.08	0.08	121.86	48.785	11.473	0.01	0.01	3.8099e+08	0.0578	-0.0923	-0.1398
1.003	0.0085	1.003	237.04	48.785	11.473	0.011	0.008	3.8099e+08	-0.975	-1.505	-0.07	0.048	0.032	0.085	0.08	121.86	48.785	11.473	0.01	0.01	3.8099e+08	-0.1245	0.0036	-0.1216
1.0085	0.0098	1.0085	237.04	48.785	11.473	0.011	0.008	3.8099e+08	-0.975	-1.505	-0.07	0.048	0.032	0.085	0.08	121.85	48.785	11.473	0.01	0.01	3.8099e+08	-0.0096	-0.0627	-0.1126
1.0066	0.0071	1.0066	237.04	48.785	11.473	0.011	0.008	3.8099e+08	-0.975	-1.505	-0.07	0.048	0.032	0.085	0.08	121.85	48.785	11.473	0.01	0.01	3.8099e+08	-0.0774	-0.0488	-0.1114
1.0026	0.0089	1.0026	237.04	48.785	11.473	0.011	0.008	3.8099e+08	-0.975	-1.505	-0.07	0.048	0.032	0.085	0.08	121.85	48.785	11.473	0.01	0.01	3.8099e+08	-0.1382	-0.0041	-0.1134
1.0055	0.0144	1.0055	237.59	48.785	11.473	0.011	0.008	3.8099e+08	-0.935	-1.47	0.03	0.051	0.034	0.09	0.08	121.85	48.785	11.473	0.01	0.01	3.8099e+08	-0.1961	-0.0981	-0.1243
1.0059	0.0065	1.0059	237.59	48.785	11.473	0.011	0.008	3.8099e+08	-0.935	-1.47	0.03	0.051	0.034	0.09	0.08	121.85	48.785	11.473	0.01	0.01	3.8099e+08	-0.2429	0.0312	-0.0967
1.0077	0.0097	1.0077	237.59	48.785	11.473	0.011	0.008	3.8099e+08	-0.935	-1.47	0.03	0.051	0.034	0.09	0.08	121.85	48.785	11.473	0.01	0.01	3.8099e+08	-0.2505	-0.0918	-0.1091
1.0152	0.0087	1.0152	237.59	48.785	11.473	0.011	0.008	3.8099e+08	-0.935	-1.47	0.03	0.051	0.034	0.09	0.08	121.85	48.785	11.473	0.01	0.01	3.8099e+08	-0.2341	0.0177	-0.0663
1.0057	0.0034	1.0057	237.59	48.785	11.473	0.011	0.008	3.8099e+08	-0.935	-1.47	0.03	0.051	0.034	0.09	0.08	121.85	48.785	11.473	0.01	0.01	3.8099e+08	-0.1625	-0.0462	-0.0782
1.0049	0.0115	1.0049	240.13	48.785	11.473	0.01	0.006	3.8099e+08	-0.905	-1.575	0.08	0.054	0.033	0.094	0.08	121.85	48.785	11.473	0.01	0.01	3.8099e+08	-0.4795	0.0447	-0.0892
1.0179	0.0016	1.0179	240.13	48.785	11.473	0.01	0.006	3.8099e+08	-0.905	-1.575	0.08	0.054	0.033	0.094	0.08	121.85	48.785	11.473	0.01	0.01	3.8099e+08	-0.2932	0.0931	-0.051
1.0042	0.0045	1.0042	240.13	48.785	11.473	0.01	0.006	3.8099e+08	-0.905	-1.575	0.08	0.054	0.033	0.094	0.08	121.85	48.785	11.473	0.01	0.01	3.8099e+08	-0.1058	0.0029	-0.0457
0.9957	0.0123	0.9957	240.13	48.785	11.473	0.01	0.006	3.8099e+08	-0.905	-1.575	0.08	0.054	0.033	0.094	0.08	121.85	48.785	11.473	0.01	0.01	3.8099e+08	-0.3141	0.1431	-0.0472
1.0042	0.0047	1.0042	240.13	48.785	11.473	0.01	0.006	3.8099e+08	-0.905	-1.575	0.08	0.054	0.033	0.094	0.08	121.84	48.785	11.473	0.01	0.01	3.8099e+08	-0.4656	0.0948	-0.0462
1.0111	0.0026	1.0111	235.75	48.785	11.473	0.01	0.006	3.8099e+08	-1.02	-1.495	-0.005	0.056	0.035	0.097	0.08	121.84	48.785	11.473	0.01	0.01	3.8099e+08	-0.1767	0.1425	-0.0518
1.0015	0.0087	1.0015	235.75	48.785	11.473	0.01	0.006	3.8099e+08	-1.02	-1.495	-0.005	0.056	0.035	0.097	0.08	121.84	48.785	11.473	0.01	0.01	3.8099e+08	-0.2854	0.1126	-0.0502
0.9945	-0.0012	0.9945	235.75	48.785	11.473	0.01	0.006	3.8099e+08	-1.02	-1.495	-0.005	0.056	0.035	0.097	0.08	121.84	48.785	11.473	0.01	0.01	3.8099e+08	-0.3765	0.2281	-0.0491
1.0034	0.0093	1.0034	235.75	48.785	11.473	0.01	0.006	3.8099e+08	-1.02	-1.495	-0.005	0.056	0.035	0.097	0.08	121.84	48.785	11.473	0.01	0.01	3.8099e+08	-0.3212	0.2003	-0.0504
0.9991	0.0027	0.9991	235.75	48.785	11.473	0.01	0.006	3.8099e+08	-1.02	-1.495	-0.005	0.056	0.035	0.097	0.08	121.84	48.785	11.473	0.01	0.01	3.8099e+08	-0.386	0.2075	-0.0679
0.9937	0.0042	0.9937	240.07	48.785	11.473	0.01	0.006	3.8099e+08	-0.875	-1.515	-0.05	0.058	0.036	0.101	0.08	121.84	48.785	11.473	0.01	0.01	3.8099e+08	-0.2902	0.2704	-0.0932
0.9949	0.0074	0.9949	240.07	48.785	11.473	0.01	0.006	3.8099e+08	-0.875	-1.515	-0.05	0.058	0.036	0.101	0.08	121.84	48.785	11.473	0.01	0.01	3.8099e+08	-0.3251	0.1481	-0.108
0.9857	0.0117	0.9857	240.07	48.785	11.473	0.01	0.006	3.8099e+08	-0.875	-1.515	-0.05	0.058	0.036	0.101	0.08	121.84	48.785	11.473	0.01	0.01	3.8099e+08	-0.3564	0.2497	-0.1421
0.9948	0.0024	0.9948	240.07	48.785	11.473	0.01	0.006	3.8099e+08	-0.875	-1.515	-0.05	0.058	0.036	0.101	0.08	121.84	48.785	11.473	0.01	0.01	3.8099e+08	-0.4167	0.1532	-0.1819
0.999	0.0071	0.999	240.07	48.785	11.473	0.01	0.006	3.8099e+08	-0.875	-1.515	-0.05	0.058	0.036	0.101	0.08	121.83	48.785	11.473	0.01	0.01	3.8099e+08	-0.2823	0.1916	-0.2025
0.9783	0.0032	0.9783	238.04	48.785	11.473	0.01	0.006	3.8099e+08	-0.945	-1.515	0.095	0.06	0.038	0.105	0.08	121.83	48.785	11.473	0.01	0.01	3.8099e+08	-0.2453	0.1427	-0.2515
0.9793	0.0096	0.9793	238.04	48.785	11.473	0.01	0.006	3.8099e+08	-0.945	-1.515	0.095	0.06	0.038	0.105	0.08	121.83	48.785	11.473	0.01	0.01	3.8099e+08	-0.4245	0.0906	-0.3038
0.9981	-0.0018	0.9981	238.04	48.785	11.473	0.01	0.006	3.8099e+08	-0.945	-1.515	0.095	0.06	0.038	0.105	0.08	121.83	48.785	11.473	0.01	0.01	3.8099e+08	-0.2835	0.1912	-0.3261
0.9861	0.0017	0.9861	238.04	48.785	11.473	0.01	0.006	3.8099e+08	-0.945	-1.515	0.095	0.06	0.038	0.105	0.08	121.82	48.785	11.473	0.01	0.01	3.8099e+08	-0.0245	-0.0867	-0.3468
0.9791	0.0047	0.9791	238.04	48.785	11.473	0.01	0.006	3.8099e+08	-0.945	-1.515	0.095	0.06	0.038	0.105	0.08	121.82	48.785	11.473	0.01	0.01	3.8099e+08	-0.1199	0.1347	-0.3766
0.9874	0.0027	0.9874	236.58	48.785	11.473	0.01	0.006	3.8099e+08	-0.99	-1.5	-0.05	0.062	0.039	0.108	0.08	121.81	48.785	11.473	0.01	0.01	3.8099e+08	-0.1813	-0.0299	-0.4023
1.0038	-0.0026	1.0038	236.58	48.785	11.473	0.01	0.006	3.8099e+08	-0.99	-1.5	-0.05	0.062	0.039	0.108	0.08	121.81	48.785	11.473	0.01	0.01	3.8099e+08	0.0594	0.0028	-0.442
0.9872	0.0029	0.9872	236.58	48.785	11.473	0.01	0.006	3.8099e+08	-0.99	-1.5	-0.05	0.062	0.039	0.108	0.08	121.8	48.785	11.473	0.01	0.01	3.8099e+08	0.0775	-0.0444	-0.4763
0.9825	-0.0047	0.9825	236.58	48.785	11.473	0.01	0.006	3.8099e+08	-0.99	-1.5	-0.05	0.062	0.039	0.108	0.08	121.8	48.785	11.473	0.01	0.01	3.8099e+08	-0.0539	-0.0873	-0.5007
1.0027	-0.0014	1.0027	236.58	48.785	11.473	0.01	0.006	3.8099e+08	-0.99	-1.5	-0.05	0.062	0.039	0.108	0.08	121.79	48.785	11.473	0.01	0.01	3.8099e+08	0.0431	-0.0292	-0.5127
1.0028	-0.0051	1.0028	240.06	48.785	11.473	0.01	0.006	3.8099e+08	-0.865	-1.505	0.075	0.064	0.041	0.112	0.08	121.79	48.785	11.473	0.01	0.01	3.8099e+08	0.1491	-0.1669	-0.5021
0.9936	-0.0065	0.9936	240.06	48.785	11.473	0.01	0.006	3.8099e+08	-0.865	-1.505	0.075	0.064	0.041	0.112	0.08	121.78	48.785	11.473	0.01	0.01	3.8099e+08	0.1943	-0.0625	-0.5179
0.9987	0.0022	0.9987	240.06	48.785	11.473	0.01	0.006	3.8099e+08	-0.865	-1.505	0.075	0.064	0.041	0.112	0.08	121.78	48.785	11.473	0.01	0.01	3.8099e+08	0.0353	-0.1327	-0.5388
1.0174	-0.0117	1.0174	240.06	48.785	11.473	0.01	0.006	3.8099e+08	-0.865	-1.505	0.075	0.064	0.041	0.112	0.08	121.77	48.785	11.473	0.01	0.01	3.8099e+08	0.2068	-0.1056	-0.5148
1.0086	0.0052	1.0086	240.06	48.785	11.473	0.01	0.006	3.8099e+08	-0.865	-1.505	0.075	0.064	0.041	0.112	0.08	121.77	48.785	11.473	0.01	0.01	3.8099e+08	0.2479	-0.1399	-0.5209
1.0072	-0.0082	1.0072	238.77	48.785	11.473	0.01	0.007	3.8099e+08	-0.935	-1.54	-0.1	0.066	0.042	0.115	0.08	121.76	48.785	11.473	0.01	0.01	3.8099e+08	0.2244	-0.0899	-0.5254
1.0034	0.0051	1.0034	238.77	48.785	11.473	0.01	0.007	3.8099e+08	-0.935	-1.54	-0.1	0.066	0.042	0.115	0.08	121.76	48.785	11.473	0.01	0.01	3.8099e+08	0.1472	-0.1588	-0.5141
1.0096	-0.013	1.0096	238.77	48.785	11.473	0.01	0.007	3.8099e+08	-0.935	-1.54	-0.1	0.066	0.042	0.115	0.08	121.75	48.785	11.473	0.01	0.01	3.8099e+08	0.1734	-0.1487	-0.5125
1.0072	0.0049	1.0072	238.77	48.785	11.473	0.01	0.007	3.8099e+08	-0.935	-1.54	-0.1	0.066	0.042	0.115	0.08	121.75	48.785	11.473	0.01	0.01	3.8099e+08	0.2081	-0.1249	-0.5116
1.016	-0.0044	1.016	238.77	48.785	11.473	0.01	0.007	3.8099e+08	-0.935	-1.54	-0.1	0.066	0.042	0.115	0.08	121.74	48.785	11.473	0.01	0.01	3.8099e+08	0.2714	-0.1122	-0.5017
1.0165	0.0038	1.0165	236.27	48.785	11.473	0.01	0.007	3.8099e+08	-1.01	-1.515	-0.105	0.068	0.043	0.118	0.08	121.74	48.785	11.473	0.01	0.01	3.8099e+08	0.337	-0.0868	-0.4722
0.9995	0.0115	0.9995	236.27	48.785	11.473	0.01	0.007	3.8099e+08	-1.01	-1.515	-0.105	0.068	0.043	0.118	0.08	121.73	48.785	11.473	0.01	0.01	3.8099e+08	0.1469	-0.1384	-0.4954
1.0132	-0.0008	1.0132	236.27	48.785	11.473	0.01	0.007	3.8099e+08	-1.01	-1.515	-0.105	0.068	0.043	0.118	0.08	121.73	48.785	11.473	0.01	0.01	3.8099e+08	0.1885	-0.033	-0.4871
1.0026	0.0109	1.0026	236.27	48.785	11.473	0.01	0.007	3.8099e+08	-1.01	-1.515	-0.105	0.068	0.043	0.118	0.08	121.72	48.785	11.473	0.01	0.01	3.8099e+08	0.3015	-0.1437	-0.4902
1.0018	0.0004	1.0018	236.27	48.785	11.473	0.01	0.007	3.8099e+08	-1.01	-1.515	-0.105	0.068	0.043	0.118	0.08	121.72	48.785	11.473	0.01	0.01	3.8099e+08	0.324	-0.0565	-0.4768
0.9989	0.0148	0.9989	239.89	48.785	11.473	0.01	0.007	3.8099e+08	-0.865	-1.495	0.075	0.069	0.044	0.121	0.08	121.71	48.785	11.473	0.01	0.01	3.8099e+08	0.0193	-0.0238	-0.4728
1.0134	0.0023	1.0134	239.89	48.785	11.473	0.01	0.007	3.8099e+08	-0.865	-1.495	0.075	0.069	0.044	0.121	0.08	121.71	48.785	11.473	0.01	0.01	3.8099e+08	0.2315	-0.067	-0.4689
0.995	0.0104	0.995	239.89	48.785	11.473	0.01	0.007	3.8099e+08	-0.865	-1.495	0.075	0.069	0.044	0.121	0.08	121.7	48.785	11.473	0.01	0.01	3.8099e+08	0.2436	-0.0468	-0.4418
0.9856	0.0052	0.9856	239.89	48.785	11.473	0.01	0.007	3.8099e+08	-0.865	-1.495	0.075	0.069	0.044	0.121	0.08	121.7	48.785	11.473	0.01	0.01	3.8099e+08	0.1189	-0.041	-0.4596
0.9998	0.0148	0.9998	239.89	48.785	11.473	0.01	0.007	3.8099e+08	-0.865	-1.495	0.075	0.069	0.044	0.121	0.08	121.7	48.785	11.473	0.01	0.01	3.8099e+08	0.0454	-0.0125	-0.4509
0.9975	0.0061	0.9975	241.19	48.785	11.473	0.01	0.007	3.8099e+08	-0.85	-1.545	0.045	0.071	0.046	0.124	0.08	121.69	48.785	11.473	0.01	0.01	3.8099e+08	0.2095	-0.057	-0.4618
0.9894	0.0143	0.9894	241.19	48.785	11.473	0.01	0.007	3.8099e+08	-0.85	-1.545	0.045	0.071	0.046	0.124	0.08	121.69	48.785	11.473	0.01	0.01	3.8099e+08	0.2823	-0.0542	-0.4837
0.9884	0.0121	0.9884	241.19	48.785	11.473	0.01	0.007	3.8099e+08	-0.85	-1.545	0.045	0.071	0.046	0.124	0.08	121.68	48.785	11.473	0.01	0.01	3.8099e+08	-0.0203	0.0109	-0.5014
0.9949	0.0004	0.9949	241.19	48.785	11.473	0.01	0.007	3.8099e+08	-0.85	-1.545	0.045	0.071	0.046	0.124	0.08	121.68	48.785	11.473	0.01	0.01	3.8099e+08	0.133	-0.0772	-0.4813
0.9961	0.0104	0.9961	241.19	48.785	11.473	0.01	0.007	3.8099e+08	-0.85	-1.545	0.045	0.071	0.046	0.124	0.08	121.67	48.785	11.473	0.01	0.01	3.8099e+08	0.1042	-0.0496	-0.4756
0.9904	0.0037	0.9904	237.1	48.785	11.473	0.011	0.007	3.8099e+08	-0.965	-1.49	-0.07	0.072	0.047	0.127	0.08	121.67	48.785	11.473	0.01	0.01	3.8099e+08	0.023	-0.0887	-0.4714
0.9918	0.0103	0.9918	237.1	48.785	11.473	0.011	0.007	3.8099e+08	-0.965	-1.49	-0.07	0.072	0.047	0.127	0.08	121.66	48.785	11.473	0.01	0.01	3.8099e+08	-0.004	-0.082	-0.4741
1.0015	0.0094	1.0015	237.1	48.785	11.473	0.011	0.007	3.8099e+08	-0.965	-1.49	-0.07	0.072	0.047	0.127	0.08	121.66	48.785	11.473	0.01	0.01	3.8099e+08	-0.048	-0.0743	-0.4735
0.9945	0.0106	0.9945	237.1	48.785	11.473	0.011	0.007	3.8099e+08	-0.965	-1.49	-0.07	0.072	0.047	0.127	0.08	121.65	48.785	11.473	0.01	0.01	3.8099e+08	-0.0648	-0.087	-0.482
0.9997	0.0115	0.9997	237.1	48.785	11.473	0.011	0.007	3.8099e+08	-0.965	-1.49	-0.07	0.072	0.047	0.127	0.08	121.65	48.785	11.473	0.01	0.01	3.8099e+08	-0.135	-0.0475	-0.489
1.0036	0.0073	1.0036	236.83	48.785	11.473	0.011	0.007	3.8099e+08	-0.975	-1.49	-0.005	0.074	0.048	0.129	0.08	121.64	48.785	11.473	0.01	0.01	3.8099e+08	-0.2528	-0.126	-0.5064
1.0011	0.0034	1.0011	236.83	48.785	11.473	0.011	0.007	3.8099e+08	-0.975	-1.49	-0.005	0.074	0.048	0.129	0.08	121.64	48.785	11.473	0.01	0.01	3.8099e+08	-0.1825	-0.0388	-0.497
1.0046	0.0034	1.0046	236.83	48.785	11.473	0.011	0.007	3.8099e+08	-0.975	-1.49	-0.005	0.074	0.048	0.129	0.08	121.63	48.785	11.473	0.01	0.01	3.8099e+08	-0.1389	-0.0435	-0.487
1.0041	0.006	1.0041	236.83	48.785	11.473	0.011	0.007	3.8099e+08	-0.975	-1.49	-0.005	0.074	0.048	0.129	0.08	121.63	48.785	11.473	0.01	0.01	3.8099e+08	-0.1855	-0.0203	-0.4791
1.0062	0.0049	1.0062	236.83	48.785	11.473	0.011	0.007	3.8099e+08	-0.975	-1.49	-0.005	0.074	0.048	0.129	0.08	121.62	48.785	11.473	0.01	0.01	3.8099e+08	-0.128	-0.0468	-0.4985
1.0002	0.0141	1.0002	236.83	48.785	11.473	0.011	0.007	3.8099e+08	-0.975	-1.49	-0.005	0.074	0.048	0.129	0.08	121.62	48.785	11.473	0.01	0.01	3.8099e+08	-0.2666	0.0076	-0.4883
1.0053	-0.0011	1.0053	241.46	48.785	11.473	0.011	0.007	3.8099e+08	-0.835	-1.535	0.055	0.075	0.049	0.132	0.08	121.61	48.785	11.473	0.01	0.01	3.8099e+08	-0.2628	0.0409	-0.479
1.0079	0.0048	1.0079	241.46	48.785	11.473	0.011	0.007	3.8099e+08	-0.835	-1.535	0.055	0.075	0.049	0.132	0.08	121.61	48.785	11.473	0.01	0.01	3.8099e+08	-0.1418	0.0076	-0.4912
1.0035	0.0008	1.0035	241.46	48.785	11.473	0.011	0.007	3.8099e+08	-0.835	-1.535	0.055	0.075	0.049	0.132	0.08	121.6	48.785	11.473	0.01	0.01	3.8099e+08	-0.06	0.0948	-0.4904
0.9927	0.0014	0.9927	241.46	48.785	11.473	0.011	0.007	3.8099e+08	-0.835	-1.535	0.055	0.075	0.049	0.132	0.08	121.6	48.785	11.473	0.01	0.01	3.8099e+08	-0.1211	-0.0147	-0.4742
0.9963	0.0005	0.9963	241.46	48.785	11.473	0.011	0.007	3.8099e+08	-0.835	-1.535	0.055	0.075	0.049	0.132	0.08	121.59	48.785	11.473	0.01	0.01	3.8099e+08	-0.1747	0.1099	-0.4699
1.0062	-0.009	1.0062	239.14	48.785	11.473	0.011	0.007	3.8099e+08	-0.91	-1.525	0.02	0.032	0.021	0.056	0.08	121.59	48.785	11.473	0.01	0.01	3.8099e+08	0.0112	0.0099	-0.4431
0.9953	-0.0048	0.9953	239.14	48.785	11.473	0.011	0.007	3.8099e+08	-0.91	-1.525	0.02	0.032	0.021	0.056	0.08	121.59	48.785	11.473	0.01	0.01	3.8099e+08	0.0431	0.0695	-0.4151
0.9912	-0.0046	0.9912	239.14	48.785	11.473	0.011	0.007	3.8099e+08	-0.91	-1.525	0.02	0.032	0.021	0.056	0.08	121.58	48.785	11.473	0.01	0.01	3.8099e+08	0.057	0.0727	-0.3973
0.9936	-0.0055	0.9936	239.14	48.785	11.473	0.011	0.007	3.8099e+08	-0.91	-1.525	0.02	0.032	0.021	0.056	0.08	121.58	48.785	11.473	0.01	0.01	3.8099e+08	0.1331	0.0983	-0.4105
1.0023	-0.0001	1.0023	235.96	48.785	11.473	0.011	0.007	3.8099e+08	-0.99	-1.465	-0.03	0.036	0.024	0.063	0.08	121.57	48.785	11.473	0.01	0.01	3.8099e+08	0.2494	0.0268	-0.4007
1.0003	0.0017	1.0003	235.96	48.785	11.473	0.011	0.007	3.8099e+08	-0.99	-1.465	-0.03	0.036	0.024	0.063	0.08	121.57	48.785	11.473	0.01	0.01	3.8099e+08	0.0549	-0.0438	-0.4092
1.0002	-0.0087	1.0002	235.96	48.785	11.473	0.011	0.007	3.8099e+08	-0.99	-1.465	-0.03	0.036	0.024	0.063	0.08	121.56	48.785	11.473	0.01	0.01	3.8099e+08	0.0606	0.1203	-0.3995
0.9992	-0.007	0.9992	235.96	48.785	11.473	0.011	0.007	3.8099e+08	-0.99	-1.465	-0.03	0.036	0.024	0.063	0.08	121.56	48.785	11.473	0.01	0.01	3.8099e+08	0.0714	-0.0422	-0.3835
0.9987	-0.0063	0.9987	235.96	48.785	11.473	0.011	0.007	3.8099e+08	-0.99	-1.465	-0.03	0.036	0.024	0.063	0.08	121.56	48.785	11.473	0.01	0.01	3.8099e+08	0.2007	0.1061	-0.3588
0.9945	0.0073	0.9945	237.13	48.785	11.473	0.011	0.007	3.8099e+08	-0.965	-1.49	-0.085	0.04	0.026	0.069	0.08	121.55	48.785	11.473	0.01	0.01	3.8099e+08	0.0358	-0.0456	-0.3562
0.9963	0.0008	0.9963	237.13	48.785	11.473	0.011	0.007	3.8099e+08	-0.965	-1.49	-0.085	0.04	0.026	0.069	0.08	121.55	48.785	11.473	0.01	0.01	3.8099e+08	0.094	0.0858	-0.3655
0.9956	0.0106	0.9956	237.13	48.785	11.473	0.011	0.007	3.8099e+08	-0.965	-1.49	-0.085	0.04	0.026	0.069	0.08	121.54	48.785	11.473	0.01	0.01	3.8099e+08	0.1594	0.0345	-0.3767
0.997	0.0005	0.997	237.13	48.785	11.473	0.011	0.007	3.8099e+08	-0.965	-1.49	-0.085	0.04	0.026	0.069	0.08	121.54	48.785	11.473	0.01	0.01	3.8099e+08	-0.0351	-0.0048	-0.3876
1.0048	0.0067	1.0048	237.13	48.785	11.473	0.011	0.007	3.8099e+08	-0.965	-1.49	-0.085	0.04	0.026	0.069	0.08	121.54	48.785	11.473	0.01	0.01	3.8099e+08	0.0878	0.0905	-0.3756
0.9993	0.0055	0.9993	242.36	48.785	11.473	0.011	0.007	3.8099e+08	-0.805	-1.535	0.085	0.043	0.028	0.074	0.08	121.53	48.785	11.473	0.01	0.01	3.8099e+08	0.112	-0.0784	-0.3923
0.9889	0.0017	0.9889	242.36	48.785	11.473	0.011	0.007	3.8099e+08	-0.805	-1.535	0.085	0.043	0.028	0.074	0.08	121.53	48.785	11.473	0.01	0.01	3.8099e+08	0.0909	0.107	-0.4011
0.9964	0.0082	0.9964	242.36	48.785	11.473	0.011	0.007	3.8099e+08	-0.805	-1.535	0.085	0.043	0.028	0.074	0.08	121.53	48.785	11.473	0.01	0.01	3.8099e+08	-0.0516	-0.0754	-0.413
0.9995	0.0027	0.9995	242.36	48.785	11.473	0.011	0.007	3.8099e+08	-0.805	-1.535	0.085	0.043	0.028	0.074	0.08	121.52	48.785	11.473	0.01	0.01	3.8099e+08	0.3696	0.0546	-0.4027
0.9863	0.0153	0.9863	242.36	48.785	11.473	0.011	0.007	3.8099e+08	-0.805	-1.535	0.085	0.043	0.028	0.074	0.08	121.52	48.785	11.473	0.01	0.01	3.8099e+08	0.2594	-0.0231	-0.4304
1.0025	0.0031	1.0025	237.73	48.785	11.473	0.011	0.007	3.8099e+08	-0.94	-1.485	0.045	0.046	0.03	0.079	0.08	121.51	48.785	11.473	0.01	0.01	3.8099e+08	0.1343	0.0232	-0.4277
1.0003	0.0111	1.0003	237.73	48.785	11.473	0.011	0.007	3.8099e+08	-0.94	-1.485	0.045	0.046	0.03	0.079	0.08	121.51	48.785	11.473	0.01	0.01	3.8099e+08	0.3179	0.0077	-0.442
0.9951	0.0008	0.9951	237.73	48.785	11.473	0.011	0.007	3.8099e+08	-0.94	-1.485	0.045	0.046	0.03	0.079	0.08	121.5	48.785	11.473	0.01	0.01	3.8099e+08	0.3389	-0.0469	-0.4601
0.9967	0.0101	0.9967	237.73	48.785	11.473	0.011	0.007	3.8099e+08	-0.94	-1.485	0.045	0.046	0.03	0.079	0.08	121.5	48.785	11.473	0.01	0.01	3.8099e+08	0.1616	0.0526	-0.437
1.0029	-0.0041	1.0029	237.73	48.785	11.473	0.011	0.007	3.8099e+08	-0.94	-1.485	0.045	0.046	0.03	0.079	0.08	121.5	48.785	11.473	0.01	0.01	3.8099e+08	0.0367	-0.0866	-0.4174
1.0019	0.003	1.0019	238.61	48.785	11.473	0.011	0.007	3.8099e+08	-0.92	-1.505	0.005	0.048	0.032	0.084	0.08	121.49	48.785	11.473	0.01	0.01	3.8099e+08	0.3718	0.0709	-0.3736
0.9964	0.006	0.9964	238.61	48.785	11.473	0.011	0.007	3.8099e+08	-0.92	-1.505	0.005	0.048	0.032	0.084	0.08	121.49	48.785	11.473	0.01	0.01	3.8099e+08	-0.0418	-0.1279	-0.3771
1.0078	0.0046	1.0078	238.61	48.785	11.473	0.011	0.007	3.8099e+08	-0.92	-1.505	0.005	0.048	0.032	0.084	0.08	121.48	48.785	11.473	0.01	0.01	3.8099e+08	-0.0279	0.0507	-0.3754
1.0075	0.0084	1.0075	238.61	48.785	11.473	0.011	0.007	3.8099e+08	-0.92	-1.505	0.005	0.048	0.032	0.084	0.08	121.48	48.785	11.473	0.01	0.01	3.8099e+08	0.1429	-0.0629	-0.3739
0.9918	0.0111	0.9918	238.61	48.785	11.473	0.011	0.007	3.8099e+08	-0.92	-1.505	0.005	0.048	0.032	0.084	0.08	121.48	48.785	11.473	0.01	0.01	3.8099e+08	-0.0366	-0.0448	-0.3812
1.0001	0.0061	1.0001	239.91	48.785	11.473	0.011	0.008	3.8099e+08	-0.88	-1.515	0.055	0.05	0.033	0.088	0.08	121.47	48.785	11.473	0.01	0.01	3.8099e+08	-0.1896	0.0419	-0.3742
1.0074	0.0058	1.0074	239.91	48.785	11.473	0.011	0.008	3.8099e+08	-0.88	-1.515	0.055	0.05	0.033	0.088	0.08	121.47	48.785	11.473	0.01	0.01	3.8099e+08	0.0001	-0.1217	-0.3529
0.9907	0.0066	0.9907	239.91	48.785	11.473	0.011	0.008	3.8099e+08	-0.88	-1.515	0.055	0.05	0.033	0.088	0.08	121.47	48.785	11.473	0.01	0.01	3.8099e+08	0.0061	-0.0203	-0.363
1.0037	0.0096	1.0037	239.91	48.785	11.473	0.011	0.008	3.8099e+08	-0.88	-1.515	0.055	0.05	0.033	0.088	0.08	121.46	48.785	11.473	0.01	0.01	3.8099e+08	-0.255	-0.1042	-0.3531
1.0183	0.0022	1.0183	239.91	48.785	11.473	0.011	0.008	3.8099e+08	-0.88	-1.515	0.055	0.05	0.033	0.088	0.08	121.46	48.785	11.473	0.01	0.01	3.8099e+08	-0.2337	-0.0619	-0.3319
1.0027	0.0032	1.0027	239.86	48.785	11.473	0.011	0.008	3.8099e+08	-0.88	-1.515	-0.025	0.053	0.035	0.092	0.08	121.46	48.785	11.473	0.01	0.01	3.8099e+08	-0.032	-0.0794	-0.2954
0.9966	0.0077	0.9966	239.86	48.785	11.473	0.011	0.008	3.8099e+08	-0.88	-1.515	-0.025	0.053	0.035	0.092	0.08	121.45	48.785	11.473	0.01	0.01	3.8099e+08	-0.1745	-0.0653	-0.2856
1.0069	0.0099	1.0069	239.86	48.785	11.473	0.011	0.008	3.8099e+08	-0.88	-1.515	-0.025	0.053	0.035	0.092	0.08	121.45	48.785	11.473	0.01	0.01	3.8099e+08	-0.3164	-0.0146	-0.2864
1.0124	0.0093	1.0124	239.86	48.785	11.473	0.011	0.008	3.8099e+08	-0.88	-1.515	-0.025	0.053	0.035	0.092	0.08	121.45	48.785	11.473	0.01	0.01	3.8099e+08	-0.0902	-0.1049	-0.2938
0.9947	0.008	0.9947	239.86	48.785	11.473	0.011	0.008	3.8099e+08	-0.88	-1.515	-0.025	0.053	0.035	0.092	0.08	121.45	48.785	11.473	0.01	0.01	3.8099e+08	-0.2342	-0.0455	-0.2894
0.9999	0.0053	0.9999	237.83	48.785	11.473	0.01	0.006	3.8099e+08	-0.945	-1.5	-0.005	0.055	0.034	0.096	0.08	121.44	48.785	11.473	0.01	0.01	3.8099e+08	-0.2832	-0.036	-0.2947
1.0032	0.0061	1.0032	237.83	48.785	11.473	0.01	0.006	3.8099e+08	-0.945	-1.5	-0.005	0.055	0.034	0.096	0.08	121.44	48.785	11.473	0.01	0.01	3.8099e+08	-0.3302	-0.0936	-0.2789
1.0033	0.0036	1.0033	237.83	48.785	11.473	0.01	0.006	3.8099e+08	-0.945	-1.5	-0.005	0.055	0.034	0.096	0.08	121.44	48.785	11.473	0.01	0.01	3.8099e+08	-0.2258	0.0366	-0.267
0.9993	0.0094	0.9993	237.83	48.785	11.473	0.01	0.006	3.8099e+08	-0.945	-1.5	-0.005	0.055	0.034	0.096	0.08	121.43	48.785	11.473	0.01	0.01	3.8099e+08	-0.3195	-0.0623	-0.2616
0.9981	-0.006	0.9981	237.83	48.785	11.473	0.01	0.006	3.8099e+08	-0.945	-1.5	-0.005	0.055	0.034	0.096	0.08	121.43	48.785	11.473	0.01	0.01	3.8099e+08	-0.0834	0.0969	-0.2386
0.9922	0.0092	0.9922	237.83	48.785	11.473	0.01	0.006	3.8099e+08	-0.945	-1.5	-0.005	0.055	0.034	0.096	0.08	121.43	48.785	11.473	0.01	0.01	3.8099e+08	-0.1715	-0.002	-0.2491
0.9985	0.0017	0.9985	240.55	48.785	11.473	0.01	0.006	3.8099e+08	-0.855	-1.515	-0.075	0.058	0.036	0.1	0.08	121.43	48.785	11.473	0.01	0.01	3.8099e+08	-0.1982	0.0493	-0.2342
0.9974	-0.0024	0.9974	240.55	48.785	11.473	0.01	0.006	3.8099e+08	-0.855	-1.515	-0.075	0.058	0.036	0.1	0.08	121.43	48.785	11.473	0.01	0.01	3.8099e+08	-0.0118	0.0714	-0.2256
0.9919	-0.0007	0.9919	240.55	48.785	11.473	0.01	0.006	3.8099e+08	-0.855	-1.515	-0.075	0.058	0.036	0.1	0.08	121.42	48.785	11.473	0.01	0.01	3.8099e+08	-0.0958	-0.0151	-0.2486
0.9906	-0.0018	0.9906	240.55	48.785	11.473	0.01	0.006	3.8099e+08	-0.855	-1.515	-0.075	0.058	0.036	0.1	0.08	121.42	48.785	11.473	0.01	0.01	3.8099e+08	-0.0114	0.0643	-0.238
0.9889	-0.0046	0.9889	236.91	48.785	11.473	0.01	0.006	3.8099e+08	-0.945	-1.45	-0.04	0.06	0.037	0.104	0.08	121.42	48.785	11.473	0.01	0.01	3.8099e+08	-0.0006	-0.0559	-0.2503
0.9954	-0.007	0.9954	236.91	48.785	11.473	0.01	0.006	3.8099e+08	-0.945	-1.45	-0.04	0.06	0.037	0.104	0.08	121.41	48.785	11.473	0.01	0.01	3.8099e+08	-0.0038	0.0098	-0.2471
0.9947	0.0012	0.9947	236.91	48.785	11.473	0.01	0.006	3.8099e+08	-0.945	-1.45	-0.04	0.06	0.037	0.104	0.08	121.41	48.785	11.473	0.01	0.01	3.8099e+08	0.0409	-0.1307	-0.2374
0.9927	-0.0008	0.9927	236.91	48.785	11.473	0.01	0.006	3.8099e+08	-0.945	-1.45	-0.04	0.06	0.037	0.104	0.08	121.41	48.785	11.473	0.01	0.01	3.8099e+08	0.0733	-0.0456	-0.2484
0.9871	-0.0026	0.9871	236.91	48.785	11.473	0.01	0.006	3.8099e+08	-0.945	-1.45	-0.04	0.06	0.037	0.104	0.08	121.41	48.785	11.473	0.01	0.01	3.8099e+08	0.0956	-0.1231	-0.2569
0.9833	0.0007	0.9833	239.84	48.785	11.473	0.01	0.006	3.8099e+08	-0.885	-1.52	0.05	0.062	0.039	0.107	0.08	121.4	48.785	11.473	0.01	0.01	3.8099e+08	0.082	-0.2312	-0.3038
0.9884	0.0032	0.9884	239.84	48.785	11.473	0.01	0.006	3.8099e+08	-0.885	-1.52	0.05	0.062	0.039	0.107	0.08	121.4	48.785	11.473	0.01	0.01	3.8099e+08	0.0325	-0.1835	-0.3171
0.9914	-0.0051	0.9914	239.84	48.785	11.473	0.01	0.006	3.8099e+08	-0.885	-1.52	0.05	0.062	0.039	0.107	0.08	121.4	48.785	11.473	0.01	0.01	3.8099e+08	0.13	-0.3263	-0.3214
0.9922	0.0045	0.9922	239.84	48.785	11.473	0.01	0.006	3.8099e+08	-0.885	-1.52	0.05	0.062	0.039	0.107	0.08	121.39	48.785	11.473	0.01	0.01	3.8099e+08	0.0549	-0.2805	-0.3132
1.0016	-0.0017	1.0016	239.84	48.785	11.473	0.01	0.006	3.8099e+08	-0.885	-1.52	0.05	0.062	0.039	0.107	0.08	121.39	48.785	11.473	0.01	0.01	3.8099e+08	0.0979	-0.3617	-0.3356
0.9913	0.0101	0.9913	235.92	48.785	11.473	0.01	0.006	3.8099e+08	-0.985	-1.46	-0.075	0.063	0.04	0.11	0.08	121.39	48.785	11.473	0.01	0.01	3.8099e+08	0.2472	-0.3986	-0.3367
0.9857	0.004	0.9857	235.92	48.785	11.473	0.01	0.006	3.8099e+08	-0.985	-1.46	-0.075	0.063	0.04	0.11	0.08	121.38	48.785	11.473	0.01	0.01	3.8099e+08	0.0961	-0.3535	-0.356
0.9992	0.0121	0.9992	235.92	48.785	11.473	0.01	0.006	3.8099e+08	-0.985	-1.46	-0.075	0.063	0.04	0.11	0.08	121.38	48.785	11.473	0.01	0.01	3.8099e+08	0.0789	-0.4132	-0.3935
1.0053	0.0038	1.0053	235.92	48.785	11.473	0.01	0.006	3.8099e+08	-0.985	-1.46	-0.075	0.063	0.04	0.11	0.08	121.38	48.785	11.473	0.01	0.01	3.8099e+08	0.3729	-0.3577	-0.4074
0.9945	0.008	0.9945	235.92	48.785	11.473	0.01	0.006	3.8099e+08	-0.985	-1.46	-0.075	0.063	0.04	0.11	0.08	121.37	48.785	11.473	0.01	0.01	3.8099e+08	0.3113	-0.4708	-0.4105
1.0024	0.0052	1.0024	239.85	48.785	11.473	0.01	0.007	3.8099e+08	-0.875	-1.51	-0.01	0.065	0.041	0.113	0.08	121.37	48.785	11.473	0.01	0.01	3.8099e+08	0.106	-0.3137	-0.4223
1.0148	0.0004	1.0148	239.85	48.785	11.473	0.01	0.007	3.8099e+08	-0.875	-1.51	-0.01	0.065	0.041	0.113	0.08	121.36	48.785	11.473	0.01	0.01	3.8099e+08	0.328	-0.3962	-0.3996
1.0063	0.0039	1.0063	239.85	48.785	11.473	0.01	0.007	3.8099e+08	-0.875	-1.51	-0.01	0.065	0.041	0.113	0.08	121.36	48.785	11.473	0.01	0.01	3.8099e+08	0.3837	-0.3484	-0.3831
0.9981	0.0047	0.9981	239.85	48.785	11.473	0.01	0.007	3.8099e+08	-0.875	-1.51	-0.01	0.065	0.041	0.113	0.08	121.36	48.785	11.473	0.01	0.01	3.8099e+08	0.3051	-0.238	-0.3758
1.0022	0.0035	1.0022	239.85	48.785	11.473	0.01	0.007	3.8099e+08	-0.875	-1.51	-0.01	0.065	0.041	0.113	0.08	121.35	48.785	11.473	0.01	0.01	3.8099e+08	0.0904	-0.377	-0.3614
1.0164	0.0047	1.0164	237.53	48.785	11.473	0.01	0.007	3.8099e+08	-0.91	-1.43	0.045	0.067	0.043	0.116	0.08	121.35	48.785	11.473	0.01	0.01	3.8099e+08	0.3135	-0.1284	-0.3151
0.9999	0.0042	0.9999	237.53	48.785	11.473	0.01	0.007	3.8099e+08	-0.91	-1.43	0.045	0.067	0.043	0.116	0.08	121.34	48.785	11.473	0.01	0.01	3.8099e+08	0.282	-0.296	-0.3229
1.002	0.0049	1.002	237.53	48.785	11.473	0.01	0.007	3.8099e+08	-0.91	-1.43	0.045	0.067	0.043	0.116	0.08	121.34	48.785	11.473	0.01	0.01	3.8099e+08	0.1106	-0.0986	-0.3116
1.014	0.0013	1.014	237.53	48.785	11.473	0.01	0.007	3.8099e+08	-0.91	-1.43	0.045	0.067	0.043	0.116	0.08	121.34	48.785	11.473	0.01	0.01	3.8099e+08	0.2177	-0.13	-0.2806
0.9975	0.0023	0.9975	237.53	48.785	11.473	0.01	0.007	3.8099e+08	-0.91	-1.43	0.045	0.067	0.043	0.116	0.08	121.34	48.785	11.473	0.01	0.01	3.8099e+08	0.2144	-0.1585	-0.2583
1.0027	0.0091	1.0027	239.52	48.785	11.473	0.01	0.007	3.8099e+08	-0.88	-1.49	-0.02	0.068	0.044	0.119	0.08	121.33	48.785	11.473	0.01	0.01	3.8099e+08	-0.0989	0.0459	-0.2307
1.0105	0.0073	1.0105	239.52	48.785	11.473	0.01	0.007	3.8099e+08	-0.88	-1.49	-0.02	0.068	0.044	0.119	0.08	121.33	48.785	11.473	0.01	0.01	3.8099e+08	0.0008	-0.1457	-0.2117
0.9961	0.0084	0.9961	239.52	48.785	11.473	0.01	0.007	3.8099e+08	-0.88	-1.49	-0.02	0.068	0.044	0.119	0.08	121.33	48.785	11.473	0.01	0.01	3.8099e+08	0.1165	0.053	-0.1961
0.993	0.0196	0.993	239.52	48.785	11.473	0.01	0.007	3.8099e+08	-0.88	-1.49	-0.02	0.068	0.044	0.119	0.08	121.33	48.785	11.473	0.01	0.01	3.8099e+08	-0.1592	0.0023	-0.2171
1.0104	0.0071	1.0104	239.52	48.785	11.473	0.01	0.007	3.8099e+08	-0.88	-1.49	-0.02	0.068	0.044	0.119	0.08	121.33	48.785	11.473	0.01	0.01	3.8099e+08	-0.0428	0.0547	-0.202
0.9996	0.018	0.9996	237.8	48.785	11.473	0.01	0.007	3.8099e+08	-0.94	-1.495	0.045	0.07	0.045	0.122	0.08	121.32	48.785	11.473	0.01	0.01	3.8099e+08	0.0152	-0.0447	-0.2224
0.9993	0.012	0.9993	237.8	48.785	11.473	0.01	0.007	3.8099e+08	-0.94	-1.495	0.045	0.07	0.045	0.122	0.08	121.32	48.785	11.473	0.01	0.01	3.8099e+08	-0.2378	0.0396	-0.2203
0.9901	0.0113	0.9901	237.8	48.785	11.473	0.01	0.007	3.8099e+08	-0.94	-1.495	0.045	0.07	0.045	0.122	0.08	121.32	48.785	11.473	0.01	0.01	3.8099e+08	-0.2307	0.0696	-0.2346
0.9998	0.0055	0.9998	237.8	48.785	11.473	0.01	0.007	3.8099e+08	-0.94	-1.495	0.045	0.07	0.045	0.122	0.08	121.32	48.785	11.473	0.01	0.01	3.8099e+08	-0.2177	-0.0063	-0.2536
0.9976	0.0208	0.9976	237.8	48.785	11.473	0.01	0.007	3.8099e+08	-0.94	-1.495	0.045	0.07	0.045	0.122	0.08	121.31	48.785	11.473	0.01	0.01	3.8099e+08	-0.0884	0.0524	-0.2462
0.9937	0.0109	0.9937	239.85	48.785	11.473	0.011	0.007	3.8099e+08	-0.88	-1.51	0.03	0.072	0.046	0.125	0.08	121.31	48.785	11.473	0.01	0.01	3.8099e+08	-0.2038	-0.0102	-0.2724
1.0015	0.0192	1.0015	239.85	48.785	11.473	0.011	0.007	3.8099e+08	-0.88	-1.51	0.03	0.072	0.046	0.125	0.08	121.31	48.785	11.473	0.01	0.01	3.8099e+08	-0.2425	0.0765	-0.2861
1.0054	0.0037	1.0054	239.85	48.785	11.473	0.011	0.007	3.8099e+08	-0.88	-1.51	0.03	0.072	0.046	0.125	0.08	121.31	48.785	11.473	0.01	0.01	3.8099e+08	-0.1342	-0.0781	-0.2764
0.9885	0.013	0.9885	239.85	48.785	11.473	0.011	0.007	3.8099e+08	-0.88	-1.51	0.03	0.072	0.046	0.125	0.08	121.3	48.785	11.473	0.01	0.01	3.8099e+08	-0.1385	0.0149	-0.3274
1.0022	0.0036	1.0022	239.85	48.785	11.473	0.011	0.007	3.8099e+08	-0.88	-1.51	0.03	0.072	0.046	0.125	0.08	121.3	48.785	11.473	0.01	0.01	3.8099e+08	-0.3873	-0.0578	-0.3453
1.0044	0.0071	1.0044	239.36	48.785	11.473	0.011	0.007	3.8099e+08	-0.895	-1.51	-0.025	0.073	0.047	0.128	0.08	121.3	48.785	11.473	0.01	0.01	3.8099e+08	-0.184	-0.0515	-0.3134
0.9959	-0.0033	0.9959	239.36	48.785	11.473	0.011	0.007	3.8099e+08	-0.895	-1.51	-0.025	0.073	0.047	0.128	0.08	121.29	48.785	11.473	0.01	0.01	3.8099e+08	-0.2436	-0.0561	-0.303
0.9996	-0.0014	0.9996	239.36	48.785	11.473	0.011	0.007	3.8099e+08	-0.895	-1.51	-0.025	0.073	0.047	0.128	0.08	121.29	48.785	11.473	0.01	0.01	3.8099e+08	-0.2533	-0.087	-0.2952
1.0024	0.0002	1.0024	239.36	48.785	11.473	0.011	0.007	3.8099e+08	-0.895	-1.51	-0.025	0.073	0.047	0.128	0.08	121.29	48.785	11.473	0.01	0.01	3.8099e+08	-0.2528	-0.1046	-0.2736
1.007	0	1.007	239.36	48.785	11.473	0.011	0.007	3.8099e+08	-0.895	-1.51	-0.025	0.073	0.047	0.128	0.08	121.28	48.785	11.473	0.01	0.01	3.8099e+08	-0.205	-0.0991	-0.2903
1.004	0.0047	1.004	237.45	48.785	11.473	0.011	0.007	3.8099e+08	-0.95	-1.49	0.095	0.075	0.048	0.131	0.08	121.28	48.785	11.473	0.01	0.01	3.8099e+08	-0.2457	-0.1273	-0.2943
1.0055	-0.0057	1.0055	237.45	48.785	11.473	0.011	0.007	3.8099e+08	-0.95	-1.49	0.095	0.075	0.048	0.131	0.08	121.28	48.785	11.473	0.01	0.01	3.8099e+08	-0.2259	-0.0808	-0.2906
1.0013	-0.0007	1.0013	237.45	48.785	11.473	0.011	0.007	3.8099e+08	-0.95	-1.49	0.095	0.075	0.048	0.131	0.08	121.28	48.785	11.473	0.01	0.01	3.8099e+08	-0.2437	-0.127	-0.283
1.003	-0.0097	1.003	237.45	48.785	11.473	0.011	0.007	3.8099e+08	-0.95	-1.49	0.095	0.075	0.048	0.131	0.08	121.27	48.785	11.473	0.01	0.01	3.8099e+08	-0.0592	-0.0924	-0.2401
1.0004	-0.0009	1.0004	237.45	48.785	11.473	0.011	0.007	3.8099e+08	-0.95	-1.49	0.095	0.075	0.048	0.131	0.08	121.27	48.785	11.473	0.01	0.01	3.8099e+08	-0.1496	-0.1144	-0.2507
1.0111	-0.0079	1.0111	237.78	48.785	11.473	0.011	0.007	3.8099e+08	-0.905	-1.44	0.015	0.031	0.02	0.054	0.08	121.27	48.785	11.473	0.01	0.01	3.8099e+08	-0.2098	-0.1514	-0.2428
1.0094	-0.0049	1.0094	237.78	48.785	11.473	0.011	0.007	3.8099e+08	-0.905	-1.44	0.015	0.031	0.02	0.054	0.08	121.26	48.785	11.473	0.01	0.01	3.8099e+08	0.111	-0.0515	-0.2182
0.9999	0.0007	0.9999	237.78	48.785	11.473	0.011	0.007	3.8099e+08	-0.905	-1.44	0.015	0.031	0.02	0.054	0.08	121.26	48.785	11.473	0.01	0.01	3.8099e+08	-0.0138	-0.1024	-0.2179
1.0071	0.0042	1.0071	237.78	48.785	11.473	0.011	0.007	3.8099e+08	-0.905	-1.44	0.015	0.031	0.02	0.054	0.08	121.26	48.785	11.473	0.01	0.01	3.8099e+08	-0.079	0.0212	-0.211
1.0022	0.0004	1.0022	237.78	48.785	11.473	0.011	0.007	3.8099e+08	-0.905	-1.44	0.015	0.031	0.02	0.054	0.08	121.26	48.785	11.473	0.01	0.01	3.8099e+08	0.0112	-0.0887	-0.2078
1.0013	0.0025	1.0013	241.68	48.785	11.473	0.011	0.007	3.8099e+08	-0.83	-1.54	0.03	0.035	0.023	0.061	0.08	121.26	48.785	11.473	0.01	0.01	3.8099e+08	0.0639	0.0437	-0.2276
1.0051	0.0048	1.0051	241.68	48.785	11.473	0.011	0.007	3.8099e+08	-0.83	-1.54	0.03	0.035	0.023	0.061	0.08	121.26	48.785	11.473	0.01	0.01	3.8099e+08	-0.0059	-0.0212	-0.232
1.0013	0.0038	1.0013	241.68	48.785	11.473	0.011	0.007	3.8099e+08	-0.83	-1.54	0.03	0.035	0.023	0.061	0.08	121.25	48.785	11.473	0.01	0.01	3.8099e+08	-0.0417	-0.0363	-0.2226
0.9909	0.0056	0.9909	241.68	48.785	11.473	0.011	0.007	3.8099e+08	-0.83	-1.54	0.03	0.035	0.023	0.061	0.08	121.25	48.785	11.473	0.01	0.01	3.8099e+08	-0.047	-0.0131	-0.2257
0.9973	0.0044	0.9973	241.68	48.785	11.473	0.011	0.007	3.8099e+08	-0.83	-1.54	0.03	0.035	0.023	0.061	0.08	121.25	48.785	11.473	0.01	0.01	3.8099e+08	-0.1005	-0.0316	-0.2258
1.0027	0.0076	1.0027	237.86	48.785	11.473	0.011	0.007	3.8099e+08	-0.92	-1.465	-0.175	0.038	0.025	0.067	0.08	121.25	48.785	11.473	0.01	0.01	3.8099e+08	-0.0053	0.0351	-0.2155
0.9945	0.0101	0.9945	237.86	48.785	11.473	0.011	0.007	3.8099e+08	-0.92	-1.465	-0.175	0.038	0.025	0.067	0.08	121.24	48.785	11.473	0.01	0.01	3.8099e+08	-0.0123	-0.037	-0.2382
0.9948	0.0108	0.9948	237.86	48.785	11.473	0.011	0.007	3.8099e+08	-0.92	-1.465	-0.175	0.038	0.025	0.067	0.08	121.24	48.785	11.473	0.01	0.01	3.8099e+08	-0.0201	0.0385	-0.2279
0.9905	0.0063	0.9905	237.86	48.785	11.473	0.011	0.007	3.8099e+08	-0.92	-1.465	-0.175	0.038	0.025	0.067	0.08	121.24	48.785	11.473	0.01	0.01	3.8099e+08	-0.1503	-0.018	-0.235
1.0018	0.0013	1.0018	237.86	48.785	11.473	0.011	0.007	3.8099e+08	-0.92	-1.465	-0.175	0.038	0.025	0.067	0.08	121.24	48.785	11.473	0.01	0.01	3.8099e+08	0.0242	0.0099	-0.2427
0.9875	0.0084	0.9875	239.51	48.785	11.473	0.011	0.007	3.8099e+08	-0.88	-1.495	-0.03	0.042	0.027	0.072	0.08	121.24	48.785	11.473	0.01	0.01	3.8099e+08	-0.0102	-0.0759	-0.2346
0.9917	0.0042	0.9917	239.51	48.785	11.473	0.011	0.007	3.8099e+08	-0.88	-1.495	-0.03	0.042	0.027	0.072	0.08	121.23	48.785	11.473	0.01	0.01	3.8099e+08	-0.2603	-0.0207	-0.2162
1.0092	0.0049	1.0092	239.51	48.785	11.473	0.011	0.007	3.8099e+08	-0.88	-1.495	-0.03	0.042	0.027	0.072	0.08	121.23	48.785	11.473	0.01	0.01	3.8099e+08	-0.1428	-0.0221	-0.2073
0.9984	0.0079	0.9984	239.51	48.785	11.473	0.011	0.007	3.8099e+08	-0.88	-1.495	-0.03	0.042	0.027	0.072	0.08	121.23	48.785	11.473	0.01	0.01	3.8099e+08	0.0825	-0.1028	-0.1967
0.9864	0.0094	0.9864	239.51	48.785	11.473	0.011	0.007	3.8099e+08	-0.88	-1.495	-0.03	0.042	0.027	0.072	0.08	121.23	48.785	11.473	0.01	0.01	3.8099e+08	-0.1757	0.0052	-0.2059
1.0057	0.0039	1.0057	240.59	48.785	11.473	0.011	0.007	3.8099e+08	-0.82	-1.455	0.175	0.044	0.029	0.078	0.08	121.23	48.785	11.473	0.01	0.01	3.8099e+08	-0.2144	-0.0079	-0.2302
1.0143	0.0048	1.0143	240.59	48.785	11.473	0.011	0.007	3.8099e+08	-0.82	-1.455	0.175	0.044	0.029	0.078	0.08	121.22	48.785	11.473	0.01	0.01	3.8099e+08	0.0048	-0.0475	-0.2013
1	0.0055	1	240.59	48.785	11.473	0.011	0.007	3.8099e+08	-0.82	-1.455	0.175	0.044	0.029	0.078	0.08	121.22	48.785	11.473	0.01	0.01	3.8099e+08	0.0418	0.0092	-0.208
0.9977	0.0026	0.9977	240.59	48.785	11.473	0.011	0.007	3.8099e+08	-0.82	-1.455	0.175	0.044	0.029	0.078	0.08	121.22	48.785	11.473	0.01	0.01	3.8099e+08	-0.2554	-0.0109	-0.2021
1.0035	-0.0028	1.0035	240.59	48.785	11.473	0.011	0.007	3.8099e+08	-0.82	-1.455	0.175	0.044	0.029	0.078	0.08	121.22	48.785	11.473	0.01	0.01	3.8099e+08	-0.136	-0.0393	-0.1631
1.0187	-0.0008	1.0187	237.75	48.785	11.473	0.011	0.007	3.8099e+08	-0.935	-1.48	0.065	0.047	0.031	0.082	0.08	121.22	48.785	11.473	0.01	0.01	3.8099e+08	-0.1113	-0.0135	-0.161
1.0084	0.007	1.0084	237.75	48.785	11.473	0.011	0.007	3.8099e+08	-0.935	-1.48	0.065	0.047	0.031	0.082	0.08	121.21	48.785	11.473	0.01	0.01	3.8099e+08	-0.1424	0.0191	-0.1483
1.0034	0.003	1.0034	237.75	48.785	11.473	0.011	0.007	3.8099e+08	-0.935	-1.48	0.065	0.047	0.031	0.082	0.08	121.21	48.785	11.473	0.01	0.01	3.8099e+08	-0.2005	0.0312	-0.1799
1.0118	0.0066	1.0118	237.75	48.785	11.473	0.011	0.007	3.8099e+08	-0.935	-1.48	0.065	0.047	0.031	0.082	0.08	121.21	48.785	11.473	0.01	0.01	3.8099e+08	-0.1415	0.0448	-0.1638
1.0039	0.0066	1.0039	237.75	48.785	11.473	0.011	0.007	3.8099e+08	-0.935	-1.48	0.065	0.047	0.031	0.082	0.08	121.21	48.785	11.473	0.01	0.01	3.8099e+08	-0.2012	-0.0046	-0.1945
1.0052	0.0013	1.0052	237.55	48.785	11.473	0.011	0.008	3.8099e+08	-0.925	-1.45	-0.075	0.05	0.033	0.087	0.08	121.21	48.785	11.473	0.01	0.01	3.8099e+08	-0.1872	0.0712	-0.186
0.9982	0.0015	0.9982	237.55	48.785	11.473	0.011	0.008	3.8099e+08	-0.925	-1.45	-0.075	0.05	0.033	0.087	0.08	121.2	48.785	11.473	0.01	0.01	3.8099e+08	-0.0672	0.0232	-0.1839
1.0021	0.0062	1.0021	237.55	48.785	11.473	0.011	0.008	3.8099e+08	-0.925	-1.45	-0.075	0.05	0.033	0.087	0.08	121.2	48.785	11.473	0.01	0.01	3.8099e+08	-0.0852	0.017	-0.181
1.0036	0.0034	1.0036	237.55	48.785	11.473	0.011	0.008	3.8099e+08	-0.925	-1.45	-0.075	0.05	0.033	0.087	0.08	121.2	48.785	11.473	0.01	0.01	3.8099e+08	-0.2533	0.015	-0.1972
1.0069	0.0043	1.0069	237.55	48.785	11.473	0.011	0.008	3.8099e+08	-0.925	-1.45	-0.075	0.05	0.033	0.087	0.08	121.2	48.785	11.473	0.01	0.01	3.8099e+08	-0.0816	-0.0182	-0.2002
0.9941	0.0039	0.9941	239.56	48.785	11.473	0.01	0.006	3.8099e+08	-0.875	-1.485	0.03	0.052	0.032	0.091	0.08	121.2	48.785	11.473	0.01	0.01	3.8099e+08	-0.0406	0.039	-0.2024
0.9979	0.0026	0.9979	239.56	48.785	11.473	0.01	0.006	3.8099e+08	-0.875	-1.485	0.03	0.052	0.032	0.091	0.08	121.19	48.785	11.473	0.01	0.01	3.8099e+08	-0.0901	0.0775	-0.2176
1.0034	0.0071	1.0034	239.56	48.785	11.473	0.01	0.006	3.8099e+08	-0.875	-1.485	0.03	0.052	0.032	0.091	0.08	121.19	48.785	11.473	0.01	0.01	3.8099e+08	0.0167	-0.0111	-0.2257
0.9938	0.001	0.9938	239.56	48.785	11.473	0.01	0.006	3.8099e+08	-0.875	-1.485	0.03	0.052	0.032	0.091	0.08	121.19	48.785	11.473	0.01	0.01	3.8099e+08	0.0898	0.0783	-0.2583
0.9946	0.0036	0.9946	239.56	48.785	11.473	0.01	0.006	3.8099e+08	-0.875	-1.485	0.03	0.052	0.032	0.091	0.08	121.19	48.785	11.473	0.01	0.01	3.8099e+08	0.0036	0.0236	-0.2637
1.0033	0.0002	1.0033	238.62	48.785	11.473	0.01	0.006	3.8099e+08	-0.885	-1.445	-0.11	0.055	0.034	0.095	0.08	121.18	48.785	11.473	0.01	0.01	3.8099e+08	-0.0769	0.0326	-0.2546
0.9992	-0.0011	0.9992	238.62	48.785	11.473	0.01	0.006	3.8099e+08	-0.885	-1.445	-0.11	0.055	0.034	0.095	0.08	121.18	48.785	11.473	0.01	0.01	3.8099e+08	0.0899	0.0274	-0.2571
0.9938	0.0067	0.9938	238.62	48.785	11.473	0.01	0.006	3.8099e+08	-0.885	-1.445	-0.11	0.055	0.034	0.095	0.08	121.18	48.785	11.473	0.01	0.01	3.8099e+08	-0.1474	-0.0263	-0.2415
1.0022	-0.0018	1.0022	238.62	48.785	11.473	0.01	0.006	3.8099e+08	-0.885	-1.445	-0.11	0.055	0.034	0.095	0.08	121.18	48.785	11.473	0.01	0.01	3.8099e+08	-0.1014	0.103	-0.2273
0.992	0.0035	0.992	238.62	48.785	11.473	0.01	0.006	3.8099e+08	-0.885	-1.445	-0.11	0.055	0.034	0.095	0.08	121.17	48.785	11.473	0.01	0.01	3.8099e+08	0.0458	-0.0306	-0.2506
0.993	0.0033	0.993	236.72	48.785	11.473	0.01	0.006	3.8099e+08	-0.965	-1.47	-0.07	0.057	0.036	0.099	0.08	121.17	48.785	11.473	0.01	0.01	3.8099e+08	-0.0513	0.0809	-0.2577
0.995	0.004	0.995	236.72	48.785	11.473	0.01	0.006	3.8099e+08	-0.965	-1.47	-0.07	0.057	0.036	0.099	0.08	121.17	48.785	11.473	0.01	0.01	3.8099e+08	-0.0687	0.0271	-0.2453
0.9893	-0.0042	0.9893	236.72	48.785	11.473	0.01	0.006	3.8099e+08	-0.965	-1.47	-0.07	0.057	0.036	0.099	0.08	121.17	48.785	11.473	0.01	0.01	3.8099e+08	0.0627	0.0266	-0.2384
0.9999	0.0018	0.9999	236.72	48.785	11.473	0.01	0.006	3.8099e+08	-0.965	-1.47	-0.07	0.057	0.036	0.099	0.08	121.16	48.785	11.473	0.01	0.01	3.8099e+08	0.0157	0.0586	-0.2395
0.9998	-0.0011	0.9998	236.72	48.785	11.473	0.01	0.006	3.8099e+08	-0.965	-1.47	-0.07	0.057	0.036	0.099	0.08	121.16	48.785	11.473	0.01	0.01	3.8099e+08	-0.0936	-0.0364	-0.2251
0.9978	-0.0027	0.9978	241.93	48.785	11.473	0.01	0.006	3.8099e+08	-0.815	-1.525	0.015	0.059	0.037	0.103	0.08	121.16	48.785	11.473	0.01	0.01	3.8099e+08	0.1721	0.1128	-0.2169
0.9982	0.0055	0.9982	241.93	48.785	11.473	0.01	0.006	3.8099e+08	-0.815	-1.525	0.015	0.059	0.037	0.103	0.08	121.16	48.785	11.473	0.01	0.01	3.8099e+08	0.0356	-0.0709	-0.2183
0.991	-0.0043	0.991	241.93	48.785	11.473	0.01	0.006	3.8099e+08	-0.815	-1.525	0.015	0.059	0.037	0.103	0.08	121.16	48.785	11.473	0.01	0.01	3.8099e+08	0.131	0.0797	-0.1867
0.9889	0.0047	0.9889	241.93	48.785	11.473	0.01	0.006	3.8099e+08	-0.815	-1.525	0.015	0.059	0.037	0.103	0.08	121.15	48.785	11.473	0.01	0.01	3.8099e+08	0.2773	0.0003	-0.2147
0.9968	0.0029	0.9968	241.93	48.785	11.473	0.01	0.006	3.8099e+08	-0.815	-1.525	0.015	0.059	0.037	0.103	0.08	121.15	48.785	11.473	0.01	0.01	3.8099e+08	0.1895	0.0359	-0.2225
0.9951	0.0028	0.9951	240.84	48.785	11.473	0.01	0.006	3.8099e+08	-0.84	-1.5	0.125	0.061	0.038	0.106	0.08	121.15	48.785	11.473	0.01	0.01	3.8099e+08	0.151	-0.0329	-0.2274
1.0135	-0.0008	1.0135	240.84	48.785	11.473	0.01	0.006	3.8099e+08	-0.84	-1.5	0.125	0.061	0.038	0.106	0.08	121.15	48.785	11.473	0.01	0.01	3.8099e+08	0.0988	-0.0207	-0.2089
1.0006	0.001	1.0006	240.84	48.785	11.473	0.01	0.006	3.8099e+08	-0.84	-1.5	0.125	0.061	0.038	0.106	0.08	121.15	48.785	11.473	0.01	0.01	3.8099e+08	0.2914	0.0406	-0.1767
0.9859	0.0006	0.9859	240.84	48.785	11.473	0.01	0.006	3.8099e+08	-0.84	-1.5	0.125	0.061	0.038	0.106	0.08	121.14	48.785	11.473	0.01	0.01	3.8099e+08	-0.0535	-0.1351	-0.1732
1.0072	0.004	1.0072	240.84	48.785	11.473	0.01	0.006	3.8099e+08	-0.84	-1.5	0.125	0.061	0.038	0.106	0.08	121.14	48.785	11.473	0.01	0.01	3.8099e+08	-0.0597	0.1436	-0.145
1.0013	0.007	1.0013	238.12	48.785	11.473	0.01	0.006	3.8099e+08	-0.935	-1.505	-0.105	0.063	0.04	0.11	0.08	121.14	48.785	11.473	0.01	0.01	3.8099e+08	0.305	-0.155	-0.1526
0.9836	0.0179	0.9836	238.12	48.785	11.473	0.01	0.006	3.8099e+08	-0.935	-1.505	-0.105	0.063	0.04	0.11	0.08	121.14	48.785	11.473	0.01	0.01	3.8099e+08	-0.0438	0.0209	-0.1842
1.006	0.007	1.006	238.12	48.785	11.473	0.01	0.006	3.8099e+08	-0.935	-1.505	-0.105	0.063	0.04	0.11	0.08	121.14	48.785	11.473	0.01	0.01	3.8099e+08	-0.2689	-0.0059	-0.1934
1.0091	0.0023	1.0091	238.12	48.785	11.473	0.01	0.006	3.8099e+08	-0.935	-1.505	-0.105	0.063	0.04	0.11	0.08	121.14	48.785	11.473	0.01	0.01	3.8099e+08	0.0627	-0.1099	-0.1801
1.0032	0.0088	1.0032	238.12	48.785	11.473	0.01	0.006	3.8099e+08	-0.935	-1.505	-0.105	0.063	0.04	0.11	0.08	121.13	48.785	11.473	0.01	0.01	3.8099e+08	0.1091	0.0363	-0.1688
0.9913	0.0119	0.9913	235.01	48.785	11.473	0.01	0.007	3.8099e+08	-0.97	-1.385	0	0.065	0.041	0.113	0.08	121.13	48.785	11.473	0.01	0.01	3.8099e+08	-0.2495	-0.1785	-0.1661
1.0026	0.0002	1.0026	235.01	48.785	11.473	0.01	0.007	3.8099e+08	-0.97	-1.385	0	0.065	0.041	0.113	0.08	121.13	48.785	11.473	0.01	0.01	3.8099e+08	-0.1169	0.0941	-0.1477
1.0061	0.0066	1.0061	235.01	48.785	11.473	0.01	0.007	3.8099e+08	-0.97	-1.385	0	0.065	0.041	0.113	0.08	121.13	48.785	11.473	0.01	0.01	3.8099e+08	0.036	-0.1023	-0.1406
0.9922	0.0048	0.9922	235.01	48.785	11.473	0.01	0.007	3.8099e+08	-0.97	-1.385	0	0.065	0.041	0.113	0.08	121.13	48.785	11.473	0.01	0.01	3.8099e+08	0.0603	-0.0234	-0.1159
0.9949	0.0099	0.9949	235.01	48.785	11.473	0.01	0.007	3.8099e+08	-0.97	-1.385	0	0.065	0.041	0.113	0.08	121.13	48.785	11.473	0.01	0.01	3.8099e+08	-0.0355	0.0247	-0.1095
1.0121	0.0038	1.0121	238.89	48.785	11.473	0.01	0.007	3.8099e+08	-0.86	-1.42	-0.005	0.067	0.043	0.117	0.08	121.12	48.785	11.473	0.01	0.01	3.8099e+08	0.0594	-0.0118	-0.0993
0.9997	0.0071	0.9997	238.89	48.785	11.473	0.01	0.007	3.8099e+08	-0.86	-1.42	-0.005	0.067	0.043	0.117	0.08	121.12	48.785	11.473	0.01	0.01	3.8099e+08	0.0973	0.005	-0.0693
1.002	0.0002	1.002	238.89	48.785	11.473	0.01	0.007	3.8099e+08	-0.86	-1.42	-0.005	0.067	0.043	0.117	0.08	121.12	48.785	11.473	0.01	0.01	3.8099e+08	0.0052	-0.0445	-0.0709
1.0088	-0.0011	1.0088	238.89	48.785	11.473	0.01	0.007	3.8099e+08	-0.86	-1.42	-0.005	0.067	0.043	0.117	0.08	121.12	48.785	11.473	0.01	0.01	3.8099e+08	0.0684	0.0387	-0.0415
0.9956	-0.0036	0.9956	238.89	48.785	11.473	0.01	0.007	3.8099e+08	-0.86	-1.42	-0.005	0.067	0.043	0.117	0.08	121.12	48.785	11.473	0.01	0.01	3.8099e+08	-0.0367	-0.0589	-0.0028
1.002	0.0013	1.002	241.21	48.785	11.473	0.01	0.007	3.8099e+08	-0.83	-1.51	0.13	0.068	0.044	0.12	0.08	121.12	48.785	11.473	0.01	0.01	3.8099e+08	-0.0885	0.0404	0.0216
1.0049	-0.0051	1.0049	241.21	48.785	11.473	0.01	0.007	3.8099e+08	-0.83	-1.51	0.13	0.068	0.044	0.12	0.08	121.12	48.785	11.473	0.01	0.01	3.8099e+08	-0.0128	0.0141	0.0646
0.9903	-0.0007	0.9903	241.21	48.785	11.473	0.01	0.007	3.8099e+08	-0.83	-1.51	0.13	0.068	0.044	0.12	0.08	121.13	48.785	11.473	0.01	0.01	3.8099e+08	0.2006	-0.0163	0.1074
0.9907	0.0061	0.9907	241.21	48.785	11.473	0.01	0.007	3.8099e+08	-0.83	-1.51	0.13	0.068	0.044	0.12	0.08	121.13	48.785	11.473	0.01	0.01	3.8099e+08	-0.0887	0.0506	0.1145
1.0068	-0.0034	1.0068	241.21	48.785	11.473	0.01	0.007	3.8099e+08	-0.83	-1.51	0.13	0.068	0.044	0.12	0.08	121.13	48.785	11.473	0.01	0.01	3.8099e+08	-0.0923	0.0223	0.1204
1.0018	0.0008	1.0018	239.85	48.785	11.473	0.01	0.007	3.8099e+08	-0.88	-1.51	-0.015	0.07	0.045	0.123	0.08	121.13	48.785	11.473	0.01	0.01	3.8099e+08	0.2401	0.0254	0.1386
0.992	0.0021	0.992	239.85	48.785	11.473	0.01	0.007	3.8099e+08	-0.88	-1.51	-0.015	0.07	0.045	0.123	0.08	121.13	48.785	11.473	0.01	0.01	3.8099e+08	0.104	0.0261	0.1544
0.9883	0.0029	0.9883	239.85	48.785	11.473	0.01	0.007	3.8099e+08	-0.88	-1.51	-0.015	0.07	0.045	0.123	0.08	121.13	48.785	11.473	0.01	0.01	3.8099e+08	-0.1349	-0.0384	0.1508
1.0048	-0.0019	1.0048	239.85	48.785	11.473	0.01	0.007	3.8099e+08	-0.88	-1.51	-0.015	0.07	0.045	0.123	0.08	121.13	48.785	11.473	0.01	0.01	3.8099e+08	-0.0057	0.0424	0.1353
1.0105	0.0042	1.0105	239.85	48.785	11.473	0.01	0.007	3.8099e+08	-0.88	-1.51	-0.015	0.07	0.045	0.123	0.08	121.14	48.785	11.473	0.01	0.01	3.8099e+08	0.0915	0.0164	0.1551
0.9844	0.0089	0.9844	237.51	48.785	11.473	0.011	0.007	3.8099e+08	-0.91	-1.43	-0.06	0.072	0.046	0.126	0.08	121.14	48.785	11.473	0.01	0.01	3.8099e+08	0.111	-0.0067	0.1618
0.9888	0.0069	0.9888	237.51	48.785	11.473	0.011	0.007	3.8099e+08	-0.91	-1.43	-0.06	0.072	0.046	0.126	0.08	121.14	48.785	11.473	0.01	0.01	3.8099e+08	0.0111	0.074	0.1386
1.003	0.0078	1.003	237.51	48.785	11.473	0.011	0.007	3.8099e+08	-0.91	-1.43	-0.06	0.072	0.046	0.126	0.08	121.14	48.785	11.473	0.01	0.01	3.8099e+08	0.0333	-0.047	0.1458
0.9931	0.0076	0.9931	237.51	48.785	11.473	0.011	0.007	3.8099e+08	-0.91	-1.43	-0.06	0.072	0.046	0.126	0.08	121.14	48.785	11.473	0.01	0.01	3.8099e+08	0.2166	0.0219	0.119
0.9996	0.0147	0.9996	237.51	48.785	11.473	0.011	0.007	3.8099e+08	-0.91	-1.43	-0.06	0.072	0.046	0.126	0.08	121.14	48.785	11.473	0.01	0.01	3.8099e+08	0.031	-0.0041	0.1068
1.0129	0.0131	1.0129	237.68	48.785	11.473	0.011	0.007	3.8099e+08	-0.925	-1.465	-0.11	0.073	0.047	0.129	0.08	121.14	48.785	11.473	0.01	0.01	3.8099e+08	-0.091	-0.0015	0.0877
0.9953	0.005	0.9953	237.68	48.785	11.473	0.011	0.007	3.8099e+08	-0.925	-1.465	-0.11	0.073	0.047	0.129	0.08	121.14	48.785	11.473	0.01	0.01	3.8099e+08	0.0486	-0.02	0.0752
0.9873	0.0084	0.9873	237.68	48.785	11.473	0.011	0.007	3.8099e+08	-0.925	-1.465	-0.11	0.073	0.047	0.129	0.08	121.14	48.785	11.473	0.01	0.01	3.8099e+08	-0.0484	-0.0673	0.0648
0.9994	0.0104	0.9994	237.68	48.785	11.473	0.011	0.007	3.8099e+08	-0.925	-1.465	-0.11	0.073	0.047	0.129	0.08	121.14	48.785	11.473	0.01	0.01	3.8099e+08	-0.0352	-0.0031	0.0692
0.9932	0.0037	0.9932	237.68	48.785	11.473	0.011	0.007	3.8099e+08	-0.925	-1.465	-0.11	0.073	0.047	0.129	0.08	121.14	48.785	11.473	0.01	0.01	3.8099e+08	-0.126	-0.0981	0.0666
0.9949	0.0125	0.9949	238.5	48.785	11.473	0.011	0.007	3.8099e+08	-0.89	-1.455	0.06	0.075	0.049	0.132	0.08	121.15	48.785	11.473	0.01	0.01	3.8099e+08	0.0001	-0.0184	0.0557
0.9997	0.0093	0.9997	238.5	48.785	11.473	0.011	0.007	3.8099e+08	-0.89	-1.455	0.06	0.075	0.049	0.132	0.08	121.15	48.785	11.473	0.01	0.01	3.8099e+08	-0.0826	-0.131	0.0323
0.9957	0.0035	0.9957	238.5	48.785	11.473	0.011	0.007	3.8099e+08	-0.89	-1.455	0.06	0.075	0.049	0.132	0.08	121.15	48.785	11.473	0.01	0.01	3.8099e+08	-0.0015	-0.08	0.048
1.0009	0.0008	1.0009	238.5	48.785	11.473	0.011	0.007	3.8099e+08	-0.89	-1.455	0.06	0.075	0.049	0.132	0.08	121.15	48.785	11.473	0.01	0.01	3.8099e+08	-0.0398	-0.0753	0.0551
0.9942	0.0005	0.9942	238.5	48.785	11.473	0.011	0.007	3.8099e+08	-0.89	-1.455	0.06	0.075	0.049	0.132	0.08	121.15	48.785	11.473	0.01	0.01	3.8099e+08	0.033	-0.1622	0.0706
0.998	-0.0013	0.998	240.48	48.785	11.473	0.011	0.007	3.8099e+08	-0.835	-1.48	0.065	0.031	0.02	0.055	0.08	121.15	48.785	11.473	0.01	0.01	3.8099e+08	0.1191	-0.0653	0.0868
0.9983	0.0018	0.9983	240.48	48.785	11.473	0.011	0.007	3.8099e+08	-0.835	-1.48	0.065	0.031	0.02	0.055	0.08	121.15	48.785	11.473	0.01	0.01	3.8099e+08	0.1118	-0.1235	0.1046
0.9977	0.0084	0.9977	240.48	48.785	11.473	0.011	0.007	3.8099e+08	-0.835	-1.48	0.065	0.031	0.02	0.055	0.08	121.15	48.785	11.473	0.01	0.01	3.8099e+08	-0.0432	-0.1641	0.0882
1.0145	0.0038	1.0145	240.48	48.785	11.473	0.011	0.007	3.8099e+08	-0.835	-1.48	0.065	0.031	0.02	0.055	0.08	121.15	48.785	11.473	0.01	0.01	3.8099e+08	0.0051	-0.036	0.1166
1.0104	0.0036	1.0104	240.48	48.785	11.473	0.011	0.007	3.8099e+08	-0.835	-1.48	0.065	0.031	0.02	0.055	0.08	121.15	48.785	11.473	0.01	0.01	3.8099e+08	0.0501	-0.1163	0.1088
1.0068	0.0096	1.0068	239.69	48.785	11.473	0.011	0.007	3.8099e+08	-0.86	-1.475	0.065	0.035	0.023	0.062	0.08	121.16	48.785	11.473	0.01	0.01	3.8099e+08	-0.1109	-0.0663	0.1084
1.0226	0.008	1.0226	239.69	48.785	11.473	0.011	0.007	3.8099e+08	-0.86	-1.475	0.065	0.035	0.023	0.062	0.08	121.16	48.785	11.473	0.01	0.01	3.8099e+08	-0.1726	-0.0303	0.1113
1.0165	0.0024	1.0165	239.69	48.785	11.473	0.011	0.007	3.8099e+08	-0.86	-1.475	0.065	0.035	0.023	0.062	0.08	121.16	48.785	11.473	0.01	0.01	3.8099e+08	-0.0217	0.0025	0.1088
1.0057	0.0106	1.0057	239.69	48.785	11.473	0.011	0.007	3.8099e+08	-0.86	-1.475	0.065	0.035	0.023	0.062	0.08	121.16	48.785	11.473	0.01	0.01	3.8099e+08	-0.1305	0.0679	0.1047
1.009	0.0105	1.009	239.69	48.785	11.473	0.011	0.007	3.8099e+08	-0.86	-1.475	0.065	0.035	0.023	0.062	0.08	121.16	48.785	11.473	0.01	0.01	3.8099e+08	-0.2641	0.0462	0.1095
1.0098	0.0074	1.0098	240.22	48.785	11.473	0.011	0.007	3.8099e+08	-0.825	-1.44	-0.015	0.039	0.025	0.068	0.08	121.16	48.785	11.473	0.01	0.01	3.8099e+08	-0.2472	0.1137	0.1133
1.0013	0.0215	1.0013	240.22	48.785	11.473	0.011	0.007	3.8099e+08	-0.825	-1.44	-0.015	0.039	0.025	0.068	0.08	121.16	48.785	11.473	0.01	0.01	3.8099e+08	-0.1534	0.1331	0.0835
1.0015	0.015	1.0015	240.22	48.785	11.473	0.011	0.007	3.8099e+08	-0.825	-1.44	-0.015	0.039	0.025	0.068	0.08	121.16	48.785	11.473	0.01	0.01	3.8099e+08	-0.1574	0.1165	0.0613
0.9879	0.018	0.9879	240.22	48.785	11.473	0.011	0.007	3.8099e+08	-0.825	-1.44	-0.015	0.039	0.025	0.068	0.08	121.16	48.785	11.473	0.01	0.01	3.8099e+08	-0.2197	0.1073	0.0209
0.9976	0.0116	0.9976	240.22	48.785	11.473	0.011	0.007	3.8099e+08	-0.825	-1.44	-0.015	0.039	0.025	0.068	0.08	121.16	48.785	11.473	0.01	0.01	3.8099e+08	-0.2327	0.1583	0.0094
0.994	0.0089	0.994	239.17	48.785	11.473	0.011	0.007	3.8099e+08	-0.865	-1.45	-0.06	0.042	0.027	0.073	0.08	121.16	48.785	11.473	0.01	0.01	3.8099e+08	-0.0958	0.1156	-0.0031
0.9896	0.0054	0.9896	239.17	48.785	11.473	0.011	0.007	3.8099e+08	-0.865	-1.45	-0.06	0.042	0.027	0.073	0.08	121.16	48.785	11.473	0.01	0.01	3.8099e+08	-0.1921	0.1419	-0.0095
0.9893	0.0061	0.9893	239.17	48.785	11.473	0.011	0.007	3.8099e+08	-0.865	-1.45	-0.06	0.042	0.027	0.073	0.08	121.16	48.785	11.473	0.01	0.01	3.8099e+08	-0.067	0.1461	-0.0097
0.9891	0.002	0.9891	239.17	48.785	11.473	0.011	0.007	3.8099e+08	-0.865	-1.45	-0.06	0.042	0.027	0.073	0.08	121.16	48.785	11.473	0.01	0.01	3.8099e+08	-0.0856	0.0644	-0.0018
0.9924	0.0078	0.9924	239.17	48.785	11.473	0.011	0.007	3.8099e+08	-0.865	-1.45	-0.06	0.042	0.027	0.073	0.08	121.16	48.785	11.473	0.01	0.01	3.8099e+08	-0.1056	0.1466	0.0219
0.9938	-0.003	0.9938	238.83	48.785	11.473	0.011	0.007	3.8099e+08	-0.885	-1.46	0.065	0.045	0.029	0.078	0.08	121.16	48.785	11.473	0.01	0.01	3.8099e+08	-0.2034	-0.012	0.0245
0.9919	-0.0041	0.9919	238.83	48.785	11.473	0.011	0.007	3.8099e+08	-0.885	-1.46	0.065	0.045	0.029	0.078	0.08	121.16	48.785	11.473	0.01	0.01	3.8099e+08	-0.0104	0.1011	0.0331
0.999	-0.0052	0.999	238.83	48.785	11.473	0.011	0.007	3.8099e+08	-0.885	-1.46	0.065	0.045	0.029	0.078	0.08	121.16	48.785	11.473	0.01	0.01	3.8099e+08	-0.1767	-0.0138	0.0207
1.0142	-0.0046	1.0142	238.83	48.785	11.473	0.011	0.007	3.8099e+08	-0.885	-1.46	0.065	0.045	0.029	0.078	0.08	121.17	48.785	11.473	0.01	0.01	3.8099e+08	-0.1055	0.064	0.0634
1.0089	-0.0073	1.0089	238.83	48.785	11.473	0.011	0.007	3.8099e+08	-0.885	-1.46	0.065	0.045	0.029	0.078	0.08	121.17	48.785	11.473	0.01	0.01	3.8099e+08	-0.2494	0.0447	0.0758
1.0046	-0.017	1.0046	236.06	48.785	11.473	0.011	0.007	3.8099e+08	-0.99	-1.47	0.05	0.047	0.031	0.083	0.08	121.17	48.785	11.473	0.01	0.01	3.8099e+08	-0.1806	0.0816	0.1174
1.0079	-0.007	1.0079	236.06	48.785	11.473	0.011	0.007	3.8099e+08	-0.99	-1.47	0.05	0.047	0.031	0.083	0.08	121.17	48.785	11.473	0.01	0.01	3.8099e+08	-0.161	0.0972	0.1384
1.0227	-0.0054	1.0227	236.06	48.785	11.473	0.011	0.007	3.8099e+08	-0.99	-1.47	0.05	0.047	0.031	0.083	0.08	121.17	48.785	11.473	0.01	0.01	3.8099e+08	-0.2498	0.0733	0.1619
1.0098	-0.0022	1.0098	236.06	48.785	11.473	0.011	0.007	3.8099e+08	-0.99	-1.47	0.05	0.047	0.031	0.083	0.08	121.17	48.785	11.473	0.01	0.01	3.8099e+08	-0.0843	0.1098	0.1906
1.006	-0.0026	1.006	236.06	48.785	11.473	0.011	0.007	3.8099e+08	-0.99	-1.47	0.05	0.047	0.031	0.083	0.08	121.17	48.785	11.473	0.01	0.01	3.8099e+08	-0.1558	0.048	0.1843
1.0125	0.0015	1.0125	239.43	48.785	11.473	0.011	0.008	3.8099e+08	-0.85	-1.44	-0.105	0.05	0.033	0.087	0.08	121.18	48.785	11.473	0.01	0.01	3.8099e+08	-0.2451	0.178	0.1931
1.0221	-0.0074	1.0221	239.43	48.785	11.473	0.011	0.008	3.8099e+08	-0.85	-1.44	-0.105	0.05	0.033	0.087	0.08	121.18	48.785	11.473	0.01	0.01	3.8099e+08	0.0062	0.1285	0.2255
1.0032	0.0013	1.0032	239.43	48.785	11.473	0.011	0.008	3.8099e+08	-0.85	-1.44	-0.105	0.05	0.033	0.087	0.08	121.18	48.785	11.473	0.01	0.01	3.8099e+08	0.1966	0.2129	0.2195
0.9982	0.0013	0.9982	239.43	48.785	11.473	0.011	0.008	3.8099e+08	-0.85	-1.44	-0.105	0.05	0.033	0.087	0.08	121.18	48.785	11.473	0.01	0.01	3.8099e+08	-0.0533	0.1845	0.2086
1.0115	0.0059	1.0115	239.43	48.785	11.473	0.011	0.008	3.8099e+08	-0.85	-1.44	-0.105	0.05	0.033	0.087	0.08	121.18	48.785	11.473	0.01	0.01	3.8099e+08	-0.0747	0.1836	0.2023
1.011	0.0059	1.011	238.38	48.785	11.473	0.01	0.006	3.8099e+08	-0.905	-1.465	-0.065	0.053	0.033	0.091	0.08	121.19	48.785	11.473	0.01	0.01	3.8099e+08	0.2874	0.1974	0.1994
0.9903	0.0115	0.9903	238.38	48.785	11.473	0.01	0.006	3.8099e+08	-0.905	-1.465	-0.065	0.053	0.033	0.091	0.08	121.19	48.785	11.473	0.01	0.01	3.8099e+08	0.0567	0.0936	0.1906
0.9952	0.0148	0.9952	238.38	48.785	11.473	0.01	0.006	3.8099e+08	-0.905	-1.465	-0.065	0.053	0.033	0.091	0.08	121.19	48.785	11.473	0.01	0.01	3.8099e+08	-0.0394	0.2093	0.1635
1.007	0.0148	1.007	238.38	48.785	11.473	0.01	0.006	3.8099e+08	-0.905	-1.465	-0.065	0.053	0.033	0.091	0.08	121.19	48.785	11.473	0.01	0.01	3.8099e+08	0.0923	0.1148	0.1455
0.9989	0.0084	0.9989	238.38	48.785	11.473	0.01	0.006	3.8099e+08	-0.905	-1.465	-0.065	0.053	0.033	0.091	0.08	121.19	48.785	11.473	0.01	0.01	3.8099e+08	0.1224	0.1738	0.1248
0.989	0.0215	0.989	240.26	48.785	11.473	0.01	0.006	3.8099e+08	-0.815	-1.425	0.055	0.055	0.034	0.096	0.08	121.19	48.785	11.473	0.01	0.01	3.8099e+08	-0.0416	0.1279	0.0858
1.0022	0.007	1.0022	240.26	48.785	11.473	0.01	0.006	3.8099e+08	-0.815	-1.425	0.055	0.055	0.034	0.096	0.08	121.19	48.785	11.473	0.01	0.01	3.8099e+08	-0.11	0.1879	0.0867
0.9894	0.0101	0.9894	240.26	48.785	11.473	0.01	0.006	3.8099e+08	-0.815	-1.425	0.055	0.055	0.034	0.096	0.08	121.19	48.785	11.473	0.01	0.01	3.8099e+08	-0.0683	0.0806	0.0859
0.991	0.0084	0.991	240.26	48.785	11.473	0.01	0.006	3.8099e+08	-0.815	-1.425	0.055	0.055	0.034	0.096	0.08	121.2	48.785	11.473	0.01	0.01	3.8099e+08	-0.1362	0.1017	0.0848
0.9914	0.0156	0.9914	240.26	48.785	11.473	0.01	0.006	3.8099e+08	-0.815	-1.425	0.055	0.055	0.034	0.096	0.08	121.2	48.785	11.473	0.01	0.01	3.8099e+08	-0.155	0.1037	0.0851
0.9874	0.0106	0.9874	241.36	48.785	11.473	0.01	0.006	3.8099e+08	-0.805	-1.475	-0.01	0.057	0.036	0.099	0.08	121.2	48.785	11.473	0.01	0.01	3.8099e+08	-0.1976	-0.0106	0.0653
0.9889	0.0118	0.9889	241.36	48.785	11.473	0.01	0.006	3.8099e+08	-0.805	-1.475	-0.01	0.057	0.036	0.099	0.08	121.2	48.785	11.473	0.01	0.01	3.8099e+08	-0.1393	0.1332	0.0676
0.9901	0.0078	0.9901	241.36	48.785	11.473	0.01	0.006	3.8099e+08	-0.805	-1.475	-0.01	0.057	0.036	0.099	0.08	121.2	48.785	11.473	0.01	0.01	3.8099e+08	-0.2684	0.0262	0.0372
0.9974	0.0024	0.9974	241.36	48.785	11.473	0.01	0.006	3.8099e+08	-0.805	-1.475	-0.01	0.057	0.036	0.099	0.08	121.2	48.785	11.473	0.01	0.01	3.8099e+08	-0.042	0.1305	0.0552
0.9836	0.0048	0.9836	241.36	48.785	11.473	0.01	0.006	3.8099e+08	-0.805	-1.475	-0.01	0.057	0.036	0.099	0.08	121.2	48.785	11.473	0.01	0.01	3.8099e+08	-0.067	0.0006	0.0532
0.9807	0.0004	0.9807	237.55	48.785	11.473	0.01	0.006	3.8099e+08	-0.89	-1.4	0	0.059	0.037	0.103	0.08	121.2	48.785	11.473	0.01	0.01	3.8099e+08	-0.2808	0.0359	0.0855
0.9951	0.004	0.9951	237.55	48.785	11.473	0.01	0.006	3.8099e+08	-0.89	-1.4	0	0.059	0.037	0.103	0.08	121.2	48.785	11.473	0.01	0.01	3.8099e+08	-0.2591	0.0644	0.1098
1.0065	-0.0006	1.0065	237.55	48.785	11.473	0.01	0.006	3.8099e+08	-0.89	-1.4	0	0.059	0.037	0.103	0.08	121.2	48.785	11.473	0.01	0.01	3.8099e+08	-0.0532	0.0089	0.1099
0.9906	0.002	0.9906	237.55	48.785	11.473	0.01	0.006	3.8099e+08	-0.89	-1.4	0	0.059	0.037	0.103	0.08	121.2	48.785	11.473	0.01	0.01	3.8099e+08	-0.0825	0.0532	0.1548
0.9922	0.0023	0.9922	237.55	48.785	11.473	0.01	0.006	3.8099e+08	-0.89	-1.4	0	0.059	0.037	0.103	0.08	121.21	48.785	11.473	0.01	0.01	3.8099e+08	-0.161	0.0837	0.1481
1.0043	0.0044	1.0043	237.36	48.785	11.473	0.01	0.006	3.8099e+08	-0.965	-1.51	-0.2	0.061	0.039	0.107	0.08	121.21	48.785	11.473	0.01	0.01	3.8099e+08	-0.1059	0.1196	0.1471
0.9972	-0.0008	0.9972	237.36	48.785	11.473	0.01	0.006	3.8099e+08	-0.965	-1.51	-0.2	0.061	0.039	0.107	0.08	121.21	48.785	11.473	0.01	0.01	3.8099e+08	0.0487	0.1073	0.152
0.9932	0.0046	0.9932	237.36	48.785	11.473	0.01	0.006	3.8099e+08	-0.965	-1.51	-0.2	0.061	0.039	0.107	0.08	121.21	48.785	11.473	0.01	0.01	3.8099e+08	-0.1485	0.0817	0.1351
1.0028	-0.0036	1.0028	237.36	48.785	11.473	0.01	0.006	3.8099e+08	-0.965	-1.51	-0.2	0.061	0.039	0.107	0.08	121.21	48.785	11.473	0.01	0.01	3.8099e+08	-0.2906	0.1191	0.1625
1.0056	-0.0039	1.0056	237.36	48.785	11.473	0.01	0.006	3.8099e+08	-0.965	-1.51	-0.2	0.061	0.039	0.107	0.08	121.21	48.785	11.473	0.01	0.01	3.8099e+08	-0.2187	0.0864	0.1885
1.005	0.0017	1.005	239.54	48.785	11.473	0.01	0.006	3.8099e+08	-0.85	-1.45	0.035	0.063	0.04	0.111	0.08	121.22	48.785	11.473	0.01	0.01	3.8099e+08	-0.1633	0.1149	0.2237
1.0027	0.009	1.0027	239.54	48.785	11.473	0.01	0.006	3.8099e+08	-0.85	-1.45	0.035	0.063	0.04	0.111	0.08	121.22	48.785	11.473	0.01	0.01	3.8099e+08	-0.2578	0.1116	0.1898
1.0086	0.004	1.0086	239.54	48.785	11.473	0.01	0.006	3.8099e+08	-0.85	-1.45	0.035	0.063	0.04	0.111	0.08	121.22	48.785	11.473	0.01	0.01	3.8099e+08	-0.184	0.1417	0.1652
0.9987	0.0083	0.9987	239.54	48.785	11.473	0.01	0.006	3.8099e+08	-0.85	-1.45	0.035	0.063	0.04	0.111	0.08	121.22	48.785	11.473	0.01	0.01	3.8099e+08	-0.156	0.1605	0.159
0.9915	0.0052	0.9915	239.54	48.785	11.473	0.01	0.006	3.8099e+08	-0.85	-1.45	0.035	0.063	0.04	0.111	0.08	121.22	48.785	11.473	0.01	0.01	3.8099e+08	-0.1788	0.0866	0.1314
0.9966	-0.0006	0.9966	240.29	48.785	11.473	0.01	0.007	3.8099e+08	-0.81	-1.42	0.1	0.065	0.042	0.114	0.08	121.22	48.785	11.473	0.01	0.01	3.8099e+08	-0.0449	0.1767	0.1337
1.0015	0.0054	1.0015	240.29	48.785	11.473	0.01	0.007	3.8099e+08	-0.81	-1.42	0.1	0.065	0.042	0.114	0.08	121.22	48.785	11.473	0.01	0.01	3.8099e+08	0.0169	0.0445	0.1367
0.9986	-0.0013	0.9986	240.29	48.785	11.473	0.01	0.007	3.8099e+08	-0.81	-1.42	0.1	0.065	0.042	0.114	0.08	121.23	48.785	11.473	0.01	0.01	3.8099e+08	-0.1305	0.0453	0.1281
0.9996	0.0007	0.9996	240.29	48.785	11.473	0.01	0.007	3.8099e+08	-0.81	-1.42	0.1	0.065	0.042	0.114	0.08	121.23	48.785	11.473	0.01	0.01	3.8099e+08	0.0353	0.0912	0.1118
1.0004	-0.0002	1.0004	240.29	48.785	11.473	0.01	0.007	3.8099e+08	-0.81	-1.42	0.1	0.065	0.042	0.114	0.08	121.23	48.785	11.473	0.01	0.01	3.8099e+08	0.1783	-0.0174	0.1033
0.9826	0.0051	0.9826	235.55	48.785	11.473	0.01	0.007	3.8099e+08	-0.955	-1.39	0.015	0.067	0.043	0.118	0.08	121.23	48.785	11.473	0.01	0.01	3.8099e+08	0.1379	0.0763	0.0854
0.9939	0.0033	0.9939	235.55	48.785	11.473	0.01	0.007	3.8099e+08	-0.955	-1.39	0.015	0.067	0.043	0.118	0.08	121.23	48.785	11.473	0.01	0.01	3.8099e+08	0.0302	-0.0616	0.0631
1.0061	-0.0018	1.0061	235.55	48.785	11.473	0.01	0.007	3.8099e+08	-0.955	-1.39	0.015	0.067	0.043	0.118	0.08	121.23	48.785	11.473	0.01	0.01	3.8099e+08	0.1124	0.0261	0.0815
0.9944	-0.0028	0.9944	235.55	48.785	11.473	0.01	0.007	3.8099e+08	-0.955	-1.39	0.015	0.067	0.043	0.118	0.08	121.23	48.785	11.473	0.01	0.01	3.8099e+08	0.3467	-0.013	0.0775
0.9925	0.001	0.9925	235.55	48.785	11.473	0.01	0.007	3.8099e+08	-0.955	-1.39	0.015	0.067	0.043	0.118	0.08	121.23	48.785	11.473	0.01	0.01	3.8099e+08	0.1344	-0.0604	0.0576
1.0033	-0.0018	1.0033	235.55	48.785	11.473	0.01	0.007	3.8099e+08	-0.955	-1.39	0.015	0.067	0.043	0.118	0.08	121.23	48.785	11.473	0.01	0.01	3.8099e+08	0.0856	0.0349	0.0615
0.999	-0.0056	0.999	239.08	48.785	11.473	0.01	0.007	3.8099e+08	-0.91	-1.52	-0.04	0.069	0.044	0.121	0.08	121.23	48.785	11.473	0.01	0.01	3.8099e+08	0.2734	-0.1353	0.0882
0.9913	0.004	0.9913	239.08	48.785	11.473	0.01	0.007	3.8099e+08	-0.91	-1.52	-0.04	0.069	0.044	0.121	0.08	121.23	48.785	11.473	0.01	0.01	3.8099e+08	0.0938	-0.0333	0.0796
0.9967	0.0034	0.9967	239.08	48.785	11.473	0.01	0.007	3.8099e+08	-0.91	-1.52	-0.04	0.069	0.044	0.121	0.08	121.23	48.785	11.473	0.01	0.01	3.8099e+08	0.0436	-0.0464	0.0944
0.9937	0.0001	0.9937	239.08	48.785	11.473	0.01	0.007	3.8099e+08	-0.91	-1.52	-0.04	0.069	0.044	0.121	0.08	121.23	48.785	11.473	0.01	0.01	3.8099e+08	0.1339	-0.0707	0.0887
0.9953	0.0059	0.9953	239.09	48.785	11.473	0.01	0.007	3.8099e+08	-0.86	-1.435	0.075	0.071	0.046	0.124	0.08	121.24	48.785	11.473	0.01	0.01	3.8099e+08	0.1149	-0.0048	0.0805
1.0041	0.0075	1.0041	239.09	48.785	11.473	0.01	0.007	3.8099e+08	-0.86	-1.435	0.075	0.071	0.046	0.124	0.08	121.24	48.785	11.473	0.01	0.01	3.8099e+08	0.0756	-0.1116	0.0787
1.0019	-0.0009	1.0019	239.09	48.785	11.473	0.01	0.007	3.8099e+08	-0.86	-1.435	0.075	0.071	0.046	0.124	0.08	121.24	48.785	11.473	0.01	0.01	3.8099e+08	0.1669	0.0719	0.0733
1.0011	0.0083	1.0011	239.09	48.785	11.473	0.01	0.007	3.8099e+08	-0.86	-1.435	0.075	0.071	0.046	0.124	0.08	121.24	48.785	11.473	0.01	0.01	3.8099e+08	0.2153	-0.0737	0.0724
0.9984	0.0049	0.9984	239.09	48.785	11.473	0.01	0.007	3.8099e+08	-0.86	-1.435	0.075	0.071	0.046	0.124	0.08	121.24	48.785	11.473	0.01	0.01	3.8099e+08	0.0892	-0.0081	0.084
0.9993	0.0037	0.9993	241.02	48.785	11.473	0.011	0.007	3.8099e+08	-0.82	-1.48	0.05	0.072	0.047	0.127	0.08	121.24	48.785	11.473	0.01	0.01	3.8099e+08	0.0443	-0.0262	0.0657
1.0064	0.0117	1.0064	241.02	48.785	11.473	0.011	0.007	3.8099e+08	-0.82	-1.48	0.05	0.072	0.047	0.127	0.08	121.24	48.785	11.473	0.01	0.01	3.8099e+08	0.1223	-0.033	0.0861
0.9965	0.0058	0.9965	241.02	48.785	11.473	0.011	0.007	3.8099e+08	-0.82	-1.48	0.05	0.072	0.047	0.127	0.08	121.24	48.785	11.473	0.01	0.01	3.8099e+08	0.2538	0.0327	0.0929
0.987	0.0192	0.987	241.02	48.785	11.473	0.011	0.007	3.8099e+08	-0.82	-1.48	0.05	0.072	0.047	0.127	0.08	121.24	48.785	11.473	0.01	0.01	3.8099e+08	0.0913	-0.1348	0.069
1.0085	0.0102	1.0085	241.02	48.785	11.473	0.011	0.007	3.8099e+08	-0.82	-1.48	0.05	0.072	0.047	0.127	0.08	121.24	48.785	11.473	0.01	0.01	3.8099e+08	0.0894	0.1026	0.0836
0.993	0.0114	0.993	236.04	48.785	11.473	0.011	0.007	3.8099e+08	-0.95	-1.41	-0.185	0.074	0.048	0.13	0.08	121.24	48.785	11.473	0.01	0.01	3.8099e+08	0.0517	-0.1716	0.0491
1.0031	0.0052	1.0031	236.04	48.785	11.473	0.011	0.007	3.8099e+08	-0.95	-1.41	-0.185	0.074	0.048	0.13	0.08	121.24	48.785	11.473	0.01	0.01	3.8099e+08	-0.0326	-0.0061	0.0454
1.0058	0.009	1.0058	236.04	48.785	11.473	0.011	0.007	3.8099e+08	-0.95	-1.41	-0.185	0.074	0.048	0.13	0.08	121.24	48.785	11.473	0.01	0.01	3.8099e+08	-0.0407	-0.1195	0.0665
0.9929	0.0065	0.9929	236.04	48.785	11.473	0.011	0.007	3.8099e+08	-0.95	-1.41	-0.185	0.074	0.048	0.13	0.08	121.24	48.785	11.473	0.01	0.01	3.8099e+08	-0.1742	-0.1389	0.049
1.0067	0.0094	1.0067	236.04	48.785	11.473	0.011	0.007	3.8099e+08	-0.95	-1.41	-0.185	0.074	0.048	0.13	0.08	121.24	48.785	11.473	0.01	0.01	3.81e+08	-0.2139	0.0117	0.0523
0.9973	0.0086	0.9973	236.04	48.785	11.473	0.011	0.007	3.8099e+08	-0.95	-1.41	-0.185	0.074	0.048	0.13	0.08	121.25	48.785	11.473	0.01	0.01	3.81e+08	-0.0864	-0.2443	0.0554
0.9937	0.0122	0.9937	240.47	48.785	11.473	0.011	0.007	3.81e+08	-0.805	-1.42	0.125	0.076	0.049	0.133	0.08	121.25	48.785	11.473	0.01	0.01	3.81e+08	-0.1616	0.0269	0.0759
1.0029	0.0035	1.0029	240.47	48.785	11.473	0.011	0.007	3.81e+08	-0.805	-1.42	0.125	0.076	0.049	0.133	0.08	121.25	48.785	11.473	0.01	0.01	3.81e+08	-0.2633	-0.1758	0.0748
0.9984	0.0085	0.9984	240.47	48.785	11.473	0.011	0.007	3.81e+08	-0.805	-1.42	0.125	0.076	0.049	0.133	0.08	121.25	48.785	11.473	0.01	0.01	3.81e+08	-0.0497	-0.1169	0.0732
1.0039	0.0035	1.0039	240.47	48.785	11.473	0.011	0.007	3.81e+08	-0.805	-1.42	0.125	0.076	0.049	0.133	0.08	121.25	48.785	11.473	0.01	0.01	3.81e+08	-0.1657	-0.1018	0.0657
1.009	0.0005	1.009	240.47	48.785	11.473	0.011	0.007	3.81e+08	-0.805	-1.42	0.125	0.076	0.049	0.133	0.08	121.25	48.785	11.473	0.01	0.01	3.81e+08	-0.2084	-0.1451	0.0749
1.0057	0.0008	1.0057	238.85	48.785	11.473	0.011	0.007	3.81e+08	-0.88	-1.455	0.04	0.032	0.021	0.056	0.08	121.25	48.785	11.473	0.01	0.01	3.81e+08	-0.0872	-0.0421	0.1
1.0114	-0.005	1.0114	238.85	48.785	11.473	0.011	0.007	3.81e+08	-0.88	-1.455	0.04	0.032	0.021	0.056	0.08	121.25	48.785	11.473	0.01	0.01	3.81e+08	-0.1278	-0.0728	0.1164
1.0118	0.0015	1.0118	238.85	48.785	11.473	0.011	0.007	3.81e+08	-0.88	-1.455	0.04	0.032	0.021	0.056	0.08	121.25	48.785	11.473	0.01	0.01	3.81e+08	-0.0295	-0.0074	0.1113
1.0089	0.001	1.0089	238.85	48.785	11.473	0.011	0.007	3.81e+08	-0.88	-1.455	0.04	0.032	0.021	0.056	0.08	121.25	48.785	11.473	0.01	0.01	3.81e+08	0.0693	-0.0152	0.1149
1.0099	0.0066	1.0099	237.9	48.785	11.473	0.011	0.007	3.81e+08	-0.895	-1.425	-0.065	0.036	0.024	0.063	0.08	121.25	48.785	11.473	0.01	0.01	3.81e+08	-0.0579	0.0445	0.1192
1.0079	0.0052	1.0079	237.9	48.785	11.473	0.011	0.007	3.81e+08	-0.895	-1.425	-0.065	0.036	0.024	0.063	0.08	121.26	48.785	11.473	0.01	0.01	3.81e+08	-0.0553	0.036	0.0969
1.0162	-0.0042	1.0162	237.9	48.785	11.473	0.011	0.007	3.81e+08	-0.895	-1.425	-0.065	0.036	0.024	0.063	0.08	121.26	48.785	11.473	0.01	0.01	3.81e+08	-0.0952	0.0709	0.1044
1.015	-0.0002	1.015	237.9	48.785	11.473	0.011	0.007	3.81e+08	-0.895	-1.425	-0.065	0.036	0.024	0.063	0.08	121.26	48.785	11.473	0.01	0.01	3.81e+08	-0.1565	0.0853	0.1112
1.0056	-0.0005	1.0056	237.9	48.785	11.473	0.011	0.007	3.81e+08	-0.895	-1.425	-0.065	0.036	0.024	0.063	0.08	121.26	48.785	11.473	0.01	0.01	3.81e+08	-0.155	0.1533	0.1307
1.009	-0.0014	1.009	238.71	48.785	11.473	0.011	0.007	3.81e+08	-0.875	-1.445	0.08	0.04	0.026	0.069	0.08	121.26	48.785	11.473	0.01	0.01	3.81e+08	-0.1448	0.1971	0.1222
1.0063	0.006	1.0063	238.71	48.785	11.473	0.011	0.007	3.81e+08	-0.875	-1.445	0.08	0.04	0.026	0.069	0.08	121.26	48.785	11.473	0.01	0.01	3.81e+08	-0.0994	0.1767	0.1333
0.9927	0.0038	0.9927	238.71	48.785	11.473	0.011	0.007	3.81e+08	-0.875	-1.445	0.08	0.04	0.026	0.069	0.08	121.26	48.785	11.473	0.01	0.01	3.81e+08	-0.0996	0.1413	0.1301
0.986	0.0072	0.986	238.71	48.785	11.473	0.011	0.007	3.81e+08	-0.875	-1.445	0.08	0.04	0.026	0.069	0.08	121.26	48.785	11.473	0.01	0.01	3.81e+08	-0.2044	0.2049	0.1012
0.9988	-0.0018	0.9988	238.71	48.785	11.473	0.011	0.007	3.81e+08	-0.875	-1.445	0.08	0.04	0.026	0.069	0.08	121.26	48.785	11.473	0.01	0.01	3.81e+08	-0.0849	0.1578	0.0997
0.9871	0.0034	0.9871	239.72	48.785	11.473	0.011	0.007	3.81e+08	-0.84	-1.44	-0.03	0.043	0.028	0.075	0.08	121.27	48.785	11.473	0.01	0.01	3.81e+08	0.0633	0.1113	0.0997
0.9938	-0.0014	0.9938	239.72	48.785	11.473	0.011	0.007	3.81e+08	-0.84	-1.44	-0.03	0.043	0.028	0.075	0.08	121.27	48.785	11.473	0.01	0.01	3.81e+08	0.0527	0.2284	0.087
0.994	0.0031	0.994	239.72	48.785	11.473	0.011	0.007	3.81e+08	-0.84	-1.44	-0.03	0.043	0.028	0.075	0.08	121.27	48.785	11.473	0.01	0.01	3.81e+08	0.1149	0.1301	0.0999
0.9845	-0.0032	0.9845	239.72	48.785	11.473	0.011	0.007	3.81e+08	-0.84	-1.44	-0.03	0.043	0.028	0.075	0.08	121.27	48.785	11.473	0.01	0.01	3.81e+08	0.2892	0.134	0.0786
0.9941	0.002	0.9941	239.72	48.785	11.473	0.011	0.007	3.81e+08	-0.84	-1.44	-0.03	0.043	0.028	0.075	0.08	121.27	48.785	11.473	0.01	0.01	3.81e+08	0.0537	0.1597	0.0637
0.9905	-0.0028	0.9905	238.7	48.785	11.473	0.011	0.007	3.81e+08	-0.865	-1.425	-0.01	0.045	0.03	0.08	0.08	121.27	48.785	11.473	0.01	0.01	3.81e+08	0.154	0.0601	0.079
0.9906	-0.0048	0.9906	238.7	48.785	11.473	0.011	0.007	3.81e+08	-0.865	-1.425	-0.01	0.045	0.03	0.08	0.08	121.27	48.785	11.473	0.01	0.01	3.81e+08	0.3723	0.1239	0.0964
0.993	0.0031	0.993	238.7	48.785	11.473	0.011	0.007	3.81e+08	-0.865	-1.425	-0.01	0.045	0.03	0.08	0.08	121.27	48.785	11.473	0.01	0.01	3.81e+08	0.1569	0.0117	0.0949
0.9903	0.0019	0.9903	238.7	48.785	11.473	0.011	0.007	3.81e+08	-0.865	-1.425	-0.01	0.045	0.03	0.08	0.08	121.27	48.785	11.473	0.01	0.01	3.81e+08	0.2796	0.0395	0.0911
0.9953	-0.0014	0.9953	238.7	48.785	11.473	0.011	0.007	3.81e+08	-0.865	-1.425	-0.01	0.045	0.03	0.08	0.08	121.27	48.785	11.473	0.01	0.01	3.81e+08	0.2574	-0.0125	0.0802
0.9975	0.0054	0.9975	238.7	48.785	11.473	0.011	0.007	3.81e+08	-0.865	-1.425	-0.01	0.045	0.03	0.08	0.08	121.27	48.785	11.473	0.01	0.01	3.81e+08	0.1553	-0.0432	0.0812
0.9941	-0.0015	0.9941	237.81	48.785	11.473	0.011	0.007	3.81e+08	-0.89	-1.415	-0.03	0.048	0.032	0.084	0.08	121.27	48.785	11.473	0.01	0.01	3.81e+08	0.1549	-0.0144	0.0907
0.9986	0.0025	0.9986	237.81	48.785	11.473	0.011	0.007	3.81e+08	-0.89	-1.415	-0.03	0.048	0.032	0.084	0.08	121.28	48.785	11.473	0.01	0.01	3.81e+08	0.1004	-0.0531	0.0713
1.0084	0.0059	1.0084	237.81	48.785	11.473	0.011	0.007	3.81e+08	-0.89	-1.415	-0.03	0.048	0.032	0.084	0.08	121.28	48.785	11.473	0.01	0.01	3.81e+08	0.21	-0.0215	0.1127
0.9913	0.0129	0.9913	237.81	48.785	11.473	0.011	0.007	3.81e+08	-0.89	-1.415	-0.03	0.048	0.032	0.084	0.08	121.28	48.785	11.473	0.01	0.01	3.81e+08	0.1051	-0.1508	0.1052
0.9865	0.0098	0.9865	243.09	48.785	11.473	0.011	0.008	3.81e+08	-0.755	-1.49	0.06	0.051	0.033	0.089	0.08	121.28	48.785	11.473	0.01	0.01	3.81e+08	0.0674	-0.0606	0.0734
1.0032	0.0121	1.0032	243.09	48.785	11.473	0.011	0.008	3.81e+08	-0.755	-1.49	0.06	0.051	0.033	0.089	0.08	121.28	48.785	11.473	0.01	0.01	3.81e+08	0.1061	-0.0977	0.0522
1.0069	0.0097	1.0069	243.09	48.785	11.473	0.011	0.008	3.81e+08	-0.755	-1.49	0.06	0.051	0.033	0.089	0.08	121.28	48.785	11.473	0.01	0.01	3.81e+08	0.0874	-0.1454	0.0564
0.9985	0.0097	0.9985	243.09	48.785	11.473	0.011	0.008	3.81e+08	-0.755	-1.49	0.06	0.051	0.033	0.089	0.08	121.28	48.785	11.473	0.01	0.01	3.81e+08	0.087	-0.1064	0.057
0.9946	0.0084	0.9946	243.09	48.785	11.473	0.011	0.008	3.81e+08	-0.755	-1.49	0.06	0.051	0.033	0.089	0.08	121.28	48.785	11.473	0.01	0.01	3.81e+08	0.1273	-0.109	0.0671
0.9985	0.0116	0.9985	237.09	48.785	11.473	0.01	0.006	3.81e+08	-0.92	-1.425	0.1	0.053	0.033	0.093	0.08	121.28	48.785	11.473	0.01	0.01	3.81e+08	0.053	-0.099	0.0577
1.0092	0.0081	1.0092	237.09	48.785	11.473	0.01	0.006	3.81e+08	-0.92	-1.425	0.1	0.053	0.033	0.093	0.08	121.28	48.785	11.473	0.01	0.01	3.81e+08	0.0133	-0.0962	0.0677
1.0016	0.0087	1.0016	237.09	48.785	11.473	0.01	0.006	3.81e+08	-0.92	-1.425	0.1	0.053	0.033	0.093	0.08	121.28	48.785	11.473	0.01	0.01	3.81e+08	0.1204	-0.1106	0.0617
0.9972	0.0127	0.9972	237.09	48.785	11.473	0.01	0.006	3.81e+08	-0.92	-1.425	0.1	0.053	0.033	0.093	0.08	121.28	48.785	11.473	0.01	0.01	3.81e+08	0.0203	-0.0497	0.0513
1.0039	0.0075	1.0039	237.09	48.785	11.473	0.01	0.006	3.81e+08	-0.92	-1.425	0.1	0.053	0.033	0.093	0.08	121.28	48.785	11.473	0.01	0.01	3.81e+08	0.0386	-0.0844	0.0703
1.0062	0.0109	1.0062	239.01	48.785	11.473	0.01	0.006	3.81e+08	-0.87	-1.45	-0.155	0.056	0.035	0.097	0.08	121.28	48.785	11.473	0.01	0.01	3.81e+08	-0.031	-0.0458	0.0625
1.0058	0.0072	1.0058	239.01	48.785	11.473	0.01	0.006	3.81e+08	-0.87	-1.45	-0.155	0.056	0.035	0.097	0.08	121.29	48.785	11.473	0.01	0.01	3.81e+08	-0.0912	0.0217	0.0477
1.0104	0.0013	1.0104	239.01	48.785	11.473	0.01	0.006	3.81e+08	-0.87	-1.45	-0.155	0.056	0.035	0.097	0.08	121.29	48.785	11.473	0.01	0.01	3.81e+08	0.0886	-0.0158	0.0407
1.0007	0.0053	1.0007	239.01	48.785	11.473	0.01	0.006	3.81e+08	-0.87	-1.45	-0.155	0.056	0.035	0.097	0.08	121.29	48.785	11.473	0.01	0.01	3.81e+08	-0.1385	0.0631	0.0775
1.0093	0.003	1.0093	239.01	48.785	11.473	0.01	0.006	3.81e+08	-0.87	-1.45	-0.155	0.056	0.035	0.097	0.08	121.29	48.785	11.473	0.01	0.01	3.81e+08	-0.246	0.0923	0.0763
1.0148	0.004	1.0148	236.19	48.785	11.473	0.01	0.006	3.81e+08	-0.95	-1.415	-0.105	0.058	0.036	0.101	0.08	121.29	48.785	11.473	0.01	0.01	3.81e+08	-0.0257	0.0873	0.1034
0.9996	0.0082	0.9996	236.19	48.785	11.473	0.01	0.006	3.81e+08	-0.95	-1.415	-0.105	0.058	0.036	0.101	0.08	121.29	48.785	11.473	0.01	0.01	3.81e+08	-0.2293	0.0989	0.0911
0.9969	0.0101	0.9969	236.19	48.785	11.473	0.01	0.006	3.81e+08	-0.95	-1.415	-0.105	0.058	0.036	0.101	0.08	121.29	48.785	11.473	0.01	0.01	3.81e+08	-0.3363	0.1837	0.0741
1.0076	0.0034	1.0076	236.19	48.785	11.473	0.01	0.006	3.81e+08	-0.95	-1.415	-0.105	0.058	0.036	0.101	0.08	121.29	48.785	11.473	0.01	0.01	3.81e+08	-0.1145	0.1746	0.077
0.9953	0.0055	0.9953	236.19	48.785	11.473	0.01	0.006	3.81e+08	-0.95	-1.415	-0.105	0.058	0.036	0.101	0.08	121.29	48.785	11.473	0.01	0.01	3.81e+08	-0.1449	0.19	0.0612
0.9998	-0.0022	0.9998	238.18	48.785	11.473	0.01	0.006	3.81e+08	-0.87	-1.405	0.035	0.06	0.038	0.105	0.08	121.29	48.785	11.473	0.01	0.01	3.81e+08	-0.0522	0.2286	0.0717
0.9921	0	0.9921	238.18	48.785	11.473	0.01	0.006	3.81e+08	-0.87	-1.405	0.035	0.06	0.038	0.105	0.08	121.29	48.785	11.473	0.01	0.01	3.81e+08	0.0109	0.1743	0.0805
0.9934	-0.0059	0.9934	238.18	48.785	11.473	0.01	0.006	3.81e+08	-0.87	-1.405	0.035	0.06	0.038	0.105	0.08	121.29	48.785	11.473	0.01	0.01	3.81e+08	-0.0481	0.2279	0.0916
0.9902	0.003	0.9902	238.18	48.785	11.473	0.01	0.006	3.81e+08	-0.87	-1.405	0.035	0.06	0.038	0.105	0.08	121.29	48.785	11.473	0.01	0.01	3.81e+08	-0.0414	0.1813	0.0773
0.9925	-0.0027	0.9925	238.18	48.785	11.473	0.01	0.006	3.81e+08	-0.87	-1.405	0.035	0.06	0.038	0.105	0.08	121.29	48.785	11.473	0.01	0.01	3.81e+08	0.0457	0.2315	0.0826
0.993	0.0045	0.993	238.18	48.785	11.473	0.01	0.006	3.81e+08	-0.87	-1.405	0.035	0.06	0.038	0.105	0.08	121.3	48.785	11.473	0.01	0.01	3.81e+08	0.145	0.166	0.0822
0.99	0.0023	0.99	237.06	48.785	11.473	0.01	0.006	3.81e+08	-0.94	-1.45	0.11	0.062	0.039	0.108	0.08	121.3	48.785	11.473	0.01	0.01	3.81e+08	0.0575	0.1209	0.0646
0.9944	0.0014	0.9944	237.06	48.785	11.473	0.01	0.006	3.81e+08	-0.94	-1.45	0.11	0.062	0.039	0.108	0.08	121.3	48.785	11.473	0.01	0.01	3.81e+08	0.2042	0.2261	0.0479
0.9936	0.0008	0.9936	237.06	48.785	11.473	0.01	0.006	3.81e+08	-0.94	-1.45	0.11	0.062	0.039	0.108	0.08	121.3	48.785	11.473	0.01	0.01	3.81e+08	0.1499	0.0592	0.0329
0.997	0	0.997	237.06	48.785	11.473	0.01	0.006	3.81e+08	-0.94	-1.45	0.11	0.062	0.039	0.108	0.08	121.3	48.785	11.473	0.01	0.01	3.81e+08	0.1944	0.1585	0.042
0.9896	0.0016	0.9896	242.92	48.785	11.473	0.01	0.006	3.81e+08	-0.745	-1.455	0.04	0.064	0.04	0.112	0.08	121.3	48.785	11.473	0.01	0.01	3.81e+08	-0.0951	0.0019	0.0384
0.9977	-0.0093	0.9977	242.92	48.785	11.473	0.01	0.006	3.81e+08	-0.745	-1.455	0.04	0.064	0.04	0.112	0.08	121.3	48.785	11.473	0.01	0.01	3.81e+08	0.0463	0.085	0.0747
0.9945	0.0027	0.9945	242.92	48.785	11.473	0.01	0.006	3.81e+08	-0.745	-1.455	0.04	0.064	0.04	0.112	0.08	121.3	48.785	11.473	0.01	0.01	3.81e+08	0.0752	-0.0162	0.0809
0.9989	0.0016	0.9989	242.92	48.785	11.473	0.01	0.006	3.81e+08	-0.745	-1.455	0.04	0.064	0.04	0.112	0.08	121.3	48.785	11.473	0.01	0.01	3.81e+08	-0.0543	-0.0112	0.0644
1.0051	0.0088	1.0051	242.92	48.785	11.473	0.01	0.006	3.81e+08	-0.745	-1.455	0.04	0.064	0.04	0.112	0.08	121.3	48.785	11.473	0.01	0.01	3.81e+08	0.0346	0.0431	0.0708
0.9989	0.0051	0.9989	236.62	48.785	11.473	0.01	0.007	3.81e+08	-0.92	-1.4	-0.12	0.066	0.042	0.115	0.08	121.3	48.785	11.473	0.01	0.01	3.81e+08	0.0371	-0.1432	0.0591
0.9862	0.0074	0.9862	236.62	48.785	11.473	0.01	0.007	3.81e+08	-0.92	-1.4	-0.12	0.066	0.042	0.115	0.08	121.3	48.785	11.473	0.01	0.01	3.81e+08	-0.1264	0.0457	0.0576
1.0034	0.0024	1.0034	236.62	48.785	11.473	0.01	0.007	3.81e+08	-0.92	-1.4	-0.12	0.066	0.042	0.115	0.08	121.3	48.785	11.473	0.01	0.01	3.81e+08	0.0337	-0.1224	0.0436
1.0087	0.0051	1.0087	236.62	48.785	11.473	0.01	0.007	3.81e+08	-0.92	-1.4	-0.12	0.066	0.042	0.115	0.08	121.3	48.785	11.473	0.01	0.01	3.81e+08	0.0652	-0.0832	0.0705
0.9945	0.0045	0.9945	236.62	48.785	11.473	0.01	0.007	3.81e+08	-0.92	-1.4	-0.12	0.066	0.042	0.115	0.08	121.3	48.785	11.473	0.01	0.01	3.81e+08	0.0272	-0.1582	0.0813
1.0045	0.0045	1.0045	237.82	48.785	11.473	0.01	0.007	3.81e+08	-0.89	-1.415	0.055	0.068	0.043	0.119	0.08	121.3	48.785	11.473	0.01	0.01	3.81e+08	-0.0423	-0.0914	0.0618
1.0166	0.0047	1.0166	237.82	48.785	11.473	0.01	0.007	3.81e+08	-0.89	-1.415	0.055	0.068	0.043	0.119	0.08	121.3	48.785	11.473	0.01	0.01	3.81e+08	0.1883	-0.0258	0.0903
1.0006	0.0036	1.0006	237.82	48.785	11.473	0.01	0.007	3.81e+08	-0.89	-1.415	0.055	0.068	0.043	0.119	0.08	121.31	48.785	11.473	0.01	0.01	3.81e+08	0.181	-0.17	0.0901
1.001	0.008	1.001	237.82	48.785	11.473	0.01	0.007	3.81e+08	-0.89	-1.415	0.055	0.068	0.043	0.119	0.08	121.31	48.785	11.473	0.01	0.01	3.81e+08	0.2834	0.0845	0.0946
1.0082	0.0066	1.0082	237.82	48.785	11.473	0.01	0.007	3.81e+08	-0.89	-1.415	0.055	0.068	0.043	0.119	0.08	121.31	48.785	11.473	0.01	0.01	3.81e+08	0.0997	-0.1041	0.0835
1.0162	0.0014	1.0162	238.47	48.785	11.473	0.01	0.007	3.81e+08	-0.89	-1.45	0.08	0.07	0.044	0.122	0.08	121.31	48.785	11.473	0.01	0.01	3.81e+08	0.0609	0.0403	0.0864
1.0162	0.005	1.0162	238.47	48.785	11.473	0.01	0.007	3.81e+08	-0.89	-1.45	0.08	0.07	0.044	0.122	0.08	121.31	48.785	11.473	0.01	0.01	3.81e+08	0.0809	-0.0484	0.1016
1.0102	0.0015	1.0102	238.47	48.785	11.473	0.01	0.007	3.81e+08	-0.89	-1.45	0.08	0.07	0.044	0.122	0.08	121.31	48.785	11.473	0.01	0.01	3.81e+08	0.0538	0.0042	0.1291
0.9994	0.0049	0.9994	238.47	48.785	11.473	0.01	0.007	3.81e+08	-0.89	-1.45	0.08	0.07	0.044	0.122	0.08	121.31	48.785	11.473	0.01	0.01	3.81e+08	-0.1835	0.0728	0.1388
1.0132	0.0013	1.0132	238.47	48.785	11.473	0.01	0.007	3.81e+08	-0.89	-1.45	0.08	0.07	0.044	0.122	0.08	121.31	48.785	11.473	0.01	0.01	3.81e+08	-0.1705	0.0466	0.1466
1.013	0.0082	1.013	239.05	48.785	11.473	0.011	0.007	3.81e+08	-0.855	-1.425	0.04	0.072	0.046	0.125	0.08	121.31	48.785	11.473	0.01	0.01	3.81e+08	0.0484	0.1525	0.1518
0.9922	0.0098	0.9922	239.05	48.785	11.473	0.011	0.007	3.81e+08	-0.855	-1.425	0.04	0.072	0.046	0.125	0.08	121.32	48.785	11.473	0.01	0.01	3.81e+08	-0.0828	0.058	0.1322
1.0003	0.009	1.0003	239.05	48.785	11.473	0.011	0.007	3.81e+08	-0.855	-1.425	0.04	0.072	0.046	0.125	0.08	121.32	48.785	11.473	0.01	0.01	3.81e+08	-0.2649	0.2311	0.1325
1.0063	0.005	1.0063	239.05	48.785	11.473	0.011	0.007	3.81e+08	-0.855	-1.425	0.04	0.072	0.046	0.125	0.08	121.32	48.785	11.473	0.01	0.01	3.81e+08	-0.1358	0.1099	0.1283
0.9943	-0.0003	0.9943	239.05	48.785	11.473	0.011	0.007	3.81e+08	-0.855	-1.425	0.04	0.072	0.046	0.125	0.08	121.32	48.785	11.473	0.01	0.01	3.81e+08	0.1219	0.1206	0.1584
0.9814	0.0099	0.9814	241.41	48.785	11.473	0.011	0.007	3.81e+08	-0.795	-1.465	0.09	0.073	0.047	0.127	0.08	121.32	48.785	11.473	0.01	0.01	3.81e+08	-0.1363	0.1552	0.1405
0.9972	0.0034	0.9972	241.41	48.785	11.473	0.011	0.007	3.81e+08	-0.795	-1.465	0.09	0.073	0.047	0.127	0.08	121.32	48.785	11.473	0.01	0.01	3.81e+08	-0.2294	0.1019	0.1432
1.0014	0.0064	1.0014	241.41	48.785	11.473	0.011	0.007	3.81e+08	-0.795	-1.465	0.09	0.073	0.047	0.127	0.08	121.32	48.785	11.473	0.01	0.01	3.81e+08	0.0306	0.1639	0.1426
0.9823	0.0049	0.9823	241.41	48.785	11.473	0.011	0.007	3.81e+08	-0.795	-1.465	0.09	0.073	0.047	0.127	0.08	121.33	48.785	11.473	0.01	0.01	3.81e+08	0.0012	0.0339	0.1316
0.9876	0.0017	0.9876	241.41	48.785	11.473	0.011	0.007	3.81e+08	-0.795	-1.465	0.09	0.073	0.047	0.127	0.08	121.33	48.785	11.473	0.01	0.01	3.81e+08	-0.101	0.2087	0.1386
1.0005	0.0053	1.0005	239.82	48.785	11.473	0.011	0.007	3.81e+08	-0.86	-1.48	-0.005	0.075	0.048	0.13	0.08	121.33	48.785	11.473	0.01	0.01	3.81e+08	0.0584	0.0614	0.1305
0.9955	0.0123	0.9955	239.82	48.785	11.473	0.011	0.007	3.81e+08	-0.86	-1.48	-0.005	0.075	0.048	0.13	0.08	121.33	48.785	11.473	0.01	0.01	3.81e+08	0.2408	0.0943	0.1401
0.9847	0.0046	0.9847	239.82	48.785	11.473	0.011	0.007	3.81e+08	-0.86	-1.48	-0.005	0.075	0.048	0.13	0.08	121.33	48.785	11.473	0.01	0.01	3.81e+08	-0.1626	0.0639	0.1292
0.9942	0.0055	0.9942	239.82	48.785	11.473	0.011	0.007	3.81e+08	-0.86	-1.48	-0.005	0.075	0.048	0.13	0.08	121.33	48.785	11.473	0.01	0.01	3.81e+08	0.0415	0.0608	0.0908
1.0016	0.0031	1.0016	239.82	48.785	11.473	0.011	0.007	3.81e+08	-0.86	-1.48	-0.005	0.075	0.048	0.13	0.08	121.33	48.785	11.473	0.01	0.01	3.81e+08	0.0781	0.0091	0.115
0.9904	0.0088	0.9904	236.17	48.785	11.473	0.011	0.007	3.81e+08	-0.93	-1.39	-0.255	0.076	0.049	0.133	0.08	121.33	48.785	11.473	0.01	0.01	3.81e+08	-0.1878	0.0124	0.0906
1.0098	0.0029	1.0098	236.17	48.785	11.473	0.011	0.007	3.81e+08	-0.93	-1.39	-0.255	0.076	0.049	0.133	0.08	121.33	48.785	11.473	0.01	0.01	3.81e+08	-0.1606	-0.0005	0.0929
1.0069	0.0064	1.0069	236.17	48.785	11.473	0.011	0.007	3.81e+08	-0.93	-1.39	-0.255	0.076	0.049	0.133	0.08	121.34	48.785	11.473	0.01	0.01	3.81e+08	-0.0206	-0.047	0.0964
0.9881	0.0111	0.9881	236.17	48.785	11.473	0.011	0.007	3.81e+08	-0.93	-1.39	-0.255	0.076	0.049	0.133	0.08	121.34	48.785	11.473	0.01	0.01	3.81e+08	-0.2637	-0.0467	0.065
1.0063	0.0102	1.0063	236.17	48.785	11.473	0.011	0.007	3.81e+08	-0.93	-1.39	-0.255	0.076	0.049	0.133	0.08	121.34	48.785	11.473	0.01	0.01	3.81e+08	-0.3242	0.0135	0.0467
1.013	0.0103	1.013	240.46	48.785	11.473	0.011	0.007	3.81e+08	-0.82	-1.445	0.1	0.032	0.021	0.056	0.08	121.34	48.785	11.473	0.01	0.01	3.81e+08	-0.209	-0.1065	0.0486
0.9922	0.0091	0.9922	240.46	48.785	11.473	0.011	0.007	3.81e+08	-0.82	-1.445	0.1	0.032	0.021	0.056	0.08	121.34	48.785	11.473	0.01	0.01	3.81e+08	-0.2348	-0.0398	0.0566
0.986	0.004	0.986	240.46	48.785	11.473	0.011	0.007	3.81e+08	-0.82	-1.445	0.1	0.032	0.021	0.056	0.08	121.34	48.785	11.473	0.01	0.01	3.81e+08	-0.2631	-0.0293	0.0242
0.999	0.0057	0.999	240.46	48.785	11.473	0.011	0.007	3.81e+08	-0.82	-1.445	0.1	0.032	0.021	0.056	0.08	121.34	48.785	11.473	0.01	0.01	3.81e+08	-0.3256	-0.1613	0.0138
1.0001	0.0008	1.0001	240.46	48.785	11.473	0.011	0.007	3.81e+08	-0.82	-1.445	0.1	0.032	0.021	0.056	0.08	121.34	48.785	11.473	0.01	0.01	3.81e+08	-0.1475	-0.0434	0.0517
0.9976	0.0054	0.9976	238.85	48.785	11.473	0.011	0.007	3.81e+08	-0.89	-1.475	0.065	0.036	0.024	0.063	0.08	121.34	48.785	11.473	0.01	0.01	3.81e+08	-0.1473	-0.1441	0.0494
0.9959	-0.0018	0.9959	238.85	48.785	11.473	0.011	0.007	3.81e+08	-0.89	-1.475	0.065	0.036	0.024	0.063	0.08	121.34	48.785	11.473	0.01	0.01	3.81e+08	-0.2076	-0.0244	0.0811
0.9974	0.0012	0.9974	238.85	48.785	11.473	0.011	0.007	3.81e+08	-0.89	-1.475	0.065	0.036	0.024	0.063	0.08	121.34	48.785	11.473	0.01	0.01	3.81e+08	0.1113	-0.0804	0.0792
0.9981	0.0047	0.9981	238.85	48.785	11.473	0.011	0.007	3.81e+08	-0.89	-1.475	0.065	0.036	0.024	0.063	0.08	121.34	48.785	11.473	0.01	0.01	3.81e+08	-0.0146	-0.1419	0.0601
0.998	0.0031	0.998	238.85	48.785	11.473	0.011	0.007	3.81e+08	-0.89	-1.475	0.065	0.036	0.024	0.063	0.08	121.34	48.785	11.473	0.01	0.01	3.81e+08	-0.0461	0.0346	0.0595
0.9969	-0.0088	0.9969	238.37	48.785	11.473	0.011	0.007	3.81e+08	-0.865	-1.4	-0.05	0.04	0.026	0.07	0.08	121.34	48.785	11.473	0.01	0.01	3.81e+08	0.0762	-0.1465	0.0753
0.9955	0.0017	0.9955	238.37	48.785	11.473	0.011	0.007	3.81e+08	-0.865	-1.4	-0.05	0.04	0.026	0.07	0.08	121.35	48.785	11.473	0.01	0.01	3.81e+08	-0.0262	0.0301	0.0987
1.0026	-0.0025	1.0026	238.37	48.785	11.473	0.011	0.007	3.81e+08	-0.865	-1.4	-0.05	0.04	0.026	0.07	0.08	121.35	48.785	11.473	0.01	0.01	3.81e+08	-0.0665	-0.03	0.1154
1.0081	-0.003	1.0081	238.37	48.785	11.473	0.011	0.007	3.81e+08	-0.865	-1.4	-0.05	0.04	0.026	0.07	0.08	121.35	48.785	11.473	0.01	0.01	3.81e+08	-0.0557	-0.0219	0.1193
1.0051	0.0034	1.0051	238.37	48.785	11.473	0.011	0.007	3.81e+08	-0.865	-1.4	-0.05	0.04	0.026	0.07	0.08	121.35	48.785	11.473	0.01	0.01	3.81e+08	-0.0624	0.0756	0.145
0.9972	0.0026	0.9972	234.12	48.785	11.473	0.011	0.007	3.81e+08	-0.965	-1.335	-0.175	0.043	0.028	0.075	0.08	121.35	48.785	11.473	0.01	0.01	3.81e+08	-0.0832	-0.0076	0.1452
0.9897	0.0039	0.9897	234.12	48.785	11.473	0.011	0.007	3.81e+08	-0.965	-1.335	-0.175	0.043	0.028	0.075	0.08	121.35	48.785	11.473	0.01	0.01	3.81e+08	-0.226	0.0905	0.1338
1.0034	0.0051	1.0034	234.12	48.785	11.473	0.011	0.007	3.81e+08	-0.965	-1.335	-0.175	0.043	0.028	0.075	0.08	121.35	48.785	11.473	0.01	0.01	3.81e+08	-0.2064	-0.0365	0.103
0.9983	0.0012	0.9983	234.12	48.785	11.473	0.011	0.007	3.81e+08	-0.965	-1.335	-0.175	0.043	0.028	0.075	0.08	121.35	48.785	11.473	0.01	0.01	3.81e+08	-0.0633	0.0758	0.1027
0.9931	-0.0007	0.9931	234.12	48.785	11.473	0.011	0.007	3.81e+08	-0.965	-1.335	-0.175	0.043	0.028	0.075	0.08	121.35	48.785	11.473	0.01	0.01	3.81e+08	-0.0857	0.0377	0.0844
0.9995	0.0062	0.9995	243.45	48.785	11.473	0.011	0.007	3.81e+08	-0.74	-1.485	0.16	0.047	0.03	0.081	0.08	121.36	48.785	11.473	0.01	0.01	3.81e+08	-0.1559	0.0001	0.105
1	-0.0019	1	243.45	48.785	11.473	0.011	0.007	3.81e+08	-0.74	-1.485	0.16	0.047	0.03	0.081	0.08	121.36	48.785	11.473	0.01	0.01	3.81e+08	0.0964	0.1086	0.0925
0.9925	0.0082	0.9925	243.45	48.785	11.473	0.011	0.007	3.81e+08	-0.74	-1.485	0.16	0.047	0.03	0.081	0.08	121.36	48.785	11.473	0.01	0.01	3.81e+08	0.0263	-0.0176	0.0743
0.9977	0.0052	0.9977	243.45	48.785	11.473	0.011	0.007	3.81e+08	-0.74	-1.485	0.16	0.047	0.03	0.081	0.08	121.36	48.785	11.473	0.01	0.01	3.81e+08	0.092	0.1795	0.0538
1.0003	0.0033	1.0003	243.45	48.785	11.473	0.011	0.007	3.81e+08	-0.74	-1.485	0.16	0.047	0.03	0.081	0.08	121.36	48.785	11.473	0.01	0.01	3.81e+08	0.2555	-0.0199	0.0486
0.9903	0.0082	0.9903	243.45	48.785	11.473	0.011	0.007	3.81e+08	-0.74	-1.485	0.16	0.047	0.03	0.081	0.08	121.36	48.785	11.473	0.01	0.01	3.81e+08	0.1521	0.0095	0.0497
0.9946	-0.0019	0.9946	241.63	48.785	11.473	0.011	0.007	3.81e+08	-0.76	-1.405	-0.04	0.049	0.032	0.085	0.08	121.36	48.785	11.473	0.01	0.01	3.81e+08	0.1809	0.0401	0.0313
0.9971	0.0021	0.9971	241.63	48.785	11.473	0.011	0.007	3.81e+08	-0.76	-1.405	-0.04	0.049	0.032	0.085	0.08	121.36	48.785	11.473	0.01	0.01	3.81e+08	-0.0117	-0.0976	0.0309
1.0048	-0.0033	1.0048	241.63	48.785	11.473	0.011	0.007	3.81e+08	-0.76	-1.405	-0.04	0.049	0.032	0.085	0.08	121.36	48.785	11.473	0.01	0.01	3.81e+08	0.2046	0.0462	0.0655
0.9854	-0.0015	0.9854	241.63	48.785	11.473	0.011	0.007	3.81e+08	-0.76	-1.405	-0.04	0.049	0.032	0.085	0.08	121.36	48.785	11.473	0.01	0.01	3.81e+08	0.0729	-0.1761	0.0664
0.9946	0.0025	0.9946	234.87	48.785	11.473	0.012	0.008	3.81e+08	-1.015	-1.445	-0.015	0.052	0.034	0.09	0.08	121.36	48.785	11.473	0.01	0.01	3.81e+08	-0.1739	0.052	0.0534
1.0116	0.0016	1.0116	234.87	48.785	11.473	0.012	0.008	3.81e+08	-1.015	-1.445	-0.015	0.052	0.034	0.09	0.08	121.36	48.785	11.473	0.01	0.01	3.81e+08	0.0957	-0.1537	0.0719
0.987	0.0074	0.987	234.87	48.785	11.473	0.012	0.008	3.81e+08	-1.015	-1.445	-0.015	0.052	0.034	0.09	0.08	121.36	48.785	11.473	0.01	0.01	3.81e+08	0.1759	-0.1478	0.0904
0.9844	0.013	0.9844	234.87	48.785	11.473	0.012	0.008	3.81e+08	-1.015	-1.445	-0.015	0.052	0.034	0.09	0.08	121.36	48.785	11.473	0.01	0.01	3.81e+08	-0.3403	-0.0103	0.0604
1.0068	-0.004	1.0068	234.87	48.785	11.473	0.012	0.008	3.81e+08	-1.015	-1.445	-0.015	0.052	0.034	0.09	0.08	121.36	48.785	11.473	0.01	0.01	3.81e+08	-0.0635	-0.1634	0.0641
0.9962	0.0049	0.9962	237.94	48.785	11.473	0.01	0.006	3.81e+08	-0.89	-1.425	-0.01	0.054	0.033	0.094	0.08	121.36	48.785	11.473	0.01	0.01	3.81e+08	0.2336	-0.0302	0.0739
0.9995	0.0066	0.9995	237.94	48.785	11.473	0.01	0.006	3.81e+08	-0.89	-1.425	-0.01	0.054	0.033	0.094	0.08	121.36	48.785	11.473	0.01	0.01	3.81e+08	-0.1943	-0.1269	0.0739
1.0066	0.009	1.0066	237.94	48.785	11.473	0.01	0.006	3.81e+08	-0.89	-1.425	-0.01	0.054	0.033	0.094	0.08	121.37	48.785	11.473	0.01	0.01	3.81e+08	-0.1079	-0.0327	0.0787
1.007	0.0007	1.007	237.94	48.785	11.473	0.01	0.006	3.81e+08	-0.89	-1.425	-0.01	0.054	0.033	0.094	0.08	121.37	48.785	11.473	0.01	0.01	3.81e+08	0.1076	-0.0653	0.0871
1.0044	0.0089	1.0044	237.94	48.785	11.473	0.01	0.006	3.81e+08	-0.89	-1.425	-0.01	0.054	0.033	0.094	0.08	121.37	48.785	11.473	0.01	0.01	3.81e+08	-0.0071	-0.0124	0.0823
1.0034	0.0079	1.0034	238.09	48.785	11.473	0.01	0.006	3.81e+08	-0.9	-1.45	0.02	0.057	0.035	0.098	0.08	121.37	48.785	11.473	0.01	0.01	3.81e+08	-0.0329	0.0202	0.0874
1.0076	0.0084	1.0076	238.09	48.785	11.473	0.01	0.006	3.81e+08	-0.9	-1.45	0.02	0.057	0.035	0.098	0.08	121.37	48.785	11.473	0.01	0.01	3.81e+08	0.136	-0.0083	0.0916
1.0156	0.0109	1.0156	238.09	48.785	11.473	0.01	0.006	3.81e+08	-0.9	-1.45	0.02	0.057	0.035	0.098	0.08	121.37	48.785	11.473	0.01	0.01	3.81e+08	0.0492	0.0932	0.0908
1.0073	0.0062	1.0073	238.09	48.785	11.473	0.01	0.006	3.81e+08	-0.9	-1.45	0.02	0.057	0.035	0.098	0.08	121.37	48.785	11.473	0.01	0.01	3.81e+08	-0.0484	0.1157	0.0914
1.0184	-0.0013	1.0184	238.09	48.785	11.473	0.01	0.006	3.81e+08	-0.9	-1.45	0.02	0.057	0.035	0.098	0.08	121.37	48.785	11.473	0.01	0.01	3.81e+08	0.0498	0.1314	0.0853
1.0136	0.0044	1.0136	238.33	48.785	11.473	0.01	0.006	3.81e+08	-0.875	-1.415	-0.05	0.059	0.036	0.101	0.08	121.37	48.785	11.473	0.01	0.01	3.81e+08	-0.0213	0.0711	0.1121
1.004	0.0001	1.004	238.33	48.785	11.473	0.01	0.006	3.81e+08	-0.875	-1.415	-0.05	0.059	0.036	0.101	0.08	121.37	48.785	11.473	0.01	0.01	3.81e+08	-0.2501	0.1844	0.1161
1.0139	0.0036	1.0139	238.33	48.785	11.473	0.01	0.006	3.81e+08	-0.875	-1.415	-0.05	0.059	0.036	0.101	0.08	121.37	48.785	11.473	0.01	0.01	3.81e+08	-0.1673	0.1557	0.1342
1.008	0.0009	1.008	238.33	48.785	11.473	0.01	0.006	3.81e+08	-0.875	-1.415	-0.05	0.059	0.036	0.101	0.08	121.38	48.785	11.473	0.01	0.01	3.81e+08	0.0776	0.1118	0.1638
0.9822	0.005	0.9822	238.33	48.785	11.473	0.01	0.006	3.81e+08	-0.875	-1.415	-0.05	0.059	0.036	0.101	0.08	121.38	48.785	11.473	0.01	0.01	3.81e+08	-0.0777	0.1527	0.1583
0.9999	0.0034	0.9999	239.71	48.785	11.473	0.01	0.006	3.81e+08	-0.825	-1.415	0.06	0.061	0.038	0.105	0.08	121.38	48.785	11.473	0.01	0.01	3.81e+08	-0.2118	0.1982	0.143
1.0142	-0.0021	1.0142	239.71	48.785	11.473	0.01	0.006	3.81e+08	-0.825	-1.415	0.06	0.061	0.038	0.105	0.08	121.38	48.785	11.473	0.01	0.01	3.81e+08	0.0629	0.0921	0.1396
0.9917	0	0.9917	239.71	48.785	11.473	0.01	0.006	3.81e+08	-0.825	-1.415	0.06	0.061	0.038	0.105	0.08	121.38	48.785	11.473	0.01	0.01	3.81e+08	0.1215	0.1685	0.1541
0.9965	-0.003	0.9965	239.71	48.785	11.473	0.01	0.006	3.81e+08	-0.825	-1.415	0.06	0.061	0.038	0.105	0.08	121.38	48.785	11.473	0.01	0.01	3.81e+08	0.0021	0.2156	0.1405
1.0006	-0.0003	1.0006	239.71	48.785	11.473	0.01	0.006	3.81e+08	-0.825	-1.415	0.06	0.061	0.038	0.105	0.08	121.39	48.785	11.473	0.01	0.01	3.81e+08	0.1348	0.0949	0.1576
0.9898	-0.0044	0.9898	238.7	48.785	11.473	0.01	0.006	3.81e+08	-0.88	-1.45	0	0.062	0.039	0.108	0.08	121.39	48.785	11.473	0.01	0.01	3.81e+08	0.2151	0.1653	0.1504
0.9915	0.0038	0.9915	238.7	48.785	11.473	0.01	0.006	3.81e+08	-0.88	-1.45	0	0.062	0.039	0.108	0.08	121.39	48.785	11.473	0.01	0.01	3.81e+08	0.0634	0.132	0.1358
0.9938	0.0048	0.9938	238.7	48.785	11.473	0.01	0.006	3.81e+08	-0.88	-1.45	0	0.062	0.039	0.108	0.08	121.39	48.785	11.473	0.01	0.01	3.81e+08	0.1959	0.1221	0.1146
0.9948	0.001	0.9948	238.7	48.785	11.473	0.01	0.006	3.81e+08	-0.88	-1.45	0	0.062	0.039	0.108	0.08	121.39	48.785	11.473	0.01	0.01	3.81e+08	0.2598	0.0742	0.107
0.9964	0.0066	0.9964	238.7	48.785	11.473	0.01	0.006	3.81e+08	-0.88	-1.45	0	0.062	0.039	0.108	0.08	121.39	48.785	11.473	0.01	0.01	3.81e+08	0.1207	0.0816	0.0922
0.9909	-0.0016	0.9909	240.21	48.785	11.473	0.01	0.006	3.81e+08	-0.825	-1.44	0.1	0.064	0.04	0.111	0.08	121.39	48.785	11.473	0.01	0.01	3.81e+08	0.2056	0.1181	0.0923
0.998	-0.0007	0.998	240.21	48.785	11.473	0.01	0.006	3.81e+08	-0.825	-1.44	0.1	0.064	0.04	0.111	0.08	121.39	48.785	11.473	0.01	0.01	3.81e+08	0.2287	0.0145	0.0755
1.002	0.0052	1.002	240.21	48.785	11.473	0.01	0.006	3.81e+08	-0.825	-1.44	0.1	0.064	0.04	0.111	0.08	121.39	48.785	11.473	0.01	0.01	3.81e+08	0.1164	0.0901	0.112
0.9929	0.0017	0.9929	240.21	48.785	11.473	0.01	0.006	3.81e+08	-0.825	-1.44	0.1	0.064	0.04	0.111	0.08	121.39	48.785	11.473	0.01	0.01	3.81e+08	0.1235	0.0779	0.0842
0.9991	0.0058	0.9991	240.21	48.785	11.473	0.01	0.006	3.81e+08	-0.825	-1.44	0.1	0.064	0.04	0.111	0.08	121.4	48.785	11.473	0.01	0.01	3.81e+08	0.0744	0.0013	0.0677
1.0037	0.0088	1.0037	241.14	48.785	11.473	0.01	0.007	3.81e+08	-0.795	-1.44	-0.04	0.066	0.042	0.115	0.08	121.4	48.785	11.473	0.01	0.01	3.81e+08	0.0285	0.0002	0.0608
0.9892	0.0085	0.9892	241.14	48.785	11.473	0.01	0.007	3.81e+08	-0.795	-1.44	-0.04	0.066	0.042	0.115	0.08	121.4	48.785	11.473	0.01	0.01	3.81e+08	0.1599	0.014	0.029
0.9974	0.0126	0.9974	241.14	48.785	11.473	0.01	0.007	3.81e+08	-0.795	-1.44	-0.04	0.066	0.042	0.115	0.08	121.4	48.785	11.473	0.01	0.01	3.81e+08	0.0581	0.0127	0.0133
1.0051	0.0105	1.0051	241.14	48.785	11.473	0.01	0.007	3.81e+08	-0.795	-1.44	-0.04	0.066	0.042	0.115	0.08	121.4	48.785	11.473	0.01	0.01	3.81e+08	0.0919	-0.0547	-0.0003
1.0038	0.0044	1.0038	241.14	48.785	11.473	0.01	0.007	3.81e+08	-0.795	-1.44	-0.04	0.066	0.042	0.115	0.08	121.4	48.785	11.473	0.01	0.01	3.81e+08	0.1166	-0.02	0.0022
1.0068	0.0075	1.0068	236.62	48.785	11.473	0.01	0.007	3.81e+08	-0.97	-1.475	-0.015	0.068	0.043	0.118	0.08	121.4	48.785	11.473	0.01	0.01	3.81e+08	0.0401	0.045	0.0096
1.0046	0.0035	1.0046	236.62	48.785	11.473	0.01	0.007	3.81e+08	-0.97	-1.475	-0.015	0.068	0.043	0.118	0.08	121.4	48.785	11.473	0.01	0.01	3.81e+08	0.1407	-0.0699	0.0385
0.9965	0.0093	0.9965	236.62	48.785	11.473	0.01	0.007	3.81e+08	-0.97	-1.475	-0.015	0.068	0.043	0.118	0.08	121.4	48.785	11.473	0.01	0.01	3.81e+08	0.0279	-0.0228	0.0385
1.0051	0.0104	1.0051	236.62	48.785	11.473	0.01	0.007	3.81e+08	-0.97	-1.475	-0.015	0.068	0.043	0.118	0.08	121.4	48.785	11.473	0.01	0.01	3.81e+08	0.0325	0.0104	0.053
1.0063	0.0097	1.0063	236.62	48.785	11.473	0.01	0.007	3.81e+08	-0.97	-1.475	-0.015	0.068	0.043	0.118	0.08	121.4	48.785	11.473	0.01	0.01	3.81e+08	-0.022	-0.0309	0.0354
1.0127	0.0106	1.0127	238.82	48.785	11.473	0.01	0.007	3.81e+08	-0.84	-1.385	-0.045	0.07	0.044	0.121	0.08	121.4	48.785	11.473	0.01	0.01	3.81e+08	-0.0695	0.0791	0.0494
1.0098	0.0056	1.0098	238.82	48.785	11.473	0.01	0.007	3.81e+08	-0.84	-1.385	-0.045	0.07	0.044	0.121	0.08	121.4	48.785	11.473	0.01	0.01	3.81e+08	0.0898	0.0102	0.0558
0.9966	0.0083	0.9966	238.82	48.785	11.473	0.01	0.007	3.81e+08	-0.84	-1.385	-0.045	0.07	0.044	0.121	0.08	121.4	48.785	11.473	0.01	0.01	3.81e+08	-0.0823	0.0719	0.0557
1.0068	0.0084	1.0068	238.82	48.785	11.473	0.01	0.007	3.81e+08	-0.84	-1.385	-0.045	0.07	0.044	0.121	0.08	121.4	48.785	11.473	0.01	0.01	3.81e+08	-0.205	0.089	0.0461
1.011	0.0021	1.011	238.82	48.785	11.473	0.01	0.007	3.81e+08	-0.84	-1.385	-0.045	0.07	0.044	0.121	0.08	121.4	48.785	11.473	0.01	0.01	3.81e+08	0.0549	0.0695	0.0635
0.9979	0.0071	0.9979	240.77	48.785	11.473	0.011	0.007	3.81e+08	-0.835	-1.49	0.055	0.071	0.046	0.124	0.08	121.4	48.785	11.473	0.01	0.01	3.81e+08	-0.1918	0.1222	0.0763
1.0058	0.0061	1.0058	240.77	48.785	11.473	0.011	0.007	3.81e+08	-0.835	-1.49	0.055	0.071	0.046	0.124	0.08	121.4	48.785	11.473	0.01	0.01	3.81e+08	-0.3409	0.1005	0.09
1.0091	0.0054	1.0091	240.77	48.785	11.473	0.011	0.007	3.81e+08	-0.835	-1.49	0.055	0.071	0.046	0.124	0.08	121.4	48.785	11.473	0.01	0.01	3.81e+08	-0.0541	0.1389	0.108
0.9961	0.0058	0.9961	240.77	48.785	11.473	0.011	0.007	3.81e+08	-0.835	-1.49	0.055	0.071	0.046	0.124	0.08	121.4	48.785	11.473	0.01	0.01	3.81e+08	-0.1879	0.1005	0.1093
0.9913	0.0141	0.9913	240.77	48.785	11.473	0.011	0.007	3.81e+08	-0.835	-1.49	0.055	0.071	0.046	0.124	0.08	121.41	48.785	11.473	0.01	0.01	3.81e+08	-0.3033	0.1971	0.0879
0.999	0.0039	0.999	235.13	48.785	11.473	0.011	0.007	3.81e+08	-0.965	-1.385	-0.08	0.073	0.047	0.127	0.08	121.41	48.785	11.473	0.01	0.01	3.81e+08	-0.1604	0.1274	0.0694
0.9877	0.0078	0.9877	235.13	48.785	11.473	0.011	0.007	3.81e+08	-0.965	-1.385	-0.08	0.073	0.047	0.127	0.08	121.41	48.785	11.473	0.01	0.01	3.81e+08	-0.2406	0.1432	0.0461
0.9929	-0.0042	0.9929	235.13	48.785	11.473	0.011	0.007	3.81e+08	-0.965	-1.385	-0.08	0.073	0.047	0.127	0.08	121.41	48.785	11.473	0.01	0.01	3.81e+08	-0.1061	0.1257	0.0456
0.9786	0.0052	0.9786	235.13	48.785	11.473	0.011	0.007	3.81e+08	-0.965	-1.385	-0.08	0.073	0.047	0.127	0.08	121.41	48.785	11.473	0.01	0.01	3.81e+08	-0.1435	0.0172	0.0602
0.9903	-0.0062	0.9903	235.13	48.785	11.473	0.011	0.007	3.81e+08	-0.965	-1.385	-0.08	0.073	0.047	0.127	0.08	121.41	48.785	11.473	0.01	0.01	3.81e+08	-0.1289	0.1618	0.0366
0.9917	0.008	0.9917	240.54	48.785	11.473	0.011	0.007	3.81e+08	-0.82	-1.455	0.015	0.074	0.048	0.13	0.08	121.41	48.785	11.473	0.01	0.01	3.81e+08	-0.0919	-0.0646	0.0225
0.9942	-0.0038	0.9942	240.54	48.785	11.473	0.011	0.007	3.81e+08	-0.82	-1.455	0.015	0.074	0.048	0.13	0.08	121.41	48.785	11.473	0.01	0.01	3.81e+08	-0.0128	0.0986	0.0269
0.9821	0.0014	0.9821	240.54	48.785	11.473	0.011	0.007	3.81e+08	-0.82	-1.455	0.015	0.074	0.048	0.13	0.08	121.41	48.785	11.473	0.01	0.01	3.81e+08	0.0749	-0.0321	0.0051
0.9895	-0.0023	0.9895	240.54	48.785	11.473	0.011	0.007	3.81e+08	-0.82	-1.455	0.015	0.074	0.048	0.13	0.08	121.41	48.785	11.473	0.01	0.01	3.81e+08	0.0228	0	0.0156
0.9979	0.0027	0.9979	240.54	48.785	11.473	0.011	0.007	3.81e+08	-0.82	-1.455	0.015	0.074	0.048	0.13	0.08	121.41	48.785	11.473	0.01	0.01	3.81e+08	0.0596	0.026	0.0178
0.9951	-0.0083	0.9951	240.54	48.785	11.473	0.011	0.007	3.81e+08	-0.82	-1.455	0.015	0.074	0.048	0.13	0.08	121.41	48.785	11.473	0.01	0.01	3.81e+08	0.1054	-0.1325	0.0216
0.993	-0.0004	0.993	237.55	48.785	11.473	0.011	0.007	3.81e+08	-0.92	-1.445	0	0.076	0.049	0.132	0.08	121.41	48.785	11.473	0.01	0.01	3.81e+08	0.1768	0.0542	0.0126
0.9993	-0.0061	0.9993	237.55	48.785	11.473	0.011	0.007	3.81e+08	-0.92	-1.445	0	0.076	0.049	0.132	0.08	121.41	48.785	11.473	0.01	0.01	3.81e+08	-0.1909	-0.1595	0.0001
1.0128	-0.0065	1.0128	237.55	48.785	11.473	0.011	0.007	3.81e+08	-0.92	-1.445	0	0.076	0.049	0.132	0.08	121.41	48.785	11.473	0.01	0.01	3.81e+08	0.1635	0.0297	0.0332
1.0066	0.0005	1.0066	237.55	48.785	11.473	0.011	0.007	3.81e+08	-0.92	-1.445	0	0.076	0.049	0.132	0.08	121.41	48.785	11.473	0.01	0.01	3.81e+08	0.133	-0.1348	0.03
1.0013	-0.0036	1.0013	237.55	48.785	11.473	0.011	0.007	3.81e+08	-0.92	-1.445	0	0.076	0.049	0.132	0.08	121.41	48.785	11.473	0.01	0.01	3.81e+08	0.143	-0.026	0.0343
1.0006	0.0047	1.0006	238.96	48.785	11.473	0.011	0.007	3.81e+08	-0.86	-1.43	0.055	0.032	0.021	0.055	0.08	121.41	48.785	11.473	0.01	0.01	3.81e+08	0.2408	-0.0587	0.0337
1.0058	0.0021	1.0058	238.96	48.785	11.473	0.011	0.007	3.81e+08	-0.86	-1.43	0.055	0.032	0.021	0.055	0.08	121.41	48.785	11.473	0.01	0.01	3.81e+08	0.0889	-0.0789	-0.0026
1.0103	-0.0038	1.0103	238.96	48.785	11.473	0.011	0.007	3.81e+08	-0.86	-1.43	0.055	0.032	0.021	0.055	0.08	121.41	48.785	11.473	0.01	0.01	3.81e+08	0.0896	0.0412	0.0116
1.0156	-0.0048	1.0156	238.96	48.785	11.473	0.011	0.007	3.81e+08	-0.86	-1.43	0.055	0.032	0.021	0.055	0.08	121.41	48.785	11.473	0.01	0.01	3.81e+08	0.3505	-0.054	0.0241
1.0029	0.0064	1.0029	238.74	48.785	11.473	0.011	0.007	3.81e+08	-0.855	-1.41	0	0.036	0.023	0.062	0.08	121.41	48.785	11.473	0.01	0.01	3.81e+08	0.2625	0.0194	0.0588
0.9984	-0.0031	0.9984	238.74	48.785	11.473	0.011	0.007	3.81e+08	-0.855	-1.41	0	0.036	0.023	0.062	0.08	121.41	48.785	11.473	0.01	0.01	3.81e+08	0.0139	-0.0928	0.0466
1.0131	0.0025	1.0131	238.74	48.785	11.473	0.011	0.007	3.81e+08	-0.855	-1.41	0	0.036	0.023	0.062	0.08	121.41	48.785	11.473	0.01	0.01	3.81e+08	0.1818	0.0703	0.069
1.0123	0.0101	1.0123	238.74	48.785	11.473	0.011	0.007	3.81e+08	-0.855	-1.41	0	0.036	0.023	0.062	0.08	121.41	48.785	11.473	0.01	0.01	3.81e+08	0.3102	-0.0671	0.0818
0.9977	0.0062	0.9977	238.74	48.785	11.473	0.011	0.007	3.81e+08	-0.855	-1.41	0	0.036	0.023	0.062	0.08	121.41	48.785	11.473	0.01	0.01	3.81e+08	0.1263	-0.0459	0.0582
1.0041	0.0089	1.0041	240.97	48.785	11.473	0.011	0.007	3.81e+08	-0.83	-1.495	0.075	0.039	0.026	0.068	0.08	121.41	48.785	11.473	0.01	0.01	3.81e+08	0.1401	0.0854	0.0453
1.0146	0.0042	1.0146	240.97	48.785	11.473	0.011	0.007	3.81e+08	-0.83	-1.495	0.075	0.039	0.026	0.068	0.08	121.42	48.785	11.473	0.01	0.01	3.81e+08	0.2548	-0.004	0.0433
1.0062	0.0062	1.0062	240.97	48.785	11.473	0.011	0.007	3.81e+08	-0.83	-1.495	0.075	0.039	0.026	0.068	0.08	121.42	48.785	11.473	0.01	0.01	3.81e+08	0.2722	0.0582	0.0518
1.0012	0.0091	1.0012	240.97	48.785	11.473	0.011	0.007	3.81e+08	-0.83	-1.495	0.075	0.039	0.026	0.068	0.08	121.42	48.785	11.473	0.01	0.01	3.81e+08	0.0936	0.006	0.0697
1.0017	0.0006	1.0017	240.97	48.785	11.473	0.011	0.007	3.81e+08	-0.83	-1.495	0.075	0.039	0.026	0.068	0.08	121.42	48.785	11.473	0.01	0.01	3.81e+08	0.0749	0.0654	0.0945
0.9943	0.0053	0.9943	240.26	48.785	11.473	0.011	0.007	3.81e+08	-0.815	-1.43	-0.14	0.043	0.028	0.074	0.08	121.42	48.785	11.473	0.01	0.01	3.81e+08	0.1522	0.0301	0.0777
1.005	0.0081	1.005	240.26	48.785	11.473	0.011	0.007	3.81e+08	-0.815	-1.43	-0.14	0.043	0.028	0.074	0.08	121.42	48.785	11.473	0.01	0.01	3.81e+08	0.0726	0.0634	0.0812
0.9974	0.0096	0.9974	240.26	48.785	11.473	0.011	0.007	3.81e+08	-0.815	-1.43	-0.14	0.043	0.028	0.074	0.08	121.42	48.785	11.473	0.01	0.01	3.81e+08	0.199	0.0771	0.1126
0.9895	0.0118	0.9895	240.26	48.785	11.473	0.011	0.007	3.81e+08	-0.815	-1.43	-0.14	0.043	0.028	0.074	0.08	121.42	48.785	11.473	0.01	0.01	3.81e+08	0.2001	0.0221	0.0898
0.9951	0.0098	0.9951	240.26	48.785	11.473	0.011	0.007	3.81e+08	-0.815	-1.43	-0.14	0.043	0.028	0.074	0.08	121.42	48.785	11.473	0.01	0.01	3.81e+08	-0.0331	0.1491	0.0868
0.9967	0.0043	0.9967	236.03	48.785	11.473	0.011	0.007	3.81e+08	-0.975	-1.45	0.05	0.046	0.03	0.079	0.08	121.42	48.785	11.473	0.01	0.01	3.81e+08	0.1294	0.0264	0.0867
0.9977	0.0079	0.9977	236.03	48.785	11.473	0.011	0.007	3.81e+08	-0.975	-1.45	0.05	0.046	0.03	0.079	0.08	121.42	48.785	11.473	0.01	0.01	3.81e+08	0.2063	0.0594	0.0964
0.9896	0.0067	0.9896	236.03	48.785	11.473	0.011	0.007	3.81e+08	-0.975	-1.45	0.05	0.046	0.03	0.079	0.08	121.42	48.785	11.473	0.01	0.01	3.81e+08	-0.0682	0.0763	0.0922
0.9952	0.0059	0.9952	236.03	48.785	11.473	0.011	0.007	3.81e+08	-0.975	-1.45	0.05	0.046	0.03	0.079	0.08	121.43	48.785	11.473	0.01	0.01	3.81e+08	-0.0766	0.0385	0.1034
0.9942	0.0084	0.9942	236.03	48.785	11.473	0.011	0.007	3.81e+08	-0.975	-1.45	0.05	0.046	0.03	0.079	0.08	121.43	48.785	11.473	0.01	0.01	3.81e+08	0.0572	0.0518	0.0929
0.9831	0.0105	0.9831	239.12	48.785	11.473	0.011	0.007	3.81e+08	-0.85	-1.42	0.05	0.048	0.032	0.084	0.08	121.43	48.785	11.473	0.01	0.01	3.81e+08	-0.0532	-0.0664	0.0894
0.9849	0.0072	0.9849	239.12	48.785	11.473	0.011	0.007	3.81e+08	-0.85	-1.42	0.05	0.048	0.032	0.084	0.08	121.43	48.785	11.473	0.01	0.01	3.81e+08	-0.1954	0.065	0.0781
0.9987	0.0089	0.9987	239.12	48.785	11.473	0.011	0.007	3.81e+08	-0.85	-1.42	0.05	0.048	0.032	0.084	0.08	121.43	48.785	11.473	0.01	0.01	3.81e+08	0.0966	0.011	0.0817
0.9897	0.009	0.9897	239.12	48.785	11.473	0.011	0.007	3.81e+08	-0.85	-1.42	0.05	0.048	0.032	0.084	0.08	121.43	48.785	11.473	0.01	0.01	3.81e+08	0.0081	-0.0473	0.087
0.9858	0.0028	0.9858	239.12	48.785	11.473	0.011	0.007	3.81e+08	-0.85	-1.42	0.05	0.048	0.032	0.084	0.08	121.43	48.785	11.473	0.01	0.01	3.81e+08	-0.0826	0.0182	0.0768
0.9975	0.0013	0.9975	238.25	48.785	11.473	0.012	0.008	3.81e+08	-0.895	-1.445	-0.015	0.051	0.033	0.088	0.08	121.43	48.785	11.473	0.01	0.01	3.81e+08	-0.0683	-0.0715	0.0589
0.9961	0.0018	0.9961	238.25	48.785	11.473	0.012	0.008	3.81e+08	-0.895	-1.445	-0.015	0.051	0.033	0.088	0.08	121.43	48.785	11.473	0.01	0.01	3.81e+08	0.02	0.0065	0.0799
0.9897	0.0025	0.9897	238.25	48.785	11.473	0.012	0.008	3.81e+08	-0.895	-1.445	-0.015	0.051	0.033	0.088	0.08	121.43	48.785	11.473	0.01	0.01	3.81e+08	-0.052	-0.1157	0.063
1.0015	0.0039	1.0015	238.25	48.785	11.473	0.012	0.008	3.81e+08	-0.895	-1.445	-0.015	0.051	0.033	0.088	0.08	121.43	48.785	11.473	0.01	0.01	3.81e+08	-0.1381	0.0104	0.0795
0.9959	0.0083	0.9959	238.25	48.785	11.473	0.012	0.008	3.81e+08	-0.895	-1.445	-0.015	0.051	0.033	0.088	0.08	121.43	48.785	11.473	0.01	0.01	3.81e+08	0.0721	-0.0691	0.0655
0.9983	0.0014	0.9983	239.22	48.785	11.473	0.01	0.006	3.81e+08	-0.835	-1.4	0.07	0.053	0.033	0.092	0.08	121.43	48.785	11.473	0.01	0.01	3.81e+08	0.0065	-0.0816	0.0207
1.0041	0.0082	1.0041	239.22	48.785	11.473	0.01	0.006	3.81e+08	-0.835	-1.4	0.07	0.053	0.033	0.092	0.08	121.43	48.785	11.473	0.01	0.01	3.81e+08	-0.0457	0.0882	0.0417
1.004	0.0009	1.004	239.22	48.785	11.473	0.01	0.006	3.81e+08	-0.835	-1.4	0.07	0.053	0.033	0.092	0.08	121.43	48.785	11.473	0.01	0.01	3.81e+08	0.0256	-0.1308	0.0234
1.0019	-0.0038	1.0019	239.22	48.785	11.473	0.01	0.006	3.81e+08	-0.835	-1.4	0.07	0.053	0.033	0.092	0.08	121.43	48.785	11.473	0.01	0.01	3.81e+08	0.0539	0.1019	0.0403
1.0058	0.0041	1.0058	239.22	48.785	11.473	0.01	0.006	3.81e+08	-0.835	-1.4	0.07	0.053	0.033	0.092	0.08	121.43	48.785	11.473	0.01	0.01	3.81e+08	0.0492	-0.0617	0.0394
1.0073	-0.0007	1.0073	237.63	48.785	11.473	0.01	0.006	3.81e+08	-0.925	-1.46	-0.015	0.056	0.035	0.097	0.08	121.44	48.785	11.473	0.01	0.01	3.81e+08	-0.0304	0.0446	0.0619
0.9987	-0.0019	0.9987	237.63	48.785	11.473	0.01	0.006	3.81e+08	-0.925	-1.46	-0.015	0.056	0.035	0.097	0.08	121.44	48.785	11.473	0.01	0.01	3.81e+08	0.1773	0.0757	0.0479
[truncated: 51,000 more rows]
