# Supplementary material for: High Precision Outdoor and Indoor Reference State Estimation for Testing Autonomous Vehicles
Source: Sensors (Basel). 2021 Feb 6;21(4):1131. doi: 10.3390/s21041131 (PMC7914456; doi:10.3390/s21041131)
Supplement: Supplementary file 1 [file sensors-21-01131-s001.zip › Datasets/Figure7.csv]

0.9949	0.0053	0.9949	0	48.769	11.463	2.32	1.497	2.2916e+08	0.015	-0.005	-0.035	0.168	0.108	0.238	0.08	279.63	48.769	11.463	0.3	0.16	2.2916e+08	-0.1633	-0.1052	-0.0151
1.0107	0.0083	1.0107	0	48.769	11.463	2.32	1.497	2.2916e+08	0.015	-0.005	-0.035	0.168	0.108	0.238	0.08	279.63	48.769	11.463	0.3	0.16	2.2916e+08	-0.15	-0.0542	-0.0039
0.9997	-0.0005	0.9997	0	48.769	11.463	2.32	1.497	2.2916e+08	-0.005	0	0.01	0.168	0.108	0.238	0.08	279.63	48.769	11.463	0.3	0.16	2.2916e+08	0.1085	0.1516	0.0311
0.993	0.0021	0.993	0	48.769	11.463	2.32	1.497	2.2916e+08	-0.005	0	0.01	0.168	0.108	0.238	0.08	279.63	48.769	11.463	0.3	0.16	2.2916e+08	0.0854	-0.0498	0.0146
1.0053	0.0124	1.0053	0	48.769	11.463	2.32	1.497	2.2916e+08	-0.005	0	0.01	0.168	0.108	0.238	0.08	279.63	48.769	11.463	0.3	0.16	2.2916e+08	-0.0035	-0.1454	-0.0156
0.9971	0.0036	0.9971	0	48.769	11.463	2.32	1.497	2.2916e+08	-0.005	0	0.01	0.168	0.108	0.238	0.08	279.63	48.769	11.463	0.3	0.16	2.2916e+08	0.0199	0.1362	0.0101
0.9912	0.0005	0.9912	0	48.769	11.463	2.32	1.497	2.2916e+08	-0.005	0	0.01	0.168	0.108	0.238	0.08	279.63	48.769	11.463	0.3	0.16	2.2916e+08	-0.022	0.0827	0.0063
1.0046	0.0084	1.0046	0	48.769	11.463	2.32	1.497	2.2916e+08	-0.055	0.005	-0.035	0.168	0.108	0.238	0.08	279.63	48.769	11.463	0.3	0.16	2.2916e+08	-0.1032	-0.1737	-0.0255
1.0085	0.0074	1.0085	0	48.769	11.463	2.32	1.497	2.2916e+08	-0.055	0.005	-0.035	0.168	0.108	0.238	0.08	279.63	48.769	11.463	0.3	0.16	2.2916e+08	0.0571	0.0238	0.0057
0.9913	0.0004	0.9913	0	48.769	11.463	2.32	1.497	2.2916e+08	-0.055	0.005	-0.035	0.168	0.108	0.238	0.08	279.63	48.769	11.463	0.3	0.16	2.2916e+08	0.1242	0.1511	0.0133
0.9951	0.0049	0.9951	0	48.769	11.463	2.32	1.497	2.2916e+08	-0.055	0.005	-0.035	0.168	0.108	0.238	0.08	279.63	48.769	11.463	0.3	0.16	2.2916e+08	-0.0125	-0.1281	-0.007
1.0092	0.0117	1.0092	0	48.769	11.463	2.32	1.497	2.2916e+08	-0.055	0.005	-0.035	0.168	0.108	0.238	0.08	279.63	48.769	11.463	0.3	0.16	2.2916e+08	-0.0463	-0.0611	0.0105
0.9976	0.0015	0.9976	0	48.769	11.463	2.32	1.497	2.2916e+08	-0.01	-0.005	0	0.168	0.108	0.238	0.08	279.63	48.769	11.463	0.3	0.16	2.2916e+08	0.0881	0.1888	0.0254
0.9932	0.0035	0.9932	0	48.769	11.463	2.32	1.497	2.2916e+08	-0.01	-0.005	0	0.168	0.108	0.238	0.08	279.63	48.769	11.463	0.3	0.16	2.2916e+08	0.023	-0.0145	-0.0083
1.0061	0.0129	1.0061	0	48.769	11.463	2.32	1.497	2.2916e+08	-0.01	-0.005	0	0.168	0.108	0.238	0.08	279.63	48.769	11.463	0.3	0.16	2.2916e+08	-0.0353	-0.1617	-0.0235
1.0007	0.0047	1.0007	0	48.769	11.463	2.32	1.497	2.2916e+08	-0.01	-0.005	0	0.168	0.108	0.238	0.08	279.63	48.769	11.463	0.3	0.16	2.2916e+08	0.0315	0.1161	0.0174
0.9903	0.0006	0.9903	0	48.769	11.463	2.32	1.497	2.2916e+08	-0.01	-0.005	0	0.168	0.108	0.238	0.08	279.63	48.769	11.463	0.3	0.16	2.2916e+08	-0.0045	0.0858	0.0113
1.0038	0.0088	1.0038	0	48.769	11.463	2.32	1.497	2.2916e+08	-0.01	-0.005	0	0.168	0.108	0.238	0.08	279.63	48.769	11.463	0.3	0.16	2.2916e+08	-0.0522	-0.1616	-0.0143
1.0086	0.0099	1.0086	0	48.769	11.463	2.32	1.497	2.2916e+08	0.015	-0.025	0.035	0.168	0.108	0.238	0.08	279.63	48.769	11.463	0.3	0.16	2.2916e+08	0.075	0.0262	0.0085
0.9919	0.0005	0.9919	0	48.769	11.463	2.32	1.497	2.2916e+08	0.015	-0.025	0.035	0.168	0.108	0.238	0.08	279.63	48.769	11.463	0.3	0.16	2.2916e+08	0.1026	0.1571	0.0157
0.9948	0.0071	0.9948	0	48.769	11.463	2.32	1.497	2.2916e+08	0.015	-0.025	0.035	0.168	0.108	0.238	0.08	279.63	48.769	11.463	0.3	0.16	2.2916e+08	-0.0701	-0.1163	-0.021
1.0086	0.0119	1.0086	0	48.769	11.463	2.32	1.497	2.2916e+08	0.015	-0.025	0.035	0.168	0.108	0.238	0.08	279.62	48.769	11.463	0.3	0.16	2.2916e+08	-0.1336	-0.0737	-0.0097
0.9953	0.0004	0.9953	0	48.769	11.463	2.32	1.497	2.2916e+08	0.035	-0.005	0.015	0.168	0.108	0.238	0.08	279.63	48.769	11.463	0.3	0.16	2.2916e+08	0.0057	0.1695	0.0238
0.9928	0.0026	0.9928	0	48.769	11.463	2.32	1.497	2.2916e+08	0.035	-0.005	0.015	0.168	0.108	0.238	0.08	279.63	48.769	11.463	0.3	0.16	2.2916e+08	-0.0393	-0.0294	-0.0022
1.0085	0.0122	1.0085	0	48.769	11.463	2.32	1.497	2.2916e+08	0.035	-0.005	0.015	0.168	0.108	0.238	0.08	279.63	48.769	11.463	0.3	0.16	2.2916e+08	-0.0732	-0.1657	0.0031
1.002	0.0043	1.002	0	48.769	11.463	2.32	1.497	2.2916e+08	0.035	-0.005	0.015	0.168	0.108	0.238	0.08	279.63	48.769	11.463	0.3	0.16	2.2916e+08	0.0912	0.1138	0.0242
0.9892	0.0007	0.9892	0	48.769	11.463	2.32	1.497	2.2916e+08	0.035	-0.005	0.015	0.168	0.108	0.238	0.08	279.63	48.769	11.463	0.3	0.16	2.2916e+08	0.0508	0.0866	0.0102
0.9996	0.0099	0.9996	0	48.769	11.463	2.32	1.497	2.2916e+08	-0.03	0.015	-0.005	0.168	0.108	0.238	0.08	279.62	48.769	11.463	0.3	0.16	2.2916e+08	-0.0654	-0.1749	-0.0427
1.0046	0.0077	1.0046	0	48.769	11.463	2.32	1.497	2.2916e+08	-0.03	0.015	-0.005	0.168	0.108	0.238	0.08	279.62	48.769	11.463	0.3	0.16	2.2916e+08	-0.0434	0.0121	0.0083
0.9928	-0.0011	0.9928	0	48.769	11.463	2.32	1.497	2.2916e+08	-0.03	0.015	-0.005	0.168	0.108	0.238	0.08	279.63	48.769	11.463	0.3	0.16	2.2916e+08	0.0042	0.1792	0.0271
0.9999	0.0042	0.9999	0	48.769	11.463	2.32	1.497	2.2916e+08	-0.03	0.015	-0.005	0.168	0.108	0.238	0.08	279.63	48.769	11.463	0.3	0.16	2.2916e+08	-0.0721	-0.1324	-0.0145
1.0127	0.0101	1.0127	0	48.769	11.463	2.32	1.497	2.2916e+08	-0.03	0.015	-0.005	0.168	0.108	0.238	0.08	279.62	48.769	11.463	0.3	0.16	2.2916e+08	0.0051	-0.0757	-0.0015
0.9955	0.0004	0.9955	0	48.769	11.463	2.32	1.497	2.2916e+08	-0.01	0	-0.005	0.168	0.108	0.238	0.08	279.63	48.769	11.463	0.3	0.16	2.2916e+08	0.1572	0.1762	0.0257
0.9874	0.0023	0.9874	0	48.769	11.463	2.32	1.497	2.2916e+08	-0.01	0	-0.005	0.168	0.108	0.238	0.08	279.63	48.769	11.463	0.3	0.16	2.2916e+08	0.0075	-0.0099	0.0002
1.0025	0.0111	1.0025	0	48.769	11.463	2.32	1.497	2.2916e+08	-0.01	0	-0.005	0.168	0.108	0.238	0.08	279.63	48.769	11.463	0.3	0.16	2.2916e+08	-0.1697	-0.1471	-0.0034
1.0018	0.003	1.0018	0	48.769	11.463	2.32	1.497	2.2916e+08	-0.01	0	-0.005	0.168	0.108	0.238	0.08	279.63	48.769	11.463	0.3	0.16	2.2916e+08	-0.0907	0.1229	0.0134
0.9946	-0.0029	0.9946	0	48.769	11.463	2.32	1.497	2.2916e+08	-0.01	0	-0.005	0.168	0.108	0.238	0.08	279.63	48.769	11.463	0.3	0.16	2.2916e+08	-0.0289	0.0911	0.0118
1.0072	0.0065	1.0072	0	48.769	11.463	2.32	1.497	2.2916e+08	0.025	0	0.045	0.168	0.108	0.238	0.08	279.63	48.769	11.463	0.3	0.16	2.2916e+08	0.0615	-0.1799	-0.014
1.0071	0.008	1.0071	0	48.769	11.463	2.32	1.497	2.2916e+08	0.025	0	0.045	0.168	0.108	0.238	0.08	279.63	48.769	11.463	0.3	0.16	2.2916e+08	0.1811	0.0341	0
0.9881	0	0.9881	0	48.769	11.463	2.32	1.497	2.2916e+08	0.025	0	0.045	0.168	0.108	0.238	0.08	279.63	48.769	11.463	0.3	0.16	2.2916e+08	0.1256	0.163	0.0067
0.9921	0.005	0.9921	0	48.769	11.463	2.32	1.497	2.2916e+08	0.025	0	0.045	0.168	0.108	0.238	0.08	279.62	48.769	11.463	0.3	0.16	2.2916e+08	-0.141	-0.1061	-0.0243
1.0092	0.0099	1.0092	0	48.769	11.463	2.32	1.497	2.2916e+08	0.025	0	0.045	0.168	0.108	0.238	0.08	279.62	48.769	11.463	0.3	0.16	2.2916e+08	-0.1687	-0.0487	-0.0106
1.0001	-0.0006	1.0001	0	48.769	11.463	2.32	1.497	2.2916e+08	-0.03	0.005	0.055	0.168	0.108	0.238	0.08	279.62	48.769	11.463	0.3	0.16	2.2916e+08	0.0681	0.1619	0.0175
0.9952	0.0007	0.9952	0	48.769	11.463	2.32	1.497	2.2916e+08	-0.03	0.005	0.055	0.168	0.108	0.238	0.08	279.62	48.769	11.463	0.3	0.16	2.2916e+08	0.1277	-0.0361	0.0049
1.0066	0.011	1.0066	0	48.769	11.463	2.32	1.497	2.2916e+08	-0.03	0.005	0.055	0.168	0.108	0.238	0.08	279.62	48.769	11.463	0.3	0.16	2.2916e+08	0.085	-0.1575	-0.0091
0.9989	0.0047	0.9989	0	48.769	11.463	2.32	1.497	2.2916e+08	-0.03	0.005	0.055	0.168	0.108	0.238	0.08	279.62	48.769	11.463	0.3	0.16	2.2916e+08	0.1536	0.1263	0.0132
0.9888	0.0001	0.9888	0	48.769	11.463	2.32	1.497	2.2916e+08	-0.03	0.005	0.055	0.168	0.108	0.238	0.08	279.62	48.769	11.463	0.3	0.16	2.2916e+08	0.0336	0.1078	0.0041
1.0027	0.0093	1.0027	0	48.769	11.463	2.32	1.497	2.2916e+08	0.025	0	-0.025	0.168	0.108	0.238	0.08	279.62	48.769	11.463	0.3	0.16	2.2916e+08	-0.0995	-0.1569	-0.0164
1.0087	0.0073	1.0087	0	48.769	11.463	2.32	1.497	2.2916e+08	0.025	0	-0.025	0.168	0.108	0.238	0.08	279.62	48.769	11.463	0.3	0.16	2.2916e+08	0.018	0.0101	0.0116
0.9941	0.0002	0.9941	0	48.769	11.463	2.32	1.497	2.2916e+08	0.025	0	-0.025	0.168	0.108	0.238	0.08	279.63	48.769	11.463	0.3	0.16	2.2916e+08	0.1335	0.1456	0.0303
0.9965	0.0056	0.9965	0	48.769	11.463	2.32	1.497	2.2916e+08	0.025	0	-0.025	0.168	0.108	0.238	0.08	279.62	48.769	11.463	0.3	0.16	2.2916e+08	0.0366	-0.1353	-0.0016
1.0082	0.0129	1.0082	0	48.769	11.463	2.32	1.497	2.2916e+08	0.025	0	-0.025	0.168	0.108	0.238	0.08	279.62	48.769	11.463	0.3	0.16	2.2916e+08	0.0076	-0.0536	0.008
0.9952	0.0034	0.9952	0	48.769	11.463	2.32	1.497	2.2916e+08	0.005	0.01	0	0.168	0.108	0.238	0.08	279.63	48.769	11.463	0.3	0.16	2.2916e+08	0.0917	0.1932	0.0256
0.991	0.0052	0.991	0	48.769	11.463	2.32	1.497	2.2916e+08	0.005	0.01	0	0.168	0.108	0.238	0.08	279.63	48.769	11.463	0.3	0.16	2.2916e+08	-0.0418	0.0011	0.009
1.0068	0.0137	1.0068	0	48.769	11.463	2.32	1.497	2.2916e+08	0.005	0.01	0	0.168	0.108	0.238	0.08	279.62	48.769	11.463	0.3	0.16	2.2916e+08	-0.1589	-0.1499	-0.0242
1.0018	0.0062	1.0018	0	48.769	11.463	2.32	1.497	2.2916e+08	0.005	0.01	0	0.168	0.108	0.238	0.08	279.63	48.769	11.463	0.3	0.16	2.2916e+08	-0.0245	0.1089	0.0088
0.9914	0.001	0.9914	0	48.769	11.463	2.32	1.497	2.2916e+08	0.005	0.01	0	0.168	0.108	0.238	0.08	279.63	48.769	11.463	0.3	0.16	2.2916e+08	0.0274	0.0711	0.0048
1.0024	0.0115	1.0024	0	48.769	11.463	2.32	1.497	2.2916e+08	-0.04	0.01	-0.085	0.168	0.108	0.238	0.08	279.62	48.769	11.463	0.3	0.16	2.2916e+08	-0.0274	-0.188	-0.0083
1.0037	0.0099	1.0037	0	48.769	11.463	2.32	1.497	2.2916e+08	-0.04	0.01	-0.085	0.168	0.108	0.238	0.08	279.62	48.769	11.463	0.3	0.16	2.2916e+08	0.047	0.0293	0.0047
0.9912	0.0029	0.9912	0	48.769	11.463	2.32	1.497	2.2916e+08	-0.04	0.01	-0.085	0.168	0.108	0.238	0.08	279.62	48.769	11.463	0.3	0.16	2.2916e+08	0.0519	0.1829	0.0142
0.9974	0.0083	0.9974	0	48.769	11.463	2.32	1.497	2.2916e+08	-0.04	0.01	-0.085	0.168	0.108	0.238	0.08	279.62	48.769	11.463	0.3	0.16	2.2916e+08	-0.1383	-0.1094	-0.0277
1.0104	0.0109	1.0104	0	48.769	11.463	2.32	1.497	2.2916e+08	-0.04	0.01	-0.085	0.168	0.108	0.238	0.08	279.62	48.769	11.463	0.3	0.16	2.2916e+08	-0.127	-0.0624	-0.0253
0.9986	0.0013	0.9986	0	48.769	11.463	2.32	1.497	2.2916e+08	0.03	-0.04	0.105	0.168	0.108	0.238	0.08	279.62	48.769	11.463	0.3	0.16	2.2916e+08	0.0442	0.171	0.0061
0.9933	0.0023	0.9933	0	48.769	11.463	2.32	1.497	2.2916e+08	0.03	-0.04	0.105	0.168	0.108	0.238	0.08	279.62	48.769	11.463	0.3	0.16	2.2916e+08	-0.002	-0.0244	-0.0163
1.0059	0.0113	1.0059	0	48.769	11.463	2.32	1.497	2.2916e+08	0.03	-0.04	0.105	0.168	0.108	0.238	0.08	279.62	48.769	11.463	0.3	0.16	2.2916e+08	-0.0872	-0.1431	-0.0149
1.0008	0.0042	1.0008	0	48.769	11.463	2.32	1.497	2.2916e+08	0.03	-0.04	0.105	0.168	0.108	0.238	0.08	279.62	48.769	11.463	0.3	0.16	2.2916e+08	0.0184	0.1066	0.0092
0.9929	-0.0009	0.9929	0	48.769	11.463	2.32	1.497	2.2916e+08	0.03	-0.04	0.105	0.168	0.108	0.238	0.08	279.62	48.769	11.463	0.3	0.16	2.2916e+08	-0.0029	0.0899	-0.0064
1.003	0.0078	1.003	0	48.769	11.463	2.32	1.497	2.2916e+08	0.03	-0.04	0.105	0.168	0.108	0.238	0.08	279.62	48.769	11.463	0.3	0.16	2.2916e+08	-0.0965	-0.1316	-0.0257
1.0057	0.0064	1.0057	0	48.769	11.463	2.32	1.497	2.2916e+08	-0.015	0.025	0.01	0.168	0.108	0.238	0.08	279.62	48.769	11.463	0.3	0.16	2.2916e+08	-0.0284	0.0301	-0.0052
0.9916	-0.0027	0.9916	0	48.769	11.463	2.32	1.497	2.2916e+08	-0.015	0.025	0.01	0.168	0.108	0.238	0.08	279.62	48.769	11.463	0.3	0.16	2.2916e+08	0.0047	0.1205	0.0091
0.9999	0.0042	0.9999	0	48.769	11.463	2.32	1.497	2.2916e+08	-0.015	0.025	0.01	0.168	0.108	0.238	0.08	279.62	48.769	11.463	0.3	0.16	2.2916e+08	-0.1099	-0.1129	-0.0001
1.0114	0.0088	1.0114	0	48.769	11.463	2.32	1.497	2.2916e+08	-0.015	0.025	0.01	0.168	0.108	0.238	0.08	279.62	48.769	11.463	0.3	0.16	2.2916e+08	-0.0588	-0.0662	0.0073
0.996	-0.0014	0.996	0	48.769	11.463	2.32	1.498	2.2916e+08	0.01	0.025	0.03	0.168	0.108	0.238	0.08	279.62	48.769	11.463	0.3	0.16	2.2916e+08	0.1105	0.1613	0.024
0.9905	0.0026	0.9905	0	48.769	11.463	2.32	1.498	2.2916e+08	0.01	0.025	0.03	0.168	0.108	0.238	0.08	279.62	48.769	11.463	0.3	0.16	2.2916e+08	0.0293	-0.0351	0.0069
1.002	0.0112	1.002	0	48.769	11.463	2.32	1.498	2.2916e+08	0.01	0.025	0.03	0.168	0.108	0.238	0.08	279.62	48.769	11.463	0.3	0.16	2.2916e+08	-0.0962	-0.118	-0.0112
0.9965	0.0016	0.9965	0	48.769	11.463	2.32	1.498	2.2916e+08	0.01	0.025	0.03	0.168	0.108	0.238	0.08	279.62	48.769	11.463	0.3	0.16	2.2916e+08	-0.0266	0.1018	0.0376
0.993	-0.0015	0.993	0	48.769	11.463	2.32	1.498	2.2916e+08	0.01	0.025	0.03	0.168	0.108	0.238	0.08	279.62	48.769	11.463	0.3	0.16	2.2916e+08	-0.0068	0.0439	0.0162
1.0072	0.0075	1.0072	0	48.769	11.463	2.32	1.497	2.2916e+08	-0.01	0.01	-0.065	0.168	0.108	0.238	0.08	279.62	48.769	11.463	0.3	0.16	2.2916e+08	0.0065	-0.1789	-0.0055
1.0051	0.0065	1.0051	0	48.769	11.463	2.32	1.497	2.2916e+08	-0.01	0.01	-0.065	0.168	0.108	0.238	0.08	279.62	48.769	11.463	0.3	0.16	2.2916e+08	0.1625	0.0096	0.0152
0.9879	0.0002	0.9879	0	48.769	11.463	2.32	1.497	2.2916e+08	-0.01	0.01	-0.065	0.168	0.108	0.238	0.08	279.62	48.769	11.463	0.3	0.16	2.2916e+08	0.1474	0.1478	0.0095
0.9939	0.0077	0.9939	0	48.769	11.463	2.32	1.497	2.2916e+08	-0.01	0.01	-0.065	0.168	0.108	0.238	0.08	279.62	48.769	11.463	0.3	0.16	2.2916e+08	-0.0905	-0.1368	-0.0123
1.0047	0.0102	1.0047	0	48.769	11.463	2.32	1.497	2.2916e+08	-0.01	0.01	-0.065	0.168	0.108	0.238	0.08	279.62	48.769	11.463	0.3	0.16	2.2916e+08	-0.1557	-0.0555	0.0078
0.9962	0.0006	0.9962	0	48.769	11.463	2.32	1.497	2.2916e+08	0.05	-0.015	-0.01	0.168	0.108	0.238	0.08	279.62	48.769	11.463	0.3	0.16	2.2916e+08	0.0275	0.1529	0.0335
0.9964	0.0031	0.9964	0	48.769	11.463	2.32	1.497	2.2916e+08	0.05	-0.015	-0.01	0.168	0.108	0.238	0.08	279.62	48.769	11.463	0.3	0.16	2.2916e+08	0.0129	-0.0714	0.0088
1.0091	0.0126	1.0091	0	48.769	11.463	2.32	1.497	2.2916e+08	0.05	-0.015	-0.01	0.168	0.108	0.238	0.08	279.62	48.769	11.463	0.3	0.16	2.2916e+08	0.0476	-0.1524	-0.0083
0.9992	0.0055	0.9992	0	48.769	11.463	2.32	1.497	2.2916e+08	0.05	-0.015	-0.01	0.168	0.108	0.238	0.08	279.62	48.769	11.463	0.3	0.16	2.2916e+08	0.1291	0.1282	0.0118
0.989	0.002	0.989	0	48.769	11.463	2.32	1.497	2.2916e+08	0.05	-0.015	-0.01	0.168	0.108	0.238	0.08	279.62	48.769	11.463	0.3	0.16	2.2916e+08	0.0097	0.05	-0.0202
1.0028	0.0113	1.0028	0	48.769	11.463	2.32	1.497	2.2916e+08	0.01	-0.035	0.01	0.168	0.108	0.238	0.08	279.62	48.769	11.463	0.3	0.16	2.2916e+08	-0.1549	-0.16	-0.0416
1.0061	0.0086	1.0061	0	48.769	11.463	2.32	1.497	2.2916e+08	0.01	-0.035	0.01	0.168	0.108	0.238	0.08	279.62	48.769	11.463	0.3	0.16	2.2916e+08	-0.0487	0.0681	-0.0132
0.993	0	0.993	0	48.769	11.463	2.32	1.497	2.2916e+08	0.01	-0.035	0.01	0.168	0.108	0.238	0.08	279.62	48.769	11.463	0.3	0.16	2.2916e+08	0.0285	0.1349	0.0111
1.0018	0.0073	1.0018	0	48.769	11.463	2.32	1.497	2.2916e+08	0.01	-0.035	0.01	0.168	0.108	0.238	0.08	279.62	48.769	11.463	0.3	0.16	2.2916e+08	-0.0441	-0.1295	-0.0038
1.0111	0.0131	1.0111	0	48.769	11.463	2.32	1.497	2.2916e+08	0.01	-0.035	0.01	0.168	0.108	0.238	0.08	279.62	48.769	11.463	0.3	0.16	2.2916e+08	-0.0063	-0.0519	0.0085
0.995	0.003	0.995	0	48.769	11.463	2.32	1.497	2.2916e+08	-0.01	0.015	0.05	0.168	0.108	0.238	0.08	279.62	48.769	11.463	0.3	0.16	2.2916e+08	0.0758	0.1972	0.0176
0.9916	0.0062	0.9916	0	48.769	11.463	2.32	1.497	2.2916e+08	-0.01	0.015	0.05	0.168	0.108	0.238	0.08	279.62	48.769	11.463	0.3	0.16	2.2916e+08	-0.0963	-0.0158	-0.0033
1.007	0.014	1.007	0	48.769	11.463	2.32	1.497	2.2916e+08	-0.01	0.015	0.05	0.168	0.108	0.238	0.08	279.62	48.769	11.463	0.3	0.16	2.2916e+08	-0.1869	-0.1176	-0.0122
1.0031	0.0042	1.0031	0	48.769	11.463	2.32	1.497	2.2916e+08	-0.01	0.015	0.05	0.168	0.108	0.238	0.08	279.62	48.769	11.463	0.3	0.16	2.2916e+08	-0.0517	0.1177	0.0038
0.9952	0.0002	0.9952	0	48.769	11.463	2.32	1.497	2.2916e+08	-0.01	0.015	0.05	0.168	0.108	0.238	0.08	279.62	48.769	11.463	0.3	0.16	2.2916e+08	0.0006	0.0589	-0.0068
1.0067	0.0096	1.0067	0	48.769	11.463	2.32	1.497	2.2916e+08	-0.015	0.015	0.045	0.168	0.108	0.238	0.08	279.62	48.769	11.463	0.3	0.16	2.2916e+08	-0.0103	-0.1615	-0.0197
1.0048	0.0084	1.0048	0	48.769	11.463	2.32	1.497	2.2916e+08	-0.015	0.015	0.045	0.168	0.108	0.238	0.08	279.62	48.769	11.463	0.3	0.16	2.2916e+08	0.0872	0.0493	0.0183
0.9888	0.0002	0.9888	0	48.769	11.463	2.32	1.497	2.2916e+08	-0.015	0.015	0.045	0.168	0.108	0.238	0.08	279.62	48.769	11.463	0.3	0.16	2.2916e+08	0.0232	0.1806	0.0351
0.9957	0.0059	0.9957	0	48.769	11.463	2.32	1.497	2.2916e+08	-0.015	0.015	0.045	0.168	0.108	0.238	0.08	279.62	48.769	11.463	0.3	0.16	2.2916e+08	-0.2064	-0.0905	-0.0129
1.0098	0.0095	1.0098	0	48.769	11.463	2.32	1.497	2.2916e+08	-0.015	0.015	0.045	0.168	0.108	0.238	0.08	279.62	48.769	11.463	0.3	0.16	2.2916e+08	-0.2235	-0.0431	0.0121
0.997	-0.0012	0.997	0	48.769	11.463	2.32	1.497	2.2916e+08	0.015	0.025	0.065	0.168	0.108	0.238	0.08	279.62	48.769	11.463	0.3	0.16	2.2916e+08	0.0064	0.1716	0.0318
0.9915	0	0.9915	0	48.769	11.463	2.32	1.497	2.2916e+08	0.015	0.025	0.065	0.168	0.108	0.238	0.08	279.62	48.769	11.463	0.3	0.16	2.2916e+08	-0.0121	-0.0749	0.0084
1.0046	0.0111	1.0046	0	48.769	11.463	2.32	1.497	2.2916e+08	0.015	0.025	0.065	0.168	0.108	0.238	0.08	279.62	48.769	11.463	0.3	0.16	2.2916e+08	-0.0687	-0.1759	0.0056
0.9963	0.0024	0.9963	0	48.769	11.463	2.32	1.497	2.2916e+08	0.015	0.025	0.065	0.168	0.108	0.238	0.08	279.62	48.769	11.463	0.3	0.16	2.2916e+08	-0.0183	0.1123	0.0437
0.9883	-0.0013	0.9883	0	48.769	11.463	2.32	1.497	2.2916e+08	0.015	0.025	0.065	0.168	0.108	0.238	0.08	279.62	48.769	11.463	0.3	0.16	2.2916e+08	-0.0692	0.0759	0.0087
1.0025	0.0062	1.0025	0	48.769	11.463	2.32	1.497	2.2916e+08	0.02	-0.015	-0.03	0.168	0.108	0.238	0.08	279.62	48.769	11.463	0.3	0.16	2.2916e+08	-0.1576	-0.18	-0.0247
1.0058	0.0059	1.0058	0	48.769	11.463	2.32	1.497	2.2916e+08	0.02	-0.015	-0.03	0.168	0.108	0.238	0.08	279.62	48.769	11.463	0.3	0.16	2.2916e+08	0.0017	0.0082	0.0013
0.9903	-0.0034	0.9903	0	48.769	11.463	2.32	1.497	2.2916e+08	0.02	-0.015	-0.03	0.168	0.108	0.238	0.08	279.62	48.769	11.463	0.3	0.16	2.2916e+08	0.0829	0.1203	0.0128
0.9942	0.0017	0.9942	0	48.769	11.463	2.32	1.497	2.2916e+08	0.02	-0.015	-0.03	0.168	0.108	0.238	0.08	279.62	48.769	11.463	0.3	0.16	2.2916e+08	-0.0177	-0.1621	0.0013
1.0091	0.0087	1.0091	0	48.769	11.463	2.32	1.497	2.2916e+08	0.02	-0.015	-0.03	0.168	0.108	0.238	0.08	279.62	48.769	11.463	0.3	0.16	2.2916e+08	-0.0188	-0.0687	-0.0024
0.9949	-0.0007	0.9949	0	48.769	11.463	2.32	1.497	2.2916e+08	-0.015	-0.005	-0.05	0.168	0.108	0.238	0.08	279.62	48.769	11.463	0.3	0.16	2.2916e+08	0.1161	0.1447	0.0254
0.9923	0.0001	0.9923	0	48.769	11.463	2.32	1.497	2.2916e+08	-0.015	-0.005	-0.05	0.168	0.108	0.238	0.08	279.62	48.769	11.463	0.3	0.16	2.2916e+08	0.0285	-0.0551	-0.0151
1.0067	0.0096	1.0067	0	48.769	11.463	2.32	1.497	2.2916e+08	-0.015	-0.005	-0.05	0.168	0.108	0.238	0.08	279.62	48.769	11.463	0.3	0.16	2.2916e+08	-0.0482	-0.1411	-0.0151
1.0027	0.0025	1.0027	0	48.769	11.463	2.32	1.497	2.2916e+08	-0.015	-0.005	-0.05	0.168	0.108	0.238	0.08	279.62	48.769	11.463	0.3	0.16	2.2916e+08	0.0764	0.1174	0.0101
0.9916	-0.0029	0.9916	0	48.769	11.463	2.32	1.497	2.2916e+08	-0.015	-0.005	-0.05	0.168	0.108	0.238	0.08	279.62	48.769	11.463	0.3	0.16	2.2916e+08	0.0727	0.0624	0.0027
1.0057	0.0073	1.0057	0	48.769	11.463	2.32	1.497	2.2916e+08	-0.015	-0.005	-0.05	0.168	0.108	0.238	0.08	279.62	48.769	11.463	0.3	0.16	2.2916e+08	0.0448	-0.1877	-0.0244
1.0093	0.0075	1.0093	0	48.769	11.463	2.32	1.497	2.2916e+08	-0.02	0.005	0.05	0.168	0.108	0.238	0.08	279.62	48.769	11.463	0.3	0.16	2.2916e+08	0.1492	0.0519	0.0017
0.992	-0.0003	0.992	0	48.769	11.463	2.32	1.497	2.2916e+08	-0.02	0.005	0.05	0.168	0.108	0.238	0.08	279.62	48.769	11.463	0.3	0.16	2.2916e+08	0.1544	0.1757	0.0198
0.9964	0.0055	0.9964	0	48.769	11.463	2.32	1.497	2.2916e+08	-0.02	0.005	0.05	0.168	0.108	0.238	0.08	279.62	48.769	11.463	0.3	0.16	2.2916e+08	-0.0354	-0.1319	-0.0231
1.0109	0.0108	1.0109	0	48.769	11.463	2.32	1.497	2.2916e+08	-0.02	0.005	0.05	0.168	0.108	0.238	0.08	279.62	48.769	11.463	0.3	0.16	2.2916e+08	-0.0519	-0.0656	-0.0147
0.9979	0.001	0.9979	0	48.769	11.463	2.32	1.497	2.2916e+08	-0.005	0.015	0.005	0.168	0.108	0.238	0.08	279.62	48.769	11.463	0.3	0.16	2.2916e+08	0.121	0.2114	0.013
0.9915	0.0024	0.9915	0	48.769	11.463	2.32	1.497	2.2916e+08	-0.005	0.015	0.005	0.168	0.108	0.238	0.08	279.62	48.769	11.463	0.3	0.16	2.2916e+08	0.0795	-0.0313	0.0004
1.0087	0.0139	1.0087	0	48.769	11.463	2.32	1.497	2.2916e+08	-0.005	0.015	0.005	0.168	0.108	0.238	0.08	279.62	48.769	11.463	0.3	0.16	2.2916e+08	-0.0051	-0.1536	-0.0077
1.0019	0.0067	1.0019	0	48.769	11.463	2.32	1.497	2.2916e+08	-0.005	0.015	0.005	0.168	0.108	0.238	0.08	279.62	48.769	11.463	0.3	0.16	2.2916e+08	0.1201	0.1439	0.0295
0.9891	0.002	0.9891	0	48.769	11.463	2.32	1.497	2.2916e+08	-0.005	0.015	0.005	0.168	0.108	0.238	0.08	279.62	48.769	11.463	0.3	0.16	2.2916e+08	0.073	0.1152	0.0221
1.0001	0.0117	1.0001	0	48.769	11.463	2.32	1.497	2.2916e+08	0.04	-0.03	0.02	0.168	0.108	0.238	0.08	279.62	48.769	11.463	0.3	0.16	2.2916e+08	-0.0472	-0.2023	-0.0149
1.0068	0.011	1.0068	0	48.769	11.463	2.32	1.497	2.2916e+08	0.04	-0.03	0.02	0.168	0.108	0.238	0.08	279.62	48.769	11.463	0.3	0.16	2.2916e+08	0.0071	0.0148	0.0143
0.9933	0.0031	0.9933	0	48.769	11.463	2.32	1.497	2.2916e+08	0.04	-0.03	0.02	0.168	0.108	0.238	0.08	279.62	48.769	11.463	0.3	0.16	2.2916e+08	0.0592	0.1984	0.0396
0.9989	0.0072	0.9989	0	48.769	11.463	2.32	1.497	2.2916e+08	0.04	-0.03	0.02	0.168	0.108	0.238	0.08	279.62	48.769	11.463	0.3	0.16	2.2916e+08	-0.0189	-0.1233	-0.0057
1.013	0.0136	1.013	0	48.769	11.463	2.32	1.497	2.2916e+08	0.04	-0.03	0.02	0.168	0.108	0.238	0.08	279.62	48.769	11.463	0.3	0.16	2.2916e+08	0.0045	-0.0737	0.0026
0.9991	0.005	0.9991	0	48.769	11.463	2.32	1.497	2.2916e+08	0.02	0	0.05	0.168	0.108	0.238	0.08	279.62	48.769	11.463	0.3	0.16	2.2916e+08	0.128	0.1817	0.0287
0.9891	0.0055	0.9891	0	48.769	11.463	2.32	1.497	2.2916e+08	0.02	0	0.05	0.168	0.108	0.238	0.08	279.62	48.769	11.463	0.3	0.16	2.2916e+08	0.0077	0.0031	-0.0136
1.0035	0.0135	1.0035	0	48.769	11.463	2.32	1.497	2.2916e+08	0.02	0	0.05	0.168	0.108	0.238	0.08	279.62	48.769	11.463	0.3	0.16	2.2916e+08	-0.1709	-0.1379	-0.0193
1.0022	0.0067	1.0022	0	48.769	11.463	2.32	1.497	2.2916e+08	0.02	0	0.05	0.168	0.108	0.238	0.08	279.62	48.769	11.463	0.3	0.16	2.2916e+08	-0.1064	0.1133	0.0152
0.9944	-0.0005	0.9944	0	48.769	11.463	2.32	1.497	2.2916e+08	0.02	0	0.05	0.168	0.108	0.238	0.08	279.62	48.769	11.463	0.3	0.16	2.2916e+08	-0.0815	0.0875	0.0096
1.0073	0.0088	1.0073	0	48.769	11.463	2.321	1.497	2.2916e+08	-0.03	0.005	-0.06	0.168	0.108	0.238	0.08	279.62	48.769	11.463	0.3	0.16	2.2916e+08	-0.0534	-0.1639	-0.0183
1.0077	0.0092	1.0077	0	48.769	11.463	2.321	1.497	2.2916e+08	-0.03	0.005	-0.06	0.168	0.108	0.238	0.08	279.62	48.769	11.463	0.3	0.16	2.2916e+08	0.0818	0.0382	0.0057
0.9872	0.0007	0.9872	0	48.769	11.463	2.321	1.497	2.2916e+08	-0.03	0.005	-0.06	0.168	0.108	0.238	0.08	279.62	48.769	11.463	0.3	0.16	2.2916e+08	0.0661	0.1727	0.0297
0.9901	0.0063	0.9901	0	48.769	11.463	2.321	1.497	2.2916e+08	-0.03	0.005	-0.06	0.168	0.108	0.238	0.08	279.62	48.769	11.463	0.3	0.16	2.2916e+08	-0.1907	-0.0836	-0.0086
1.0055	0.0097	1.0055	0	48.769	11.463	2.321	1.497	2.2916e+08	-0.03	0.005	-0.06	0.168	0.108	0.238	0.08	279.62	48.769	11.463	0.3	0.16	2.2916e+08	-0.2744	-0.0454	-0.0042
0.9973	-0.0002	0.9973	0	48.769	11.463	2.321	1.497	2.2916e+08	0.015	-0.01	-0.005	0.168	0.108	0.238	0.08	279.62	48.769	11.463	0.3	0.16	2.2916e+08	-0.0858	0.1803	0.0245
0.9932	-0.0003	0.9932	0	48.769	11.463	2.321	1.497	2.2916e+08	0.015	-0.01	-0.005	0.168	0.108	0.238	0.08	279.62	48.769	11.463	0.3	0.16	2.2916e+08	0.02	-0.041	0.0018
1.0056	0.0098	1.0056	0	48.769	11.463	2.321	1.497	2.2916e+08	0.015	-0.01	-0.005	0.168	0.108	0.238	0.08	279.62	48.769	11.463	0.3	0.16	2.2916e+08	0.01	-0.1598	-0.0181
0.9978	0.0037	0.9978	0	48.769	11.463	2.321	1.497	2.2916e+08	0.015	-0.01	-0.005	0.168	0.108	0.238	0.08	279.62	48.769	11.463	0.3	0.16	2.2916e+08	0.0953	0.1208	0.0121
0.9859	-0.002	0.9859	0	48.769	11.463	2.321	1.497	2.2916e+08	0.015	-0.01	-0.005	0.168	0.108	0.238	0.08	279.62	48.769	11.463	0.3	0.16	2.2916e+08	-0.0102	0.0986	0.0019
0.9992	0.0057	0.9992	0	48.769	11.463	2.32	1.497	2.2916e+08	0.02	-0.01	0.11	0.168	0.108	0.238	0.08	279.62	48.769	11.463	0.3	0.16	2.2916e+08	-0.1485	-0.165	-0.0437
1.0091	0.0053	1.0091	0	48.769	11.463	2.32	1.497	2.2916e+08	0.02	-0.01	0.11	0.168	0.108	0.238	0.08	279.62	48.769	11.463	0.3	0.16	2.2916e+08	-0.0411	0.0107	-0.0075
0.9941	-0.0046	0.9941	0	48.769	11.463	2.32	1.497	2.2916e+08	0.02	-0.01	0.11	0.168	0.108	0.238	0.08	279.62	48.769	11.463	0.3	0.16	2.2916e+08	0.0984	0.154	0.0243
0.9971	0.0009	0.9971	0	48.769	11.463	2.32	1.497	2.2916e+08	0.02	-0.01	0.11	0.168	0.108	0.238	0.08	279.62	48.769	11.463	0.3	0.16	2.2916e+08	0.0488	-0.147	-0.0079
1.009	0.0078	1.009	0	48.769	11.463	2.32	1.497	2.2916e+08	0.02	-0.01	0.11	0.168	0.108	0.238	0.08	279.62	48.769	11.463	0.3	0.16	2.2916e+08	0.0254	-0.1248	-0.0197
0.9964	-0.001	0.9964	0	48.769	11.463	2.32	1.497	2.2916e+08	0.015	-0.005	-0.035	0.168	0.108	0.238	0.08	279.62	48.769	11.463	0.3	0.16	2.2916e+08	0.1063	0.1689	0.0428
0.9917	0.0007	0.9917	0	48.769	11.463	2.32	1.497	2.2916e+08	0.015	-0.005	-0.035	0.168	0.108	0.238	0.08	279.62	48.769	11.463	0.3	0.16	2.2916e+08	-0.0429	-0.0115	0.0028
1.0091	0.0084	1.0091	0	48.769	11.463	2.32	1.497	2.2916e+08	0.015	-0.005	-0.035	0.168	0.108	0.238	0.08	279.62	48.769	11.463	0.3	0.16	2.2916e+08	-0.1593	-0.1586	-0.0265
1.0065	0.0021	1.0065	0	48.769	11.463	2.32	1.497	2.2916e+08	0.015	-0.005	-0.035	0.168	0.108	0.238	0.08	279.62	48.769	11.463	0.3	0.16	2.2916e+08	0.054	0.0684	0.0094
0.9942	-0.0015	0.9942	0	48.769	11.463	2.32	1.497	2.2916e+08	0.015	-0.005	-0.035	0.168	0.108	0.238	0.08	279.62	48.769	11.463	0.3	0.16	2.2916e+08	0.1462	0.0644	0.0063
1.0009	0.0091	1.0009	0	48.769	11.463	2.321	1.497	2.2916e+08	0	0.015	-0.015	0.168	0.108	0.238	0.08	279.62	48.769	11.463	0.3	0.16	2.2916e+08	0.0608	-0.1984	-0.0274
1.0034	0.0091	1.0034	0	48.769	11.463	2.321	1.497	2.2916e+08	0	0.015	-0.015	0.168	0.108	0.238	0.08	279.62	48.769	11.463	0.3	0.16	2.2916e+08	0.0666	-0.0065	0.029
0.9933	0.0027	0.9933	0	48.769	11.463	2.321	1.497	2.2916e+08	0	0.015	-0.015	0.168	0.108	0.238	0.08	279.62	48.769	11.463	0.3	0.16	2.2916e+08	0.0887	0.187	0.0199
0.9998	0.0077	0.9998	0	48.769	11.463	2.321	1.497	2.2916e+08	0	0.015	-0.015	0.168	0.108	0.238	0.08	279.62	48.769	11.463	0.3	0.16	2.2916e+08	-0.0465	-0.1036	-0.0163
1.0131	0.0121	1.0131	0	48.769	11.463	2.321	1.497	2.2916e+08	0	0.015	-0.015	0.168	0.108	0.238	0.08	279.62	48.769	11.463	0.3	0.16	2.2916e+08	0.0442	-0.1034	-0.032
0.9988	0.005	0.9988	0	48.769	11.463	2.739	1.664	2.2916e+08	0.01	0	0.01	0.201	0.122	0.313	0.08	279.62	48.769	11.463	0.3	0.16	2.2916e+08	0.2589	0.1505	0.0021
0.989	0.0048	0.989	0	48.769	11.463	2.739	1.664	2.2916e+08	0.01	0	0.01	0.201	0.122	0.313	0.08	279.62	48.769	11.463	0.3	0.16	2.2916e+08	0.1635	-0.0099	-0.014
1.0036	0.0161	1.0036	0	48.769	11.463	2.739	1.664	2.2916e+08	0.01	0	0.01	0.201	0.122	0.313	0.08	279.62	48.769	11.463	0.3	0.16	2.2916e+08	-0.0392	-0.1254	-0.0306
1.0023	0.0087	1.0023	0	48.769	11.463	2.739	1.664	2.2916e+08	0.01	0	0.01	0.201	0.122	0.313	0.08	279.62	48.769	11.463	0.3	0.16	2.2916e+08	0.0383	0.1021	0.0033
0.994	0.0021	0.994	0	48.769	11.463	2.739	1.664	2.2916e+08	0.01	0	0.01	0.201	0.122	0.313	0.08	279.62	48.769	11.463	0.3	0.16	2.2916e+08	0.0083	0.1119	-0.0057
1.0025	0.0109	1.0025	0	48.769	11.463	2.739	1.664	2.2916e+08	0.01	0	0.01	0.201	0.122	0.313	0.08	279.62	48.769	11.463	0.3	0.16	2.2916e+08	-0.0336	-0.1546	-0.0485
1.0057	0.012	1.0057	0	48.769	11.463	2.739	1.664	2.2916e+08	0.015	0.01	-0.025	0.201	0.122	0.313	0.08	279.62	48.769	11.463	0.3	0.16	2.2916e+08	0.0205	0.0253	-0.007
0.9881	0.0019	0.9881	0	48.769	11.463	2.739	1.664	2.2916e+08	0.015	0.01	-0.025	0.201	0.122	0.313	0.08	279.62	48.769	11.463	0.3	0.16	2.2916e+08	-0.0426	0.1761	0.0215
0.9934	0.0068	0.9934	0	48.769	11.463	2.739	1.664	2.2916e+08	0.015	0.01	-0.025	0.201	0.122	0.313	0.08	279.62	48.769	11.463	0.3	0.16	2.2916e+08	-0.2597	-0.0776	0.0006
1.0096	0.0124	1.0096	0	48.769	11.463	2.739	1.664	2.2916e+08	0.015	0.01	-0.025	0.201	0.122	0.313	0.08	279.62	48.769	11.463	0.3	0.16	2.2916e+08	-0.2302	-0.0286	0.0222
0.9982	0.0025	0.9982	0	48.769	11.463	2.322	1.498	2.2916e+08	-0.025	0.02	-0.075	0.168	0.108	0.238	0.08	279.62	48.769	11.463	0.3	0.16	2.2916e+08	-0.0031	0.199	0.039
0.9892	0.0041	0.9892	0	48.769	11.463	2.322	1.498	2.2916e+08	-0.025	0.02	-0.075	0.168	0.108	0.238	0.08	279.62	48.769	11.463	0.3	0.16	2.2916e+08	-0.0449	-0.0048	0.0036
0.9995	0.0121	0.9995	0	48.769	11.463	2.322	1.498	2.2916e+08	-0.025	0.02	-0.075	0.168	0.108	0.238	0.08	279.62	48.769	11.463	0.3	0.16	2.2916e+08	-0.1685	-0.1075	-0.0132
0.9952	0.0043	0.9952	0	48.769	11.463	2.322	1.498	2.2916e+08	-0.025	0.02	-0.075	0.168	0.108	0.238	0.08	279.62	48.769	11.463	0.3	0.16	2.2916e+08	-0.1464	0.1197	0.0304
0.9905	-0.0021	0.9905	0	48.769	11.463	2.322	1.498	2.2916e+08	-0.025	0.02	-0.075	0.168	0.108	0.238	0.08	279.62	48.769	11.463	0.3	0.16	2.2916e+08	-0.143	0.1141	0.0279
1.0066	0.0057	1.0066	0	48.769	11.463	2.322	1.498	2.2916e+08	-0.01	0	0.035	0.168	0.108	0.238	0.08	279.62	48.769	11.463	0.3	0.16	2.2916e+08	-0.1179	-0.1713	0.0179
1.0123	0.0061	1.0123	0	48.769	11.463	2.322	1.498	2.2916e+08	-0.01	0	0.035	0.168	0.108	0.238	0.08	279.62	48.769	11.463	0.3	0.16	2.2916e+08	0.1331	0.0066	0.0192
0.9915	-0.0016	0.9915	0	48.769	11.463	2.322	1.498	2.2916e+08	-0.01	0	0.035	0.168	0.108	0.238	0.08	279.62	48.769	11.463	0.3	0.16	2.2916e+08	0.2059	0.1693	0.0361
0.9915	0.0019	0.9915	0	48.769	11.463	2.322	1.498	2.2916e+08	-0.01	0	0.035	0.168	0.108	0.238	0.08	279.62	48.769	11.463	0.3	0.16	2.2916e+08	-0.0206	-0.1146	-0.0051
1.0088	0.0082	1.0088	0	48.769	11.463	2.322	1.498	2.2916e+08	-0.01	0	0.035	0.168	0.108	0.238	0.08	279.62	48.769	11.463	0.3	0.16	2.2916e+08	-0.2017	-0.0994	0.0071
1.0018	-0.002	1.0018	0	48.769	11.463	2.322	1.498	2.2916e+08	-0.035	0.02	0.02	0.168	0.108	0.238	0.08	279.62	48.769	11.463	0.3	0.16	2.2916e+08	-0.0306	0.1715	0.0333
0.9998	-0.0031	0.9998	0	48.769	11.463	2.322	1.498	2.2916e+08	-0.035	0.02	0.02	0.168	0.108	0.238	0.08	279.62	48.769	11.463	0.3	0.16	2.2916e+08	-0.0239	-0.0308	0.0217
1.0137	0.0072	1.0137	0	48.769	11.463	2.322	1.498	2.2916e+08	-0.035	0.02	0.02	0.168	0.108	0.238	0.08	279.62	48.769	11.463	0.3	0.16	2.2916e+08	0.002	-0.2012	0.0018
1.0046	0.0019	1.0046	0	48.769	11.463	2.322	1.498	2.2916e+08	-0.035	0.02	0.02	0.168	0.108	0.238	0.08	279.62	48.769	11.463	0.3	0.16	2.2916e+08	0.1526	0.0544	0.0262
0.989	-0.0014	0.989	0	48.769	11.463	2.322	1.498	2.2916e+08	-0.035	0.02	0.02	0.168	0.108	0.238	0.08	279.62	48.769	11.463	0.3	0.16	2.2916e+08	0.0633	0.0599	0.0062
0.9983	0.0066	0.9983	0	48.769	11.463	2.322	1.498	2.2916e+08	-0.025	-0.005	-0.095	0.168	0.108	0.238	0.08	279.62	48.769	11.463	0.3	0.16	2.2916e+08	-0.1298	-0.191	-0.0197
1.0052	0.0061	1.0052	0	48.769	11.463	2.322	1.498	2.2916e+08	-0.025	-0.005	-0.095	0.168	0.108	0.238	0.08	279.62	48.769	11.463	0.3	0.16	2.2916e+08	-0.0636	-0.0329	0.0061
0.9944	-0.0019	0.9944	0	48.769	11.463	2.322	1.498	2.2916e+08	-0.025	-0.005	-0.095	0.168	0.108	0.238	0.08	279.62	48.769	11.463	0.3	0.16	2.2916e+08	0.0504	0.1209	0.0114
0.9977	0.003	0.9977	0	48.769	11.463	2.322	1.498	2.2916e+08	-0.025	-0.005	-0.095	0.168	0.108	0.238	0.08	279.62	48.769	11.463	0.3	0.16	2.2916e+08	0.0462	-0.1461	-0.0185
1.007	0.0103	1.007	0	48.769	11.463	2.322	1.498	2.2916e+08	-0.025	-0.005	-0.095	0.168	0.108	0.238	0.08	279.62	48.769	11.463	0.3	0.16	2.2916e+08	0.1133	-0.1227	-0.0149
0.9904	0.0023	0.9904	0	48.769	11.463	2.323	1.498	2.2916e+08	-0.035	0.02	-0.03	0.168	0.108	0.238	0.08	279.62	48.769	11.463	0.3	0.16	2.2916e+08	0.2065	0.1406	-0.0104
0.9837	0.0042	0.9837	0	48.769	11.463	2.323	1.498	2.2916e+08	-0.035	0.02	-0.03	0.168	0.108	0.238	0.08	279.62	48.769	11.463	0.3	0.16	2.2916e+08	0.0522	-0.0103	-0.0338
1.0003	0.0123	1.0003	0	48.769	11.463	2.323	1.498	2.2916e+08	-0.035	0.02	-0.03	0.168	0.108	0.238	0.08	279.62	48.769	11.463	0.3	0.16	2.2916e+08	-0.1029	-0.1281	-0.0526
1.0007	0.0045	1.0007	0	48.769	11.463	2.323	1.498	2.2916e+08	-0.035	0.02	-0.03	0.168	0.108	0.238	0.08	279.62	48.769	11.463	0.3	0.16	2.2916e+08	0.0323	0.1004	-0.0052
0.992	-0.001	0.992	0	48.769	11.463	2.323	1.498	2.2916e+08	-0.035	0.02	-0.03	0.168	0.108	0.238	0.08	279.62	48.769	11.463	0.3	0.16	2.2916e+08	0.1453	0.0846	-0.0176
1.0025	0.0083	1.0025	0	48.769	11.463	2.322	1.498	2.2916e+08	0.025	-0.02	0.045	0.168	0.108	0.238	0.08	279.62	48.769	11.463	0.3	0.16	2.2916e+08	0.1545	-0.1876	-0.0458
1.0055	0.0107	1.0055	0	48.769	11.463	2.322	1.498	2.2916e+08	0.025	-0.02	0.045	0.168	0.108	0.238	0.08	279.62	48.769	11.463	0.3	0.16	2.2916e+08	0.1964	0.0417	-0.0124
0.9881	0.0018	0.9881	0	48.769	11.463	2.322	1.498	2.2916e+08	0.025	-0.02	0.045	0.168	0.108	0.238	0.08	279.62	48.769	11.463	0.3	0.16	2.2916e+08	0.1199	0.2063	0.0056
0.9948	0.0074	0.9948	0	48.769	11.463	2.322	1.498	2.2916e+08	0.025	-0.02	0.045	0.168	0.108	0.238	0.08	279.62	48.769	11.463	0.3	0.16	2.2916e+08	-0.1316	-0.0596	-0.0157
1.0139	0.0114	1.0139	0	48.769	11.463	2.322	1.498	2.2916e+08	0.025	-0.02	0.045	0.168	0.108	0.238	0.08	279.62	48.769	11.463	0.3	0.16	2.2916e+08	-0.1482	-0.0418	-0.021
1.0028	0.001	1.0028	0	48.769	11.463	2.739	1.664	2.2916e+08	-0.005	0.01	0.035	0.201	0.122	0.313	0.08	279.62	48.769	11.463	0.3	0.16	2.2916e+08	0.0902	0.2008	0.0393
0.9952	0.0041	0.9952	0	48.769	11.463	2.739	1.664	2.2916e+08	-0.005	0.01	0.035	0.201	0.122	0.313	0.08	279.62	48.769	11.463	0.3	0.16	2.2916e+08	0.0888	0.0117	-0.0013
1.0074	0.0134	1.0074	0	48.769	11.463	2.739	1.664	2.2916e+08	-0.005	0.01	0.035	0.201	0.122	0.313	0.08	279.62	48.769	11.463	0.3	0.16	2.2916e+08	-0.0055	-0.1108	0.0093
1.0015	0.0067	1.0015	0	48.769	11.463	2.739	1.664	2.2916e+08	-0.005	0.01	0.035	0.201	0.122	0.313	0.08	279.62	48.769	11.463	0.3	0.16	2.2916e+08	0.0234	0.1618	0.0537
0.9936	0.0027	0.9936	0	48.769	11.463	2.739	1.664	2.2916e+08	-0.005	0.01	0.035	0.201	0.122	0.313	0.08	279.62	48.769	11.463	0.3	0.16	2.2916e+08	-0.0634	0.1633	0.0319
1.0062	0.0113	1.0062	0	48.769	11.463	2.739	1.664	2.2916e+08	-0.025	0.02	-0.055	0.201	0.122	0.313	0.08	279.62	48.769	11.463	0.3	0.16	2.2916e+08	-0.1779	-0.1188	0.0082
1.0093	0.0093	1.0093	0	48.769	11.463	2.739	1.664	2.2916e+08	-0.025	0.02	-0.055	0.201	0.122	0.313	0.08	279.62	48.769	11.463	0.3	0.16	2.2916e+08	-0.0373	0.0406	0.0284
0.9934	0.0024	0.9934	0	48.769	11.463	2.739	1.664	2.2916e+08	-0.025	0.02	-0.055	0.201	0.122	0.313	0.08	279.62	48.769	11.463	0.3	0.16	2.2916e+08	0.0576	0.1799	0.0429
0.9969	0.0078	0.9969	0	48.769	11.463	2.739	1.664	2.2916e+08	-0.025	0.02	-0.055	0.201	0.122	0.313	0.08	279.62	48.769	11.463	0.3	0.16	2.2916e+08	-0.0867	-0.0942	0.0189
1.0083	0.0134	1.0083	0	48.769	11.463	2.739	1.664	2.2916e+08	-0.025	0.02	-0.055	0.201	0.122	0.313	0.08	279.62	48.769	11.463	0.3	0.16	2.2916e+08	-0.0902	-0.0609	0.0401
0.9972	0.0038	0.9972	0	48.769	11.463	2.741	1.664	2.2916e+08	0.025	0.035	0.09	0.202	0.122	0.313	0.08	279.62	48.769	11.463	0.3	0.16	2.2916e+08	0.0204	0.1999	0.052
0.9921	0.0043	0.9921	0	48.769	11.463	2.741	1.664	2.2916e+08	0.025	0.035	0.09	0.202	0.122	0.313	0.08	279.62	48.769	11.463	0.3	0.16	2.2916e+08	-0.0574	-0.0274	0.0114
1.0056	0.0122	1.0056	0	48.769	11.463	2.741	1.664	2.2916e+08	0.025	0.035	0.09	0.202	0.122	0.313	0.08	279.62	48.769	11.463	0.3	0.16	2.2916e+08	-0.1354	-0.1643	-0.0144
1.0004	0.0063	1.0004	0	48.769	11.463	2.741	1.664	2.2916e+08	0.025	0.035	0.09	0.202	0.122	0.313	0.08	279.62	48.769	11.463	0.3	0.16	2.2916e+08	-0.0449	0.0819	-0.0011
0.9909	-0.001	0.9909	0	48.769	11.463	2.741	1.664	2.2916e+08	0.025	0.035	0.09	0.202	0.122	0.313	0.08	279.62	48.769	11.463	0.3	0.16	2.2916e+08	-0.0395	0.0388	0.002
1.002	0.0079	1.002	0	48.769	11.463	2.741	1.664	2.2916e+08	0.025	0.035	0.09	0.202	0.122	0.313	0.08	279.62	48.769	11.463	0.3	0.16	2.2916e+08	-0.0904	-0.2102	-0.0348
1.0058	0.0062	1.0058	0	48.769	11.463	2.741	1.664	2.2916e+08	0.01	-0.01	0.03	0.202	0.122	0.313	0.08	279.62	48.769	11.463	0.3	0.16	2.2916e+08	0.0355	-0.0132	-0.003
0.9904	-0.0024	0.9904	0	48.769	11.463	2.741	1.664	2.2916e+08	0.01	-0.01	0.03	0.202	0.122	0.313	0.08	279.62	48.769	11.463	0.3	0.16	2.2916e+08	0.0513	0.1237	0.0011
0.9949	0.0044	0.9949	0	48.769	11.463	2.741	1.664	2.2916e+08	0.01	-0.01	0.03	0.202	0.122	0.313	0.08	279.62	48.769	11.463	0.3	0.16	2.2916e+08	-0.0929	-0.1468	-0.0398
1.0055	0.0071	1.0055	0	48.769	11.463	2.741	1.664	2.2916e+08	0.01	-0.01	0.03	0.202	0.122	0.313	0.08	279.62	48.769	11.463	0.3	0.16	2.2916e+08	-0.1439	-0.1246	-0.0271
0.9927	-0.0034	0.9927	0	48.769	11.463	2.741	1.664	2.2916e+08	0.03	-0.03	-0.1	0.202	0.122	0.313	0.08	279.62	48.769	11.463	0.3	0.16	2.2916e+08	0.0116	0.1274	0.0042
0.9897	-0.002	0.9897	0	48.769	11.463	2.741	1.664	2.2916e+08	0.03	-0.03	-0.1	0.202	0.122	0.313	0.08	279.62	48.769	11.463	0.3	0.16	2.2916e+08	-0.0254	-0.064	-0.0221
1.0064	0.0084	1.0064	0	48.769	11.463	2.741	1.664	2.2916e+08	0.03	-0.03	-0.1	0.202	0.122	0.313	0.08	279.62	48.769	11.463	0.3	0.16	2.2916e+08	-0.0227	-0.1793	-0.0139
0.999	0.0004	0.999	0	48.769	11.463	2.741	1.664	2.2916e+08	0.03	-0.03	-0.1	0.202	0.122	0.313	0.08	279.62	48.769	11.463	0.3	0.16	2.2916e+08	0.0882	0.085	0.0094
0.9889	-0.003	0.9889	0	48.769	11.463	2.741	1.664	2.2916e+08	0.03	-0.03	-0.1	0.202	0.122	0.313	0.08	279.62	48.769	11.463	0.3	0.16	2.2916e+08	0.0806	0.0754	-0.0083
0.9989	0.0047	0.9989	0	48.769	11.463	2.741	1.664	2.2916e+08	0.015	0	-0.03	0.202	0.122	0.313	0.08	279.62	48.769	11.463	0.3	0.16	2.2916e+08	-0.0537	-0.1644	-0.0389
1.0042	0.0051	1.0042	0	48.769	11.463	2.741	1.664	2.2916e+08	0.015	0	-0.03	0.202	0.122	0.313	0.08	279.62	48.769	11.463	0.3	0.16	2.2916e+08	0.0103	0.0323	-0.0082
0.9915	-0.0039	0.9915	0	48.769	11.463	2.741	1.664	2.2916e+08	0.015	0	-0.03	0.202	0.122	0.313	0.08	279.62	48.769	11.463	0.3	0.16	2.2916e+08	0.0717	0.1607	0.0212
0.9984	0.0006	0.9984	0	48.769	11.463	2.741	1.664	2.2916e+08	0.015	0	-0.03	0.202	0.122	0.313	0.08	279.62	48.769	11.463	0.3	0.16	2.2916e+08	0.0028	-0.1077	-0.0058
1.0141	0.0088	1.0141	0	48.769	11.463	2.741	1.664	2.2916e+08	0.015	0	-0.03	0.202	0.122	0.313	0.08	279.62	48.769	11.463	0.3	0.16	2.2916e+08	0.0616	-0.0553	0.0068
0.998	-0.0006	0.998	0	48.769	11.463	2.741	1.664	2.2916e+08	-0.005	0.015	0.01	0.202	0.122	0.313	0.08	279.62	48.769	11.463	0.3	0.16	2.2916e+08	0.2528	0.1986	0.0342
0.9905	0.0018	0.9905	0	48.769	11.463	2.741	1.664	2.2916e+08	-0.005	0.015	0.01	0.202	0.122	0.313	0.08	279.62	48.769	11.463	0.3	0.16	2.2916e+08	0.0923	0.0108	0.0236
1.0049	0.0116	1.0049	0	48.769	11.463	2.741	1.664	2.2916e+08	-0.005	0.015	0.01	0.202	0.122	0.313	0.08	279.62	48.769	11.463	0.3	0.16	2.2916e+08	-0.0649	-0.1077	0.0092
1.0049	0.0049	1.0049	0	48.769	11.463	2.741	1.664	2.2916e+08	-0.005	0.015	0.01	0.202	0.122	0.313	0.08	279.62	48.769	11.463	0.3	0.16	2.2916e+08	-0.0172	0.1784	0.0293
0.9962	-0.0004	0.9962	0	48.769	11.463	2.741	1.664	2.2916e+08	-0.005	0.015	0.01	0.202	0.122	0.313	0.08	279.62	48.769	11.463	0.3	0.16	2.2916e+08	0.0325	0.1099	0.0348
1.0103	0.0094	1.0103	0	48.769	11.463	2.741	1.664	2.2916e+08	-0.02	0.015	0.015	0.202	0.122	0.313	0.08	279.62	48.769	11.463	0.3	0.16	2.2916e+08	0.053	-0.1755	0.0057
1.0112	0.0123	1.0112	0	48.769	11.463	2.741	1.664	2.2916e+08	-0.02	0.015	0.015	0.202	0.122	0.313	0.08	279.62	48.769	11.463	0.3	0.16	2.2916e+08	0.1893	0.053	0.0174
0.9896	0.0039	0.9896	0	48.769	11.463	2.741	1.664	2.2916e+08	-0.02	0.015	0.015	0.202	0.122	0.313	0.08	279.62	48.769	11.463	0.3	0.16	2.2916e+08	0.1792	0.2109	0.0427
0.9924	0.0099	0.9924	0	48.769	11.463	2.741	1.664	2.2916e+08	-0.02	0.015	0.015	0.202	0.122	0.313	0.08	279.62	48.769	11.463	0.3	0.16	2.2916e+08	-0.1164	-0.0861	-0.0088
1.01	0.0151	1.01	0	48.769	11.463	2.741	1.664	2.2916e+08	-0.02	0.015	0.015	0.202	0.122	0.313	0.08	279.62	48.769	11.463	0.3	0.16	2.2916e+08	-0.1901	-0.0693	0.0139
1.0013	0.0047	1.0013	0	48.769	11.463	2.741	1.664	2.2916e+08	0.05	0	-0.025	0.202	0.122	0.313	0.08	279.62	48.769	11.463	0.3	0.16	2.2916e+08	0.0365	0.2048	0.0309
0.9929	0.0048	0.9929	0	48.769	11.463	2.741	1.664	2.2916e+08	0.05	0	-0.025	0.202	0.122	0.313	0.08	279.62	48.769	11.463	0.3	0.16	2.2916e+08	0.0841	-0.0043	0.0135
1.0057	0.0148	1.0057	0	48.769	11.463	2.741	1.664	2.2916e+08	0.05	0	-0.025	0.202	0.122	0.313	0.08	279.62	48.769	11.463	0.3	0.16	2.2916e+08	0.053	-0.218	-0.0136
1.001	0.0102	1.001	0	48.769	11.463	2.741	1.664	2.2916e+08	0.05	0	-0.025	0.202	0.122	0.313	0.08	279.62	48.769	11.463	0.3	0.16	2.2916e+08	0.107	0.1066	0.0023
0.9862	0.0043	0.9862	0	48.769	11.463	2.741	1.664	2.2916e+08	0.05	0	-0.025	0.202	0.122	0.313	0.08	279.62	48.769	11.463	0.3	0.16	2.2916e+08	-0.0057	0.1246	-0.0029
0.9968	0.0089	0.9968	0	48.769	11.463	2.741	1.664	2.2916e+08	0.005	0.02	0.05	0.202	0.122	0.313	0.08	279.62	48.769	11.463	0.3	0.16	2.2916e+08	-0.1434	-0.216	-0.0434
1.0098	0.0112	1.0098	0	48.769	11.463	2.741	1.664	2.2916e+08	0.005	0.02	0.05	0.202	0.122	0.313	0.08	279.62	48.769	11.463	0.3	0.16	2.2916e+08	-0.0978	-0.02	-0.0319
0.9941	0.0025	0.9941	0	48.769	11.463	2.741	1.664	2.2916e+08	0.005	0.02	0.05	0.202	0.122	0.313	0.08	279.62	48.769	11.463	0.3	0.16	2.2916e+08	0.0601	0.1706	-0.0011
0.9897	0.0009	0.9897	0	48.769	11.463	2.741	1.664	2.2916e+08	0.005	0.02	0.05	0.202	0.122	0.313	0.08	279.62	48.769	11.463	0.3	0.16	2.2916e+08	-0.0305	-0.1584	-0.0258
1.0079	0.0115	1.0079	0	48.769	11.463	2.741	1.664	2.2916e+08	0.005	0.02	0.05	0.202	0.122	0.313	0.08	279.62	48.769	11.463	0.3	0.16	2.2916e+08	-0.1025	-0.1621	-0.0193
0.9985	0.0036	0.9985	0	48.769	11.463	2.741	1.664	2.2916e+08	-0.04	0.005	0.01	0.202	0.122	0.313	0.08	279.62	48.769	11.463	0.3	0.16	2.2916e+08	0.0279	0.1699	0.0287
0.9843	-0.0012	0.9843	0	48.769	11.463	2.741	1.664	2.2916e+08	-0.04	0.005	0.01	0.202	0.122	0.313	0.08	279.62	48.769	11.463	0.3	0.16	2.2916e+08	-0.0738	0.0217	0.0186
1.0023	0.0089	1.0023	0	48.769	11.463	2.741	1.664	2.2916e+08	-0.04	0.005	0.01	0.202	0.122	0.313	0.08	279.62	48.769	11.463	0.3	0.16	2.2916e+08	-0.2025	-0.252	-0.037
1.0074	0.0057	1.0074	0	48.769	11.463	2.741	1.664	2.2916e+08	-0.04	0.005	0.01	0.202	0.122	0.313	0.08	279.62	48.769	11.463	0.3	0.16	2.2916e+08	-0.1095	0.072	0.0084
0.9895	-0.0033	0.9895	0	48.769	11.463	2.741	1.664	2.2916e+08	-0.04	0.005	0.01	0.202	0.122	0.313	0.08	279.62	48.769	11.463	0.3	0.16	2.2916e+08	-0.0211	0.1378	0.0207
0.9971	0.0015	0.9971	0	48.769	11.463	2.741	1.664	2.2916e+08	0.02	0	0.05	0.202	0.122	0.313	0.08	279.62	48.769	11.463	0.3	0.16	2.2916e+08	-0.0284	-0.2224	-0.0226
1.0112	0.0077	1.0112	0	48.769	11.463	2.741	1.664	2.2916e+08	0.02	0	0.05	0.202	0.122	0.313	0.08	279.62	48.769	11.463	0.3	0.16	2.2916e+08	0.0151	-0.059	0.0083
0.9946	0.0001	0.9946	0	48.769	11.463	2.741	1.664	2.2916e+08	0.02	0	0.05	0.202	0.122	0.313	0.08	279.62	48.769	11.463	0.3	0.16	2.2916e+08	0.1159	0.2383	0.0434
0.9889	-0.0004	0.9889	0	48.769	11.463	2.741	1.664	2.2916e+08	0.02	0	0.05	0.202	0.122	0.313	0.08	279.62	48.769	11.463	0.3	0.16	2.2916e+08	-0.0752	-0.0248	0
1.0106	0.007	1.0106	0	48.769	11.463	2.741	1.664	2.2916e+08	0.02	0	0.05	0.202	0.122	0.313	0.08	279.62	48.769	11.463	0.3	0.16	2.2916e+08	-0.1876	-0.1661	-0.0078
1.0103	0.0027	1.0103	0	48.769	11.463	2.744	1.665	2.2916e+08	-0.01	0.005	0.02	0.202	0.122	0.313	0.08	279.62	48.769	11.463	0.3	0.16	2.2916e+08	0.0228	0.1849	0.0393
0.9892	-0.0043	0.9892	0	48.769	11.463	2.744	1.665	2.2916e+08	-0.01	0.005	0.02	0.202	0.122	0.313	0.08	279.62	48.769	11.463	0.3	0.16	2.2916e+08	0.146	0.1087	0.0318
0.9997	0.006	0.9997	0	48.769	11.463	2.744	1.665	2.2916e+08	-0.01	0.005	0.02	0.202	0.122	0.313	0.08	279.62	48.769	11.463	0.3	0.16	2.2916e+08	0.0359	-0.235	0.0016
1.0103	0.0087	1.0103	0	48.769	11.463	2.744	1.665	2.2916e+08	-0.01	0.005	0.02	0.202	0.122	0.313	0.08	279.62	48.769	11.463	0.3	0.16	2.2916e+08	0.0315	0.0762	0.0436
0.9941	-0.0003	0.9941	0	48.769	11.463	2.744	1.665	2.2916e+08	-0.01	0.005	0.02	0.202	0.122	0.313	0.08	279.62	48.769	11.463	0.3	0.16	2.2916e+08	0.061	0.2417	0.0361
0.9958	0.0023	0.9958	0	48.769	11.463	2.744	1.665	2.2916e+08	-0.01	0.005	0.02	0.202	0.122	0.313	0.08	279.62	48.769	11.463	0.3	0.16	2.2916e+08	-0.0353	-0.1385	-0.0306
1.0144	0.0104	1.0144	0	48.769	11.463	2.748	1.665	2.2916e+08	0	0	0.015	0.202	0.122	0.313	0.08	279.62	48.769	11.463	0.3	0.16	2.2916e+08	-0.0211	-0.0975	-0.027
1.0026	0.0045	1.0026	0	48.769	11.463	2.748	1.665	2.2916e+08	0	0	0.015	0.202	0.122	0.313	0.08	279.62	48.769	11.463	0.3	0.16	2.2916e+08	0.1425	0.2259	0.0248
0.9854	0.0006	0.9854	0	48.769	11.463	2.748	1.665	2.2916e+08	0	0	0.015	0.202	0.122	0.313	0.08	279.62	48.769	11.463	0.3	0.16	2.2916e+08	0.0634	0.0316	0.0064
1.0053	0.01	1.0053	0	48.769	11.463	2.748	1.665	2.2916e+08	0	0	0.015	0.202	0.122	0.313	0.08	279.62	48.769	11.463	0.3	0.16	2.2916e+08	-0.0712	-0.2282	-0.0071
1.0094	0.0081	1.0094	0	48.769	11.463	2.74	1.664	2.2916e+08	0.025	0.005	-0.005	0.201	0.122	0.313	0.08	279.62	48.769	11.463	0.3	0.16	2.2916e+08	0.057	0.13	0.0137
0.9888	0.0011	0.9888	0	48.769	11.463	2.74	1.664	2.2916e+08	0.025	0.005	-0.005	0.201	0.122	0.313	0.08	279.62	48.769	11.463	0.3	0.16	2.2916e+08	0.1668	0.1587	0.0065
0.9962	0.009	0.9962	0	48.769	11.463	2.74	1.664	2.2916e+08	0.025	0.005	-0.005	0.201	0.122	0.313	0.08	279.62	48.769	11.463	0.3	0.16	2.2916e+08	-0.0105	-0.1953	-0.0288
1.0081	0.013	1.0081	0	48.769	11.463	2.74	1.664	2.2916e+08	0.025	0.005	-0.005	0.201	0.122	0.313	0.08	279.62	48.769	11.463	0.3	0.16	2.2916e+08	-0.0289	-0.0143	-0.0272
0.9925	0.0013	0.9925	0	48.769	11.463	2.74	1.664	2.2916e+08	0.025	0.005	-0.005	0.201	0.122	0.313	0.08	279.62	48.769	11.463	0.3	0.16	2.2916e+08	0.0813	0.203	-0.004
0.9918	0.0028	0.9918	0	48.769	11.463	2.74	1.664	2.2916e+08	-0.005	-0.005	-0.03	0.201	0.122	0.313	0.08	279.62	48.769	11.463	0.3	0.16	2.2916e+08	-0.0223	-0.1405	-0.0305
1.0123	0.0128	1.0123	0	48.769	11.463	2.74	1.664	2.2916e+08	-0.005	-0.005	-0.03	0.201	0.122	0.313	0.08	279.62	48.769	11.463	0.3	0.16	2.2916e+08	0.0105	-0.1441	-0.0349
0.9989	0.0058	0.9989	0	48.769	11.463	2.74	1.664	2.2916e+08	-0.005	-0.005	-0.03	0.201	0.122	0.313	0.08	279.62	48.769	11.463	0.3	0.16	2.2916e+08	0.1866	0.2011	0.0052
0.9841	0.0013	0.9841	0	48.769	11.463	2.74	1.664	2.2916e+08	-0.005	-0.005	-0.03	0.201	0.122	0.313	0.08	279.62	48.769	11.463	0.3	0.16	2.2916e+08	0.072	0.0269	-0.025
1.0003	0.0119	1.0003	0	48.769	11.463	2.74	1.664	2.2916e+08	-0.005	-0.005	-0.03	0.201	0.122	0.313	0.08	279.62	48.769	11.463	0.3	0.16	2.2916e+08	-0.1657	-0.1856	-0.0249
1.0046	0.007	1.0046	0	48.769	11.463	2.739	1.664	2.2916e+08	-0.02	-0.01	-0.115	0.201	0.122	0.313	0.08	279.62	48.769	11.463	0.3	0.16	2.2916e+08	-0.0797	0.1028	0.0062
0.9897	-0.0008	0.9897	0	48.769	11.463	2.739	1.664	2.2916e+08	-0.02	-0.01	-0.115	0.201	0.122	0.313	0.08	279.62	48.769	11.463	0.3	0.16	2.2916e+08	-0.005	0.1395	0.0319
1.0005	0.0087	1.0005	0	48.769	11.463	2.739	1.664	2.2916e+08	-0.02	-0.01	-0.115	0.201	0.122	0.313	0.08	279.62	48.769	11.463	0.3	0.16	2.2916e+08	-0.0769	-0.1994	-0.0098
1.0088	0.0103	1.0088	0	48.769	11.463	2.739	1.664	2.2916e+08	-0.02	-0.01	-0.115	0.201	0.122	0.313	0.08	279.62	48.769	11.463	0.3	0.16	2.2916e+08	0.0156	-0.0206	0.0193
0.9912	0.0013	0.9912	0	48.769	11.463	2.739	1.664	2.2916e+08	-0.02	-0.01	-0.115	0.201	0.122	0.313	0.08	279.62	48.769	11.463	0.3	0.16	2.2916e+08	0.0827	0.1821	0.0274
0.9922	0.0062	0.9922	0	48.769	11.463	2.739	1.664	2.2916e+08	-0.04	0	-0.06	0.201	0.122	0.313	0.08	279.62	48.769	11.463	0.3	0.16	2.2916e+08	-0.1127	-0.1238	-0.0104
1.0065	0.0099	1.0065	0	48.769	11.463	2.739	1.664	2.2916e+08	-0.04	0	-0.06	0.201	0.122	0.313	0.08	279.62	48.769	11.463	0.3	0.16	2.2916e+08	-0.1691	-0.0751	-0.0005
0.9993	0.0026	0.9993	0	48.769	11.463	2.739	1.664	2.2916e+08	-0.04	0	-0.06	0.201	0.122	0.313	0.08	279.62	48.769	11.463	0.3	0.16	2.2916e+08	0.0236	0.1767	0.0346
0.9955	0.0017	0.9955	0	48.769	11.463	2.739	1.664	2.2916e+08	-0.04	0	-0.06	0.201	0.122	0.313	0.08	279.62	48.769	11.463	0.3	0.16	2.2916e+08	-0.0386	-0.0461	0.0299
1.0096	0.0093	1.0096	0	48.769	11.463	2.739	1.664	2.2916e+08	-0.04	0	-0.06	0.201	0.122	0.313	0.08	279.62	48.769	11.463	0.3	0.16	2.2916e+08	-0.0873	-0.157	0.0143
1.0044	0.0056	1.0044	0	48.769	11.463	2.739	1.664	2.2916e+08	-0.035	0.02	0.09	0.201	0.122	0.313	0.08	279.62	48.769	11.463	0.3	0.16	2.2916e+08	0.0751	0.0966	0.0417
0.9905	0.0015	0.9905	0	48.769	11.463	2.739	1.664	2.2916e+08	-0.035	0.02	0.09	0.201	0.122	0.313	0.08	279.62	48.769	11.463	0.3	0.16	2.2916e+08	0.0218	0.0982	0.0278
0.9993	0.0087	0.9993	0	48.769	11.463	2.739	1.664	2.2916e+08	-0.035	0.02	0.09	0.201	0.122	0.313	0.08	279.62	48.769	11.463	0.3	0.16	2.2916e+08	-0.1549	-0.1631	-0.0147
1.0063	0.007	1.0063	0	48.769	11.463	2.739	1.664	2.2916e+08	-0.035	0.02	0.09	0.201	0.122	0.313	0.08	279.62	48.769	11.463	0.3	0.16	2.2916e+08	-0.1094	-0.0043	0.0146
0.9969	-0.0005	0.9969	0	48.769	11.463	2.739	1.664	2.2916e+08	-0.035	0.02	0.09	0.201	0.122	0.313	0.08	279.62	48.769	11.463	0.3	0.16	2.2916e+08	-0.0498	0.1625	0.0347
1.0018	0.0036	1.0018	0	48.769	11.463	2.74	1.664	2.2916e+08	0.065	0	0.06	0.201	0.122	0.313	0.08	279.62	48.769	11.463	0.3	0.16	2.2916e+08	-0.0163	-0.1277	-0.0174
1.0098	0.0079	1.0098	0	48.769	11.463	2.74	1.664	2.2916e+08	0.065	0	0.06	0.201	0.122	0.313	0.08	279.62	48.769	11.463	0.3	0.16	2.2916e+08	0.0695	-0.109	0.0097
0.9958	0.0017	0.9958	0	48.769	11.463	2.74	1.664	2.2916e+08	0.065	0	0.06	0.201	0.122	0.313	0.08	279.62	48.769	11.463	0.3	0.16	2.2916e+08	0.1211	0.1786	0.0218
0.9928	0.0029	0.9928	0	48.769	11.463	2.74	1.664	2.2916e+08	0.065	0	0.06	0.201	0.122	0.313	0.08	279.62	48.769	11.463	0.3	0.16	2.2916e+08	-0.0403	-0.023	-0.0206
1.0046	0.0079	1.0046	0	48.769	11.463	2.74	1.664	2.2916e+08	0.065	0	0.06	0.201	0.122	0.313	0.08	279.62	48.769	11.463	0.3	0.16	2.2916e+08	-0.1733	-0.1057	-0.0291
1.0012	0.0017	1.0012	0	48.769	11.463	2.739	1.664	2.2916e+08	0.025	0.02	0.08	0.201	0.122	0.313	0.08	279.62	48.769	11.463	0.3	0.16	2.2916e+08	-0.0193	0.0949	0.0017
0.9945	-0.0024	0.9945	0	48.769	11.463	2.739	1.664	2.2916e+08	0.025	0.02	0.08	0.201	0.122	0.313	0.08	279.62	48.769	11.463	0.3	0.16	2.2916e+08	0.0618	0.0418	-0.0049
1.0024	0.0081	1.0024	0	48.769	11.463	2.739	1.664	2.2916e+08	0.025	0.02	0.08	0.201	0.122	0.313	0.08	279.62	48.769	11.463	0.3	0.16	2.2916e+08	0.0403	-0.1237	-0.0022
1.0004	0.0054	1.0004	0	48.769	11.463	2.739	1.664	2.2916e+08	0.025	0.02	0.08	0.201	0.122	0.313	0.08	279.62	48.769	11.463	0.3	0.16	2.2916e+08	0.1079	0.0089	-0.0048
0.9912	-0.0014	0.9912	0	48.769	11.463	2.739	1.664	2.2916e+08	0.025	0.02	0.08	0.201	0.122	0.313	0.08	279.62	48.769	11.463	0.3	0.16	2.2916e+08	0.053	0.127	-0.0033
0.9977	0.0069	0.9977	0	48.769	11.463	2.74	1.664	2.2916e+08	0.035	0.015	-0.005	0.202	0.122	0.313	0.08	279.62	48.769	11.463	0.3	0.16	2.2916e+08	-0.0612	-0.069	-0.0467
1.0041	0.006	1.0041	0	48.769	11.463	2.74	1.664	2.2916e+08	0.035	0.015	-0.005	0.202	0.122	0.313	0.08	279.62	48.769	11.463	0.3	0.16	2.2916e+08	0.0148	-0.0349	-0.0186
0.9925	-0.0001	0.9925	0	48.769	11.463	2.74	1.664	2.2916e+08	0.035	0.015	-0.005	0.202	0.122	0.313	0.08	279.62	48.769	11.463	0.3	0.16	2.2916e+08	0.0778	0.1206	0.0074
0.9951	0.0033	0.9951	0	48.769	11.463	2.74	1.664	2.2916e+08	0.035	0.015	-0.005	0.202	0.122	0.313	0.08	279.62	48.769	11.463	0.3	0.16	2.2916e+08	0.0402	-0.0651	-0.005
1.0058	0.0091	1.0058	0	48.769	11.463	2.74	1.664	2.2916e+08	0.035	0.015	-0.005	0.202	0.122	0.313	0.08	279.62	48.769	11.463	0.3	0.16	2.2916e+08	-0.0029	-0.06	0.0074
0.9971	0.0038	0.9971	0	48.769	11.463	2.74	1.665	2.2916e+08	-0.035	-0.01	-0.035	0.202	0.122	0.313	0.08	279.62	48.769	11.463	0.3	0.16	2.2916e+08	0.1012	0.1408	0.0277
0.9906	0.0031	0.9906	0	48.769	11.463	2.74	1.665	2.2916e+08	-0.035	-0.01	-0.035	0.202	0.122	0.313	0.08	279.62	48.769	11.463	0.3	0.16	2.2916e+08	0.0279	0.0435	0.0162
1.0035	0.0106	1.0035	0	48.769	11.463	2.74	1.665	2.2916e+08	-0.035	-0.01	-0.035	0.202	0.122	0.313	0.08	279.62	48.769	11.463	0.3	0.16	2.2916e+08	-0.0646	-0.1034	-0.0209
1.0035	0.0073	1.0035	0	48.769	11.463	2.74	1.665	2.2916e+08	-0.035	-0.01	-0.035	0.202	0.122	0.313	0.08	279.62	48.769	11.463	0.3	0.16	2.2916e+08	0.0059	0.0714	0.0114
0.9925	0.0001	0.9925	0	48.769	11.463	2.74	1.665	2.2916e+08	-0.035	-0.01	-0.035	0.202	0.122	0.313	0.08	279.62	48.769	11.463	0.3	0.16	2.2916e+08	0.0706	0.0895	0.0141
1.0027	0.0083	1.0027	0	48.769	11.463	2.74	1.665	2.2916e+08	-0.035	-0.01	-0.035	0.202	0.122	0.313	0.08	279.62	48.769	11.463	0.3	0.16	2.2916e+08	0.0182	-0.1039	0.0009
1.0093	0.0121	1.0093	0	48.769	11.463	2.74	1.664	2.2916e+08	-0.03	-0.025	-0.105	0.202	0.122	0.313	0.08	279.62	48.769	11.463	0.3	0.16	2.2916e+08	0.0756	0.004	0.011
0.9948	0.0036	0.9948	0	48.769	11.463	2.74	1.664	2.2916e+08	-0.03	-0.025	-0.105	0.202	0.122	0.313	0.08	279.62	48.769	11.463	0.3	0.16	2.2916e+08	0.0823	0.1478	0.0351
0.995	0.0062	0.995	0	48.769	11.463	2.74	1.664	2.2916e+08	-0.03	-0.025	-0.105	0.202	0.122	0.313	0.08	279.62	48.769	11.463	0.3	0.16	2.2916e+08	-0.03	-0.0547	0.0034
1.0112	0.0124	1.0112	0	48.769	11.463	2.74	1.664	2.2916e+08	-0.03	-0.025	-0.105	0.202	0.122	0.313	0.08	279.62	48.769	11.463	0.3	0.16	2.2916e+08	-0.0689	-0.1033	-0.0142
1.0012	0.0047	1.0012	0	48.769	11.463	2.74	1.664	2.2916e+08	-0.025	0.025	0.065	0.202	0.122	0.313	0.08	279.62	48.769	11.463	0.3	0.16	2.2916e+08	0.0631	0.1356	0.031
0.9908	0.0018	0.9908	0	48.769	11.463	2.74	1.664	2.2916e+08	-0.025	0.025	0.065	0.202	0.122	0.313	0.08	279.62	48.769	11.463	0.3	0.16	2.2916e+08	0.0203	0.0252	0.0166
1.0066	0.0123	1.0066	0	48.769	11.463	2.74	1.664	2.2916e+08	-0.025	0.025	0.065	0.202	0.122	0.313	0.08	279.62	48.769	11.463	0.3	0.16	2.2916e+08	-0.0824	-0.1532	-0.0084
1.0082	0.0088	1.0082	0	48.769	11.463	2.74	1.664	2.2916e+08	-0.025	0.025	0.065	0.202	0.122	0.313	0.08	279.62	48.769	11.463	0.3	0.16	2.2916e+08	-0.035	0.0817	0.0171
0.9926	0.0006	0.9926	0	48.769	11.463	2.74	1.664	2.2916e+08	-0.025	0.025	0.065	0.202	0.122	0.313	0.08	279.62	48.769	11.463	0.3	0.16	2.2916e+08	0.0291	0.1065	0.0083
0.9981	0.0066	0.9981	0	48.769	11.463	2.746	1.665	2.2916e+08	-0.035	0.01	-0.005	0.202	0.122	0.313	0.08	279.62	48.769	11.463	0.3	0.16	2.2916e+08	-0.0312	-0.1826	-0.0363
1.0049	0.0106	1.0049	0	48.769	11.463	2.746	1.665	2.2916e+08	-0.035	0.01	-0.005	0.202	0.122	0.313	0.08	279.62	48.769	11.463	0.3	0.16	2.2916e+08	-0.0149	-0.0587	-0.0168
0.9916	0.0021	0.9916	0	48.769	11.463	2.746	1.665	2.2916e+08	-0.035	0.01	-0.005	0.202	0.122	0.313	0.08	279.62	48.769	11.463	0.3	0.16	2.2916e+08	0.0016	0.1587	0.0201
0.9903	0.0007	0.9903	0	48.769	11.463	2.746	1.665	2.2916e+08	-0.035	0.01	-0.005	0.202	0.122	0.313	0.08	279.62	48.769	11.463	0.3	0.16	2.2916e+08	-0.1342	-0.0572	0.0151
1.013	0.0105	1.013	0	48.769	11.463	2.746	1.665	2.2916e+08	-0.035	0.01	-0.005	0.202	0.122	0.313	0.08	279.62	48.769	11.463	0.3	0.16	2.2916e+08	-0.134	-0.1627	-0.0079
1.006	0.004	1.006	0	48.769	11.463	2.746	1.665	2.2916e+08	0.03	0	-0.08	0.202	0.122	0.313	0.08	279.62	48.769	11.463	0.3	0.16	2.2916e+08	0.1149	0.1203	0.0123
0.9847	-0.0019	0.9847	0	48.769	11.463	2.746	1.665	2.2916e+08	0.03	0	-0.08	0.202	0.122	0.313	0.08	279.62	48.769	11.463	0.3	0.16	2.2916e+08	0.1452	0.0717	-0.0172
0.994	0.0098	0.994	0	48.769	11.463	2.746	1.665	2.2916e+08	0.03	0	-0.08	0.202	0.122	0.313	0.08	279.62	48.769	11.463	0.3	0.16	2.2916e+08	-0.0557	-0.1951	-0.04
1.0016	0.0083	1.0016	0	48.769	11.463	2.746	1.665	2.2916e+08	0.03	0	-0.08	0.202	0.122	0.313	0.08	279.62	48.769	11.463	0.3	0.16	2.2916e+08	-0.139	0.0408	-0.0151
0.9917	-0.0048	0.9917	0	48.769	11.463	2.746	1.665	2.2916e+08	0.03	0	-0.08	0.202	0.122	0.313	0.08	279.62	48.769	11.463	0.3	0.16	2.2916e+08	-0.093	0.1605	0.0232
1.0031	0.0029	1.0031	0	48.769	11.463	2.746	1.665	2.2916e+08	0.005	0.015	-0.005	0.202	0.122	0.313	0.08	279.62	48.769	11.463	0.3	0.16	2.2916e+08	-0.0091	-0.1478	-0.0164
1.0138	0.008	1.0138	0	48.769	11.463	2.746	1.665	2.2916e+08	0.005	0.015	-0.005	0.202	0.122	0.313	0.08	279.62	48.769	11.463	0.3	0.16	2.2916e+08	0.1563	-0.0882	-0.0103
0.9921	0.0007	0.9921	0	48.769	11.463	2.746	1.665	2.2916e+08	0.005	0.015	-0.005	0.202	0.122	0.313	0.08	279.62	48.769	11.463	0.3	0.16	2.2916e+08	0.2348	0.1458	0.0178
0.9838	0.0018	0.9838	0	48.769	11.463	2.746	1.665	2.2916e+08	0.005	0.015	-0.005	0.202	0.122	0.313	0.08	279.62	48.769	11.463	0.3	0.16	2.2916e+08	-0.0222	-0.0049	-0.0014
1.0041	0.0101	1.0041	0	48.769	11.463	2.746	1.665	2.2916e+08	0.005	0.015	-0.005	0.202	0.122	0.313	0.08	279.62	48.769	11.463	0.3	0.16	2.2916e+08	-0.3066	-0.1018	0.0052
1.0074	0.003	1.0074	0	48.769	11.463	2.746	1.665	2.2916e+08	0	-0.01	0.025	0.202	0.122	0.313	0.08	279.62	48.769	11.463	0.3	0.16	2.2916e+08	-0.1291	0.1152	0.0386
0.9962	-0.0033	0.9962	0	48.769	11.463	2.746	1.665	2.2916e+08	0	-0.01	0.025	0.202	0.122	0.313	0.08	279.62	48.769	11.463	0.3	0.16	2.2916e+08	0.099	0.0652	0.031
1.0053	0.009	1.0053	0	48.769	11.463	2.746	1.665	2.2916e+08	0	-0.01	0.025	0.202	0.122	0.313	0.08	279.62	48.769	11.463	0.3	0.16	2.2916e+08	0.1342	-0.1663	-0.0222
1.0056	0.0111	1.0056	0	48.769	11.463	2.746	1.665	2.2916e+08	0	-0.01	0.025	0.202	0.122	0.313	0.08	279.62	48.769	11.463	0.3	0.16	2.2916e+08	0.1251	0.0373	-0.003
0.9853	-0.0009	0.9853	0	48.769	11.463	2.746	1.665	2.2916e+08	0	-0.01	0.025	0.202	0.122	0.313	0.08	279.62	48.769	11.463	0.3	0.16	2.2916e+08	0.0141	0.1662	0.0216
0.9964	0.0063	0.9964	0	48.769	11.463	2.704	1.648	2.2916e+08	-0.04	0.015	0.025	0.199	0.121	0.306	0.08	279.62	48.769	11.463	0.3	0.16	2.2916e+08	-0.1905	-0.1143	-0.0005
1.0153	0.0105	1.0153	0	48.769	11.463	2.704	1.648	2.2916e+08	-0.04	0.015	0.025	0.199	0.121	0.306	0.08	279.62	48.769	11.463	0.3	0.16	2.2916e+08	-0.0994	-0.042	-0.0084
1.0011	0.0005	1.0011	0	48.769	11.463	2.704	1.648	2.2916e+08	-0.04	0.015	0.025	0.199	0.121	0.306	0.08	279.62	48.769	11.463	0.3	0.16	2.2916e+08	0.1825	0.1764	0.03
0.9918	0.0012	0.9918	0	48.769	11.463	2.704	1.648	2.2916e+08	-0.04	0.015	0.025	0.199	0.121	0.306	0.08	279.62	48.769	11.463	0.3	0.16	2.2916e+08	0.1832	-0.0564	-0.0059
1.0068	0.0126	1.0068	0	48.769	11.463	2.704	1.648	2.2916e+08	-0.04	0.015	0.025	0.199	0.121	0.306	0.08	279.62	48.769	11.463	0.3	0.16	2.2916e+08	0.0134	-0.1253	-0.0101
1.0018	0.0074	1.0018	0	48.769	11.463	2.705	1.648	2.2916e+08	0.015	-0.02	-0.085	0.199	0.121	0.306	0.08	279.62	48.769	11.463	0.3	0.16	2.2916e+08	0.0424	0.1907	0.0358
0.9881	-0.0006	0.9881	0	48.769	11.463	2.705	1.648	2.2916e+08	0.015	-0.02	-0.085	0.199	0.121	0.306	0.08	279.62	48.769	11.463	0.3	0.16	2.2916e+08	-0.0194	0.1044	0.0186
1.005	0.0104	1.005	0	48.769	11.463	2.705	1.648	2.2916e+08	0.015	-0.02	-0.085	0.199	0.121	0.306	0.08	279.62	48.769	11.463	0.3	0.16	2.2916e+08	-0.1214	-0.1714	-0.0408
1.0102	0.0087	1.0102	0	48.769	11.463	2.705	1.648	2.2916e+08	0.015	-0.02	-0.085	0.199	0.121	0.306	0.08	279.62	48.769	11.463	0.3	0.16	2.2916e+08	0.0201	0.0146	-0.0051
0.9907	-0.0015	0.9907	0	48.769	11.463	2.705	1.648	2.2916e+08	0.015	-0.02	-0.085	0.199	0.121	0.306	0.08	279.62	48.769	11.463	0.3	0.16	2.2916e+08	0.1193	0.1872	0.0115
0.9928	0.0071	0.9928	0	48.769	11.463	2.705	1.648	2.2916e+08	-0.025	0	-0.005	0.199	0.121	0.306	0.08	279.62	48.769	11.463	0.3	0.16	2.2916e+08	0.0254	-0.149	-0.0176
1.0075	0.0112	1.0075	0	48.769	11.463	2.705	1.648	2.2916e+08	-0.025	0	-0.005	0.199	0.121	0.306	0.08	279.62	48.769	11.463	0.3	0.16	2.2916e+08	-0.0416	-0.0836	0.0012
0.9942	0.0027	0.9942	0	48.769	11.463	2.705	1.648	2.2916e+08	-0.025	0	-0.005	0.199	0.121	0.306	0.08	279.62	48.769	11.463	0.3	0.16	2.2916e+08	0.0346	0.2125	0.0154
0.991	0.0032	0.991	0	48.769	11.463	2.705	1.648	2.2916e+08	-0.025	0	-0.005	0.199	0.121	0.306	0.08	279.62	48.769	11.463	0.3	0.16	2.2916e+08	-0.0525	-0.0279	-0.0146
1.0078	0.0111	1.0078	0	48.769	11.463	2.705	1.648	2.2916e+08	-0.025	0	-0.005	0.199	0.121	0.306	0.08	279.62	48.769	11.463	0.3	0.16	2.2916e+08	-0.1245	-0.1727	-0.0209
1.0006	0.0053	1.0006	0	48.769	11.463	2.705	1.648	2.2916e+08	-0.015	0.015	0.035	0.199	0.121	0.306	0.08	279.62	48.769	11.463	0.3	0.16	2.2916e+08	0.0775	0.0769	0.0185
0.9857	-0.0005	0.9857	0	48.769	11.463	2.705	1.648	2.2916e+08	-0.015	0.015	0.035	0.199	0.121	0.306	0.08	279.62	48.769	11.463	0.3	0.16	2.2916e+08	0.0783	0.081	0.0089
0.9976	0.0103	0.9976	0	48.769	11.463	2.705	1.648	2.2916e+08	-0.015	0.015	0.035	0.199	0.121	0.306	0.08	279.62	48.769	11.463	0.3	0.16	2.2916e+08	-0.0781	-0.1672	-0.014
1.005	0.0079	1.005	0	48.769	11.463	2.705	1.648	2.2916e+08	-0.015	0.015	0.035	0.199	0.121	0.306	0.08	279.62	48.769	11.463	0.3	0.16	2.2916e+08	-0.0313	-0.0145	0.0117
0.9931	-0.0013	0.9931	0	48.769	11.463	2.705	1.648	2.2916e+08	-0.015	0.015	0.035	0.199	0.121	0.306	0.08	279.62	48.769	11.463	0.3	0.16	2.2916e+08	0.0375	0.1275	0.0142
0.9987	0.0059	0.9987	0	48.769	11.463	2.705	1.648	2.2916e+08	-0.015	0.015	0.035	0.199	0.121	0.306	0.08	279.62	48.769	11.463	0.3	0.16	2.2916e+08	0.0011	-0.1191	-0.0207
1.0087	0.0097	1.0087	0	48.769	11.463	2.705	1.648	2.2916e+08	0.01	0.005	-0.025	0.199	0.121	0.306	0.08	279.62	48.769	11.463	0.3	0.16	2.2916e+08	0.0026	-0.0913	-0.0216
0.9915	0	0.9915	0	48.769	11.463	2.705	1.648	2.2916e+08	0.01	0.005	-0.025	0.199	0.121	0.306	0.08	279.62	48.769	11.463	0.3	0.16	2.2916e+08	0.0615	0.1354	0.0245
0.9926	0.0025	0.9926	0	48.769	11.463	2.705	1.648	2.2916e+08	0.01	0.005	-0.025	0.199	0.121	0.306	0.08	279.62	48.769	11.463	0.3	0.16	2.2916e+08	-0.0744	-0.0508	0.0145
1.0112	0.0097	1.0112	0	48.769	11.463	2.705	1.648	2.2916e+08	0.01	0.005	-0.025	0.199	0.121	0.306	0.08	279.62	48.769	11.463	0.3	0.16	2.2916e+08	-0.1854	-0.1222	0.0118
1.0052	0.0024	1.0052	0	48.769	11.463	2.704	1.648	2.2916e+08	0.02	0.01	0.03	0.199	0.121	0.306	0.08	279.62	48.769	11.463	0.3	0.16	2.2916e+08	0.0595	0.0939	0.0451
0.9934	0.0002	0.9934	0	48.769	11.463	2.704	1.648	2.2916e+08	0.02	0.01	0.03	0.199	0.121	0.306	0.08	279.62	48.769	11.463	0.3	0.16	2.2916e+08	0.0878	0.0469	0.0102
1.0025	0.0109	1.0025	0	48.769	11.463	2.704	1.648	2.2916e+08	0.02	0.01	0.03	0.199	0.121	0.306	0.08	279.62	48.769	11.463	0.3	0.16	2.2916e+08	-0.0623	-0.1429	-0.0134
1.002	0.008	1.002	0	48.769	11.463	2.704	1.648	2.2916e+08	0.02	0.01	0.03	0.199	0.121	0.306	0.08	279.62	48.769	11.463	0.3	0.16	2.2916e+08	-0.1061	0.0505	0.0167
0.9921	-0.002	0.9921	0	48.769	11.463	2.704	1.648	2.2916e+08	0.02	0.01	0.03	0.199	0.121	0.306	0.08	279.62	48.769	11.463	0.3	0.16	2.2916e+08	-0.0708	0.1539	0.0197
1.0038	0.0045	1.0038	0	48.769	11.463	2.704	1.648	2.2916e+08	-0.02	-0.005	-0.025	0.199	0.121	0.306	0.08	279.62	48.769	11.463	0.3	0.16	2.2916e+08	-0.0763	-0.1222	-0.0053
1.012	0.0101	1.012	0	48.769	11.463	2.704	1.648	2.2916e+08	-0.02	-0.005	-0.025	0.199	0.121	0.306	0.08	279.62	48.769	11.463	0.3	0.16	2.2916e+08	0.1096	-0.0685	0.0037
0.9951	0.0011	0.9951	0	48.769	11.463	2.704	1.648	2.2916e+08	-0.02	-0.005	-0.025	0.199	0.121	0.306	0.08	279.62	48.769	11.463	0.3	0.16	2.2916e+08	0.2146	0.1609	0.0281
0.9904	0.0039	0.9904	0	48.769	11.463	2.704	1.648	2.2916e+08	-0.02	-0.005	-0.025	0.199	0.121	0.306	0.08	279.62	48.769	11.463	0.3	0.16	2.2916e+08	0.0229	-0.0273	-0.0059
1.005	0.0105	1.005	0	48.769	11.463	2.704	1.648	2.2916e+08	-0.02	-0.005	-0.025	0.199	0.121	0.306	0.08	279.62	48.769	11.463	0.3	0.16	2.2916e+08	-0.1861	-0.1182	-0.0186
1.0021	0.0031	1.0021	0	48.769	11.463	2.704	1.648	2.2916e+08	-0.005	-0.01	0.02	0.199	0.121	0.306	0.08	279.62	48.769	11.463	0.3	0.16	2.2916e+08	-0.0186	0.1462	0.0272
0.9947	-0.0016	0.9947	0	48.769	11.463	2.704	1.648	2.2916e+08	-0.005	-0.01	0.02	0.199	0.121	0.306	0.08	279.62	48.769	11.463	0.3	0.16	2.2916e+08	0.036	0.0564	0.0006
1.0075	0.0104	1.0075	0	48.769	11.463	2.704	1.648	2.2916e+08	-0.005	-0.01	0.02	0.199	0.121	0.306	0.08	279.62	48.769	11.463	0.3	0.16	2.2916e+08	0.0333	-0.1352	-0.0124
1.0033	0.0068	1.0033	0	48.769	11.463	2.704	1.648	2.2916e+08	-0.005	-0.01	0.02	0.199	0.121	0.306	0.08	279.62	48.769	11.463	0.3	0.16	2.2916e+08	0.1445	0.0188	0.015
0.9889	-0.0009	0.9889	0	48.769	11.463	2.704	1.648	2.2916e+08	-0.005	-0.01	0.02	0.199	0.121	0.306	0.08	279.62	48.769	11.463	0.3	0.16	2.2916e+08	0.0771	0.1286	0.0013
0.9965	0.0093	0.9965	0	48.769	11.463	2.704	1.648	2.2916e+08	0.01	0	0	0.199	0.121	0.306	0.08	279.62	48.769	11.463	0.3	0.16	2.2916e+08	-0.0879	-0.0842	-0.0479
1.0056	0.009	1.0056	0	48.769	11.463	2.704	1.648	2.2916e+08	0.01	0	0	0.199	0.121	0.306	0.08	279.62	48.769	11.463	0.3	0.16	2.2916e+08	-0.0706	-0.0312	-0.0249
0.9949	-0.0016	0.9949	0	48.769	11.463	2.704	1.648	2.2916e+08	0.01	0	0	0.199	0.121	0.306	0.08	279.62	48.769	11.463	0.3	0.16	2.2916e+08	0.0239	0.1399	0.0176
0.9987	0.0039	0.9987	0	48.769	11.463	2.704	1.648	2.2916e+08	0.01	0	0	0.199	0.121	0.306	0.08	279.62	48.769	11.463	0.3	0.16	2.2916e+08	-0.002	-0.0389	-0.0056
1.0089	0.0106	1.0089	0	48.769	11.463	2.704	1.648	2.2916e+08	0.01	0	0	0.199	0.121	0.306	0.08	279.62	48.769	11.463	0.3	0.16	2.2916e+08	-0.0006	-0.1068	0.0147
0.9958	0.0027	0.9958	0	48.769	11.463	2.704	1.648	2.2916e+08	0	0.035	0.015	0.199	0.121	0.306	0.08	279.62	48.769	11.463	0.3	0.16	2.2916e+08	0.1403	0.1154	0.0204
0.9873	0.003	0.9873	0	48.769	11.463	2.704	1.648	2.2916e+08	0	0.035	0.015	0.199	0.121	0.306	0.08	279.62	48.769	11.463	0.3	0.16	2.2916e+08	0.0054	0.0513	0.01
1.002	0.0124	1.002	0	48.769	11.463	2.704	1.648	2.2916e+08	0	0.035	0.015	0.199	0.121	0.306	0.08	279.62	48.769	11.463	0.3	0.16	2.2916e+08	-0.179	-0.0796	-0.03
1.0007	0.005	1.0007	0	48.769	11.463	2.704	1.648	2.2916e+08	0	0.035	0.015	0.199	0.121	0.306	0.08	279.62	48.769	11.463	0.3	0.16	2.2916e+08	-0.0804	0.0454	0.0128
0.9945	-0.0019	0.9945	0	48.769	11.463	2.704	1.648	2.2916e+08	0	0.035	0.015	0.199	0.121	0.306	0.08	279.62	48.769	11.463	0.3	0.16	2.2916e+08	0.0225	0.076	0.0237
1.0043	0.0091	1.0043	0	48.769	11.463	2.709	1.649	2.2916e+08	0.005	0.015	0.035	0.199	0.121	0.306	0.08	279.62	48.769	11.463	0.3	0.16	2.2916e+08	0.073	-0.1252	-0.0064
1.003	0.0096	1.003	0	48.769	11.463	2.709	1.649	2.2916e+08	0.005	0.015	0.035	0.199	0.121	0.306	0.08	279.62	48.769	11.463	0.3	0.16	2.2916e+08	0.1529	-0.0368	0.0144
0.989	0.0017	0.989	0	48.769	11.463	2.709	1.649	2.2916e+08	0.005	0.015	0.035	0.199	0.121	0.306	0.08	279.62	48.769	11.463	0.3	0.16	2.2916e+08	0.0836	0.148	0.0316
0.9936	0.0061	0.9936	0	48.769	11.463	2.709	1.649	2.2916e+08	0.005	0.015	0.035	0.199	0.121	0.306	0.08	279.62	48.769	11.463	0.3	0.16	2.2916e+08	-0.1625	-0.0391	-0.0037
1.0105	0.0105	1.0105	0	48.769	11.463	2.709	1.649	2.2916e+08	0.005	0.015	0.035	0.199	0.121	0.306	0.08	279.62	48.769	11.463	0.3	0.16	2.2916e+08	-0.201	-0.0755	0.0066
1.0014	0.0012	1.0014	0	48.769	11.463	2.709	1.649	2.2916e+08	0.01	0.02	0.01	0.199	0.121	0.306	0.08	279.62	48.769	11.463	0.3	0.16	2.2916e+08	0.0433	0.1088	0.0232
0.9944	0.0008	0.9944	0	48.769	11.463	2.709	1.649	2.2916e+08	0.01	0.02	0.01	0.199	0.121	0.306	0.08	279.62	48.769	11.463	0.3	0.16	2.2916e+08	0.1012	-0.0126	0.0027
1.0051	0.0132	1.0051	0	48.769	11.463	2.709	1.649	2.2916e+08	0.01	0.02	0.01	0.199	0.121	0.306	0.08	279.62	48.769	11.463	0.3	0.16	2.2916e+08	0.0094	-0.1421	0.0022
0.997	0.0062	0.997	0	48.769	11.463	2.709	1.649	2.2916e+08	0.01	0.02	0.01	0.199	0.121	0.306	0.08	279.62	48.769	11.463	0.3	0.16	2.2916e+08	0.0049	0.054	0.0211
0.9931	-0.0006	0.9931	0	48.769	11.463	2.709	1.649	2.2916e+08	0.01	0.02	0.01	0.199	0.121	0.306	0.08	279.62	48.769	11.463	0.3	0.16	2.2916e+08	-0.0905	0.0808	0.0178
1.0065	0.0089	1.0065	0	48.769	11.463	2.714	1.649	2.2916e+08	0.015	-0.01	-0.05	0.199	0.121	0.306	0.08	279.62	48.769	11.463	0.3	0.16	2.2916e+08	-0.1451	-0.1077	-0.0358
1.0088	0.0071	1.0088	0	48.769	11.463	2.714	1.649	2.2916e+08	0.015	-0.01	-0.05	0.199	0.121	0.306	0.08	279.62	48.769	11.463	0.3	0.16	2.2916e+08	0.0097	-0.009	-0.009
0.9928	-0.0007	0.9928	0	48.769	11.463	2.714	1.649	2.2916e+08	0.015	-0.01	-0.05	0.199	0.121	0.306	0.08	279.62	48.769	11.463	0.3	0.16	2.2916e+08	0.1105	0.09	0.0101
0.9957	0.0046	0.9957	0	48.769	11.463	2.714	1.649	2.2916e+08	0.015	-0.01	-0.05	0.199	0.121	0.306	0.08	279.62	48.769	11.463	0.3	0.16	2.2916e+08	-0.0257	-0.0909	-0.0129
1.0069	0.0112	1.0069	0	48.769	11.463	2.714	1.649	2.2916e+08	0.015	-0.01	-0.05	0.199	0.121	0.306	0.08	279.62	48.769	11.463	0.3	0.16	2.2916e+08	-0.1022	-0.0695	0.0158
0.9993	0.0002	0.9993	0	48.769	11.463	2.692	1.645	2.2916e+08	0	-0.01	0.005	0.198	0.121	0.305	0.08	279.62	48.769	11.463	0.3	0.16	2.2916e+08	0.0091	0.1402	0.0384
0.9953	0.0021	0.9953	0	48.769	11.463	2.692	1.645	2.2916e+08	0	-0.01	0.005	0.198	0.121	0.305	0.08	279.62	48.769	11.463	0.3	0.16	2.2916e+08	0.0102	0.0049	-0.0126
1.0077	0.0106	1.0077	0	48.769	11.463	2.692	1.645	2.2916e+08	0	-0.01	0.005	0.198	0.121	0.305	0.08	279.62	48.769	11.463	0.3	0.16	2.2916e+08	-0.0225	-0.0982	-0.0313
0.9986	0.0042	0.9986	0	48.769	11.463	2.692	1.645	2.2916e+08	0	-0.01	0.005	0.198	0.121	0.305	0.08	279.62	48.769	11.463	0.3	0.16	2.2916e+08	0.0337	0.0694	0.0022
0.9895	-0.003	0.9895	0	48.769	11.463	2.692	1.645	2.2916e+08	0	-0.01	0.005	0.198	0.121	0.305	0.08	279.62	48.769	11.463	0.3	0.16	2.2916e+08	0.005	0.0654	-0.0076
1.0032	0.0081	1.0032	0	48.769	11.463	2.692	1.645	2.2916e+08	0	-0.01	0.005	0.198	0.121	0.305	0.08	279.62	48.769	11.463	0.3	0.16	2.2916e+08	-0.0591	-0.1035	-0.0164
1.0069	0.007	1.0069	0	48.769	11.463	2.536	1.583	2.2916e+08	0.015	0.015	0.045	0.185	0.116	0.277	0.08	279.62	48.769	11.463	0.3	0.16	2.2916e+08	0.0528	0.0256	0.0058
0.9932	-0.0012	0.9932	0	48.769	11.463	2.536	1.583	2.2916e+08	0.015	0.015	0.045	0.185	0.116	0.277	0.08	279.62	48.769	11.463	0.3	0.16	2.2916e+08	0.1308	0.1456	0.0045
0.9967	0.0054	0.9967	0	48.769	11.463	2.536	1.583	2.2916e+08	0.015	0.015	0.045	0.185	0.116	0.277	0.08	279.62	48.769	11.463	0.3	0.16	2.2916e+08	0.0058	-0.0722	-0.019
1.0067	0.0095	1.0067	0	48.769	11.463	2.536	1.583	2.2916e+08	0.015	0.015	0.045	0.185	0.116	0.277	0.08	279.62	48.769	11.463	0.3	0.16	2.2916e+08	-0.0663	-0.044	-0.0077
0.9926	-0.0011	0.9926	0	48.769	11.463	2.393	1.526	2.2916e+08	0.02	0.005	0.045	0.174	0.111	0.251	0.08	279.62	48.769	11.463	0.3	0.16	2.2916e+08	0.0617	0.1641	0.0226
0.9925	0.0024	0.9925	0	48.769	11.463	2.393	1.526	2.2916e+08	0.02	0.005	0.045	0.174	0.111	0.251	0.08	279.62	48.769	11.463	0.3	0.16	2.2916e+08	-0.0176	-0.0235	-0.0003
1.0083	0.0116	1.0083	0	48.769	11.463	2.393	1.526	2.2916e+08	0.02	0.005	0.045	0.174	0.111	0.251	0.08	279.62	48.769	11.463	0.3	0.16	2.2916e+08	-0.0604	-0.094	-0.0027
0.9998	0.0032	0.9998	0	48.769	11.463	2.393	1.526	2.2916e+08	0.02	0.005	0.045	0.174	0.111	0.251	0.08	279.62	48.769	11.463	0.3	0.16	2.2916e+08	0.0982	0.0981	0.0224
0.9918	-0.0002	0.9918	0	48.769	11.463	2.393	1.526	2.2916e+08	0.02	0.005	0.045	0.174	0.111	0.251	0.08	279.62	48.769	11.463	0.3	0.16	2.2916e+08	0.1056	0.0566	0.0083
1.0009	0.011	1.0009	0	48.769	11.463	2.397	1.528	2.2916e+08	-0.01	-0.005	-0.05	0.174	0.111	0.252	0.08	279.62	48.769	11.463	0.3	0.16	2.2916e+08	-0.0081	-0.1045	-0.0183
0.9997	0.0074	0.9997	0	48.769	11.463	2.397	1.528	2.2916e+08	-0.01	-0.005	-0.05	0.174	0.111	0.252	0.08	279.62	48.769	11.463	0.3	0.16	2.2916e+08	0.0134	0.0291	0.015
0.9893	-0.0001	0.9893	0	48.769	11.463	2.397	1.528	2.2916e+08	-0.01	-0.005	-0.05	0.174	0.111	0.252	0.08	279.62	48.769	11.463	0.3	0.16	2.2916e+08	-0.0169	0.1364	0.0404
1.0021	0.0063	1.0021	0	48.769	11.463	2.397	1.528	2.2916e+08	-0.01	-0.005	-0.05	0.174	0.111	0.252	0.08	279.62	48.769	11.463	0.3	0.16	2.2916e+08	-0.092	-0.0775	0.0114
1.0124	0.0102	1.0124	0	48.769	11.463	2.397	1.528	2.2916e+08	-0.01	-0.005	-0.05	0.174	0.111	0.252	0.08	279.62	48.769	11.463	0.3	0.16	2.2916e+08	0.0134	-0.0495	0.0157
0.996	0.0014	0.996	0	48.769	11.463	2.396	1.527	2.2916e+08	-0.03	-0.005	-0.095	0.174	0.111	0.252	0.08	279.62	48.769	11.463	0.3	0.16	2.2916e+08	0.201	0.1204	0.0352
0.9899	0.0057	0.9899	0	48.769	11.463	2.396	1.527	2.2916e+08	-0.03	-0.005	-0.095	0.174	0.111	0.252	0.08	279.62	48.769	11.463	0.3	0.16	2.2916e+08	0.0909	-0.0464	-0.0003
1.0022	0.0148	1.0022	0	48.769	11.463	2.396	1.527	2.2916e+08	-0.03	-0.005	-0.095	0.174	0.111	0.252	0.08	279.62	48.769	11.463	0.3	0.16	2.2916e+08	-0.164	-0.0766	-0.0131
0.9969	0.004	0.9969	0	48.769	11.463	2.396	1.527	2.2916e+08	-0.03	-0.005	-0.095	0.174	0.111	0.252	0.08	279.62	48.769	11.463	0.3	0.16	2.2916e+08	-0.1499	0.0896	0.0283
0.9974	-0.0016	0.9974	0	48.769	11.463	2.396	1.527	2.2916e+08	-0.03	-0.005	-0.095	0.174	0.111	0.252	0.08	279.62	48.769	11.463	0.3	0.16	2.2916e+08	-0.0755	0.0118	0.0179
1.0134	0.0117	1.0134	0	48.769	11.463	2.4	1.528	2.2916e+08	-0.06	0.05	0.005	0.174	0.111	0.252	0.08	279.62	48.769	11.463	0.3	0.16	2.2916e+08	0.0313	-0.1459	-0.0192
1.0037	0.0085	1.0037	0	48.769	11.463	2.4	1.528	2.2916e+08	-0.06	0.05	0.005	0.174	0.111	0.252	0.08	279.62	48.769	11.463	0.3	0.16	2.2916e+08	0.2328	0.0063	0.0102
0.9873	0.0002	0.9873	0	48.769	11.463	2.4	1.528	2.2916e+08	-0.06	0.05	0.005	0.174	0.111	0.252	0.08	279.62	48.769	11.463	0.3	0.16	2.2916e+08	0.1003	0.0901	0.0087
0.9951	0.0102	0.9951	0	48.769	11.463	2.4	1.528	2.2916e+08	-0.06	0.05	0.005	0.174	0.111	0.252	0.08	279.62	48.769	11.463	0.3	0.16	2.2916e+08	-0.2024	-0.0941	-0.0146
1.0093	0.0103	1.0093	0	48.769	11.463	2.4	1.528	2.2916e+08	-0.06	0.05	0.005	0.174	0.111	0.252	0.08	279.62	48.769	11.463	0.3	0.16	2.2916e+08	-0.2657	-0.0372	-0.0021
0.9989	-0.0017	0.9989	0	48.769	11.463	2.401	1.528	2.2916e+08	0.035	-0.03	-0.04	0.174	0.111	0.252	0.08	279.62	48.769	11.463	0.3	0.16	2.2916e+08	-0.0249	0.1353	0.0113
1.0007	0.0034	1.0007	0	48.769	11.463	2.401	1.528	2.2916e+08	0.035	-0.03	-0.04	0.174	0.111	0.252	0.08	279.62	48.769	11.463	0.3	0.16	2.2916e+08	0.0994	-0.0842	-0.0287
1.0086	0.0131	1.0086	0	48.769	11.463	2.401	1.528	2.2916e+08	0.035	-0.03	-0.04	0.174	0.111	0.252	0.08	279.62	48.769	11.463	0.3	0.16	2.2916e+08	0.0935	-0.1184	-0.018
0.9913	0.0029	0.9913	0	48.769	11.463	2.401	1.528	2.2916e+08	0.035	-0.03	-0.04	0.174	0.111	0.252	0.08	279.62	48.769	11.463	0.3	0.16	2.2916e+08	0.0899	0.0937	0.0132
0.9904	0.0013	0.9904	0	48.769	11.463	2.401	1.528	2.2916e+08	0.035	-0.03	-0.04	0.174	0.111	0.252	0.08	279.62	48.769	11.463	0.3	0.16	2.2916e+08	-0.0749	0.0262	-0.019
1.007	0.0101	1.007	0	48.769	11.463	2.407	1.529	2.2916e+08	-0.03	-0.005	0.02	0.175	0.111	0.253	0.08	279.62	48.769	11.463	0.3	0.16	2.2916e+08	-0.1872	-0.0896	-0.032
1.0048	0.0039	1.0048	0	48.769	11.463	2.407	1.529	2.2916e+08	-0.03	-0.005	0.02	0.175	0.111	0.253	0.08	279.62	48.769	11.463	0.3	0.16	2.2916e+08	0.0175	0.0257	-0.0004
0.9935	-0.0023	0.9935	0	48.769	11.463	2.407	1.529	2.2916e+08	-0.03	-0.005	0.02	0.175	0.111	0.253	0.08	279.62	48.769	11.463	0.3	0.16	2.2916e+08	0.0975	0.0588	0.0026
1.0015	0.007	1.0015	0	48.769	11.463	2.407	1.529	2.2916e+08	-0.03	-0.005	0.02	0.175	0.111	0.253	0.08	279.62	48.769	11.463	0.3	0.16	2.2916e+08	0.016	-0.0958	-0.0028
1.0034	0.009	1.0034	0	48.769	11.463	2.407	1.529	2.2916e+08	-0.03	-0.005	0.02	0.175	0.111	0.253	0.08	279.62	48.769	11.463	0.3	0.16	2.2916e+08	0.0031	-0.0013	0.0154
0.991	-0.0007	0.991	0	48.769	11.463	2.408	1.529	2.2916e+08	0.005	0.02	-0.005	0.175	0.111	0.253	0.08	279.62	48.769	11.463	0.3	0.16	2.2916e+08	0.0115	0.1492	0.0328
0.9957	0.0045	0.9957	0	48.769	11.463	2.408	1.529	2.2916e+08	0.005	0.02	-0.005	0.175	0.111	0.253	0.08	279.62	48.769	11.463	0.3	0.16	2.2916e+08	-0.0872	-0.0346	-0.0043
1.0079	0.0103	1.0079	0	48.769	11.463	2.408	1.529	2.2916e+08	0.005	0.02	-0.005	0.175	0.111	0.253	0.08	279.62	48.769	11.463	0.3	0.16	2.2916e+08	-0.0915	-0.0508	-0.0015
0.995	-0.0004	0.995	0	48.769	11.463	2.408	1.529	2.2916e+08	0.005	0.02	-0.005	0.175	0.111	0.253	0.08	279.62	48.769	11.463	0.3	0.16	2.2916e+08	0.0548	0.0944	0.0164
0.9938	0.0005	0.9938	0	48.769	11.463	2.408	1.529	2.2916e+08	0.005	0.02	-0.005	0.175	0.111	0.253	0.08	279.62	48.769	11.463	0.3	0.16	2.2916e+08	0.0374	-0.0273	-0.0064
1.0053	0.0109	1.0053	0	48.769	11.463	2.408	1.529	2.2916e+08	-0.01	-0.015	-0.085	0.175	0.111	0.253	0.08	279.62	48.769	11.463	0.3	0.16	2.2916e+08	0.0003	-0.0829	-0.0177
0.9979	0.004	0.9979	0	48.769	11.463	2.408	1.529	2.2916e+08	-0.01	-0.015	-0.085	0.175	0.111	0.253	0.08	279.62	48.769	11.463	0.3	0.16	2.2916e+08	0.0507	0.0939	0.0269
0.9911	0	0.9911	0	48.769	11.463	2.408	1.529	2.2916e+08	-0.01	-0.015	-0.085	0.175	0.111	0.253	0.08	279.62	48.769	11.463	0.3	0.16	2.2916e+08	0.0214	0.0681	0.0079
1.004	0.0082	1.004	0	48.769	11.463	2.408	1.529	2.2916e+08	-0.01	-0.015	-0.085	0.175	0.111	0.253	0.08	279.62	48.769	11.463	0.3	0.16	2.2916e+08	-0.0951	-0.1104	-0.0116
1.0071	0.0081	1.0071	0	48.769	11.463	2.408	1.529	2.2916e+08	-0.01	-0.015	-0.085	0.175	0.111	0.253	0.08	279.62	48.769	11.463	0.3	0.16	2.2916e+08	0.0237	0	0.0086
0.9908	-0.0011	0.9908	0	48.769	11.463	2.405	1.529	2.2916e+08	0.025	-0.015	0.05	0.174	0.111	0.253	0.08	279.62	48.769	11.463	0.3	0.16	2.2916e+08	0.103	0.1035	0.0224
0.9946	0.0064	0.9946	0	48.769	11.463	2.405	1.529	2.2916e+08	0.025	-0.015	0.05	0.174	0.111	0.253	0.08	279.62	48.769	11.463	0.3	0.16	2.2916e+08	0.0005	-0.0813	-0.0148
1.0083	0.0129	1.0083	0	48.769	11.463	2.405	1.529	2.2916e+08	0.025	-0.015	0.05	0.174	0.111	0.253	0.08	279.62	48.769	11.463	0.3	0.16	2.2916e+08	-0.0959	-0.0667	0.0061
0.9985	0.001	0.9985	0	48.769	11.463	2.405	1.529	2.2916e+08	0.025	-0.015	0.05	0.174	0.111	0.253	0.08	279.62	48.769	11.463	0.3	0.16	2.2916e+08	0.0412	0.1345	0.015
0.9979	0.0025	0.9979	0	48.769	11.463	2.405	1.529	2.2916e+08	0.025	-0.015	0.05	0.174	0.111	0.253	0.08	279.62	48.769	11.463	0.3	0.16	2.2916e+08	0.0434	-0.0287	-0.0219
1.009	0.0122	1.009	0	48.769	11.463	2.405	1.529	2.2916e+08	0.025	-0.015	0.05	0.174	0.111	0.253	0.08	279.62	48.769	11.463	0.3	0.16	2.2916e+08	0.0477	-0.1223	-0.0321
0.9959	0.0052	0.9959	0	48.769	11.463	2.401	1.527	2.2916e+08	0.01	-0.015	0.035	0.174	0.111	0.252	0.08	279.62	48.769	11.463	0.3	0.16	2.2916e+08	0.1062	0.0712	-0.0049
0.9896	0.0002	0.9896	0	48.769	11.463	2.401	1.527	2.2916e+08	0.01	-0.015	0.035	0.174	0.111	0.252	0.08	279.62	48.769	11.463	0.3	0.16	2.2916e+08	-0.0331	0.0718	-0.019
1.0064	0.0097	1.0064	0	48.769	11.463	2.401	1.527	2.2916e+08	0.01	-0.015	0.035	0.174	0.111	0.252	0.08	279.62	48.769	11.463	0.3	0.16	2.2916e+08	-0.1622	-0.0904	0.0019
1.0127	0.0072	1.0127	0	48.769	11.463	2.401	1.527	2.2916e+08	0.01	-0.015	0.035	0.174	0.111	0.252	0.08	279.62	48.769	11.463	0.3	0.16	2.2916e+08	-0.0074	0.0127	0.0068
0.9963	-0.0009	0.9963	0	48.769	11.463	2.404	1.528	2.2916e+08	0.04	-0.025	0.05	0.174	0.111	0.252	0.08	279.62	48.769	11.463	0.3	0.16	2.2916e+08	0.1934	0.1055	0.0134
0.9969	0.0082	0.9969	0	48.769	11.463	2.404	1.528	2.2916e+08	0.04	-0.025	0.05	0.174	0.111	0.252	0.08	279.62	48.769	11.463	0.3	0.16	2.2916e+08	0.078	-0.0875	-0.0212
1.0018	0.0124	1.0018	0	48.769	11.463	2.404	1.528	2.2916e+08	0.04	-0.025	0.05	0.174	0.111	0.252	0.08	279.62	48.769	11.463	0.3	0.16	2.2916e+08	-0.0581	-0.056	-0.017
0.9899	-0.0006	0.9899	0	48.769	11.463	2.404	1.528	2.2916e+08	0.04	-0.025	0.05	0.174	0.111	0.252	0.08	279.62	48.769	11.463	0.3	0.16	2.2916e+08	-0.1144	0.1412	0.0155
0.9987	0.0015	0.9987	0	48.769	11.463	2.404	1.528	2.2916e+08	0.04	-0.025	0.05	0.174	0.111	0.252	0.08	279.62	48.769	11.463	0.3	0.16	2.2916e+08	-0.1024	-0.0323	0
1.0127	0.0104	1.0127	0	48.769	11.463	2.404	1.528	2.2916e+08	0.055	-0.005	0.015	0.174	0.111	0.252	0.08	279.62	48.769	11.463	0.3	0.16	2.2916e+08	0.0237	-0.1097	0.0026
0.9995	0.0049	0.9995	0	48.769	11.463	2.404	1.528	2.2916e+08	0.055	-0.005	0.015	0.174	0.111	0.252	0.08	279.62	48.769	11.463	0.3	0.16	2.2916e+08	0.2413	0.0747	0.0136
0.9862	0.0016	0.9862	0	48.769	11.463	2.404	1.528	2.2916e+08	0.055	-0.005	0.015	0.174	0.111	0.252	0.08	279.62	48.769	11.463	0.3	0.16	2.2916e+08	0.1441	0.0278	-0.0019
0.9957	0.0107	0.9957	0	48.769	11.463	2.404	1.528	2.2916e+08	0.055	-0.005	0.015	0.174	0.111	0.252	0.08	279.62	48.769	11.463	0.3	0.16	2.2916e+08	-0.1742	-0.099	-0.0183
1.0023	0.0087	1.0023	0	48.769	11.463	2.404	1.528	2.2916e+08	0.055	-0.005	0.015	0.174	0.111	0.252	0.08	279.62	48.769	11.463	0.3	0.16	2.2916e+08	-0.2305	0.0469	0.0146
0.9913	-0.0025	0.9913	0	48.769	11.463	2.404	1.528	2.2916e+08	0.035	-0.035	0.095	0.174	0.111	0.252	0.08	279.62	48.769	11.463	0.3	0.16	2.2916e+08	-0.075	0.1253	0.0224
1.0027	0.0065	1.0027	0	48.769	11.463	2.404	1.528	2.2916e+08	0.035	-0.035	0.095	0.174	0.111	0.252	0.08	279.62	48.769	11.463	0.3	0.16	2.2916e+08	0.0051	-0.1193	-0.0139
1.0088	0.0115	1.0088	0	48.769	11.463	2.404	1.528	2.2916e+08	0.035	-0.035	0.095	0.174	0.111	0.252	0.08	279.62	48.769	11.463	0.3	0.16	2.2916e+08	0.1058	-0.0733	0.0059
0.9894	0.0007	0.9894	0	48.769	11.463	2.404	1.528	2.2916e+08	0.035	-0.035	0.095	0.174	0.111	0.252	0.08	279.62	48.769	11.463	0.3	0.16	2.2916e+08	0.1362	0.107	0.0067
0.9899	0.0042	0.9899	0	48.769	11.463	2.404	1.528	2.2916e+08	0.035	-0.035	0.095	0.174	0.111	0.252	0.08	279.62	48.769	11.463	0.3	0.16	2.2916e+08	-0.0559	-0.0236	-0.021
1.0058	0.0093	1.0058	0	48.769	11.463	2.408	1.53	2.2916e+08	-0.005	0.015	0.02	0.175	0.111	0.253	0.08	279.62	48.769	11.463	0.3	0.16	2.2916e+08	-0.1893	-0.0722	-0.0168
1.0031	0.0036	1.0031	0	48.769	11.463	2.408	1.53	2.2916e+08	-0.005	0.015	0.02	0.175	0.111	0.253	0.08	279.62	48.769	11.463	0.3	0.16	2.2916e+08	-0.0044	0.1005	0.0179
0.9956	-0.0012	0.9956	0	48.769	11.463	2.408	1.53	2.2916e+08	-0.005	0.015	0.02	0.175	0.111	0.253	0.08	279.62	48.769	11.463	0.3	0.16	2.2916e+08	0.0706	0.0056	0.0007
1.0087	0.0071	1.0087	0	48.769	11.463	2.408	1.53	2.2916e+08	-0.005	0.015	0.02	0.175	0.111	0.253	0.08	279.62	48.769	11.463	0.3	0.16	2.2916e+08	0.04	-0.1283	-0.0073
1.0059	0.0085	1.0059	0	48.769	11.463	2.408	1.53	2.2916e+08	-0.005	0.015	0.02	0.175	0.111	0.253	0.08	279.62	48.769	11.463	0.3	0.16	2.2916e+08	0.0937	0.0385	0.0181
0.9892	-0.0011	0.9892	0	48.769	11.463	2.41	1.53	2.2916e+08	0.035	0.01	0.035	0.175	0.111	0.253	0.08	279.62	48.769	11.463	0.3	0.16	2.2916e+08	0.0538	0.1431	0.0189
0.9962	0.0071	0.9962	0	48.769	11.463	2.41	1.53	2.2916e+08	0.035	0.01	0.035	0.175	0.111	0.253	0.08	279.62	48.769	11.463	0.3	0.16	2.2916e+08	-0.1596	-0.0958	-0.015
1.0109	0.0098	1.0109	0	48.769	11.463	2.41	1.53	2.2916e+08	0.035	0.01	0.035	0.175	0.111	0.253	0.08	279.62	48.769	11.463	0.3	0.16	2.2916e+08	-0.1691	-0.0297	-0.0032
0.9982	-0.0012	0.9982	0	48.769	11.463	2.41	1.53	2.2916e+08	0.035	0.01	0.035	0.175	0.111	0.253	0.08	279.62	48.769	11.463	0.3	0.16	2.2916e+08	0.0096	0.151	0.0172
0.9974	0.0014	0.9974	0	48.769	11.463	2.41	1.53	2.2916e+08	0.035	0.01	0.035	0.175	0.111	0.253	0.08	279.62	48.769	11.463	0.3	0.16	2.2916e+08	0.0758	-0.0856	-0.0077
1.0078	0.0105	1.0078	0	48.769	11.463	2.409	1.53	2.2916e+08	0.01	0.01	0.04	0.175	0.111	0.253	0.08	279.62	48.769	11.463	0.3	0.16	2.2916e+08	0.0693	-0.1004	-0.0065
0.9957	0.0055	0.9957	0	48.769	11.463	2.409	1.53	2.2916e+08	0.01	0.01	0.04	0.175	0.111	0.253	0.08	279.62	48.769	11.463	0.3	0.16	2.2916e+08	0.107	0.1498	0.0245
0.9867	0.0009	0.9867	0	48.769	11.463	2.409	1.53	2.2916e+08	0.01	0.01	0.04	0.175	0.111	0.253	0.08	279.62	48.769	11.463	0.3	0.16	2.2916e+08	-0.0472	0.0699	0.0121
1.0045	0.0085	1.0045	0	48.769	11.463	2.409	1.53	2.2916e+08	0.01	0.01	0.04	0.175	0.111	0.253	0.08	279.62	48.769	11.463	0.3	0.16	2.2916e+08	-0.1861	-0.1241	-0.0341
1.01	0.0068	1.01	0	48.769	11.463	2.409	1.53	2.2916e+08	0.01	0.01	0.04	0.175	0.111	0.253	0.08	279.62	48.769	11.463	0.3	0.16	2.2916e+08	0.0003	0.0208	0.01
0.9925	-0.0027	0.9925	0	48.769	11.463	2.406	1.529	2.2916e+08	-0.035	0	-0.105	0.175	0.111	0.253	0.08	279.62	48.769	11.463	0.3	0.16	2.2916e+08	0.1995	0.111	0.0155
0.9957	0.0086	0.9957	0	48.769	11.463	2.406	1.529	2.2916e+08	-0.035	0	-0.105	0.175	0.111	0.253	0.08	279.62	48.769	11.463	0.3	0.16	2.2916e+08	0.0816	-0.1216	-0.0235
1.0039	0.0126	1.0039	0	48.769	11.463	2.406	1.529	2.2916e+08	-0.035	0	-0.105	0.175	0.111	0.253	0.08	279.62	48.769	11.463	0.3	0.16	2.2916e+08	-0.0385	-0.0556	0.0056
0.9915	-0.0001	0.9915	0	48.769	11.463	2.406	1.529	2.2916e+08	-0.035	0	-0.105	0.175	0.111	0.253	0.08	279.62	48.769	11.463	0.3	0.16	2.2916e+08	-0.004	0.1574	0.0154
0.997	0.0037	0.997	0	48.769	11.463	2.406	1.529	2.2916e+08	-0.035	0	-0.105	0.175	0.111	0.253	0.08	279.62	48.769	11.463	0.3	0.16	2.2916e+08	-0.0833	-0.0408	-0.023
1.01	0.0121	1.01	0	48.769	11.463	2.406	1.529	2.2916e+08	0.025	-0.005	0.115	0.174	0.111	0.253	0.08	279.62	48.769	11.463	0.3	0.16	2.2916e+08	-0.0176	-0.1275	-0.023
0.996	0.0018	0.996	0	48.769	11.463	2.406	1.529	2.2916e+08	0.025	-0.005	0.115	0.174	0.111	0.253	0.08	279.62	48.769	11.463	0.3	0.16	2.2916e+08	0.1183	0.0601	0.0012
0.988	0.0009	0.988	0	48.769	11.463	2.406	1.529	2.2916e+08	0.025	-0.005	0.115	0.174	0.111	0.253	0.08	279.62	48.769	11.463	0.3	0.16	2.2916e+08	0.0434	0.0197	0.0347
1.0028	0.0098	1.0028	0	48.769	11.463	2.406	1.529	2.2916e+08	0.025	-0.005	0.115	0.174	0.111	0.253	0.08	279.62	48.769	11.463	0.3	0.16	2.2916e+08	-0.1658	-0.1214	0.0069
1.0079	0.0073	1.0079	0	48.769	11.463	2.406	1.529	2.2916e+08	0.025	-0.005	0.115	0.174	0.111	0.253	0.08	279.62	48.769	11.463	0.3	0.16	2.2916e+08	-0.0676	0.0457	0.0262
0.9941	-0.001	0.9941	0	48.769	11.463	2.403	1.527	2.2916e+08	-0.005	-0.01	0.025	0.174	0.111	0.252	0.08	279.62	48.769	11.463	0.3	0.16	2.2916e+08	0.0914	0.12	0.0114
0.9989	0.0085	0.9989	0	48.769	11.463	2.403	1.527	2.2916e+08	-0.005	-0.01	0.025	0.174	0.111	0.252	0.08	279.62	48.769	11.463	0.3	0.16	2.2916e+08	0.0292	-0.114	-0.0301
1.0046	0.0102	1.0046	0	48.769	11.463	2.403	1.527	2.2916e+08	-0.005	-0.01	0.025	0.174	0.111	0.252	0.08	279.62	48.769	11.463	0.3	0.16	2.2916e+08	-0.0159	-0.0545	0
0.992	-0.0006	0.992	0	48.769	11.463	2.403	1.527	2.2916e+08	-0.005	-0.01	0.025	0.174	0.111	0.252	0.08	279.62	48.769	11.463	0.3	0.16	2.2916e+08	-0.0089	0.1501	0.0291
0.9958	0.0029	0.9958	0	48.769	11.463	2.403	1.527	2.2916e+08	-0.005	-0.01	0.025	0.174	0.111	0.252	0.08	279.62	48.769	11.463	0.3	0.16	2.2916e+08	-0.0853	-0.0465	-0.0055
1.0135	0.0097	1.0135	0	48.769	11.463	2.403	1.527	2.2916e+08	-0.005	-0.01	0.025	0.174	0.111	0.252	0.08	279.62	48.769	11.463	0.3	0.16	2.2916e+08	-0.0344	-0.11	0.003
1.0029	0.0027	1.0029	0	48.769	11.463	2.4	1.526	2.2916e+08	0.08	-0.005	0.06	0.174	0.111	0.252	0.08	279.62	48.769	11.463	0.3	0.16	2.2916e+08	0.1764	0.1373	0.0157
0.9901	0.0006	0.9901	0	48.769	11.463	2.4	1.526	2.2916e+08	0.08	-0.005	0.06	0.174	0.111	0.252	0.08	279.62	48.769	11.463	0.3	0.16	2.2916e+08	0.1154	0.0323	0.0155
1.0029	0.0104	1.0029	0	48.769	11.463	2.4	1.526	2.2916e+08	0.08	-0.005	0.06	0.174	0.111	0.252	0.08	279.62	48.769	11.463	0.3	0.16	2.2916e+08	-0.1116	-0.1349	-0.0134
1.0047	0.0073	1.0047	0	48.769	11.463	2.4	1.526	2.2916e+08	0.08	-0.005	0.06	0.174	0.111	0.252	0.08	279.62	48.769	11.463	0.3	0.16	2.2916e+08	-0.0785	0.0579	0.0108
0.9919	-0.0021	0.9919	0	48.769	11.463	2.395	1.524	2.2916e+08	0.005	-0.005	-0.085	0.174	0.11	0.251	0.08	279.62	48.769	11.463	0.3	0.16	2.2916e+08	0.0083	0.1531	0.0331
1.0012	0.007	1.0012	0	48.769	11.463	2.395	1.524	2.2916e+08	0.005	-0.005	-0.085	0.174	0.11	0.251	0.08	279.62	48.769	11.463	0.3	0.16	2.2916e+08	-0.0399	-0.0985	0.0001
1.0104	0.0122	1.0104	0	48.769	11.463	2.395	1.524	2.2916e+08	0.005	-0.005	-0.085	0.174	0.11	0.251	0.08	279.62	48.769	11.463	0.3	0.16	2.2916e+08	0.0031	-0.0706	-0.0105
0.9928	0	0.9928	0	48.769	11.463	2.395	1.524	2.2916e+08	0.005	-0.005	-0.085	0.174	0.11	0.251	0.08	279.62	48.769	11.463	0.3	0.16	2.2916e+08	0.0942	0.1578	0.014
0.9918	0.0043	0.9918	0	48.769	11.463	2.395	1.524	2.2916e+08	0.005	-0.005	-0.085	0.174	0.11	0.251	0.08	279.62	48.769	11.463	0.3	0.16	2.2916e+08	0.0007	-0.0607	-0.0358
1.0044	0.0108	1.0044	0	48.769	11.463	2.392	1.523	2.2916e+08	-0.07	0.03	-0.05	0.173	0.11	0.25	0.08	279.62	48.769	11.463	0.3	0.16	2.2916e+08	-0.0856	-0.1151	-0.0125
0.9964	0.0033	0.9964	0	48.769	11.463	2.392	1.523	2.2916e+08	-0.07	0.03	-0.05	0.173	0.11	0.25	0.08	279.62	48.769	11.463	0.3	0.16	2.2916e+08	0.0206	0.1163	0.0177
0.9912	-0.0001	0.9912	0	48.769	11.463	2.392	1.523	2.2916e+08	-0.07	0.03	-0.05	0.173	0.11	0.25	0.08	279.62	48.769	11.463	0.3	0.16	2.2916e+08	-0.0045	0.0354	0.0191
1.0072	0.0084	1.0072	0	48.769	11.463	2.392	1.523	2.2916e+08	-0.07	0.03	-0.05	0.173	0.11	0.25	0.08	279.62	48.769	11.463	0.3	0.16	2.2916e+08	-0.0693	-0.1511	-0.0042
1.0087	0.0083	1.0087	0	48.769	11.463	2.392	1.523	2.2916e+08	-0.07	0.03	-0.05	0.173	0.11	0.25	0.08	279.62	48.769	11.463	0.3	0.16	2.2916e+08	0.0902	0.0276	0.0157
0.9896	-0.0014	0.9896	0	48.769	11.463	2.39	1.522	2.2916e+08	-0.05	0.03	-0.105	0.173	0.11	0.25	0.08	279.62	48.769	11.463	0.3	0.16	2.2916e+08	0.153	0.1148	0.0001
0.9931	0.008	0.9931	0	48.769	11.463	2.39	1.522	2.2916e+08	-0.05	0.03	-0.105	0.173	0.11	0.25	0.08	279.62	48.769	11.463	0.3	0.16	2.2916e+08	-0.0362	-0.1254	-0.0272
1.0056	0.0102	1.0056	0	48.769	11.463	2.39	1.522	2.2916e+08	-0.05	0.03	-0.105	0.173	0.11	0.25	0.08	279.62	48.769	11.463	0.3	0.16	2.2916e+08	-0.1326	-0.0259	-0.0044
0.9949	-0.0009	0.9949	0	48.769	11.463	2.39	1.522	2.2916e+08	-0.05	0.03	-0.105	0.173	0.11	0.25	0.08	279.62	48.769	11.463	0.3	0.16	2.2916e+08	-0.0349	0.1678	0.0179
0.9987	0.0003	0.9987	0	48.769	11.463	2.39	1.522	2.2916e+08	-0.05	0.03	-0.105	0.173	0.11	0.25	0.08	279.62	48.769	11.463	0.3	0.16	2.2916e+08	0.0252	-0.0846	-0.011
1.0137	0.0101	1.0137	0	48.769	11.463	2.388	1.522	2.2916e+08	0.01	0	-0.005	0.173	0.11	0.249	0.08	279.62	48.769	11.463	0.3	0.16	2.2916e+08	0.1022	-0.1375	-0.0152
0.9991	0.0046	0.9991	0	48.769	11.463	2.388	1.522	2.2916e+08	0.01	0	-0.005	0.173	0.11	0.249	0.08	279.62	48.769	11.463	0.3	0.16	2.2916e+08	0.2127	0.1476	0.0176
0.985	0.0015	0.985	0	48.769	11.463	2.388	1.522	2.2916e+08	0.01	0	-0.005	0.173	0.11	0.249	0.08	279.62	48.769	11.463	0.3	0.16	2.2916e+08	0.0387	0.0666	0.0071
0.9998	0.0088	0.9998	0	48.769	11.463	2.388	1.522	2.2916e+08	0.01	0	-0.005	0.173	0.11	0.249	0.08	279.62	48.769	11.463	0.3	0.16	2.2916e+08	-0.2421	-0.1438	-0.0113
1.0115	0.0071	1.0115	0	48.769	11.463	2.388	1.522	2.2916e+08	0.01	0	-0.005	0.173	0.11	0.249	0.08	279.62	48.769	11.463	0.3	0.16	2.2916e+08	-0.1304	0.0647	0.0242
0.9949	-0.0029	0.9949	0	48.769	11.463	2.389	1.521	2.2916e+08	0.01	-0.02	0.01	0.173	0.11	0.249	0.08	279.62	48.769	11.463	0.3	0.16	2.2916e+08	0.1039	0.1688	0.0383
0.9987	0.0058	0.9987	0	48.769	11.463	2.389	1.521	2.2916e+08	0.01	-0.02	0.01	0.173	0.11	0.249	0.08	279.62	48.769	11.463	0.3	0.16	2.2916e+08	0.1246	-0.1567	-0.0067
1.0079	0.0135	1.0079	0	48.769	11.463	2.389	1.521	2.2916e+08	0.01	-0.02	0.01	0.173	0.11	0.249	0.08	279.62	48.769	11.463	0.3	0.16	2.2916e+08	0.0696	-0.06	-0.0045
0.9893	0.0008	0.9893	0	48.769	11.463	2.389	1.521	2.2916e+08	0.01	-0.02	0.01	0.173	0.11	0.249	0.08	279.62	48.769	11.463	0.3	0.16	2.2916e+08	0.0469	0.2272	0.0365
0.9904	0.0028	0.9904	0	48.769	11.463	2.389	1.521	2.2916e+08	0.01	-0.02	0.01	0.173	0.11	0.249	0.08	279.62	48.769	11.463	0.3	0.16	2.2916e+08	-0.1286	-0.0294	-0.0029
1.0097	0.011	1.0097	0	48.769	11.463	2.381	1.521	2.2916e+08	0	-0.01	-0.015	0.172	0.11	0.249	0.08	279.62	48.769	11.463	0.3	0.16	2.2916e+08	-0.1459	-0.1291	-0.0243
1.0027	0.0029	1.0027	0	48.769	11.463	2.381	1.521	2.2916e+08	0	-0.01	-0.015	0.172	0.11	0.249	0.08	279.62	48.769	11.463	0.3	0.16	2.2916e+08	0.0957	0.111	0.0197
0.9888	-0.0001	0.9888	0	48.769	11.463	2.381	1.521	2.2916e+08	0	-0.01	-0.015	0.172	0.11	0.249	0.08	279.62	48.769	11.463	0.3	0.16	2.2916e+08	0.1248	0.0619	0.017
1.0007	0.0097	1.0007	0	48.769	11.463	2.381	1.521	2.2916e+08	0	-0.01	-0.015	0.172	0.11	0.249	0.08	279.62	48.769	11.463	0.3	0.16	2.2916e+08	-0.0279	-0.1903	0.0006
1.0061	0.0094	1.0061	0	48.769	11.463	2.381	1.521	2.2916e+08	0	-0.01	-0.015	0.172	0.11	0.249	0.08	279.62	48.769	11.463	0.3	0.16	2.2916e+08	-0.0225	0.0197	0.0384
0.9899	0	0.9899	0	48.769	11.463	2.38	1.521	2.2916e+08	-0.005	0.02	-0.06	0.172	0.11	0.249	0.08	279.62	48.769	11.463	0.3	0.16	2.2916e+08	0.0226	0.1765	0.0292
0.9977	0.0076	0.9977	0	48.769	11.463	2.38	1.521	2.2916e+08	-0.005	0.02	-0.06	0.172	0.11	0.249	0.08	279.62	48.769	11.463	0.3	0.16	2.2916e+08	-0.0896	-0.1106	0.0023
1.0115	0.0119	1.0115	0	48.769	11.463	2.38	1.521	2.2916e+08	-0.005	0.02	-0.06	0.172	0.11	0.249	0.08	279.62	48.769	11.463	0.3	0.16	2.2916e+08	-0.0755	-0.0924	-0.0016
0.9954	0	0.9954	0	48.769	11.463	2.38	1.521	2.2916e+08	-0.005	0.02	-0.06	0.172	0.11	0.249	0.08	279.62	48.769	11.463	0.3	0.16	2.2916e+08	0.0744	0.1226	0.0247
0.993	0.0021	0.993	0	48.769	11.463	2.38	1.521	2.2916e+08	-0.005	0.02	-0.06	0.172	0.11	0.249	0.08	279.62	48.769	11.463	0.3	0.16	2.2916e+08	0.0188	-0.0632	-0.012
1.0074	0.0116	1.0074	0	48.769	11.463	2.381	1.521	2.2916e+08	0.035	-0.015	0.065	0.173	0.11	0.249	0.08	279.62	48.769	11.463	0.3	0.16	2.2916e+08	-0.0264	-0.1385	-0.0095
1.0015	0.0045	1.0015	0	48.769	11.463	2.381	1.521	2.2916e+08	0.035	-0.015	0.065	0.173	0.11	0.249	0.08	279.62	48.769	11.463	0.3	0.16	2.2916e+08	0.0526	0.103	0.0178
0.9904	0.0011	0.9904	0	48.769	11.463	2.381	1.521	2.2916e+08	0.035	-0.015	0.065	0.173	0.11	0.249	0.08	279.62	48.769	11.463	0.3	0.16	2.2916e+08	0.0032	0.0593	0.0133
1.0048	0.0076	1.0048	0	48.769	11.463	2.381	1.521	2.2916e+08	0.035	-0.015	0.065	0.173	0.11	0.249	0.08	279.62	48.769	11.463	0.3	0.16	2.2916e+08	-0.1583	-0.1676	-0.0253
1.0116	0.008	1.0116	0	48.769	11.463	2.381	1.521	2.2916e+08	0.035	-0.015	0.065	0.173	0.11	0.249	0.08	279.62	48.769	11.463	0.3	0.16	2.2916e+08	-0.0506	0.0121	0.0098
0.9913	-0.0017	0.9913	0	48.769	11.463	2.379	1.52	2.2916e+08	-0.015	0.01	0.065	0.172	0.11	0.249	0.08	279.62	48.769	11.463	0.3	0.16	2.2916e+08	0.1195	0.1597	0.0094
0.9951	0.0059	0.9951	0	48.769	11.463	2.379	1.52	2.2916e+08	-0.015	0.01	0.065	0.172	0.11	0.249	0.08	279.62	48.769	11.463	0.3	0.16	2.2916e+08	-0.0101	-0.1506	-0.0346
1.0082	0.0116	1.0082	0	48.769	11.463	2.379	1.52	2.2916e+08	-0.015	0.01	0.065	0.172	0.11	0.249	0.08	279.62	48.769	11.463	0.3	0.16	2.2916e+08	-0.0884	-0.0617	-0.0122
0.9958	-0.0002	0.9958	0	48.769	11.463	2.379	1.52	2.2916e+08	-0.015	0.01	0.065	0.172	0.11	0.249	0.08	279.62	48.769	11.463	0.3	0.16	2.2916e+08	0.0113	0.1888	0.0281
0.9957	0.0021	0.9957	0	48.769	11.463	2.379	1.52	2.2916e+08	-0.015	0.01	0.065	0.172	0.11	0.249	0.08	279.62	48.769	11.463	0.3	0.16	2.2916e+08	-0.0207	-0.0332	-0.0352
1.0089	0.0092	1.0089	0	48.769	11.463	2.376	1.519	2.2916e+08	0.015	0.03	0.04	0.172	0.11	0.248	0.08	279.62	48.769	11.463	0.3	0.16	2.2916e+08	-0.0147	-0.1327	-0.0207
0.9977	0.0035	0.9977	0	48.769	11.463	2.376	1.519	2.2916e+08	0.015	0.03	0.04	0.172	0.11	0.248	0.08	279.62	48.769	11.463	0.3	0.16	2.2916e+08	0.1256	0.1179	0.0006
0.9864	-0.0013	0.9864	0	48.769	11.463	2.376	1.519	2.2916e+08	0.015	0.03	0.04	0.172	0.11	0.248	0.08	279.62	48.769	11.463	0.3	0.16	2.2916e+08	0.0391	0.0805	0.0171
1.0029	0.0082	1.0029	0	48.769	11.463	2.376	1.519	2.2916e+08	0.015	0.03	0.04	0.172	0.11	0.248	0.08	279.62	48.769	11.463	0.3	0.16	2.2916e+08	-0.1485	-0.1308	-0.0015
1.0091	0.0069	1.0091	0	48.769	11.463	2.376	1.519	2.2916e+08	0.015	0.03	0.04	0.172	0.11	0.248	0.08	279.62	48.769	11.463	0.3	0.16	2.2916e+08	-0.0012	0.0364	0.0266
0.9935	-0.0024	0.9935	0	48.769	11.463	2.375	1.519	2.2916e+08	0.01	-0.02	-0.015	0.172	0.11	0.248	0.08	279.62	48.769	11.463	0.3	0.16	2.2916e+08	0.1453	0.1543	0.0277
0.9955	0.0079	0.9955	0	48.769	11.463	2.375	1.519	2.2916e+08	0.01	-0.02	-0.015	0.172	0.11	0.248	0.08	279.62	48.769	11.463	0.3	0.16	2.2916e+08	0.0578	-0.0963	-0.0156
1.003	0.0105	1.003	0	48.769	11.463	2.375	1.519	2.2916e+08	0.01	-0.02	-0.015	0.172	0.11	0.248	0.08	279.62	48.769	11.463	0.3	0.16	2.2916e+08	-0.0445	-0.0503	-0.0034
0.9903	-0.0007	0.9903	0	48.769	11.463	2.375	1.519	2.2916e+08	0.01	-0.02	-0.015	0.172	0.11	0.248	0.08	279.62	48.769	11.463	0.3	0.16	2.2916e+08	-0.0387	0.1797	0.0254
0.9957	0.0028	0.9957	0	48.769	11.463	2.375	1.519	2.2916e+08	0.01	-0.02	-0.015	0.172	0.11	0.248	0.08	279.62	48.769	11.463	0.3	0.16	2.2916e+08	-0.0702	-0.0358	0.0023
1.0127	0.0106	1.0127	0	48.769	11.463	2.375	1.519	2.2916e+08	0.005	-0.015	0.02	0.172	0.11	0.248	0.08	279.62	48.769	11.463	0.3	0.16	2.2916e+08	-0.0124	-0.1218	-0.0135
1.0003	0.0033	1.0003	0	48.769	11.463	2.375	1.519	2.2916e+08	0.005	-0.015	0.02	0.172	0.11	0.248	0.08	279.62	48.769	11.463	0.3	0.16	2.2916e+08	0.1919	0.1128	0.025
0.989	0.0026	0.989	0	48.769	11.463	2.375	1.519	2.2916e+08	0.005	-0.015	0.02	0.172	0.11	0.248	0.08	279.62	48.769	11.463	0.3	0.16	2.2916e+08	0.1069	0.0348	0.0154
0.9984	0.01	0.9984	0	48.769	11.463	2.375	1.519	2.2916e+08	0.005	-0.015	0.02	0.172	0.11	0.248	0.08	279.62	48.769	11.463	0.3	0.16	2.2916e+08	-0.1415	-0.1378	-0.0148
1.0052	0.0082	1.0052	0	48.769	11.463	2.375	1.519	2.2916e+08	0.005	-0.015	0.02	0.172	0.11	0.248	0.08	279.62	48.769	11.463	0.3	0.16	2.2916e+08	-0.1388	0.0335	0.0202
0.994	-0.0014	0.994	0	48.769	11.463	2.373	1.518	2.2916e+08	-0.025	0.025	-0.005	0.172	0.11	0.248	0.08	279.62	48.769	11.463	0.3	0.16	2.2916e+08	0.0057	0.1459	0.0319
1.002	0.0067	1.002	0	48.769	11.463	2.373	1.518	2.2916e+08	-0.025	0.025	-0.005	0.172	0.11	0.248	0.08	279.62	48.769	11.463	0.3	0.16	2.2916e+08	0.0099	-0.1296	-0.0055
1.0105	0.0128	1.0105	0	48.769	11.463	2.373	1.518	2.2916e+08	-0.025	0.025	-0.005	0.172	0.11	0.248	0.08	279.62	48.769	11.463	0.3	0.16	2.2916e+08	0.0919	-0.081	0.0035
0.9931	0.0014	0.9931	0	48.769	11.463	2.373	1.518	2.2916e+08	-0.025	0.025	-0.005	0.172	0.11	0.248	0.08	279.62	48.769	11.463	0.3	0.16	2.2916e+08	0.1415	0.1572	0.0154
0.9909	0.0053	0.9909	0	48.769	11.463	2.373	1.518	2.2916e+08	-0.025	0.025	-0.005	0.172	0.11	0.248	0.08	279.62	48.769	11.463	0.3	0.16	2.2916e+08	-0.0322	-0.0511	-0.0316
1.0052	0.0115	1.0052	0	48.769	11.463	2.375	1.519	2.2916e+08	0.035	-0.015	0.08	0.172	0.11	0.248	0.08	279.62	48.769	11.463	0.3	0.16	2.2916e+08	-0.1435	-0.1257	-0.0216
1.0011	0.0036	1.0011	0	48.769	11.463	2.375	1.519	2.2916e+08	0.035	-0.015	0.08	0.172	0.11	0.248	0.08	279.62	48.769	11.463	0.3	0.16	2.2916e+08	-0.0153	0.1154	0.0197
0.9939	-0.0004	0.9939	0	48.769	11.463	2.375	1.519	2.2916e+08	0.035	-0.015	0.08	0.172	0.11	0.248	0.08	279.62	48.769	11.463	0.3	0.16	2.2916e+08	0.0237	0.029	0.0199
1.0074	0.009	1.0074	0	48.769	11.463	2.375	1.519	2.2916e+08	0.035	-0.015	0.08	0.172	0.11	0.248	0.08	279.62	48.769	11.463	0.3	0.16	2.2916e+08	-0.0345	-0.1567	-0.0099
1.0066	0.0082	1.0066	0	48.769	11.463	2.375	1.519	2.2916e+08	0.035	-0.015	0.08	0.172	0.11	0.248	0.08	279.62	48.769	11.463	0.3	0.16	2.2916e+08	0.0799	0.0241	0.0085
0.9884	-0.0004	0.9884	0	48.769	11.463	2.374	1.518	2.2916e+08	0.07	-0.005	0.125	0.172	0.11	0.248	0.08	279.62	48.769	11.463	0.3	0.16	2.2916e+08	0.07	0.1247	0.001
0.9941	0.0085	0.9941	0	48.769	11.463	2.374	1.518	2.2916e+08	0.07	-0.005	0.125	0.172	0.11	0.248	0.08	279.62	48.769	11.463	0.3	0.16	2.2916e+08	-0.1189	-0.1017	-0.0239
1.0073	0.0099	1.0073	0	48.769	11.463	2.374	1.518	2.2916e+08	0.07	-0.005	0.125	0.172	0.11	0.248	0.08	279.62	48.769	11.463	0.3	0.16	2.2916e+08	-0.1807	-0.0425	-0.0025
0.9965	-0.0024	0.9965	0	48.769	11.463	2.374	1.518	2.2916e+08	0.07	-0.005	0.125	0.172	0.11	0.248	0.08	279.62	48.769	11.463	0.3	0.16	2.2916e+08	-0.0172	0.1415	0.0251
0.9985	0.0007	0.9985	0	48.769	11.463	2.374	1.518	2.2916e+08	0.07	-0.005	0.125	0.172	0.11	0.248	0.08	279.62	48.769	11.463	0.3	0.16	2.2916e+08	0.0927	-0.0952	-0.0081
1.0092	0.0113	1.0092	0	48.769	11.463	2.374	1.518	2.2916e+08	-0.05	0.025	-0.065	0.172	0.11	0.248	0.08	279.62	48.769	11.463	0.3	0.16	2.2916e+08	0.1354	-0.113	-0.0056
0.9944	0.0044	0.9944	0	48.769	11.463	2.374	1.518	2.2916e+08	-0.05	0.025	-0.065	0.172	0.11	0.248	0.08	279.62	48.769	11.463	0.3	0.16	2.2916e+08	0.1644	0.152	0.0246
0.9838	-0.0006	0.9838	0	48.769	11.463	2.374	1.518	2.2916e+08	-0.05	0.025	-0.065	0.172	0.11	0.248	0.08	279.62	48.769	11.463	0.3	0.16	2.2916e+08	-0.053	0.0348	0.0063
1.0039	0.0087	1.0039	0	48.769	11.463	2.374	1.518	2.2916e+08	-0.05	0.025	-0.065	0.172	0.11	0.248	0.08	279.62	48.769	11.463	0.3	0.16	2.2916e+08	-0.244	-0.1332	-0.0099
1.0114	0.0063	1.0114	0	48.769	11.463	2.374	1.518	2.2916e+08	-0.05	0.025	-0.065	0.172	0.11	0.248	0.08	279.62	48.769	11.463	0.3	0.16	2.2916e+08	-0.0786	0.0725	0.0304
0.9894	-0.0054	0.9894	0	48.769	11.463	2.372	1.518	2.2916e+08	-0.03	-0.01	-0.065	0.172	0.11	0.248	0.08	279.62	48.769	11.463	0.3	0.16	2.2916e+08	0.1596	0.0929	0.0351
0.9944	0.0059	0.9944	0	48.769	11.463	2.372	1.518	2.2916e+08	-0.03	-0.01	-0.065	0.172	0.11	0.248	0.08	279.62	48.769	11.463	0.3	0.16	2.2916e+08	0.0971	-0.21	-0.0036
1.003	0.0126	1.003	0	48.769	11.463	2.372	1.518	2.2916e+08	-0.03	-0.01	-0.065	0.172	0.11	0.248	0.08	279.62	48.769	11.463	0.3	0.16	2.2916e+08	0.0306	-0.0603	0.031
0.9875	-0.002	0.9875	0	48.769	11.463	2.372	1.518	2.2916e+08	-0.03	-0.01	-0.065	0.172	0.11	0.248	0.08	279.62	48.769	11.463	0.3	0.16	2.2916e+08	0.0096	0.1591	0.0485
0.9901	0.0022	0.9901	0	48.769	11.463	2.372	1.518	2.2916e+08	-0.03	-0.01	-0.065	0.172	0.11	0.248	0.08	279.62	48.769	11.463	0.3	0.16	2.2916e+08	-0.1061	-0.1195	0.0163
1.0088	0.0115	1.0088	0	48.769	11.463	2.375	1.519	2.2916e+08	-0.01	-0.005	0	0.172	0.11	0.248	0.08	279.62	48.769	11.463	0.3	0.16	2.2916e+08	-0.0441	-0.2372	-0.0316
0.9985	0.0029	0.9985	0	48.769	11.463	2.375	1.519	2.2916e+08	-0.01	-0.005	0	0.172	0.11	0.248	0.08	279.62	48.769	11.463	0.3	0.16	2.2916e+08	0.1691	0.0681	0.0309
0.9799	-0.001	0.9799	0	48.769	11.463	2.375	1.519	2.2916e+08	-0.01	-0.005	0	0.172	0.11	0.248	0.08	279.62	48.769	11.463	0.3	0.16	2.2916e+08	0.1042	-0.0212	0.0162
0.9968	0.0114	0.9968	0	48.769	11.463	2.375	1.519	2.2916e+08	-0.01	-0.005	0	0.172	0.11	0.248	0.08	279.62	48.769	11.463	0.3	0.16	2.2916e+08	-0.0805	-0.3308	0.0061
1.0049	0.0093	1.0049	0	48.769	11.463	2.375	1.519	2.2916e+08	-0.01	-0.005	0	0.172	0.11	0.248	0.08	279.62	48.769	11.463	0.3	0.16	2.2916e+08	-0.0443	-0.0608	0.0389
0.9878	-0.0018	0.9878	0	48.769	11.463	2.374	1.518	2.2916e+08	-0.035	-0.015	-0.055	0.172	0.11	0.248	0.08	279.62	48.769	11.463	0.3	0.16	2.2916e+08	0.0655	0.0914	0.055
0.9922	0.0071	0.9922	0	48.769	11.463	2.374	1.518	2.2916e+08	-0.035	-0.015	-0.055	0.172	0.11	0.248	0.08	279.62	48.769	11.463	0.3	0.16	2.2916e+08	-0.0081	-0.2981	-0.0008
1.0055	0.0131	1.0055	0	48.769	11.463	2.374	1.518	2.2916e+08	-0.035	-0.015	-0.055	0.172	0.11	0.248	0.08	279.62	48.769	11.463	0.3	0.16	2.2916e+08	-0.0122	-0.2852	0.0191
0.9902	0.0025	0.9902	0	48.769	11.463	2.374	1.518	2.2916e+08	-0.035	-0.015	-0.055	0.172	0.11	0.248	0.08	279.62	48.769	11.463	0.3	0.16	2.2916e+08	0.0169	0.044	0.0448
0.9854	0.0007	0.9854	0	48.769	11.463	2.374	1.518	2.2916e+08	-0.035	-0.015	-0.055	0.172	0.11	0.248	0.08	279.62	48.769	11.463	0.3	0.16	2.2916e+08	-0.0666	-0.184	0.0184
1.0084	0.014	1.0084	0	48.769	11.463	2.374	1.518	2.2916e+08	-0.035	-0.015	-0.055	0.172	0.11	0.248	0.08	279.62	48.769	11.463	0.3	0.16	2.2917e+08	-0.0788	-0.3813	0.0053
1.004	0.0082	1.004	0	48.769	11.463	2.375	1.519	2.2916e+08	0.04	0.03	0.05	0.172	0.11	0.248	0.08	279.63	48.769	11.463	0.3	0.16	2.2917e+08	0.1379	-0.0841	0.0571
0.9829	-0.0017	0.9829	0	48.769	11.463	2.375	1.519	2.2916e+08	0.04	0.03	0.05	0.172	0.11	0.248	0.08	279.63	48.769	11.463	0.3	0.16	2.2917e+08	0.1117	-0.093	0.0293
0.9974	0.0091	0.9974	0	48.769	11.463	2.375	1.519	2.2916e+08	0.04	0.03	0.05	0.172	0.11	0.248	0.08	279.63	48.769	11.463	0.3	0.16	2.2917e+08	-0.0554	-0.3666	-0.0216
1.0109	0.0156	1.0109	0	48.769	11.463	2.375	1.519	2.2916e+08	0.04	0.03	0.05	0.172	0.11	0.248	0.08	279.63	48.769	11.463	0.3	0.16	2.2917e+08	-0.0945	-0.1608	0.0126
0.9846	-0.0029	0.9846	0	48.769	11.463	2.374	1.518	2.2917e+08	0.02	0.02	-0.055	0.172	0.11	0.248	0.08	279.63	48.769	11.463	0.3	0.16	2.2917e+08	-0.0226	-0.0145	0.0384
0.9925	0.0007	0.9925	0	48.769	11.463	2.374	1.518	2.2917e+08	0.02	0.02	-0.055	0.172	0.11	0.248	0.08	279.63	48.769	11.463	0.3	0.16	2.2917e+08	-0.0828	-0.3286	-0.012
1.0193	0.0181	1.0193	0	48.769	11.463	2.374	1.518	2.2917e+08	0.02	0.02	-0.055	0.172	0.11	0.248	0.08	279.63	48.769	11.463	0.3	0.16	2.2917e+08	0.0172	-0.2548	-0.0064
0.9976	0.003	0.9976	0	48.769	11.463	2.374	1.518	2.2917e+08	0.02	0.02	-0.055	0.172	0.11	0.248	0.08	279.63	48.769	11.463	0.3	0.16	2.2917e+08	0.1657	0.0135	0.0409
0.9797	-0.0033	0.9797	0	48.769	11.463	2.374	1.518	2.2917e+08	0.02	0.02	-0.055	0.172	0.11	0.248	0.08	279.63	48.769	11.463	0.3	0.16	2.2917e+08	0.0148	-0.2649	-0.0131
1.0067	0.0132	1.0067	0	48.769	11.463	2.373	1.518	2.2917e+08	-0.02	0.045	-0.005	0.172	0.11	0.248	0.08	279.62	48.769	11.463	0.3	0.16	2.2917e+08	-0.1488	-0.3983	-0.0389
1.0128	0.0107	1.0128	0	48.769	11.463	2.373	1.518	2.2917e+08	-0.02	0.045	-0.005	0.172	0.11	0.248	0.08	279.63	48.769	11.463	0.3	0.16	2.2917e+08	-0.0784	0.0273	0.0173
0.9841	-0.0049	0.9841	0	48.769	11.463	2.373	1.518	2.2917e+08	-0.02	0.045	-0.005	0.172	0.11	0.248	0.08	279.63	48.769	11.463	0.3	0.16	2.2917e+08	-0.0025	-0.0209	0.0474
0.9998	0.0033	0.9998	0	48.769	11.463	2.373	1.518	2.2917e+08	-0.02	0.045	-0.005	0.172	0.11	0.248	0.08	279.63	48.769	11.463	0.3	0.16	2.2917e+08	-0.0417	-0.4597	-0.0193
1.0229	0.0157	1.0229	0	48.769	11.463	2.373	1.518	2.2917e+08	-0.02	0.045	-0.005	0.172	0.11	0.248	0.08	279.63	48.769	11.463	0.3	0.16	2.2917e+08	0.0517	-0.183	0.0177
0.9933	0.0014	0.9933	0	48.769	11.463	2.371	1.517	2.2917e+08	0.03	0.085	0.05	0.172	0.11	0.248	0.08	279.63	48.769	11.463	0.3	0.16	2.2917e+08	0.1246	0.1638	0.0576
0.9788	-0.0011	0.9788	0	48.769	11.463	2.371	1.517	2.2917e+08	0.03	0.085	0.05	0.172	0.11	0.248	0.08	279.63	48.769	11.463	0.3	0.16	2.2917e+08	-0.1078	-0.2541	-0.0062
1.0134	0.0129	1.0134	0	48.769	11.463	2.371	1.517	2.2917e+08	0.03	0.085	0.05	0.172	0.11	0.248	0.08	279.63	48.769	11.463	0.3	0.16	2.2917e+08	-0.1924	-0.3911	-0.018
1.0154	0.0079	1.0154	0	48.769	11.463	2.371	1.517	2.2917e+08	0.03	0.085	0.05	0.172	0.11	0.248	0.08	279.63	48.769	11.463	0.3	0.16	2.2917e+08	0.0113	0.1315	0.0509
0.9834	-0.0059	0.9834	0	48.769	11.463	2.371	1.517	2.2917e+08	0.03	0.085	0.05	0.172	0.11	0.248	0.08	279.63	48.769	11.463	0.3	0.16	2.2917e+08	0.1123	-0.0201	0.044
1.0004	0.0058	1.0004	0	48.769	11.463	2.371	1.517	2.2917e+08	0.01	0.08	0	0.172	0.11	0.247	0.08	279.63	48.769	11.463	0.3	0.16	2.2917e+08	0.0375	-0.4821	-0.0225
1.0209	0.0161	1.0209	0	48.769	11.463	2.371	1.517	2.2917e+08	0.01	0.08	0	0.172	0.11	0.247	0.08	279.63	48.769	11.463	0.3	0.16	2.2917e+08	0.042	-0.0574	0.0206
0.9881	-0.0009	0.9881	0	48.769	11.463	2.371	1.517	2.2917e+08	0.01	0.08	0	0.172	0.11	0.247	0.08	279.63	48.769	11.463	0.3	0.16	2.2917e+08	0.0108	0.2003	0.0751
0.9879	-0.0009	0.9879	0	48.769	11.463	2.371	1.517	2.2917e+08	0.01	0.08	0	0.172	0.11	0.247	0.08	279.63	48.769	11.463	0.3	0.16	2.2917e+08	-0.1488	-0.3378	0.0036
1.0228	0.0132	1.0228	0	48.769	11.463	2.371	1.517	2.2917e+08	0.01	0.08	0	0.172	0.11	0.247	0.08	279.63	48.769	11.463	0.3	0.16	2.2917e+08	-0.077	-0.3347	-0.0002
1.0087	0.005	1.0087	0	48.769	11.463	2.369	1.516	2.2917e+08	-0.04	0.115	-0.125	0.172	0.11	0.247	0.08	279.63	48.769	11.463	0.3	0.16	2.2917e+08	0.1611	0.1838	0.08
0.9766	-0.0033	0.9766	0	48.769	11.463	2.369	1.516	2.2917e+08	-0.04	0.115	-0.125	0.172	0.11	0.247	0.08	279.63	48.769	11.463	0.3	0.16	2.2917e+08	0.0871	-0.0526	0.0555
1.0026	0.0099	1.0026	0	48.769	11.463	2.369	1.516	2.2917e+08	-0.04	0.115	-0.125	0.172	0.11	0.247	0.08	279.63	48.769	11.463	0.3	0.16	2.2917e+08	-0.1454	-0.4304	0.0151
1.0215	0.014	1.0215	0	48.769	11.463	2.369	1.516	2.2917e+08	-0.04	0.115	-0.125	0.172	0.11	0.247	0.08	279.63	48.769	11.463	0.3	0.16	2.2917e+08	-0.0723	0.0413	0.0641
0.9913	-0.0025	0.9913	0	48.769	11.463	2.369	1.516	2.2917e+08	-0.04	0.115	-0.125	0.172	0.11	0.247	0.08	279.63	48.769	11.463	0.3	0.16	2.2917e+08	0.0696	0.157	0.0725
0.9906	0.0006	0.9906	0	48.769	11.463	2.368	1.516	2.2917e+08	0.015	0.125	0.03	0.172	0.11	0.247	0.08	279.63	48.769	11.463	0.3	0.16	2.2917e+08	0.0332	-0.365	-0.0031
1.0156	0.0157	1.0156	0	48.769	11.463	2.368	1.516	2.2917e+08	0.015	0.125	0.03	0.172	0.11	0.247	0.08	279.63	48.769	11.463	0.3	0.16	2.2917e+08	0.0333	-0.19	0.0057
0.9951	0.0056	0.9951	0	48.769	11.463	2.368	1.516	2.2917e+08	0.015	0.125	0.03	0.172	0.11	0.247	0.08	279.63	48.769	11.463	0.3	0.16	2.2917e+08	0.0433	0.2252	0.0881
0.9792	-0.0034	0.9792	0	48.769	11.463	2.368	1.516	2.2917e+08	0.015	0.125	0.03	0.172	0.11	0.247	0.08	279.63	48.769	11.463	0.3	0.16	2.2917e+08	-0.1812	-0.1841	0.0777
1.0178	0.0095	1.0178	0	48.769	11.463	2.368	1.516	2.2917e+08	0.015	0.125	0.03	0.172	0.11	0.247	0.08	279.63	48.769	11.463	0.3	0.16	2.2917e+08	-0.1541	-0.3626	0.0221
1.0203	0.011	1.0203	0	48.769	11.463	2.369	1.516	2.2917e+08	-0.025	0.16	-0.13	0.172	0.11	0.247	0.08	279.63	48.769	11.463	0.3	0.16	2.2917e+08	0.1873	0.1562	0.0707
0.978	-0.0043	0.978	0	48.769	11.463	2.369	1.516	2.2917e+08	-0.025	0.16	-0.13	0.172	0.11	0.247	0.08	279.63	48.769	11.463	0.3	0.16	2.2917e+08	0.273	0.0375	0.0637
0.988	0.0066	0.988	0	48.769	11.463	2.369	1.516	2.2917e+08	-0.025	0.16	-0.13	0.172	0.11	0.247	0.08	279.63	48.769	11.463	0.3	0.16	2.2917e+08	-0.0839	-0.4039	0.0049
1.0138	0.0167	1.0138	0	48.769	11.463	2.369	1.516	2.2917e+08	-0.025	0.16	-0.13	0.172	0.11	0.247	0.08	279.63	48.769	11.463	0.3	0.16	2.2917e+08	-0.2628	-0.0138	0.069
0.9956	-0.0009	0.9956	0	48.769	11.463	2.369	1.516	2.2917e+08	-0.025	0.16	-0.13	0.172	0.11	0.247	0.08	279.63	48.769	11.463	0.3	0.16	2.2917e+08	-0.1274	0.2509	0.1146
0.9919	-0.0037	0.9919	0	48.769	11.463	2.368	1.516	2.2917e+08	0.005	0.185	-0.05	0.171	0.11	0.247	0.08	279.63	48.769	11.463	0.3	0.16	2.2917e+08	-0.0202	-0.2928	0.0446
1.0186	0.0115	1.0186	0	48.769	11.463	2.368	1.516	2.2917e+08	0.005	0.185	-0.05	0.171	0.11	0.247	0.08	279.63	48.769	11.463	0.3	0.16	2.2917e+08	0.1741	-0.2969	0.0221
1.0015	0.0083	1.0015	0	48.769	11.463	2.368	1.516	2.2917e+08	0.005	0.185	-0.05	0.171	0.11	0.247	0.08	279.64	48.769	11.463	0.3	0.16	2.2917e+08	0.3162	0.246	0.0959
0.969	-0.0003	0.969	0	48.769	11.463	2.368	1.516	2.2917e+08	0.005	0.185	-0.05	0.171	0.11	0.247	0.08	279.64	48.769	11.463	0.3	0.16	2.2917e+08	-0.0173	-0.0206	0.0721
0.9984	0.0065	0.9984	0	48.769	11.463	2.368	1.516	2.2917e+08	0.005	0.185	-0.05	0.171	0.11	0.247	0.08	279.64	48.769	11.463	0.3	0.16	2.2917e+08	-0.4107	-0.4319	0.0412
1.0242	0.0097	1.0242	0	48.769	11.463	2.366	1.515	2.2917e+08	0.035	0.17	0	0.171	0.11	0.247	0.08	279.64	48.769	11.463	0.3	0.16	2.2917e+08	-0.2071	0.0839	0.0883
0.9942	-0.004	0.9942	0	48.769	11.463	2.366	1.515	2.2917e+08	0.035	0.17	0	0.171	0.11	0.247	0.08	279.64	48.769	11.463	0.3	0.16	2.2917e+08	0.2233	0.2334	0.1163
0.9884	0	0.9884	0	48.769	11.463	2.366	1.515	2.2917e+08	0.035	0.17	0	0.171	0.11	0.247	0.08	279.64	48.769	11.463	0.3	0.16	2.2917e+08	0.1892	-0.355	0.0646
1.0107	0.0166	1.0107	0	48.769	11.463	2.366	1.515	2.2917e+08	0.035	0.17	0	0.171	0.11	0.247	0.08	279.64	48.769	11.463	0.3	0.16	2.2917e+08	0.0025	-0.1572	0.0721
0.9965	0.0049	0.9965	0	48.769	11.463	2.366	1.515	2.2917e+08	0.035	0.17	0	0.171	0.11	0.247	0.08	279.64	48.769	11.463	0.3	0.16	2.2917e+08	-0.0517	0.366	0.1326
0.9853	-0.0014	0.9853	0	48.769	11.463	2.362	1.513	2.2917e+08	-0.05	0.24	-0.09	0.171	0.11	0.246	0.08	279.64	48.769	11.463	0.29	0.16	2.2917e+08	-0.2099	-0.0793	0.1051
1.0187	0.0082	1.0187	0	48.769	11.463	2.362	1.513	2.2917e+08	-0.05	0.24	-0.09	0.171	0.11	0.246	0.08	279.64	48.769	11.463	0.29	0.16	2.2917e+08	-0.1174	-0.3842	0.0198
1.0183	0.0086	1.0183	0	48.769	11.463	2.362	1.513	2.2917e+08	-0.05	0.24	-0.09	0.171	0.11	0.246	0.08	279.64	48.769	11.463	0.29	0.16	2.2917e+08	0.3072	0.1523	0.0947
0.9789	-0.0013	0.9789	0	48.769	11.463	2.362	1.513	2.2917e+08	-0.05	0.24	-0.09	0.171	0.11	0.246	0.08	279.64	48.769	11.463	0.29	0.16	2.2917e+08	0.3196	0.1738	0.1016
0.9879	0.0072	0.9879	0	48.769	11.463	2.362	1.513	2.2917e+08	-0.05	0.24	-0.09	0.171	0.11	0.246	0.08	279.64	48.769	11.463	0.29	0.16	2.2917e+08	-0.1748	-0.3152	0.0623
1.0141	0.0137	1.0141	0	48.769	11.463	2.362	1.513	2.2917e+08	-0.015	0.255	0.06	0.171	0.11	0.246	0.08	279.64	48.769	11.463	0.29	0.16	2.2917e+08	-0.2964	0.0503	0.1059
1.0002	-0.0008	1.0002	0	48.769	11.463	2.362	1.513	2.2917e+08	-0.015	0.255	0.06	0.171	0.11	0.246	0.08	279.64	48.769	11.463	0.29	0.16	2.2917e+08	-0.0644	0.3741	0.1267
0.9948	0.0016	0.9948	0	48.769	11.463	2.362	1.513	2.2917e+08	-0.015	0.255	0.06	0.171	0.11	0.246	0.08	279.65	48.769	11.463	0.29	0.16	2.2917e+08	0.0171	-0.1998	0.0694
1.0102	0.0126	1.0102	0	48.769	11.463	2.362	1.513	2.2917e+08	-0.015	0.255	0.06	0.171	0.11	0.246	0.08	279.65	48.769	11.463	0.29	0.16	2.2917e+08	0.1209	-0.2359	0.0421
0.9913	0.005	0.9913	0	48.769	11.463	2.362	1.513	2.2917e+08	-0.015	0.255	0.06	0.171	0.11	0.246	0.08	279.65	48.769	11.463	0.29	0.16	2.2917e+08	0.2036	0.2622	0.1394
0.9764	0.0018	0.9764	0	48.769	11.463	2.361	1.513	2.2917e+08	0.03	0.175	-0.01	0.171	0.11	0.246	0.08	279.65	48.769	11.463	0.29	0.16	2.2917e+08	-0.1178	0.085	0.1116
1.0041	0.0098	1.0041	0	48.769	11.463	2.361	1.513	2.2917e+08	0.03	0.175	-0.01	0.171	0.11	0.246	0.08	279.65	48.769	11.463	0.29	0.16	2.2917e+08	-0.3314	-0.2598	0.0923
1.0177	0.0067	1.0177	0	48.769	11.463	2.361	1.513	2.2917e+08	0.03	0.175	-0.01	0.171	0.11	0.246	0.08	279.65	48.769	11.463	0.29	0.16	2.2917e+08	0.0082	0.1129	0.1403
0.9958	-0.0016	0.9958	0	48.769	11.463	2.361	1.513	2.2917e+08	0.03	0.175	-0.01	0.171	0.11	0.246	0.08	279.65	48.769	11.463	0.29	0.16	2.2917e+08	0.3319	0.1822	0.1274
0.9912	0.0051	0.9912	0	48.769	11.463	2.361	1.513	2.2917e+08	0.03	0.175	-0.01	0.171	0.11	0.246	0.08	279.65	48.769	11.463	0.29	0.16	2.2917e+08	0.2379	-0.2612	0.0643
1.0003	0.012	1.0003	0	48.769	11.463	2.361	1.513	2.2917e+08	0.005	0.245	0.01	0.171	0.11	0.246	0.08	279.65	48.769	11.463	0.29	0.16	2.2917e+08	0.0449	-0.0581	0.1028
0.9856	-0.0008	0.9856	0	48.769	11.463	2.361	1.513	2.2917e+08	0.005	0.245	0.01	0.171	0.11	0.246	0.08	279.66	48.769	11.463	0.29	0.16	2.2917e+08	-0.0666	0.3276	0.1702
0.9931	0.0014	0.9931	0	48.769	11.463	2.361	1.513	2.2917e+08	0.005	0.245	0.01	0.171	0.11	0.246	0.08	279.66	48.769	11.463	0.29	0.16	2.2917e+08	-0.2703	-0.0794	0.106
1.0213	0.0105	1.0213	0	48.769	11.463	2.361	1.513	2.2917e+08	0.005	0.245	0.01	0.171	0.11	0.246	0.08	279.66	48.769	11.463	0.29	0.16	2.2917e+08	-0.0619	-0.1997	0.1193
1.0032	-0.0039	1.0032	0	48.769	11.463	2.361	1.513	2.2917e+08	0.005	0.245	0.01	0.171	0.11	0.246	0.08	279.66	48.769	11.463	0.29	0.16	2.2917e+08	0.3836	0.1349	0.1528
0.9822	-0.0005	0.9822	0	48.769	11.463	2.361	1.513	2.2917e+08	-0.005	0.36	0.065	0.171	0.11	0.246	0.08	279.66	48.769	11.463	0.29	0.16	2.2917e+08	0.3079	-0.0239	0.1262
0.99	0.014	0.99	0	48.769	11.463	2.361	1.513	2.2917e+08	-0.005	0.36	0.065	0.171	0.11	0.246	0.08	279.66	48.769	11.463	0.29	0.16	2.2917e+08	-0.066	-0.2171	0.1235
0.9903	0.0012	0.9903	0	48.769	11.463	2.361	1.513	2.2917e+08	-0.005	0.36	0.065	0.171	0.11	0.246	0.08	279.66	48.769	11.463	0.29	0.16	2.2917e+08	-0.1746	0.0783	0.1995
0.9944	-0.0017	0.9944	0	48.769	11.463	2.361	1.513	2.2917e+08	-0.005	0.36	0.065	0.171	0.11	0.246	0.08	279.66	48.769	11.463	0.29	0.16	2.2917e+08	-0.1817	0.1508	0.1913
1.0103	0.0102	1.0103	0	48.769	11.463	2.361	1.513	2.2917e+08	-0.005	0.36	0.065	0.171	0.11	0.246	0.08	279.67	48.769	11.463	0.29	0.16	2.2917e+08	0.0161	-0.2318	0.1453
0.9978	0.0007	0.9978	0	48.769	11.463	2.362	1.513	2.2917e+08	0.065	0.37	0.07	0.171	0.11	0.246	0.08	279.67	48.769	11.463	0.29	0.16	2.2917e+08	0.4666	-0.1628	0.1594
0.9792	-0.001	0.9792	0	48.769	11.463	2.362	1.513	2.2917e+08	0.065	0.37	0.07	0.171	0.11	0.246	0.08	279.67	48.769	11.463	0.29	0.16	2.2917e+08	0.4799	0.0626	0.1636
0.981	0.0158	0.981	0	48.769	11.463	2.362	1.513	2.2917e+08	0.065	0.37	0.07	0.171	0.11	0.246	0.08	279.67	48.769	11.463	0.29	0.16	2.2917e+08	0.0135	-0.1102	0.1598
0.9829	0.0016	0.9829	0	48.769	11.463	2.362	1.513	2.2917e+08	0.065	0.37	0.07	0.171	0.11	0.246	0.08	279.67	48.769	11.463	0.29	0.16	2.2917e+08	-0.215	-0.1336	0.2102
0.998	-0.0044	0.998	0	48.769	11.463	2.362	1.513	2.2917e+08	0.065	0.37	0.07	0.171	0.11	0.246	0.08	279.67	48.769	11.463	0.29	0.16	2.2917e+08	-0.1343	0.0002	0.2035
1.019	0.0134	1.019	0	48.769	11.463	2.363	1.514	2.2917e+08	0.03	0.39	-0.16	0.171	0.11	0.246	0.08	279.68	48.769	11.463	0.28	0.16	2.2917e+08	0.1717	-0.0756	0.1936
0.9951	0.0013	0.9951	0	48.769	11.463	2.363	1.514	2.2917e+08	0.03	0.39	-0.16	0.171	0.11	0.246	0.08	279.68	48.769	11.463	0.28	0.16	2.2917e+08	0.493	-0.2288	0.1895
0.9869	-0.0014	0.9869	0	48.769	11.463	2.363	1.514	2.2917e+08	0.03	0.39	-0.16	0.171	0.11	0.246	0.08	279.68	48.769	11.463	0.29	0.16	2.2917e+08	0.4304	-0.2309	0.177
1.0016	0.0189	1.0016	0	48.769	11.463	2.363	1.514	2.2917e+08	0.03	0.39	-0.16	0.171	0.11	0.246	0.08	279.68	48.769	11.463	0.29	0.16	2.2917e+08	0.022	0.0041	0.201
0.988	0.0045	0.988	0	48.769	11.463	2.363	1.514	2.2917e+08	0.03	0.39	-0.16	0.171	0.11	0.246	0.08	279.68	48.769	11.463	0.29	0.16	2.2917e+08	-0.1156	0.0134	0.2374
1.0019	-0.004	1.0019	0	48.769	11.463	2.357	1.511	2.2917e+08	0.065	0.415	-0.255	0.171	0.109	0.245	0.08	279.68	48.769	11.463	0.28	0.16	2.2917e+08	-0.1275	-0.2539	0.1963
1.0336	0.0195	1.0336	0	48.769	11.463	2.357	1.511	2.2917e+08	0.065	0.415	-0.255	0.171	0.109	0.245	0.08	279.69	48.769	11.463	0.28	0.16	2.2917e+08	0.0737	-0.0416	0.1896
0.9954	0.0002	0.9954	0	48.769	11.463	2.357	1.511	2.2917e+08	0.065	0.415	-0.255	0.171	0.109	0.245	0.08	279.69	48.769	11.463	0.28	0.16	2.2917e+08	0.4288	0.0247	0.2116
0.9814	-0.001	0.9814	0	48.769	11.463	2.357	1.511	2.2917e+08	0.065	0.415	-0.255	0.171	0.109	0.245	0.08	279.69	48.769	11.463	0.28	0.16	2.2917e+08	0.2559	-0.3288	0.1539
1.0113	0.027	1.0113	0	48.769	11.463	2.357	1.511	2.2917e+08	0.065	0.415	-0.255	0.171	0.109	0.245	0.08	279.69	48.769	11.463	0.28	0.16	2.2917e+08	-0.0657	-0.038	0.2013
0.9834	0.0008	0.9834	0	48.769	11.463	2.351	1.509	2.2917e+08	0.15	0.425	-0.14	0.17	0.109	0.244	0.08	279.7	48.769	11.463	0.28	0.16	2.2917e+08	-0.0674	0.1767	0.241
1.0001	0.0007	1.0001	0	48.769	11.463	2.351	1.509	2.2917e+08	0.15	0.425	-0.14	0.17	0.109	0.244	0.08	279.7	48.769	11.463	0.28	0.16	2.2917e+08	-0.1241	-0.197	0.1759
1.0299	0.024	1.0299	0	48.769	11.463	2.351	1.509	2.2917e+08	0.15	0.425	-0.14	0.17	0.109	0.244	0.08	279.7	48.769	11.463	0.28	0.16	2.2917e+08	0.1848	-0.0748	0.1879
0.9843	-0.0057	0.9843	0	48.769	11.463	2.351	1.509	2.2917e+08	0.15	0.425	-0.14	0.17	0.109	0.244	0.08	279.7	48.769	11.463	0.28	0.16	2.2917e+08	0.5486	0.0471	0.1714
0.9878	0.0111	0.9878	0	48.769	11.463	2.351	1.509	2.2917e+08	0.15	0.425	-0.14	0.17	0.109	0.244	0.08	279.7	48.769	11.463	0.28	0.16	2.2917e+08	0.1579	-0.2234	0.1401
1.0038	0.0234	1.0038	0	48.769	11.463	2.344	1.506	2.2917e+08	0.2	0.42	-0.015	0.17	0.109	0.242	0.08	279.71	48.769	11.463	0.28	0.16	2.2917e+08	-0.0478	-0.0513	0.1909
0.9794	-0.0121	0.9794	0	48.769	11.463	2.344	1.506	2.2917e+08	0.2	0.42	-0.015	0.17	0.109	0.242	0.08	279.71	48.769	11.463	0.28	0.16	2.2917e+08	0.0095	0.0089	0.178
1.0166	0.0148	1.0166	0	48.769	11.463	2.344	1.506	2.2917e+08	0.2	0.42	-0.015	0.17	0.109	0.242	0.08	279.71	48.769	11.463	0.28	0.16	2.2917e+08	-0.0478	-0.1083	0.1785
1.009	0.0121	1.009	0	48.769	11.463	2.344	1.506	2.2917e+08	0.2	0.42	-0.015	0.17	0.109	0.242	0.08	279.71	48.769	11.463	0.28	0.16	2.2917e+08	0.3367	-0.0862	0.178
0.9855	-0.0099	0.9855	0	48.769	11.463	2.344	1.506	2.2917e+08	0.2	0.42	-0.015	0.17	0.109	0.242	0.08	279.71	48.769	11.463	0.28	0.16	2.2917e+08	0.3609	-0.1559	0.1625
1.009	0.0234	1.009	0	48.769	11.463	2.344	1.506	2.2917e+08	0.2	0.42	-0.015	0.17	0.109	0.242	0.08	279.72	48.769	11.463	0.28	0.16	2.2917e+08	0.1859	-0.0095	0.2121
0.9789	0.0008	0.9789	0	48.769	11.463	2.34	1.504	2.2917e+08	0.19	0.455	0.095	0.169	0.109	0.241	0.08	279.72	48.769	11.463	0.28	0.16	2.2917e+08	0.071	0.0005	0.1963
0.9901	-0.0011	0.9901	0	48.769	11.463	2.34	1.504	2.2917e+08	0.19	0.455	0.095	0.169	0.109	0.241	0.08	279.72	48.769	11.463	0.28	0.16	2.2917e+08	-0.2817	-0.2579	0.1963
1.021	0.0158	1.021	0	48.769	11.463	2.34	1.504	2.2917e+08	0.19	0.455	0.095	0.169	0.109	0.241	0.08	279.73	48.769	11.463	0.28	0.16	2.2917e+08	0.0177	-0.0362	0.2352
0.9826	-0.0079	0.9826	0	48.769	11.463	2.34	1.504	2.2917e+08	0.19	0.455	0.095	0.169	0.109	0.241	0.08	279.73	48.769	11.463	0.28	0.16	2.2917e+08	0.377	-0.0896	0.2156
0.9937	0.0069	0.9937	0	48.769	11.463	2.337	1.503	2.2917e+08	0.125	0.495	0.195	0.169	0.109	0.241	0.08	279.73	48.769	11.463	0.28	0.16	2.2917e+08	0.2614	-0.3234	0.2383
0.9911	0.0113	0.9911	0	48.769	11.463	2.337	1.503	2.2917e+08	0.125	0.495	0.195	0.169	0.109	0.241	0.08	279.73	48.769	11.463	0.28	0.16	2.2917e+08	0.2129	-0.0322	0.2511
0.9756	0	0.9756	0	48.769	11.463	2.337	1.503	2.2917e+08	0.125	0.495	0.195	0.169	0.109	0.241	0.08	279.74	48.769	11.463	0.28	0.16	2.2917e+08	-0.2583	-0.0979	0.277
1.0116	0.0076	1.0116	0	48.769	11.463	2.337	1.503	2.2917e+08	0.125	0.495	0.195	0.169	0.109	0.241	0.08	279.74	48.769	11.463	0.28	0.16	2.2917e+08	-0.2776	-0.1896	0.2735
1.0024	0.0027	1.0024	0	48.769	11.463	2.337	1.503	2.2917e+08	0.125	0.495	0.195	0.169	0.109	0.241	0.08	279.74	48.769	11.463	0.28	0.16	2.2917e+08	0.062	-0.1049	0.271
1.0041	0.0025	1.0041	0	48.769	11.463	2.337	1.503	2.2917e+08	0.075	0.505	0.12	0.169	0.109	0.241	0.08	279.74	48.769	11.463	0.28	0.16	2.2917e+08	0.1706	-0.3286	0.2617
0.9969	0.0116	0.9969	0	48.769	11.463	2.337	1.503	2.2917e+08	0.075	0.505	0.12	0.169	0.109	0.241	0.08	279.75	48.769	11.463	0.28	0.16	2.2917e+08	0.3202	-0.207	0.3048
0.9803	0.0106	0.9803	0	48.769	11.463	2.337	1.503	2.2917e+08	0.075	0.505	0.12	0.169	0.109	0.241	0.08	279.75	48.769	11.463	0.28	0.16	2.2917e+08	-0.0272	-0.2312	0.3053
0.9966	0.006	0.9966	0	48.769	11.463	2.337	1.503	2.2917e+08	0.075	0.505	0.12	0.169	0.109	0.241	0.08	279.75	48.769	11.463	0.28	0.16	2.2917e+08	-0.3445	-0.281	0.3093
1.0021	0.0095	1.0021	0	48.769	11.463	2.337	1.503	2.2917e+08	0.075	0.505	0.12	0.169	0.109	0.241	0.08	279.76	48.769	11.463	0.28	0.16	2.2917e+08	-0.1518	-0.0925	0.3278
1.0042	0.0035	1.0042	0	48.769	11.463	2.337	1.503	2.2917e+08	0.035	0.49	-0.18	0.169	0.109	0.241	0.08	279.76	48.769	11.463	0.28	0.16	2.2917e+08	0.0102	-0.2047	0.2958
0.9995	0.0081	0.9995	0	48.769	11.463	2.337	1.503	2.2917e+08	0.035	0.49	-0.18	0.169	0.109	0.241	0.08	279.76	48.769	11.463	0.28	0.16	2.2917e+08	0.2381	-0.1786	0.2913
0.9902	0.0099	0.9902	0	48.769	11.463	2.337	1.503	2.2917e+08	0.035	0.49	-0.18	0.169	0.109	0.241	0.08	279.76	48.769	11.463	0.28	0.16	2.2917e+08	0.1995	-0.1465	0.2978
0.9866	0.0089	0.9866	0	48.769	11.463	2.337	1.503	2.2917e+08	0.035	0.49	-0.18	0.169	0.109	0.241	0.08	279.77	48.769	11.463	0.28	0.16	2.2917e+08	-0.1758	-0.2738	0.3178
0.999	0.0077	0.999	0	48.769	11.463	2.337	1.503	2.2917e+08	0.035	0.49	-0.18	0.169	0.109	0.241	0.08	279.77	48.769	11.463	0.28	0.16	2.2917e+08	-0.2191	-0.1719	0.3303
1.0052	0.0082	1.0052	0	48.769	11.463	2.338	1.504	2.2917e+08	0.15	0.5	-0.43	0.169	0.109	0.241	0.08	279.78	48.769	11.463	0.28	0.16	2.2917e+08	-0.0465	-0.1948	0.3288
1.0018	0.0066	1.0018	0	48.769	11.463	2.338	1.504	2.2917e+08	0.15	0.5	-0.43	0.169	0.109	0.241	0.08	279.78	48.769	11.463	0.28	0.16	2.2917e+08	0.0877	-0.3474	0.2907
1.0024	0.0067	1.0024	0	48.769	11.463	2.338	1.504	2.2917e+08	0.15	0.5	-0.43	0.169	0.109	0.241	0.08	279.78	48.769	11.463	0.28	0.16	2.2917e+08	0.2043	-0.1939	0.298
0.9949	0.0121	0.9949	0	48.769	11.463	2.338	1.504	2.2917e+08	0.15	0.5	-0.43	0.169	0.109	0.241	0.08	279.79	48.769	11.463	0.28	0.16	2.2917e+08	-0.151	-0.1497	0.3128
0.9977	0.0049	0.9977	0	48.769	11.463	2.338	1.504	2.2917e+08	0.15	0.5	-0.43	0.169	0.109	0.241	0.08	279.79	48.769	11.463	0.28	0.16	2.2917e+08	-0.2845	-0.1155	0.3356
1.0015	0.0053	1.0015	0	48.769	11.463	2.338	1.504	2.2917e+08	0.21	0.24	-1.325	0.169	0.109	0.241	0.08	279.79	48.769	11.463	0.28	0.16	2.2917e+08	-0.1563	-0.1792	0.3099
1.0112	0.0091	1.0112	0	48.769	11.463	2.338	1.504	2.2917e+08	0.21	0.24	-1.325	0.169	0.109	0.241	0.08	279.8	48.769	11.463	0.28	0.16	2.2917e+08	-0.0224	-0.2163	0.3117
0.9981	0.006	0.9981	0	48.769	11.463	2.338	1.504	2.2917e+08	0.21	0.24	-1.325	0.169	0.109	0.241	0.08	279.8	48.769	11.463	0.28	0.16	2.2917e+08	0.201	-0.0956	0.3317
0.9872	0.004	0.9872	0	48.769	11.463	2.338	1.504	2.2917e+08	0.21	0.24	-1.325	0.169	0.109	0.241	0.08	279.8	48.769	11.463	0.28	0.16	2.2917e+08	0.0329	-0.1434	0.338
0.9893	0.0138	0.9893	0	48.769	11.463	2.338	1.504	2.2917e+08	0.21	0.24	-1.325	0.169	0.109	0.241	0.08	279.81	48.769	11.463	0.28	0.16	2.2917e+08	-0.2348	-0.112	0.342
0.995	0.0012	0.995	0	48.769	11.463	2.34	1.505	2.2917e+08	0.1	0.285	-1.345	0.169	0.109	0.242	0.08	279.81	48.769	11.463	0.28	0.16	2.2917e+08	-0.3376	-0.0545	0.3293
1.0035	0.0078	1.0035	0	48.769	11.463	2.34	1.505	2.2917e+08	0.1	0.285	-1.345	0.169	0.109	0.242	0.08	279.81	48.769	11.463	0.28	0.16	2.2917e+08	-0.1637	-0.1866	0.3529
1.0049	0.0068	1.0049	0	48.769	11.463	2.34	1.505	2.2917e+08	0.1	0.285	-1.345	0.169	0.109	0.242	0.08	279.82	48.769	11.463	0.28	0.16	2.2917e+08	0.0615	-0.2144	0.3257
0.9945	0.0009	0.9945	0	48.769	11.463	2.34	1.505	2.2917e+08	0.1	0.285	-1.345	0.169	0.109	0.242	0.08	279.82	48.769	11.463	0.28	0.16	2.2917e+08	0.1532	-0.2211	0.3315
0.9931	0.0122	0.9931	0	48.769	11.463	2.34	1.505	2.2917e+08	0.1	0.285	-1.345	0.169	0.109	0.242	0.08	279.82	48.769	11.463	0.28	0.16	2.2917e+08	-0.012	-0.1169	0.3317
0.9959	0.0076	0.9959	0	48.769	11.463	2.34	1.505	2.2917e+08	0.065	0.445	-0.835	0.169	0.109	0.242	0.08	279.83	48.769	11.463	0.28	0.16	2.2917e+08	-0.2723	0.0128	0.3758
0.9967	0.0015	0.9967	0	48.769	11.463	2.34	1.505	2.2917e+08	0.065	0.445	-0.835	0.169	0.109	0.242	0.08	279.83	48.769	11.463	0.28	0.16	2.2917e+08	-0.3393	-0.1928	0.3784
1.0132	0.004	1.0132	0	48.769	11.463	2.34	1.505	2.2917e+08	0.065	0.445	-0.835	0.169	0.109	0.242	0.08	279.83	48.769	11.463	0.28	0.16	2.2917e+08	-0.0932	-0.1414	0.3952
1.0035	0.0062	1.0035	0	48.769	11.463	2.34	1.505	2.2917e+08	0.065	0.445	-0.835	0.169	0.109	0.242	0.08	279.84	48.769	11.463	0.28	0.16	2.2917e+08	0.1908	-0.0183	0.3808
0.9943	0.0043	0.9943	0	48.769	11.463	2.34	1.505	2.2917e+08	0.065	0.445	-0.835	0.169	0.109	0.242	0.08	279.84	48.769	11.463	0.28	0.16	2.2917e+08	0.2076	-0.0788	0.3834
0.9817	0.0072	0.9817	0	48.769	11.463	2.339	1.505	2.2917e+08	0.195	0.615	-0.395	0.169	0.109	0.242	0.08	279.85	48.769	11.463	0.28	0.16	2.2917e+08	0.0331	-0.0898	0.3817
0.992	0.0047	0.992	0	48.769	11.463	2.339	1.505	2.2917e+08	0.195	0.615	-0.395	0.169	0.109	0.242	0.08	279.85	48.769	11.463	0.28	0.16	2.2917e+08	-0.235	-0.087	0.404
0.9958	0.0062	0.9958	0	48.769	11.463	2.339	1.505	2.2917e+08	0.195	0.615	-0.395	0.169	0.109	0.242	0.08	279.86	48.769	11.463	0.28	0.17	2.2917e+08	-0.221	-0.0388	0.4064
0.9988	-0.0013	0.9988	0	48.769	11.463	2.339	1.505	2.2917e+08	0.195	0.615	-0.395	0.169	0.109	0.242	0.08	279.86	48.769	11.463	0.28	0.17	2.2917e+08	0.0519	0.0093	0.4088
0.993	0.0068	0.993	0	48.769	11.463	2.339	1.505	2.2917e+08	0.195	0.615	-0.395	0.169	0.109	0.242	0.08	279.87	48.769	11.463	0.28	0.17	2.2917e+08	0.2701	-0.1462	0.4359
0.9889	0.005	0.9889	0	48.769	11.463	2.342	1.504	2.2917e+08	0.38	0.83	-0.1	0.169	0.109	0.241	0.08	279.88	48.769	11.463	0.28	0.17	2.2917e+08	0.1739	-0.1524	0.4429
0.9847	0.0055	0.9847	0	48.769	11.463	2.342	1.504	2.2917e+08	0.38	0.83	-0.1	0.169	0.109	0.241	0.08	279.89	48.769	11.463	0.28	0.17	2.2917e+08	-0.0409	-0.0427	0.4562
0.9984	0.0035	0.9984	0	48.769	11.463	2.342	1.504	2.2917e+08	0.38	0.83	-0.1	0.169	0.109	0.241	0.08	279.89	48.769	11.463	0.28	0.17	2.2917e+08	-0.1941	0.0608	0.4733
0.9974	-0.0004	0.9974	0	48.769	11.463	2.342	1.504	2.2917e+08	0.38	0.83	-0.1	0.169	0.109	0.241	0.08	279.9	48.769	11.463	0.28	0.17	2.2917e+08	0.1076	0.0148	0.4842
0.9906	-0.0033	0.9906	0	48.769	11.463	2.342	1.504	2.2917e+08	0.38	0.83	-0.1	0.169	0.109	0.241	0.08	279.9	48.769	11.463	0.28	0.17	2.2917e+08	0.4755	-0.2248	0.464
0.9849	0.0054	0.9849	0	48.769	11.463	2.342	1.504	2.2917e+08	0.38	0.83	-0.1	0.169	0.109	0.241	0.08	279.91	48.769	11.463	0.29	0.17	2.2917e+08	0.6247	-0.1578	0.4849
0.9709	0.0002	0.9709	0	48.769	11.463	2.909	1.512	2.2917e+08	0.155	1.01	0.06	0.21	0.109	0.245	0.08	279.91	48.769	11.463	0.28	0.17	2.2917e+08	0.2617	-0.0318	0.509
0.9812	0.0009	0.9812	0	48.769	11.463	2.909	1.512	2.2917e+08	0.155	1.01	0.06	0.21	0.109	0.245	0.08	279.91	48.769	11.463	0.28	0.17	2.2917e+08	-0.0389	-0.0393	0.5452
0.9967	0.0018	0.9967	0	48.769	11.463	2.909	1.512	2.2917e+08	0.155	1.01	0.06	0.21	0.109	0.245	0.08	279.92	48.769	11.463	0.29	0.17	2.2917e+08	-0.0342	0.0359	0.551
1.0022	-0.0053	1.0022	0	48.769	11.463	2.909	1.512	2.2917e+08	0.155	1.01	0.06	0.21	0.109	0.245	0.08	279.93	48.769	11.463	0.29	0.17	2.2917e+08	0.3203	-0.0362	0.5469
1.0016	0.0038	1.0016	0	48.769	11.463	2.352	1.505	2.2917e+08	-0.055	1.085	0.345	0.17	0.109	0.242	0.08	279.92	48.769	11.463	0.28	0.17	2.2917e+08	0.4781	-0.1875	0.5324
0.9981	0.0056	0.9981	92.77	48.769	11.463	2.352	1.505	2.2917e+08	-0.055	1.085	0.345	0.17	0.109	0.242	0.08	279.92	48.769	11.463	0.28	0.17	2.2917e+08	0.4601	-0.1092	0.5659
0.9876	0.0029	0.9876	92.77	48.769	11.463	2.352	1.505	2.2917e+08	-0.055	1.085	0.345	0.17	0.109	0.242	0.08	279.93	48.769	11.463	0.29	0.17	2.2917e+08	0.2463	-0.1066	0.5826
0.9998	0.0053	0.9998	92.77	48.769	11.463	2.352	1.505	2.2917e+08	-0.055	1.085	0.345	0.17	0.109	0.242	0.08	279.94	48.769	11.463	0.29	0.17	2.2917e+08	0.11	-0.0808	0.5834
1.0083	0.0075	1.0083	92.77	48.769	11.463	2.352	1.505	2.2917e+08	-0.055	1.085	0.345	0.17	0.109	0.242	0.08	279.94	48.769	11.463	0.29	0.17	2.2917e+08	0.1583	-0.0024	0.585
1.0163	0.0067	1.0163	81.6	48.769	11.463	2.914	1.513	2.2917e+08	0.15	1.03	0.255	0.21	0.109	0.246	0.08	279.95	48.769	11.463	0.29	0.17	2.2917e+08	0.3313	0.0611	0.5374
1.0188	0.0152	1.0188	81.6	48.769	11.463	2.914	1.513	2.2917e+08	0.15	1.03	0.255	0.21	0.109	0.246	0.08	279.95	48.769	11.463	0.29	0.17	2.2917e+08	0.4349	0.145	0.5514
1.0029	0.0069	1.0029	81.6	48.769	11.463	2.914	1.513	2.2917e+08	0.15	1.03	0.255	0.21	0.109	0.246	0.08	279.96	48.769	11.463	0.29	0.17	2.2917e+08	0.4409	0.1016	0.527
0.999	0.0132	0.999	81.6	48.769	11.463	2.914	1.513	2.2917e+08	0.15	1.03	0.255	0.21	0.109	0.246	0.08	279.96	48.769	11.463	0.29	0.17	2.2917e+08	0.4473	0.1257	0.5209
1.0103	0.0171	1.0103	81.6	48.769	11.463	2.914	1.513	2.2917e+08	0.15	1.03	0.255	0.21	0.109	0.246	0.08	279.97	48.769	11.463	0.29	0.17	2.2917e+08	0.2983	0.2436	0.5098
1.0094	0.0167	1.0094	94.51	48.769	11.463	2.916	1.514	2.2917e+08	-0.1	1.285	-0.265	0.211	0.109	0.246	0.08	279.96	48.769	11.463	0.29	0.17	2.2917e+08	0.2249	0.2107	0.5123
1.0152	0.0139	1.0152	94.51	48.769	11.463	2.916	1.514	2.2917e+08	-0.1	1.285	-0.265	0.211	0.109	0.246	0.08	279.96	48.769	11.463	0.29	0.17	2.2917e+08	0.3051	0.1926	0.4885
1.0182	0.0228	1.0182	94.51	48.769	11.463	2.916	1.514	2.2917e+08	-0.1	1.285	-0.265	0.211	0.109	0.246	0.08	279.97	48.769	11.463	0.29	0.17	2.2917e+08	0.2891	0.2479	0.461
1.0076	0.0166	1.0076	94.51	48.769	11.463	2.916	1.514	2.2917e+08	-0.1	1.285	-0.265	0.211	0.109	0.246	0.08	279.97	48.769	11.463	0.29	0.17	2.2917e+08	0.1032	0.199	0.4358
1.0077	0.0196	1.0077	94.51	48.769	11.463	2.916	1.514	2.2917e+08	-0.1	1.285	-0.265	0.211	0.109	0.246	0.08	279.98	48.769	11.463	0.29	0.17	2.2917e+08	0.0241	0.2344	0.4154
1.0109	0.0244	1.0109	99.4	48.769	11.463	2.916	1.514	2.2917e+08	-0.23	1.395	0.28	0.21	0.109	0.246	0.08	279.96	48.769	11.463	0.29	0.17	2.2917e+08	-0.0185	0.3182	0.4286
1.0017	0.0144	1.0017	99.4	48.769	11.463	2.916	1.514	2.2917e+08	-0.23	1.395	0.28	0.21	0.109	0.246	0.08	279.97	48.769	11.463	0.29	0.17	2.2917e+08	-0.0494	0.2319	0.415
1.0028	0.0263	1.0028	99.4	48.769	11.463	2.916	1.514	2.2917e+08	-0.23	1.395	0.28	0.21	0.109	0.246	0.08	279.97	48.769	11.463	0.29	0.17	2.2917e+08	-0.0633	0.2023	0.4227
0.9975	0.0185	0.9975	99.4	48.769	11.463	2.916	1.514	2.2917e+08	-0.23	1.395	0.28	0.21	0.109	0.246	0.08	279.98	48.769	11.463	0.29	0.17	2.2917e+08	-0.1438	0.2015	0.4481
0.9836	0.0186	0.9836	99.4	48.769	11.463	2.916	1.514	2.2917e+08	-0.23	1.395	0.28	0.21	0.109	0.246	0.08	279.98	48.769	11.463	0.29	0.17	2.2917e+08	-0.2881	0.1085	0.4628
0.9973	0.0133	0.9973	89.34	48.769	11.463	2.914	1.514	2.2917e+08	0.015	1.32	0.35	0.21	0.109	0.246	0.08	279.98	48.769	11.463	0.29	0.17	2.2917e+08	-0.4015	0.0167	0.495
0.9946	0.0179	0.9946	89.34	48.769	11.463	2.914	1.514	2.2917e+08	0.015	1.32	0.35	0.21	0.109	0.246	0.08	279.98	48.769	11.463	0.29	0.17	2.2917e+08	-0.3548	0.0558	0.5252
0.9928	0.0097	0.9928	89.34	48.769	11.463	2.914	1.514	2.2917e+08	0.015	1.32	0.35	0.21	0.109	0.246	0.08	279.99	48.769	11.463	0.29	0.17	2.2917e+08	-0.2244	0.0157	0.5313
0.9855	0.0116	0.9855	89.34	48.769	11.463	2.914	1.514	2.2917e+08	0.015	1.32	0.35	0.21	0.109	0.246	0.08	279.99	48.769	11.463	0.29	0.17	2.2917e+08	-0.2254	-0.1275	0.5652
0.9823	0.0089	0.9823	89.34	48.769	11.463	2.914	1.514	2.2917e+08	0.015	1.32	0.35	0.21	0.109	0.246	0.08	280	48.769	11.463	0.29	0.18	2.2917e+08	-0.2725	-0.1383	0.5971
0.9836	0.0043	0.9836	84.04	48.769	11.463	2.915	1.514	2.2917e+08	0.115	1.09	-0.02	0.21	0.109	0.246	0.08	280	48.769	11.463	0.29	0.17	2.2917e+08	-0.4586	-0.116	0.6471
0.9887	0.0025	0.9887	84.04	48.769	11.463	2.915	1.514	2.2917e+08	0.115	1.09	-0.02	0.21	0.109	0.246	0.08	280.01	48.769	11.463	0.29	0.17	2.2917e+08	-0.4754	-0.1798	0.6905
0.9848	-0.0042	0.9848	84.04	48.769	11.463	2.915	1.514	2.2917e+08	0.115	1.09	-0.02	0.21	0.109	0.246	0.08	280.02	48.769	11.463	0.29	0.18	2.2917e+08	-0.3742	-0.3532	0.7183
0.9904	0.0002	0.9904	84.04	48.769	11.463	2.915	1.514	2.2917e+08	0.115	1.09	-0.02	0.21	0.109	0.246	0.08	280.02	48.769	11.463	0.29	0.18	2.2917e+08	-0.2564	-0.3516	0.7629
0.9858	-0.0067	0.9858	84.04	48.769	11.463	2.915	1.514	2.2917e+08	0.115	1.09	-0.02	0.21	0.109	0.246	0.08	280.03	48.769	11.463	0.3	0.18	2.2917e+08	-0.3383	-0.2721	0.8199
0.9881	-0.0031	0.9881	73.21	48.769	11.463	2.913	1.513	2.2917e+08	0.34	1.125	-0.175	0.21	0.109	0.246	0.08	280.05	48.769	11.463	0.29	0.18	2.2917e+08	-0.4035	-0.22	0.8731
0.9934	-0.0036	0.9934	73.21	48.769	11.463	2.913	1.513	2.2917e+08	0.34	1.125	-0.175	0.21	0.109	0.246	0.08	280.06	48.769	11.463	0.3	0.18	2.2917e+08	-0.4671	-0.184	0.898
0.9934	-0.009	0.9934	73.21	48.769	11.463	2.913	1.513	2.2917e+08	0.34	1.125	-0.175	0.21	0.109	0.246	0.08	280.06	48.769	11.463	0.3	0.18	2.2917e+08	-0.3658	-0.2683	0.9053
0.9996	-0.0019	0.9996	73.21	48.769	11.463	2.913	1.513	2.2917e+08	0.34	1.125	-0.175	0.21	0.109	0.246	0.08	280.07	48.769	11.463	0.3	0.18	2.2917e+08	-0.2842	-0.2999	0.9373
0.9991	-0.0027	0.9991	73.21	48.769	11.463	2.913	1.513	2.2917e+08	0.34	1.125	-0.175	0.21	0.109	0.246	0.08	280.08	48.769	11.463	0.3	0.18	2.2917e+08	-0.1015	-0.205	0.9335
0.9891	-0.0002	0.9891	68.29	48.769	11.463	2.911	1.513	2.2917e+08	0.49	1.235	0.11	0.21	0.109	0.246	0.08	280.1	48.769	11.463	0.3	0.18	2.2917e+08	-0.1515	-0.2081	0.9231
1.0038	0.0035	1.0038	68.29	48.769	11.463	2.911	1.513	2.2917e+08	0.49	1.235	0.11	0.21	0.109	0.246	0.08	280.11	48.769	11.463	0.3	0.18	2.2917e+08	-0.2692	-0.1893	0.9262
0.9999	0.0058	0.9999	68.29	48.769	11.463	2.911	1.513	2.2917e+08	0.49	1.235	0.11	0.21	0.109	0.246	0.08	280.12	48.769	11.463	0.3	0.18	2.2917e+08	-0.3721	-0.0368	0.9061
1.0058	0.0033	1.0058	68.29	48.769	11.463	2.911	1.513	2.2917e+08	0.49	1.235	0.11	0.21	0.109	0.246	0.08	280.13	48.769	11.463	0.3	0.18	2.2917e+08	-0.385	0.0043	0.8798
1.0073	0.0121	1.0073	68.29	48.769	11.463	2.911	1.513	2.2917e+08	0.49	1.235	0.11	0.21	0.109	0.246	0.08	280.14	48.769	11.463	0.3	0.18	2.2917e+08	-0.3852	-0.0194	0.8364
1.0082	0.0087	1.0082	54.72	48.769	11.463	2.91	1.514	2.2917e+08	0.76	1.075	-0.8	0.21	0.109	0.246	0.08	280.17	48.769	11.463	0.3	0.18	2.2917e+08	-0.3536	-0.1134	0.7834
1.0072	0.0153	1.0072	54.72	48.769	11.463	2.91	1.514	2.2917e+08	0.76	1.075	-0.8	0.21	0.109	0.246	0.08	280.18	48.769	11.463	0.3	0.18	2.2917e+08	-0.2287	0.0769	0.7622
0.9993	0.0185	0.9993	54.72	48.769	11.463	2.91	1.514	2.2917e+08	0.76	1.075	-0.8	0.21	0.109	0.246	0.08	280.19	48.769	11.463	0.3	0.18	2.2917e+08	-0.3142	-0.0239	0.7273
1.0008	0.0197	1.0008	54.72	48.769	11.463	2.91	1.514	2.2917e+08	0.76	1.075	-0.8	0.21	0.109	0.246	0.08	280.19	48.769	11.463	0.3	0.18	2.2917e+08	-0.3821	-0.1141	0.6652
0.9944	0.0222	0.9944	54.72	48.769	11.463	2.91	1.514	2.2917e+08	0.76	1.075	-0.8	0.21	0.109	0.246	0.08	280.2	48.769	11.463	0.3	0.18	2.2917e+08	-0.4658	-0.0574	0.6505
0.9987	0.0152	0.9987	54.72	48.769	11.463	2.91	1.514	2.2917e+08	0.76	1.075	-0.8	0.21	0.109	0.246	0.08	280.21	48.769	11.463	0.3	0.18	2.2917e+08	-0.4116	0.0668	0.6122
0.9851	0.0119	0.9851	63.91	48.769	11.463	2.91	1.514	2.2917e+08	0.545	1.11	-0.985	0.21	0.109	0.246	0.08	280.23	48.769	11.463	0.3	0.18	2.2917e+08	-0.2814	-0.0207	0.5858
0.99	0.0059	0.99	63.91	48.769	11.463	2.91	1.514	2.2917e+08	0.545	1.11	-0.985	0.21	0.109	0.246	0.08	280.23	48.769	11.463	0.3	0.18	2.2917e+08	-0.0103	-0.1136	0.5558
0.984	0.006	0.984	63.91	48.769	11.463	2.91	1.514	2.2917e+08	0.545	1.11	-0.985	0.21	0.109	0.246	0.08	280.24	48.769	11.463	0.3	0.18	2.2917e+08	0.3453	0.0075	0.5289
0.9862	-0.0054	0.9862	63.91	48.769	11.463	2.91	1.514	2.2917e+08	0.545	1.11	-0.985	0.21	0.109	0.246	0.08	280.24	48.769	11.463	0.3	0.18	2.2917e+08	0.3699	0.0458	0.5422
0.9843	0.0084	0.9843	75.8	48.769	11.463	2.909	1.514	2.2917e+08	0.315	1.24	-0.63	0.21	0.109	0.246	0.08	280.25	48.769	11.463	0.3	0.18	2.2917e+08	0.3409	-0.0789	0.5627
0.9928	-0.0072	0.9928	75.8	48.769	11.463	2.909	1.514	2.2917e+08	0.315	1.24	-0.63	0.21	0.109	0.246	0.08	280.26	48.769	11.463	0.3	0.18	2.2917e+08	0.2177	-0.1696	0.5875
0.989	0.0087	0.989	75.8	48.769	11.463	2.909	1.514	2.2917e+08	0.315	1.24	-0.63	0.21	0.109	0.246	0.08	280.27	48.769	11.463	0.3	0.18	2.2917e+08	0.1615	-0.1429	0.6199
0.9885	-0.008	0.9885	75.8	48.769	11.463	2.909	1.514	2.2917e+08	0.315	1.24	-0.63	0.21	0.109	0.246	0.08	280.27	48.769	11.463	0.3	0.18	2.2917e+08	0.3007	-0.0298	0.6195
0.9867	-0.002	0.9867	75.8	48.769	11.463	2.909	1.514	2.2917e+08	0.315	1.24	-0.63	0.21	0.109	0.246	0.08	280.28	48.769	11.463	0.31	0.18	2.2917e+08	0.5006	-0.0113	0.6159
1.0085	0.0038	1.0085	63.4	48.769	11.463	2.911	1.514	2.2917e+08	0.6	1.195	-0.36	0.21	0.109	0.246	0.08	280.3	48.769	11.463	0.3	0.18	2.2917e+08	0.5388	-0.0199	0.6248
1.005	-0.0054	1.005	63.4	48.769	11.463	2.911	1.514	2.2917e+08	0.6	1.195	-0.36	0.21	0.109	0.246	0.08	280.31	48.769	11.463	0.31	0.18	2.2917e+08	0.3732	-0.1092	0.6526
1.0183	0.0013	1.0183	63.4	48.769	11.463	2.911	1.514	2.2917e+08	0.6	1.195	-0.36	0.21	0.109	0.246	0.08	280.32	48.769	11.463	0.31	0.18	2.2917e+08	0.3028	-0.0975	0.7253
1.0014	-0.0018	1.0014	63.4	48.769	11.463	2.911	1.514	2.2917e+08	0.6	1.195	-0.36	0.21	0.109	0.246	0.08	280.32	48.769	11.463	0.31	0.18	2.2917e+08	0.2536	-0.0314	0.7619
0.9967	-0.006	0.9967	63.4	48.769	11.463	2.911	1.514	2.2917e+08	0.6	1.195	-0.36	0.21	0.109	0.246	0.08	280.33	48.769	11.463	0.31	0.19	2.2917e+08	0.1394	-0.0109	0.7822
1.0147	0.0078	1.0147	74.62	48.769	11.463	2.911	1.514	2.2917e+08	0.375	1.37	-0.25	0.21	0.109	0.246	0.08	280.35	48.769	11.463	0.31	0.18	2.2917e+08	0.1093	0.0003	0.8044
1.0216	0.0081	1.0216	74.62	48.769	11.463	2.911	1.514	2.2917e+08	0.375	1.37	-0.25	0.21	0.109	0.246	0.08	280.35	48.769	11.463	0.31	0.19	2.2917e+08	0.2158	0.1178	0.8506
1.011	0.0033	1.011	74.62	48.769	11.463	2.911	1.514	2.2917e+08	0.375	1.37	-0.25	0.21	0.109	0.246	0.08	280.36	48.769	11.463	0.31	0.19	2.2917e+08	0.2908	0.2413	0.8445
1.0049	0.0059	1.0049	74.62	48.769	11.463	2.911	1.514	2.2917e+08	0.375	1.37	-0.25	0.21	0.109	0.246	0.08	280.37	48.769	11.463	0.31	0.19	2.2917e+08	0.4221	0.3299	0.8469
1.0046	0.0173	1.0046	74.62	48.769	11.463	2.911	1.514	2.2917e+08	0.375	1.37	-0.25	0.21	0.109	0.246	0.08	280.38	48.769	11.463	0.31	0.19	2.2917e+08	0.4082	0.3475	0.8265
1.0001	0.0067	1.0001	78.42	48.769	11.463	2.911	1.514	2.2917e+08	0.31	1.52	0.08	0.21	0.109	0.246	0.08	280.39	48.769	11.463	0.31	0.19	2.2917e+08	0.4613	0.2764	0.8291
0.9966	0.0137	0.9966	78.42	48.769	11.463	2.911	1.514	2.2917e+08	0.31	1.52	0.08	0.21	0.109	0.246	0.08	280.4	48.769	11.463	0.31	0.19	2.2917e+08	0.4369	0.2412	0.8327
1.0006	0.0149	1.0006	78.42	48.769	11.463	2.911	1.514	2.2917e+08	0.31	1.52	0.08	0.21	0.109	0.246	0.08	280.41	48.769	11.463	0.31	0.19	2.2917e+08	0.468	0.4209	0.8237
0.9875	0.0082	0.9875	78.42	48.769	11.463	2.911	1.514	2.2917e+08	0.31	1.52	0.08	0.21	0.109	0.246	0.08	280.41	48.769	11.463	0.31	0.19	2.2917e+08	0.593	0.3677	0.8225
0.999	0.0145	0.999	78.42	48.769	11.463	2.911	1.514	2.2917e+08	0.31	1.52	0.08	0.21	0.109	0.246	0.08	280.42	48.769	11.463	0.31	0.19	2.2917e+08	0.6245	0.1639	0.8029
0.9974	0.0151	0.9974	81.65	48.769	11.463	2.906	1.513	2.2917e+08	0.24	1.65	0.14	0.21	0.109	0.245	0.08	280.43	48.769	11.463	0.31	0.19	2.2917e+08	0.5567	0.3804	0.831
0.9937	0.004	0.9937	81.65	48.769	11.463	2.906	1.513	2.2917e+08	0.24	1.65	0.14	0.21	0.109	0.245	0.08	280.43	48.769	11.463	0.31	0.19	2.2917e+08	0.4758	0.5218	0.8333
0.9954	0.0141	0.9954	81.65	48.769	11.463	2.906	1.513	2.2917e+08	0.24	1.65	0.14	0.21	0.109	0.245	0.08	280.44	48.769	11.463	0.31	0.19	2.2917e+08	0.4837	0.4335	0.822
0.9904	0.0043	0.9904	81.65	48.769	11.463	2.906	1.513	2.2917e+08	0.24	1.65	0.14	0.21	0.109	0.245	0.08	280.45	48.769	11.463	0.31	0.19	2.2917e+08	0.5168	0.1736	0.8231
0.9884	0.0037	0.9884	81.65	48.769	11.463	2.906	1.513	2.2917e+08	0.24	1.65	0.14	0.21	0.109	0.245	0.08	280.46	48.769	11.463	0.31	0.19	2.2917e+08	0.7043	0.3354	0.8152
0.9835	0.0026	0.9835	78.56	48.769	11.463	2.905	1.512	2.2917e+08	0.33	1.625	-0.085	0.21	0.109	0.245	0.08	280.47	48.769	11.463	0.31	0.19	2.2917e+08	0.6734	0.6333	0.8342
0.9913	0.013	0.9913	78.56	48.769	11.463	2.905	1.512	2.2917e+08	0.33	1.625	-0.085	0.21	0.109	0.245	0.08	280.47	48.769	11.463	0.31	0.19	2.2917e+08	0.3619	0.393	0.8143
0.9931	0.0204	0.9931	78.56	48.769	11.463	2.905	1.512	2.2917e+08	0.33	1.625	-0.085	0.21	0.109	0.245	0.08	280.48	48.769	11.463	0.31	0.19	2.2917e+08	0.0779	0.0618	0.813
0.9957	0.0124	0.9957	78.56	48.769	11.463	2.905	1.512	2.2917e+08	0.33	1.625	-0.085	0.21	0.109	0.245	0.08	280.49	48.769	11.463	0.32	0.19	2.2917e+08	-0.0549	0.1274	0.7991
0.9959	0.015	0.9959	78.56	48.769	11.463	2.905	1.512	2.2917e+08	0.33	1.625	-0.085	0.21	0.109	0.245	0.08	280.5	48.769	11.463	0.32	0.19	2.2917e+08	0.0797	0.4285	0.7808
0.9975	0.0008	0.9975	84.27	48.769	11.463	2.902	1.511	2.2917e+08	0.17	1.675	0.29	0.209	0.109	0.245	0.08	280.5	48.769	11.463	0.32	0.19	2.2917e+08	0.3404	0.2629	0.7514
0.9964	0.0181	0.9964	84.27	48.769	11.463	2.902	1.511	2.2917e+08	0.17	1.675	0.29	0.209	0.109	0.245	0.08	280.51	48.769	11.463	0.32	0.19	2.2917e+08	0.3444	-0.0114	0.7822
0.9829	0.0051	0.9829	84.27	48.769	11.463	2.902	1.511	2.2917e+08	0.17	1.675	0.29	0.209	0.109	0.245	0.08	280.51	48.769	11.463	0.32	0.19	2.2917e+08	0.157	-0.1397	0.822
0.9852	0.0033	0.9852	84.27	48.769	11.463	2.902	1.511	2.2917e+08	0.17	1.675	0.29	0.209	0.109	0.245	0.08	280.52	48.769	11.463	0.32	0.19	2.2917e+08	-0.1979	0.0933	0.8975
0.9987	0.016	0.9987	84.27	48.769	11.463	2.902	1.511	2.2917e+08	0.17	1.675	0.29	0.209	0.109	0.245	0.08	280.53	48.769	11.463	0.32	0.19	2.2917e+08	-0.2793	0.1702	0.9284
1.0054	0.0099	1.0054	82.87	48.769	11.463	2.902	1.512	2.2917e+08	0.215	1.71	0.38	0.209	0.109	0.245	0.08	280.53	48.769	11.463	0.32	0.19	2.2917e+08	-0.0753	0.0614	0.9014
1	0.0118	1	82.87	48.769	11.463	2.902	1.512	2.2917e+08	0.215	1.71	0.38	0.209	0.109	0.245	0.08	280.54	48.769	11.463	0.32	0.19	2.2917e+08	0.2941	0.0353	0.8968
0.994	0.0114	0.994	82.87	48.769	11.463	2.902	1.512	2.2917e+08	0.215	1.71	0.38	0.209	0.109	0.245	0.08	280.55	48.769	11.463	0.32	0.19	2.2917e+08	0.5475	0.1975	0.8636
0.9802	0.0272	0.9802	82.87	48.769	11.463	2.902	1.512	2.2917e+08	0.215	1.71	0.38	0.209	0.109	0.245	0.08	280.56	48.769	11.463	0.32	0.19	2.2917e+08	0.3275	0.1932	0.8542
0.9874	0.0162	0.9874	82.87	48.769	11.463	2.902	1.512	2.2917e+08	0.215	1.71	0.38	0.209	0.109	0.245	0.08	280.57	48.769	11.463	0.32	0.19	2.2917e+08	-0.1224	-0.0811	0.8597
1.0058	0.0221	1.0058	83.53	48.769	11.463	2.916	1.515	2.2917e+08	0.21	1.845	0.165	0.211	0.109	0.247	0.08	280.57	48.769	11.463	0.32	0.19	2.2917e+08	-0.3476	-0.0817	0.8817
1.02	0.0118	1.02	83.53	48.769	11.463	2.916	1.515	2.2917e+08	0.21	1.845	0.165	0.211	0.109	0.247	0.08	280.58	48.769	11.463	0.32	0.19	2.2917e+08	-0.1222	0.1549	0.8925
1.005	0.015	1.005	83.53	48.769	11.463	2.916	1.515	2.2917e+08	0.21	1.845	0.165	0.211	0.109	0.247	0.08	280.59	48.769	11.463	0.32	0.19	2.2917e+08	0.1296	0.0044	0.8891
0.998	0.018	0.998	83.53	48.769	11.463	2.916	1.515	2.2917e+08	0.21	1.845	0.165	0.211	0.109	0.247	0.08	280.59	48.769	11.463	0.32	0.2	2.2917e+08	0.0814	-0.2739	0.8737
0.9937	0.0141	0.9937	83.53	48.769	11.463	2.916	1.515	2.2917e+08	0.21	1.845	0.165	0.211	0.109	0.247	0.08	280.6	48.769	11.463	0.32	0.2	2.2917e+08	-0.4776	-0.1121	0.9277
0.9944	0.0176	0.9944	89.06	48.769	11.463	2.917	1.515	2.2917e+08	0.03	1.78	-0.185	0.211	0.109	0.247	0.08	280.6	48.769	11.463	0.32	0.19	2.2917e+08	-0.7803	0.1929	0.9547
1.0108	0.0072	1.0108	89.06	48.769	11.463	2.917	1.515	2.2917e+08	0.03	1.78	-0.185	0.211	0.109	0.247	0.08	280.61	48.769	11.463	0.32	0.2	2.2917e+08	-0.8996	0.1749	0.9576
1.0224	0.0162	1.0224	89.06	48.769	11.463	2.917	1.515	2.2917e+08	0.03	1.78	-0.185	0.211	0.109	0.247	0.08	280.62	48.769	11.463	0.32	0.2	2.2917e+08	-0.4358	-0.0724	0.9221
1.0263	0.013	1.0263	89.06	48.769	11.463	2.917	1.515	2.2917e+08	0.03	1.78	-0.185	0.211	0.109	0.247	0.08	280.63	48.769	11.463	0.32	0.2	2.2917e+08	-0.0325	0.0924	0.8876
1.0069	0.0113	1.0069	89.06	48.769	11.463	2.917	1.515	2.2917e+08	0.03	1.78	-0.185	0.211	0.109	0.247	0.08	280.63	48.769	11.463	0.33	0.2	2.2917e+08	0.0067	0.2435	0.8829
1.0055	0.015	1.0055	76.94	48.769	11.463	2.917	1.515	2.2917e+08	0.39	1.685	-0.47	0.211	0.109	0.247	0.08	280.65	48.769	11.463	0.32	0.2	2.2917e+08	-0.424	0.1301	0.8758
1.0233	0.0071	1.0233	76.94	48.769	11.463	2.917	1.515	2.2917e+08	0.39	1.685	-0.47	0.211	0.109	0.247	0.08	280.65	48.769	11.463	0.32	0.2	2.2917e+08	-0.5087	0.0858	0.8464
1.0406	0.0121	1.0406	76.94	48.769	11.463	2.917	1.515	2.2917e+08	0.39	1.685	-0.47	0.211	0.109	0.247	0.08	280.66	48.769	11.463	0.33	0.2	2.2917e+08	-0.3839	0.3131	0.858
1.0381	0.0082	1.0381	76.94	48.769	11.463	2.917	1.515	2.2917e+08	0.39	1.685	-0.47	0.211	0.109	0.247	0.08	280.67	48.769	11.463	0.33	0.2	2.2917e+08	0.0963	0.3561	0.8257
1.0237	0.0043	1.0237	76.94	48.769	11.463	2.917	1.515	2.2917e+08	0.39	1.685	-0.47	0.211	0.109	0.247	0.08	280.68	48.769	11.463	0.33	0.2	2.2917e+08	0.2445	0.3265	0.8011
1.0165	0.0122	1.0165	83.61	48.769	11.463	2.914	1.514	2.2917e+08	0.215	1.905	0.125	0.21	0.109	0.246	0.08	280.68	48.769	11.463	0.33	0.2	2.2917e+08	0.1198	0.3469	0.8029
1.0058	0.0074	1.0058	83.61	48.769	11.463	2.914	1.514	2.2917e+08	0.215	1.905	0.125	0.21	0.109	0.246	0.08	280.69	48.769	11.463	0.33	0.2	2.2917e+08	-0.1536	0.618	0.7907
1.0085	0.0076	1.0085	83.61	48.769	11.463	2.914	1.514	2.2917e+08	0.215	1.905	0.125	0.21	0.109	0.246	0.08	280.69	48.769	11.463	0.33	0.2	2.2917e+08	-0.4974	0.5795	0.8142
1.0165	0.0072	1.0165	83.61	48.769	11.463	2.914	1.514	2.2917e+08	0.215	1.905	0.125	0.21	0.109	0.246	0.08	280.7	48.769	11.463	0.33	0.2	2.2917e+08	-0.3749	0.4777	0.7486
1.0021	-0.0019	1.0021	83.61	48.769	11.463	2.914	1.514	2.2917e+08	0.215	1.905	0.125	0.21	0.109	0.246	0.08	280.71	48.769	11.463	0.33	0.2	2.2917e+08	-0.0676	0.4783	0.7475
0.997	0.0139	0.997	77.48	48.769	11.463	3.54	2.149	2.2917e+08	0.39	1.77	-0.125	0.262	0.159	0.418	0.08	280.72	48.769	11.463	0.33	0.2	2.2917e+08	-0.0769	0.5033	0.7176
0.9788	0.0075	0.9788	77.48	48.769	11.463	3.54	2.149	2.2917e+08	0.39	1.77	-0.125	0.262	0.159	0.418	0.08	280.72	48.769	11.463	0.33	0.2	2.2917e+08	-0.3051	0.4357	0.7137
0.9847	0.0049	0.9847	77.48	48.769	11.463	3.54	2.149	2.2917e+08	0.39	1.77	-0.125	0.262	0.159	0.418	0.08	280.73	48.769	11.463	0.33	0.2	2.2917e+08	-0.7494	0.3512	0.7107
0.992	0.0074	0.992	77.48	48.769	11.463	3.54	2.149	2.2917e+08	0.39	1.77	-0.125	0.262	0.159	0.418	0.08	280.74	48.769	11.463	0.33	0.2	2.2917e+08	-0.6675	0.3645	0.6868
0.9983	0.0014	0.9983	77.48	48.769	11.463	3.54	2.149	2.2917e+08	0.39	1.77	-0.125	0.262	0.159	0.418	0.08	280.74	48.769	11.463	0.33	0.2	2.2917e+08	-0.5859	0.368	0.6617
0.9951	0.0078	0.9951	82.13	48.769	11.463	3.54	2.149	2.2917e+08	0.25	1.8	-0.175	0.261	0.159	0.418	0.08	280.75	48.769	11.463	0.33	0.2	2.2917e+08	-0.1647	0.2215	0.6648
0.9787	0.0039	0.9787	82.13	48.769	11.463	3.54	2.149	2.2917e+08	0.25	1.8	-0.175	0.261	0.159	0.418	0.08	280.75	48.769	11.463	0.33	0.2	2.2917e+08	-0.1813	0.1534	0.6603
0.9837	0.0133	0.9837	82.13	48.769	11.463	3.54	2.149	2.2917e+08	0.25	1.8	-0.175	0.261	0.159	0.418	0.08	280.76	48.769	11.463	0.33	0.2	2.2917e+08	-0.4698	0.1959	0.6712
0.9892	0.0014	0.9892	82.13	48.769	11.463	3.54	2.149	2.2917e+08	0.25	1.8	-0.175	0.261	0.159	0.418	0.08	280.77	48.769	11.463	0.33	0.2	2.2917e+08	-0.5963	0.3813	0.6854
0.9935	0.0027	0.9935	82.13	48.769	11.463	3.54	2.149	2.2917e+08	0.25	1.8	-0.175	0.261	0.159	0.418	0.08	280.77	48.769	11.463	0.34	0.2	2.2917e+08	-0.3878	0.2445	0.6887
0.9985	0.0006	0.9985	78.88	48.769	11.463	3.54	2.149	2.2917e+08	0.375	1.895	0.14	0.261	0.159	0.418	0.08	280.78	48.769	11.463	0.33	0.2	2.2917e+08	0.0526	0.1185	0.6496
0.9728	0.0001	0.9728	78.88	48.769	11.463	3.54	2.149	2.2917e+08	0.375	1.895	0.14	0.261	0.159	0.418	0.08	280.79	48.769	11.463	0.34	0.2	2.2917e+08	0.2443	0.0543	0.6401
0.9863	0.0135	0.9863	78.88	48.769	11.463	3.54	2.149	2.2917e+08	0.375	1.895	0.14	0.261	0.159	0.418	0.08	280.79	48.769	11.463	0.34	0.21	2.2917e+08	-0.2178	0.129	0.6512
0.9752	0.0055	0.9752	78.88	48.769	11.463	3.54	2.149	2.2917e+08	0.375	1.895	0.14	0.261	0.159	0.418	0.08	280.8	48.769	11.463	0.34	0.21	2.2917e+08	-0.5413	0.1658	0.6792
0.9962	0.0065	0.9962	78.88	48.769	11.463	3.54	2.149	2.2917e+08	0.375	1.895	0.14	0.261	0.159	0.418	0.08	280.81	48.769	11.463	0.34	0.21	2.2917e+08	-0.6389	0.0527	0.653
1.0123	0.0094	1.0123	78.26	48.769	11.463	3.54	2.149	2.2917e+08	0.37	1.78	0.105	0.261	0.159	0.418	0.08	280.81	48.769	11.463	0.34	0.21	2.2917e+08	-0.3146	0.0439	0.6596
1.0021	0.0042	1.0021	78.26	48.769	11.463	3.54	2.149	2.2917e+08	0.37	1.78	0.105	0.261	0.159	0.418	0.08	280.82	48.769	11.463	0.34	0.21	2.2917e+08	-0.1432	0.009	0.6373
1.0024	0.0113	1.0024	78.26	48.769	11.463	3.54	2.149	2.2917e+08	0.37	1.78	0.105	0.261	0.159	0.418	0.08	280.83	48.769	11.463	0.34	0.21	2.2917e+08	-0.2067	-0.0192	0.6219
0.9943	0.008	0.9943	78.26	48.769	11.463	3.54	2.149	2.2917e+08	0.37	1.78	0.105	0.261	0.159	0.418	0.08	280.83	48.769	11.463	0.34	0.21	2.2917e+08	-0.4386	0.0935	0.5997
1.008	0.0102	1.008	78.26	48.769	11.463	3.54	2.149	2.2917e+08	0.37	1.78	0.105	0.261	0.159	0.418	0.08	280.84	48.769	11.463	0.34	0.21	2.2917e+08	-0.6613	0.1541	0.6237
1.0197	0.0086	1.0197	78.41	48.769	11.463	3.54	2.149	2.2917e+08	0.36	1.75	0.555	0.262	0.159	0.418	0.08	280.84	48.769	11.463	0.34	0.21	2.2917e+08	-0.5262	0.2335	0.5876
1.0116	0.001	1.0116	78.41	48.769	11.463	3.54	2.149	2.2917e+08	0.36	1.75	0.555	0.262	0.159	0.418	0.08	280.85	48.769	11.463	0.34	0.21	2.2917e+08	-0.1406	0.1667	0.5392
1.0207	0.013	1.0207	78.41	48.769	11.463	3.54	2.149	2.2917e+08	0.36	1.75	0.555	0.262	0.159	0.418	0.08	280.85	48.769	11.463	0.34	0.21	2.2917e+08	-0.0039	0.2726	0.5079
0.9936	0.0104	0.9936	78.41	48.769	11.463	3.54	2.149	2.2917e+08	0.36	1.75	0.555	0.262	0.159	0.418	0.08	280.86	48.769	11.463	0.34	0.21	2.2917e+08	0.1608	0.3459	0.4925
0.9896	-0.0011	0.9896	78.41	48.769	11.463	3.54	2.149	2.2917e+08	0.36	1.75	0.555	0.262	0.159	0.418	0.08	280.86	48.769	11.463	0.34	0.21	2.2917e+08	-0.1366	0.3736	0.4737
0.9885	0.0116	0.9885	80.29	48.769	11.463	3.826	2.175	2.2917e+08	0.325	1.89	0.275	0.289	0.164	0.514	0.08	280.87	48.769	11.463	0.34	0.21	2.2917e+08	-0.1593	0.4487	0.443
0.997	-0.007	0.997	80.29	48.769	11.463	3.826	2.175	2.2917e+08	0.325	1.89	0.275	0.289	0.164	0.514	0.08	280.87	48.769	11.463	0.34	0.21	2.2917e+08	0.0069	0.5955	0.4166
0.9946	0.0106	0.9946	80.29	48.769	11.463	3.826	2.175	2.2917e+08	0.325	1.89	0.275	0.289	0.164	0.514	0.08	280.87	48.769	11.463	0.35	0.21	2.2917e+08	-0.0033	0.3983	0.3839
0.9943	-0.0029	0.9943	80.29	48.769	11.463	3.826	2.175	2.2917e+08	0.325	1.89	0.275	0.289	0.164	0.514	0.08	280.88	48.769	11.463	0.35	0.21	2.2917e+08	0.3286	0.3549	0.3658
0.9694	-0.0016	0.9694	80.29	48.769	11.463	3.826	2.175	2.2917e+08	0.325	1.89	0.275	0.289	0.164	0.514	0.08	280.88	48.769	11.463	0.35	0.21	2.2917e+08	0.0634	0.3921	0.3551
0.9885	0.0109	0.9885	68.41	48.769	11.463	3.54	2.149	2.2917e+08	0.7	1.765	1.05	0.262	0.159	0.419	0.08	280.88	48.769	11.463	0.35	0.21	2.2917e+08	-0.0975	0.3635	0.3598
0.9803	-0.0037	0.9803	68.41	48.769	11.463	3.54	2.149	2.2917e+08	0.7	1.765	1.05	0.262	0.159	0.419	0.08	280.89	48.769	11.463	0.35	0.21	2.2917e+08	-0.2614	0.4138	0.3361
1.0044	0.0062	1.0044	68.41	48.769	11.463	3.54	2.149	2.2917e+08	0.7	1.765	1.05	0.262	0.159	0.419	0.08	280.89	48.769	11.463	0.35	0.21	2.2917e+08	-0.3048	0.2326	0.3312
0.9984	0.0044	0.9984	68.41	48.769	11.463	3.54	2.149	2.2917e+08	0.7	1.765	1.05	0.262	0.159	0.419	0.08	280.89	48.769	11.463	0.35	0.21	2.2917e+08	0.1732	0.3876	0.3036
0.9749	0.0005	0.9749	68.41	48.769	11.463	3.54	2.149	2.2917e+08	0.7	1.765	1.05	0.262	0.159	0.419	0.08	280.9	48.769	11.463	0.35	0.22	2.2917e+08	0.2124	0.2478	0.234
0.9875	0.0166	0.9875	68.41	48.769	11.463	3.54	2.149	2.2917e+08	0.7	1.765	1.05	0.262	0.159	0.419	0.08	280.9	48.769	11.463	0.35	0.22	2.2917e+08	-0.096	0.1274	0.2449
0.9717	-0.0016	0.9717	70.92	48.769	11.463	3.54	2.149	2.2917e+08	0.58	1.675	0.5	0.262	0.159	0.419	0.08	280.91	48.769	11.463	0.35	0.22	2.2917e+08	-0.0377	0.2843	0.2388
0.9899	0.0062	0.9899	70.92	48.769	11.463	3.54	2.149	2.2917e+08	0.58	1.675	0.5	0.262	0.159	0.419	0.08	280.91	48.769	11.463	0.35	0.22	2.2917e+08	-0.2745	0.2923	0.2259
0.9877	0.0131	0.9877	70.92	48.769	11.463	3.54	2.149	2.2917e+08	0.58	1.675	0.5	0.262	0.159	0.419	0.08	280.91	48.769	11.463	0.35	0.22	2.2917e+08	0.1334	0.1785	0.2141
0.9799	-0.0074	0.9799	70.92	48.769	11.463	3.54	2.149	2.2917e+08	0.58	1.675	0.5	0.262	0.159	0.419	0.08	280.92	48.769	11.463	0.35	0.22	2.2917e+08	0.3494	0.0577	0.1705
0.9909	0.025	0.9909	74.3	48.769	11.463	3.825	2.174	2.2917e+08	0.455	1.625	-0.305	0.289	0.164	0.514	0.08	280.92	48.769	11.463	0.35	0.22	2.2917e+08	0.2066	0.0147	0.1677
0.984	-0.0035	0.984	74.3	48.769	11.463	3.825	2.174	2.2917e+08	0.455	1.625	-0.305	0.289	0.164	0.514	0.08	280.92	48.769	11.463	0.35	0.22	2.2917e+08	0.3251	0.1862	0.1935
0.9858	0.0074	0.9858	74.3	48.769	11.463	3.825	2.174	2.2917e+08	0.455	1.625	-0.305	0.289	0.164	0.514	0.08	280.92	48.769	11.463	0.35	0.22	2.2917e+08	-0.079	-0.035	0.1688
1.0182	0.0106	1.0182	74.3	48.769	11.463	3.825	2.174	2.2917e+08	0.455	1.625	-0.305	0.289	0.164	0.514	0.08	280.93	48.769	11.463	0.36	0.22	2.2917e+08	0.2363	-0.0952	0.1613
0.9968	-0.0065	0.9968	74.3	48.769	11.463	3.825	2.174	2.2917e+08	0.455	1.625	-0.305	0.289	0.164	0.514	0.08	280.93	48.769	11.463	0.36	0.22	2.2917e+08	0.3956	0.0438	0.1587
1.0158	0.0133	1.0158	76.14	48.769	11.463	3.826	2.174	2.2917e+08	0.445	1.805	0.145	0.289	0.164	0.514	0.08	280.93	48.769	11.463	0.36	0.22	2.2917e+08	0.3902	-0.02	0.1491
1.0052	-0.0028	1.0052	76.14	48.769	11.463	3.826	2.174	2.2917e+08	0.445	1.805	0.145	0.289	0.164	0.514	0.08	280.93	48.769	11.463	0.36	0.22	2.2917e+08	0.4435	0.0575	0.1895
1.0058	0.0026	1.0058	76.14	48.769	11.463	3.826	2.174	2.2917e+08	0.445	1.805	0.145	0.289	0.164	0.514	0.08	280.93	48.769	11.463	0.36	0.22	2.2917e+08	0.09	-0.0209	0.2006
1.0323	0.008	1.0323	76.14	48.769	11.463	3.826	2.174	2.2917e+08	0.445	1.805	0.145	0.289	0.164	0.514	0.08	280.94	48.769	11.463	0.36	0.22	2.2917e+08	0.2954	0.0753	0.2197
1.0025	-0.0131	1.0025	76.14	48.769	11.463	3.826	2.174	2.2917e+08	0.445	1.805	0.145	0.289	0.164	0.514	0.08	280.94	48.769	11.463	0.36	0.22	2.2917e+08	0.5357	0.1874	0.2163
1.0114	0.0083	1.0114	78.42	48.769	11.463	3.826	2.174	2.2917e+08	0.345	1.69	-0.47	0.289	0.164	0.514	0.08	280.94	48.769	11.463	0.36	0.22	2.2917e+08	0.4462	-0.1319	0.2035
1.0005	-0.0011	1.0005	78.42	48.769	11.463	3.826	2.174	2.2917e+08	0.345	1.69	-0.47	0.289	0.164	0.514	0.08	280.94	48.769	11.463	0.36	0.22	2.2917e+08	0.459	-0.0419	0.2364
0.989	-0.0009	0.989	78.42	48.769	11.463	3.826	2.174	2.2917e+08	0.345	1.69	-0.47	0.289	0.164	0.514	0.08	280.95	48.769	11.463	0.36	0.22	2.2917e+08	0.2108	0.0518	0.2492
1.0169	0.0127	1.0169	78.42	48.769	11.463	3.826	2.174	2.2917e+08	0.345	1.69	-0.47	0.289	0.164	0.514	0.08	280.95	48.769	11.463	0.36	0.22	2.2917e+08	-0.1037	0.0654	0.294
0.9965	-0.0092	0.9965	78.42	48.769	11.463	3.826	2.174	2.2917e+08	0.345	1.69	-0.47	0.289	0.164	0.514	0.08	280.95	48.769	11.463	0.36	0.22	2.2917e+08	0.3455	0.1035	0.2981
1	-0.0041	1	79.97	48.769	11.463	3.826	2.174	2.2917e+08	0.305	1.71	-0.425	0.289	0.164	0.514	0.08	280.95	48.769	11.463	0.36	0.22	2.2917e+08	0.3446	-0.2184	0.2786
1.0108	0.02	1.0108	79.97	48.769	11.463	3.826	2.174	2.2917e+08	0.305	1.71	-0.425	0.289	0.164	0.514	0.08	280.96	48.769	11.463	0.36	0.22	2.2917e+08	0.3727	-0.1356	0.3269
0.9837	-0.0095	0.9837	79.97	48.769	11.463	3.826	2.174	2.2917e+08	0.305	1.71	-0.425	0.289	0.164	0.514	0.08	280.96	48.769	11.463	0.36	0.22	2.2917e+08	0.3298	0.0769	0.3585
0.9931	0.0135	0.9931	79.97	48.769	11.463	3.826	2.174	2.2917e+08	0.305	1.71	-0.425	0.289	0.164	0.514	0.08	280.96	48.769	11.463	0.36	0.23	2.2917e+08	-0.2944	-0.1783	0.3212
1.0126	0.0094	1.0126	79.97	48.769	11.463	3.826	2.174	2.2917e+08	0.305	1.71	-0.425	0.289	0.164	0.514	0.08	280.97	48.769	11.463	0.37	0.23	2.2917e+08	0.0993	-0.0676	0.315
0.99	-0.0007	0.99	75.99	48.769	11.463	3.671	2.137	2.2917e+08	0.43	1.725	0.17	0.278	0.162	0.502	0.08	280.97	48.769	11.463	0.36	0.23	2.2917e+08	0.2303	-0.1669	0.2851
1.0123	0.0257	1.0123	75.99	48.769	11.463	3.671	2.137	2.2917e+08	0.43	1.725	0.17	0.278	0.162	0.502	0.08	280.98	48.769	11.463	0.37	0.23	2.2917e+08	0.2317	-0.3195	0.3077
0.9777	-0.0007	0.9777	75.99	48.769	11.463	3.671	2.137	2.2917e+08	0.43	1.725	0.17	0.278	0.162	0.502	0.08	280.98	48.769	11.463	0.37	0.23	2.2917e+08	0.3787	-0.0215	0.3241
0.9844	0.0074	0.9844	75.99	48.769	11.463	3.671	2.137	2.2917e+08	0.43	1.725	0.17	0.278	0.162	0.502	0.08	280.98	48.769	11.463	0.37	0.23	2.2917e+08	0.0498	-0.266	0.2767
1.0116	0.0276	1.0116	75.99	48.769	11.463	3.671	2.137	2.2917e+08	0.43	1.725	0.17	0.278	0.162	0.502	0.08	280.98	48.769	11.463	0.37	0.23	2.2917e+08	0.1376	-0.0547	0.2895
0.975	-0.0005	0.975	83.03	48.769	11.463	3.671	2.137	2.2917e+08	0.205	1.675	0.19	0.278	0.162	0.502	0.08	280.98	48.769	11.463	0.37	0.23	2.2917e+08	0.4692	-0.1327	0.2654
1.0009	0.0209	1.0009	83.03	48.769	11.463	3.671	2.137	2.2917e+08	0.205	1.675	0.19	0.278	0.162	0.502	0.08	280.99	48.769	11.463	0.37	0.23	2.2917e+08	0.0634	-0.3751	0.2093
0.9942	0.0209	0.9942	83.03	48.769	11.463	3.671	2.137	2.2917e+08	0.205	1.675	0.19	0.278	0.162	0.502	0.08	280.99	48.769	11.463	0.37	0.23	2.2917e+08	0.2855	-0.1104	0.2388
0.9806	-0.0059	0.9806	83.03	48.769	11.463	3.671	2.137	2.2917e+08	0.205	1.675	0.19	0.278	0.162	0.502	0.08	280.99	48.769	11.463	0.37	0.23	2.2917e+08	0.3111	-0.2419	0.1842
1.0042	0.0261	1.0042	83.03	48.769	11.463	3.671	2.137	2.2917e+08	0.205	1.675	0.19	0.278	0.162	0.502	0.08	280.99	48.769	11.463	0.37	0.23	2.2917e+08	0.2845	-0.4389	0.1683
0.9956	-0.0031	0.9956	87.58	48.769	11.463	3.671	2.137	2.2917e+08	0.075	1.725	0.415	0.278	0.162	0.502	0.08	280.99	48.769	11.463	0.37	0.23	2.2917e+08	0.5879	-0.1459	0.2092
0.9773	0.0025	0.9773	87.58	48.769	11.463	3.671	2.137	2.2917e+08	0.075	1.725	0.415	0.278	0.162	0.502	0.08	280.99	48.769	11.463	0.37	0.23	2.2917e+08	0.2416	-0.3837	0.1619
1.0204	0.0119	1.0204	87.58	48.769	11.463	3.671	2.137	2.2917e+08	0.075	1.725	0.415	0.278	0.162	0.502	0.08	280.99	48.769	11.463	0.37	0.23	2.2917e+08	0.1524	-0.2261	0.2135
0.9782	-0.0069	0.9782	87.58	48.769	11.463	3.671	2.137	2.2917e+08	0.075	1.725	0.415	0.278	0.162	0.502	0.08	280.99	48.769	11.463	0.37	0.23	2.2917e+08	0.3205	-0.0912	0.2207
1.0063	-0.0002	1.0063	87.58	48.769	11.463	3.671	2.137	2.2917e+08	0.075	1.725	0.415	0.278	0.162	0.502	0.08	281	48.769	11.463	0.37	0.23	2.2917e+08	0.1097	-0.4469	0.1685
1.0221	0.0175	1.0221	78.98	48.769	11.463	3.671	2.137	2.2917e+08	0.345	1.77	0.34	0.278	0.162	0.502	0.08	281	48.769	11.463	0.37	0.23	2.2917e+08	0.1768	-0.1122	0.2363
0.9806	-0.0092	0.9806	78.98	48.769	11.463	3.671	2.137	2.2917e+08	0.345	1.77	0.34	0.278	0.162	0.502	0.08	281	48.769	11.463	0.37	0.23	2.2917e+08	0.3447	-0.1547	0.2235
1.0043	0.0169	1.0043	78.98	48.769	11.463	3.671	2.137	2.2917e+08	0.345	1.77	0.34	0.278	0.162	0.502	0.08	281	48.769	11.463	0.37	0.23	2.2917e+08	-0.1592	-0.4555	0.1893
1.0201	0.0149	1.0201	78.98	48.769	11.463	3.671	2.137	2.2917e+08	0.345	1.77	0.34	0.278	0.162	0.502	0.08	281	48.769	11.463	0.38	0.23	2.2917e+08	-0.2196	-0.097	0.2546
1.0008	0.0044	1.0008	78.98	48.769	11.463	3.671	2.137	2.2917e+08	0.345	1.77	0.34	0.278	0.162	0.502	0.08	281.01	48.769	11.463	0.38	0.23	2.2917e+08	-0.4049	-0.1895	0.2297
1.0488	0.0183	1.0488	78.66	48.769	11.463	3.671	2.137	2.2917e+08	0.36	1.79	0.335	0.278	0.162	0.502	0.08	281.01	48.769	11.463	0.38	0.23	2.2917e+08	-0.3994	-0.1135	0.1955
1.0247	0.0173	1.0247	78.66	48.769	11.463	3.671	2.137	2.2917e+08	0.36	1.79	0.335	0.278	0.162	0.502	0.08	281.01	48.769	11.463	0.38	0.23	2.2917e+08	0.0256	0.0291	0.21
1.0004	0.0012	1.0004	78.66	48.769	11.463	3.671	2.137	2.2917e+08	0.36	1.79	0.335	0.278	0.162	0.502	0.08	281.01	48.769	11.463	0.38	0.23	2.2917e+08	0.0665	-0.2215	0.1322
1.0266	0.0381	1.0266	78.66	48.769	11.463	3.671	2.137	2.2917e+08	0.36	1.79	0.335	0.278	0.162	0.502	0.08	281.01	48.769	11.463	0.38	0.23	2.2917e+08	-0.4696	-0.0336	0.164
1.0182	0.0128	1.0182	78.66	48.769	11.463	3.671	2.137	2.2917e+08	0.36	1.79	0.335	0.278	0.162	0.502	0.08	281.01	48.769	11.463	0.38	0.24	2.2917e+08	-0.4646	0.3176	0.2253
0.9993	-0.0027	0.9993	70.63	48.769	11.463	3.671	2.137	2.2917e+08	0.57	1.615	-0.02	0.278	0.162	0.502	0.08	281.02	48.769	11.463	0.38	0.23	2.2917e+08	-0.1913	0.1098	0.1505
1.0349	0.0195	1.0349	70.63	48.769	11.463	3.671	2.137	2.2917e+08	0.57	1.615	-0.02	0.278	0.162	0.502	0.08	281.02	48.769	11.463	0.38	0.24	2.2917e+08	0.2805	0.0954	0.1397
0.9917	0.0134	0.9917	70.63	48.769	11.463	3.671	2.137	2.2917e+08	0.57	1.615	-0.02	0.278	0.162	0.502	0.08	281.02	48.769	11.463	0.38	0.24	2.2917e+08	0.5288	0.1345	0.1524
0.9901	0.0042	0.9901	70.63	48.769	11.463	3.671	2.137	2.2917e+08	0.57	1.615	-0.02	0.278	0.162	0.502	0.08	281.02	48.769	11.463	0.38	0.24	2.2917e+08	0.2081	0.1919	0.1457
0.9981	0.0261	0.9981	70.63	48.769	11.463	3.671	2.137	2.2917e+08	0.57	1.615	-0.02	0.278	0.162	0.502	0.08	281.03	48.769	11.463	0.38	0.24	2.2917e+08	-0.2246	0.3495	0.1723
0.9811	-0.0146	0.9811	77.63	48.769	11.463	3.671	2.137	2.2917e+08	0.375	1.715	-0.45	0.278	0.162	0.502	0.08	281.03	48.769	11.463	0.38	0.24	2.2917e+08	-0.0233	0.1641	0.188
0.9883	0.0068	0.9883	77.63	48.769	11.463	3.671	2.137	2.2917e+08	0.375	1.715	-0.45	0.278	0.162	0.502	0.08	281.03	48.769	11.463	0.38	0.24	2.2917e+08	0.0299	-0.0029	0.1457
1.0139	0.0069	1.0139	77.63	48.769	11.463	3.671	2.137	2.2917e+08	0.375	1.715	-0.45	0.278	0.162	0.502	0.08	281.03	48.769	11.463	0.38	0.24	2.2917e+08	0.1493	0.0784	0.1797
0.9768	0.0057	0.9768	77.63	48.769	11.463	3.671	2.137	2.2917e+08	0.375	1.715	-0.45	0.278	0.162	0.502	0.08	281.03	48.769	11.463	0.38	0.24	2.2917e+08	-0.0404	0.0739	0.2498
0.9856	-0.0025	0.9856	77.63	48.769	11.463	3.671	2.137	2.2917e+08	0.375	1.715	-0.45	0.278	0.162	0.502	0.08	281.04	48.769	11.463	0.38	0.24	2.2917e+08	-0.2675	-0.0577	0.218
1.0012	0.0128	1.0012	80.05	48.769	11.463	3.671	2.137	2.2917e+08	0.29	1.645	-0.305	0.278	0.162	0.502	0.08	281.04	48.769	11.463	0.38	0.24	2.2917e+08	-0.7305	-0.1082	0.2451
1.0054	0.0026	1.0054	80.05	48.769	11.463	3.671	2.137	2.2917e+08	0.29	1.645	-0.305	0.278	0.162	0.502	0.08	281.04	48.769	11.463	0.38	0.24	2.2917e+08	-0.5376	0.0544	0.298
1.0095	0.003	1.0095	80.05	48.769	11.463	3.671	2.137	2.2917e+08	0.29	1.645	-0.305	0.278	0.162	0.502	0.08	281.04	48.769	11.463	0.39	0.24	2.2917e+08	-0.8014	-0.0059	0.2555
1.0255	0.0176	1.0255	80.05	48.769	11.463	3.671	2.137	2.2917e+08	0.29	1.645	-0.305	0.278	0.162	0.502	0.08	281.05	48.769	11.463	0.39	0.24	2.2917e+08	-0.7423	-0.1319	0.2279
1.0048	0.0113	1.0048	80.05	48.769	11.463	3.671	2.137	2.2917e+08	0.29	1.645	-0.305	0.278	0.162	0.502	0.08	281.05	48.769	11.463	0.39	0.24	2.2917e+08	-0.7985	0.0386	0.2285
1.0004	0.0093	1.0004	79.59	48.769	11.463	3.671	2.137	2.2917e+08	0.275	1.495	-0.19	0.278	0.162	0.502	0.08	281.05	48.769	11.463	0.39	0.24	2.2917e+08	-0.6867	0.0382	0.1847
1.0081	0.0194	1.0081	79.59	48.769	11.463	3.671	2.137	2.2917e+08	0.275	1.495	-0.19	0.278	0.162	0.502	0.08	281.05	48.769	11.463	0.39	0.24	2.2917e+08	-0.7689	0.0006	0.2028
0.9774	-0.0069	0.9774	79.59	48.769	11.463	3.671	2.137	2.2917e+08	0.275	1.495	-0.19	0.278	0.162	0.502	0.08	281.05	48.769	11.463	0.39	0.24	2.2917e+08	-0.4352	-0.1333	0.2451
0.9866	-0.0033	0.9866	79.59	48.769	11.463	3.671	2.137	2.2917e+08	0.275	1.495	-0.19	0.278	0.162	0.502	0.08	281.06	48.769	11.463	0.39	0.24	2.2917e+08	-0.7911	-0.3617	0.2503
1.009	0.0098	1.009	79.59	48.769	11.463	3.671	2.137	2.2917e+08	0.275	1.495	-0.19	0.278	0.162	0.502	0.08	281.06	48.769	11.463	0.39	0.24	2.2917e+08	-0.8831	0.0402	0.266
0.9954	-0.0087	0.9954	71.59	48.769	11.463	3.671	2.137	2.2917e+08	0.545	1.64	0.185	0.278	0.162	0.502	0.08	281.06	48.769	11.463	0.39	0.24	2.2917e+08	-0.4957	0.3265	0.2418
1.0021	-0.0061	1.0021	71.59	48.769	11.463	3.671	2.137	2.2917e+08	0.545	1.64	0.185	0.278	0.162	0.502	0.08	281.07	48.769	11.463	0.39	0.24	2.2917e+08	0.2149	0.1571	0.1777
1.007	0.0145	1.007	71.59	48.769	11.463	3.671	2.137	2.2917e+08	0.545	1.64	0.185	0.278	0.162	0.502	0.08	281.07	48.769	11.463	0.39	0.24	2.2917e+08	0.4989	-0.2553	0.207
0.9713	0.015	0.9713	71.59	48.769	11.463	3.671	2.137	2.2917e+08	0.545	1.64	0.185	0.278	0.162	0.502	0.08	281.07	48.769	11.463	0.39	0.24	2.2917e+08	0.3139	-0.248	0.276
0.9711	-0.0247	0.9711	71.59	48.769	11.463	3.671	2.137	2.2917e+08	0.545	1.64	0.185	0.278	0.162	0.502	0.08	281.07	48.769	11.463	0.39	0.24	2.2917e+08	-0.2553	-0.047	0.2789
1	-0.0039	1	74.32	48.769	11.463	3.671	2.137	2.2917e+08	0.435	1.55	0	0.278	0.162	0.502	0.08	281.08	48.769	11.463	0.39	0.24	2.2917e+08	-0.3361	0.1496	0.2603
1.0316	-0.0027	1.0316	74.32	48.769	11.463	3.671	2.137	2.2917e+08	0.435	1.55	0	0.278	0.162	0.502	0.08	281.08	48.769	11.463	0.39	0.24	2.2917e+08	0.39	0.1074	0.2557
1.0002	-0.0053	1.0002	74.32	48.769	11.463	3.671	2.137	2.2917e+08	0.435	1.55	0	0.278	0.162	0.502	0.08	281.08	48.769	11.463	0.39	0.24	2.2917e+08	1.0365	-0.332	0.2236
0.9975	0	0.9975	74.32	48.769	11.463	3.671	2.137	2.2917e+08	0.435	1.55	0	0.278	0.162	0.502	0.08	281.09	48.769	11.463	0.39	0.25	2.2917e+08	0.7507	-0.3375	0.2542
0.9583	-0.0059	0.9583	74.32	48.769	11.463	3.671	2.137	2.2917e+08	0.435	1.55	0	0.278	0.162	0.502	0.08	281.09	48.769	11.463	0.39	0.25	2.2917e+08	0.1673	0.1298	0.3247
0.9781	-0.0065	0.9781	81.09	48.769	11.463	3.671	2.137	2.2917e+08	0.23	1.475	-0.105	0.278	0.162	0.502	0.08	281.09	48.769	11.463	0.39	0.25	2.2917e+08	-0.4302	0.1314	0.3429
1.0058	-0.0006	1.0058	81.09	48.769	11.463	3.671	2.137	2.2917e+08	0.23	1.475	-0.105	0.278	0.162	0.502	0.08	281.09	48.769	11.463	0.39	0.25	2.2917e+08	-0.2627	-0.3496	0.3324
1.0131	-0.0133	1.0131	81.09	48.769	11.463	3.671	2.137	2.2917e+08	0.23	1.475	-0.105	0.278	0.162	0.502	0.08	281.1	48.769	11.463	0.4	0.25	2.2917e+08	0.4197	-0.316	0.3365
0.9746	-0.0075	0.9746	81.09	48.769	11.463	3.671	2.137	2.2917e+08	0.23	1.475	-0.105	0.278	0.162	0.502	0.08	281.1	48.769	11.463	0.4	0.25	2.2917e+08	0.9127	-0.1946	0.2987
0.9731	0.0115	0.9731	81.09	48.769	11.463	3.671	2.137	2.2917e+08	0.23	1.475	-0.105	0.278	0.162	0.502	0.08	281.1	48.769	11.463	0.4	0.25	2.2917e+08	0.1958	-0.3414	0.2985
0.9739	0.0119	0.9739	85.69	48.769	11.463	3.671	2.137	2.2917e+08	0.115	1.53	-0.165	0.278	0.162	0.502	0.08	281.1	48.769	11.463	0.4	0.25	2.2917e+08	-0.2685	-0.3829	0.3146
0.9809	-0.0167	0.9809	85.69	48.769	11.463	3.671	2.137	2.2917e+08	0.115	1.53	-0.165	0.278	0.162	0.502	0.08	281.11	48.769	11.463	0.4	0.25	2.2917e+08	-0.1817	-0.4042	0.3064
1.0073	0.0037	1.0073	85.69	48.769	11.463	3.671	2.137	2.2917e+08	0.115	1.53	-0.165	0.278	0.162	0.502	0.08	281.11	48.769	11.463	0.4	0.25	2.2917e+08	0.3369	-0.2849	0.2699
0.9989	0.0143	0.9989	85.69	48.769	11.463	3.671	2.137	2.2917e+08	0.115	1.53	-0.165	0.278	0.162	0.502	0.08	281.11	48.769	11.463	0.4	0.25	2.2917e+08	0.8348	-0.3092	0.272
0.9688	-0.003	0.9688	85.69	48.769	11.463	3.671	2.137	2.2917e+08	0.115	1.53	-0.165	0.278	0.162	0.502	0.08	281.12	48.769	11.463	0.4	0.25	2.2917e+08	0.8895	-0.5616	0.2784
0.9714	-0.0004	0.9714	85.44	48.769	11.463	3.671	2.137	2.2917e+08	0.145	1.8	0.02	0.278	0.162	0.502	0.08	281.11	48.769	11.463	0.4	0.25	2.2917e+08	0.5747	-0.4926	0.24
0.9916	0.013	0.9916	85.44	48.769	11.463	3.671	2.137	2.2917e+08	0.145	1.8	0.02	0.278	0.162	0.502	0.08	281.12	48.769	11.463	0.4	0.25	2.2917e+08	0.4323	-0.1407	0.2875
0.9882	0.0063	0.9882	85.44	48.769	11.463	3.671	2.137	2.2917e+08	0.145	1.8	0.02	0.278	0.162	0.502	0.08	281.12	48.769	11.463	0.4	0.25	2.2917e+08	0.3873	-0.5091	0.3232
1.0036	-0.001	1.0036	85.44	48.769	11.463	3.671	2.137	2.2917e+08	0.145	1.8	0.02	0.278	0.162	0.502	0.08	281.12	48.769	11.463	0.4	0.25	2.2917e+08	0.4307	-0.8527	0.2582
1.0176	0.0089	1.0176	85.44	48.769	11.463	3.671	2.137	2.2917e+08	0.145	1.8	0.02	0.278	0.162	0.502	0.08	281.12	48.769	11.463	0.4	0.25	2.2917e+08	0.4752	-0.4209	0.1943
1.0173	0.0105	1.0173	79.42	48.769	11.463	3.32	2.056	2.2917e+08	0.325	1.745	0.32	0.252	0.156	0.475	0.08	281.13	48.769	11.463	0.4	0.25	2.2917e+08	0.7263	-0.0859	0.2088
1.0178	0.0321	1.0178	79.42	48.769	11.463	3.32	2.056	2.2917e+08	0.325	1.745	0.32	0.252	0.156	0.475	0.08	281.13	48.769	11.463	0.4	0.25	2.2917e+08	0.3725	-0.5142	0.1786
1.0225	0.0172	1.0225	79.42	48.769	11.463	3.32	2.056	2.2917e+08	0.325	1.745	0.32	0.252	0.156	0.475	0.08	281.13	48.769	11.463	0.4	0.25	2.2917e+08	0.309	-0.8662	0.1676
1.0086	0.0182	1.0086	79.42	48.769	11.463	3.32	2.056	2.2917e+08	0.325	1.745	0.32	0.252	0.156	0.475	0.08	281.13	48.769	11.463	0.4	0.25	2.2917e+08	0.1352	-0.3138	0.1939
1.0148	0.0093	1.0148	79.42	48.769	11.463	3.32	2.056	2.2917e+08	0.325	1.745	0.32	0.252	0.156	0.475	0.08	281.13	48.769	11.463	0.4	0.25	2.2917e+08	0.0218	0.0302	0.1797
1.0229	0.0178	1.0229	79.42	48.769	11.463	3.32	2.056	2.2917e+08	0.325	1.745	0.32	0.252	0.156	0.475	0.08	281.13	48.769	11.463	0.4	0.25	2.2917e+08	-0.0611	-0.2845	0.1335
1.0282	0.0234	1.0282	83.36	48.769	11.463	2.797	1.946	2.2917e+08	0.165	1.43	0.225	0.213	0.148	0.439	0.08	281.13	48.769	11.463	0.4	0.25	2.2917e+08	0.4827	-0.4071	0.1289
1.0014	0.0147	1.0014	83.36	48.769	11.463	2.797	1.946	2.2917e+08	0.165	1.43	0.225	0.213	0.148	0.439	0.08	281.13	48.769	11.463	0.4	0.25	2.2917e+08	0.446	-0.0903	0.1401
0.9929	0.0208	0.9929	83.36	48.769	11.463	2.797	1.946	2.2917e+08	0.165	1.43	0.225	0.213	0.148	0.439	0.08	281.13	48.769	11.463	0.4	0.25	2.2917e+08	0.1882	-0.1259	0.1393
0.9877	0.0184	0.9877	83.36	48.769	11.463	2.797	1.946	2.2917e+08	0.165	1.43	0.225	0.213	0.148	0.439	0.08	281.14	48.769	11.463	0.4	0.25	2.2917e+08	-0.1462	-0.1895	0.1476
0.9937	0.0105	0.9937	78.65	48.769	11.463	2.797	1.946	2.2917e+08	0.285	1.41	-0.155	0.213	0.148	0.439	0.08	281.14	48.769	11.463	0.4	0.25	2.2917e+08	-0.1865	-0.2764	0.1396
1.0253	0.0113	1.0253	78.65	48.769	11.463	2.797	1.946	2.2917e+08	0.285	1.41	-0.155	0.213	0.148	0.439	0.08	281.14	48.769	11.463	0.4	0.25	2.2917e+08	-0.0612	-0.0715	0.118
1.0165	0.0175	1.0165	78.65	48.769	11.463	2.797	1.946	2.2917e+08	0.285	1.41	-0.155	0.213	0.148	0.439	0.08	281.14	48.769	11.463	0.4	0.25	2.2917e+08	0.2979	-0.0145	0.1258
1.0013	0.0154	1.0013	78.65	48.769	11.463	2.797	1.946	2.2917e+08	0.285	1.41	-0.155	0.213	0.148	0.439	0.08	281.14	48.769	11.463	0.4	0.25	2.2917e+08	0.1647	-0.3039	0.1232
0.9928	0.0063	0.9928	78.65	48.769	11.463	2.797	1.946	2.2917e+08	0.285	1.41	-0.155	0.213	0.148	0.439	0.08	281.14	48.769	11.463	0.41	0.25	2.2917e+08	-0.164	-0.4043	0.1217
1.0195	0.0209	1.0195	81.14	48.769	11.463	2.796	1.946	2.2917e+08	0.24	1.525	-0.44	0.213	0.148	0.439	0.08	281.14	48.769	11.463	0.4	0.25	2.2917e+08	-0.5815	0.089	0.1848
1.0039	0.0117	1.0039	81.14	48.769	11.463	2.796	1.946	2.2917e+08	0.24	1.525	-0.44	0.213	0.148	0.439	0.08	281.14	48.769	11.463	0.4	0.25	2.2917e+08	-0.4412	0.1509	0.2296
1.0029	-0.0087	1.0029	81.14	48.769	11.463	2.796	1.946	2.2917e+08	0.24	1.525	-0.44	0.213	0.148	0.439	0.08	281.15	48.769	11.463	0.4	0.25	2.2917e+08	-0.3153	-0.2722	0.2073
1.02	0.0199	1.02	81.14	48.769	11.463	2.796	1.946	2.2917e+08	0.24	1.525	-0.44	0.213	0.148	0.439	0.08	281.15	48.769	11.463	0.4	0.25	2.2917e+08	-0.125	-0.2659	0.1983
1.0015	0.0061	1.0015	81.14	48.769	11.463	2.796	1.946	2.2917e+08	0.24	1.525	-0.44	0.213	0.148	0.439	0.08	281.15	48.769	11.463	0.41	0.26	2.2917e+08	-0.0495	0.1841	0.2588
0.9827	0.006	0.9827	76.17	48.769	11.463	2.795	1.946	2.2917e+08	0.35	1.415	-0.3	0.213	0.148	0.439	0.08	281.16	48.769	11.463	0.4	0.25	2.2917e+08	-0.4071	0.1147	0.255
1.0006	0.0028	1.0006	76.17	48.769	11.463	2.795	1.946	2.2917e+08	0.35	1.415	-0.3	0.213	0.148	0.439	0.08	281.16	48.769	11.463	0.4	0.25	2.2917e+08	-0.5252	-0.2716	0.2351
0.9985	0.0037	0.9985	76.17	48.769	11.463	2.795	1.946	2.2917e+08	0.35	1.415	-0.3	0.213	0.148	0.439	0.08	281.16	48.769	11.463	0.4	0.25	2.2917e+08	-0.3279	-0.0464	0.2641
0.9959	-0.0113	0.9959	76.17	48.769	11.463	2.795	1.946	2.2917e+08	0.35	1.415	-0.3	0.213	0.148	0.439	0.08	281.16	48.769	11.463	0.4	0.26	2.2917e+08	0.0896	0.1671	0.2744
0.9899	0.0013	0.9899	76.17	48.769	11.463	2.795	1.946	2.2917e+08	0.35	1.415	-0.3	0.213	0.148	0.439	0.08	281.17	48.769	11.463	0.41	0.26	2.2917e+08	0.0411	-0.1417	0.2507
1.0014	-0.0022	1.0014	72.72	48.769	11.463	2.795	1.946	2.2917e+08	0.45	1.445	0.16	0.213	0.148	0.439	0.08	281.17	48.769	11.463	0.4	0.25	2.2917e+08	0.1214	-0.2161	0.2771
0.9861	-0.0052	0.9861	72.72	48.769	11.463	2.795	1.946	2.2917e+08	0.45	1.445	0.16	0.213	0.148	0.439	0.08	281.18	48.769	11.463	0.4	0.26	2.2917e+08	0.0103	0.039	0.3304
0.9955	-0.0124	0.9955	72.72	48.769	11.463	2.795	1.946	2.2917e+08	0.45	1.445	0.16	0.213	0.148	0.439	0.08	281.18	48.769	11.463	0.4	0.26	2.2917e+08	0.0001	0.0322	0.3125
1.0075	0.0036	1.0075	72.72	48.769	11.463	2.795	1.946	2.2917e+08	0.45	1.445	0.16	0.213	0.148	0.439	0.08	281.18	48.769	11.463	0.41	0.26	2.2917e+08	-0.202	-0.0643	0.3348
1.0047	-0.0104	1.0047	72.72	48.769	11.463	2.795	1.946	2.2917e+08	0.45	1.445	0.16	0.213	0.148	0.439	0.08	281.19	48.769	11.463	0.41	0.26	2.2917e+08	0.1693	-0.1314	0.3738
0.993	-0.005	0.993	76.25	48.769	11.463	2.795	1.921	2.2917e+08	0.37	1.52	0.27	0.212	0.146	0.428	0.08	281.19	48.769	11.463	0.4	0.26	2.2917e+08	0.0087	-0.0908	0.3625
1.0046	-0.0012	1.0046	76.25	48.769	11.463	2.795	1.921	2.2917e+08	0.37	1.52	0.27	0.212	0.146	0.428	0.08	281.19	48.769	11.463	0.4	0.26	2.2917e+08	-0.001	-0.1563	0.3392
1.0051	0.0106	1.0051	76.25	48.769	11.463	2.795	1.921	2.2917e+08	0.37	1.52	0.27	0.212	0.146	0.428	0.08	281.2	48.769	11.463	0.4	0.26	2.2917e+08	-0.2492	-0.0515	0.3584
1.0015	-0.0032	1.0015	76.25	48.769	11.463	2.795	1.921	2.2917e+08	0.37	1.52	0.27	0.212	0.146	0.428	0.08	281.2	48.769	11.463	0.41	0.26	2.2917e+08	-0.2386	0.0037	0.3361
1.0065	0.0028	1.0065	76.25	48.769	11.463	2.795	1.921	2.2917e+08	0.37	1.52	0.27	0.212	0.146	0.428	0.08	281.2	48.769	11.463	0.41	0.26	2.2917e+08	-0.341	-0.1463	0.2803
1.0196	0.0159	1.0196	79.51	48.769	11.463	2.795	1.921	2.2917e+08	0.305	1.65	0.125	0.212	0.146	0.428	0.08	281.2	48.769	11.463	0.4	0.26	2.2917e+08	0.0175	-0.0401	0.2989
0.9901	0.0082	0.9901	79.51	48.769	11.463	2.795	1.921	2.2917e+08	0.305	1.65	0.125	0.212	0.146	0.428	0.08	281.21	48.769	11.463	0.4	0.26	2.2917e+08	-0.102	-0.0229	0.2673
0.9994	0.0056	0.9994	79.51	48.769	11.463	2.795	1.921	2.2917e+08	0.305	1.65	0.125	0.212	0.146	0.428	0.08	281.21	48.769	11.463	0.41	0.26	2.2917e+08	-0.2514	-0.2342	0.2305
1.0165	0.0265	1.0165	79.51	48.769	11.463	2.795	1.921	2.2917e+08	0.305	1.65	0.125	0.212	0.146	0.428	0.08	281.21	48.769	11.463	0.41	0.26	2.2917e+08	-0.4585	0.0099	0.2321
1.0121	0.0068	1.0121	79.51	48.769	11.463	2.795	1.921	2.2917e+08	0.305	1.65	0.125	0.212	0.146	0.428	0.08	281.21	48.769	11.463	0.41	0.26	2.2917e+08	-0.1274	0.1586	0.2312
0.9991	0.0082	0.9991	83.99	48.769	11.463	2.796	1.921	2.2917e+08	0.16	1.51	0.17	0.212	0.146	0.428	0.08	281.21	48.769	11.463	0.4	0.26	2.2917e+08	-0.0391	-0.132	0.176
1.0176	0.0192	1.0176	83.99	48.769	11.463	2.796	1.921	2.2917e+08	0.16	1.51	0.17	0.212	0.146	0.428	0.08	281.21	48.769	11.463	0.4	0.26	2.2917e+08	0.1468	-0.11	0.1441
1.0022	0.0239	1.0022	83.99	48.769	11.463	2.796	1.921	2.2917e+08	0.16	1.51	0.17	0.212	0.146	0.428	0.08	281.22	48.769	11.463	0.41	0.26	2.2917e+08	0.0553	0.2064	0.1815
0.989	0.0002	0.989	83.99	48.769	11.463	2.796	1.921	2.2917e+08	0.16	1.51	0.17	0.212	0.146	0.428	0.08	281.22	48.769	11.463	0.41	0.26	2.2917e+08	-0.0137	0.2166	0.1538
1.0041	0.0208	1.0041	83.99	48.769	11.463	2.796	1.921	2.2917e+08	0.16	1.51	0.17	0.212	0.146	0.428	0.08	281.22	48.769	11.463	0.41	0.26	2.2917e+08	-0.1532	-0.182	0.1243
1.0258	0.0196	1.0258	85.39	48.769	11.463	2.797	1.921	2.2917e+08	0.115	1.42	0.155	0.212	0.146	0.428	0.08	281.22	48.769	11.463	0.4	0.26	2.2917e+08	0.1408	0.1024	0.1127
0.9894	0.0017	0.9894	85.39	48.769	11.463	2.797	1.921	2.2917e+08	0.115	1.42	0.155	0.212	0.146	0.428	0.08	281.22	48.769	11.463	0.4	0.26	2.2917e+08	0.3414	0.2598	0.1159
0.9986	0.0139	0.9986	85.39	48.769	11.463	2.797	1.921	2.2917e+08	0.115	1.42	0.155	0.212	0.146	0.428	0.08	281.22	48.769	11.463	0.41	0.26	2.2917e+08	0.1891	-0.0403	0.0575
0.9983	0.0139	0.9983	85.39	48.769	11.463	2.797	1.921	2.2917e+08	0.115	1.42	0.155	0.212	0.146	0.428	0.08	281.22	48.769	11.463	0.41	0.26	2.2917e+08	-0.0019	-0.0919	0.089
0.9995	0.0011	0.9995	85.39	48.769	11.463	2.797	1.921	2.2917e+08	0.115	1.42	0.155	0.212	0.146	0.428	0.08	281.22	48.769	11.463	0.41	0.26	2.2917e+08	-0.1518	0.1851	0.1326
1.0016	0.0016	1.0016	77.09	48.769	11.463	2.797	1.946	2.2917e+08	0.325	1.42	0.045	0.213	0.148	0.439	0.08	281.22	48.769	11.463	0.4	0.26	2.2917e+08	-0.1861	0.0758	0.1499
1.0149	0.0052	1.0149	77.09	48.769	11.463	2.797	1.946	2.2917e+08	0.325	1.42	0.045	0.213	0.148	0.439	0.08	281.22	48.769	11.463	0.41	0.26	2.2917e+08	-0.1514	-0.0447	0.1458
1.0045	0.008	1.0045	77.09	48.769	11.463	2.797	1.946	2.2917e+08	0.325	1.42	0.045	0.213	0.148	0.439	0.08	281.23	48.769	11.463	0.41	0.26	2.2917e+08	0.1163	0.0812	0.1786
0.9856	-0.0054	0.9856	77.09	48.769	11.463	2.797	1.946	2.2917e+08	0.325	1.42	0.045	0.213	0.148	0.439	0.08	281.23	48.769	11.463	0.41	0.26	2.2917e+08	-0.0397	0.0883	0.1966
0.9896	0.0132	0.9896	77.09	48.769	11.463	2.797	1.946	2.2917e+08	0.325	1.42	0.045	0.213	0.148	0.439	0.08	281.23	48.769	11.463	0.41	0.26	2.2917e+08	-0.3498	-0.0347	0.1978
0.9976	0.005	0.9976	77.09	48.769	11.463	2.797	1.946	2.2917e+08	0.325	1.42	0.045	0.213	0.148	0.439	0.08	281.23	48.769	11.463	0.41	0.26	2.2917e+08	-0.4668	0.0066	0.2272
0.9873	-0.0024	0.9873	73.51	48.769	11.463	2.798	1.946	2.2917e+08	0.415	1.405	-0.31	0.213	0.148	0.439	0.08	281.24	48.769	11.463	0.41	0.26	2.2917e+08	-0.3873	0.0482	0.2387
0.9998	0.0002	0.9998	73.51	48.769	11.463	2.798	1.946	2.2917e+08	0.415	1.405	-0.31	0.213	0.148	0.439	0.08	281.24	48.769	11.463	0.41	0.26	2.2917e+08	-0.235	-0.0751	0.1956
1.0001	0.0116	1.0001	73.51	48.769	11.463	2.798	1.946	2.2917e+08	0.415	1.405	-0.31	0.213	0.148	0.439	0.08	281.24	48.769	11.463	0.41	0.26	2.2917e+08	-0.0124	-0.1051	0.2311
0.9837	0.0009	0.9837	73.51	48.769	11.463	2.798	1.946	2.2917e+08	0.415	1.405	-0.31	0.213	0.148	0.439	0.08	281.24	48.769	11.463	0.41	0.26	2.2917e+08	0.0528	0.0296	0.2502
0.9709	-0.0022	0.9709	83.14	48.769	11.463	2.8	1.946	2.2917e+08	0.165	1.375	-0.24	0.213	0.148	0.439	0.08	281.24	48.769	11.463	0.4	0.26	2.2917e+08	-0.1992	-0.1515	0.2289
0.9985	0.0093	0.9985	83.14	48.769	11.463	2.8	1.946	2.2917e+08	0.165	1.375	-0.24	0.213	0.148	0.439	0.08	281.25	48.769	11.463	0.41	0.26	2.2917e+08	-0.3268	-0.0754	0.2394
0.9866	0.0088	0.9866	83.14	48.769	11.463	2.8	1.946	2.2917e+08	0.165	1.375	-0.24	0.213	0.148	0.439	0.08	281.25	48.769	11.463	0.41	0.26	2.2917e+08	-0.132	0.0067	0.2723
0.9844	-0.0136	0.9844	83.14	48.769	11.463	2.8	1.946	2.2917e+08	0.165	1.375	-0.24	0.213	0.148	0.439	0.08	281.25	48.769	11.463	0.41	0.26	2.2917e+08	0.0367	-0.1672	0.2356
1.0005	0.0163	1.0005	83.14	48.769	11.463	2.8	1.946	2.2917e+08	0.165	1.375	-0.24	0.213	0.148	0.439	0.08	281.25	48.769	11.463	0.41	0.26	2.2917e+08	0.0382	-0.2997	0.2367
0.9976	0.0086	0.9976	81.13	48.769	11.463	2.799	1.946	2.2917e+08	0.215	1.39	0.175	0.213	0.148	0.439	0.08	281.25	48.769	11.463	0.4	0.26	2.2917e+08	0.0888	-0.0663	0.2655
0.9679	-0.0104	0.9679	81.13	48.769	11.463	2.799	1.946	2.2917e+08	0.215	1.39	0.175	0.213	0.148	0.439	0.08	281.26	48.769	11.463	0.41	0.26	2.2917e+08	-0.0227	-0.0893	0.2558
0.9983	0.0114	0.9983	81.13	48.769	11.463	2.799	1.946	2.2917e+08	0.215	1.39	0.175	0.213	0.148	0.439	0.08	281.26	48.769	11.463	0.41	0.26	2.2917e+08	-0.3176	-0.3712	0.2235
1.0063	0.0048	1.0063	81.13	48.769	11.463	2.799	1.946	2.2917e+08	0.215	1.39	0.175	0.213	0.148	0.439	0.08	281.26	48.769	11.463	0.41	0.26	2.2917e+08	-0.2934	-0.1838	0.2459
0.9969	-0.0002	0.9969	81.13	48.769	11.463	2.799	1.946	2.2917e+08	0.215	1.39	0.175	0.213	0.148	0.439	0.08	281.26	48.769	11.463	0.41	0.26	2.2917e+08	-0.0256	-0.0806	0.2494
1.002	-0.0011	1.002	76.79	48.769	11.463	2.752	1.943	2.2917e+08	0.34	1.445	0.16	0.209	0.147	0.426	0.08	281.27	48.769	11.463	0.4	0.26	2.2917e+08	0.0654	-0.3239	0.2126
1.0034	0.0144	1.0034	76.79	48.769	11.463	2.752	1.943	2.2917e+08	0.34	1.445	0.16	0.209	0.147	0.426	0.08	281.27	48.769	11.463	0.41	0.26	2.2917e+08	-0.0161	-0.3452	0.2275
0.9981	0.0059	0.9981	76.79	48.769	11.463	2.752	1.943	2.2917e+08	0.34	1.445	0.16	0.209	0.147	0.426	0.08	281.27	48.769	11.463	0.41	0.26	2.2917e+08	0.0379	-0.0674	0.2336
0.9884	-0.0034	0.9884	76.79	48.769	11.463	2.752	1.943	2.2917e+08	0.34	1.445	0.16	0.209	0.147	0.426	0.08	281.27	48.769	11.463	0.41	0.26	2.2917e+08	-0.2008	-0.1391	0.2124
1.0204	0.0134	1.0204	76.79	48.769	11.463	2.752	1.943	2.2917e+08	0.34	1.445	0.16	0.209	0.147	0.426	0.08	281.28	48.769	11.463	0.41	0.26	2.2917e+08	-0.3159	-0.244	0.1746
1.0168	0.0102	1.0168	79.88	48.769	11.463	2.75	1.942	2.2917e+08	0.23	1.28	-0.305	0.209	0.147	0.426	0.08	281.28	48.769	11.463	0.4	0.26	2.2917e+08	0.0546	-0.1058	0.1862
1.0008	-0.0093	1.0008	79.88	48.769	11.463	2.75	1.942	2.2917e+08	0.23	1.28	-0.305	0.209	0.147	0.426	0.08	281.28	48.769	11.463	0.41	0.26	2.2917e+08	0.3173	-0.0472	0.183
0.9983	0.0107	0.9983	79.88	48.769	11.463	2.75	1.942	2.2917e+08	0.23	1.28	-0.305	0.209	0.147	0.426	0.08	281.28	48.769	11.463	0.41	0.26	2.2917e+08	0.113	-0.327	0.1576
1.0166	0.0143	1.0166	79.88	48.769	11.463	2.75	1.942	2.2917e+08	0.23	1.28	-0.305	0.209	0.147	0.426	0.08	281.28	48.769	11.463	0.41	0.26	2.2917e+08	-0.1136	-0.0245	0.1782
0.9984	0.004	0.9984	79.88	48.769	11.463	2.75	1.942	2.2917e+08	0.23	1.28	-0.305	0.209	0.147	0.426	0.08	281.28	48.769	11.463	0.41	0.26	2.2917e+08	-0.1074	0.1616	0.2134
1.0107	-0.0036	1.0107	83.81	48.769	11.463	2.75	1.942	2.2917e+08	0.16	1.47	-0.325	0.209	0.147	0.426	0.08	281.28	48.769	11.463	0.4	0.26	2.2917e+08	-0.0146	-0.1338	0.1541
1.0161	0.0166	1.0161	83.81	48.769	11.463	2.75	1.942	2.2917e+08	0.16	1.47	-0.325	0.209	0.147	0.426	0.08	281.29	48.769	11.463	0.41	0.26	2.2917e+08	0.1866	-0.1496	0.1436
1.0007	-0.0001	1.0007	83.81	48.769	11.463	2.75	1.942	2.2917e+08	0.16	1.47	-0.325	0.209	0.147	0.426	0.08	281.29	48.769	11.463	0.41	0.26	2.2917e+08	0.3377	0.1291	0.1914
0.9856	0.0023	0.9856	83.81	48.769	11.463	2.75	1.942	2.2917e+08	0.16	1.47	-0.325	0.209	0.147	0.426	0.08	281.29	48.769	11.463	0.41	0.26	2.2917e+08	0.0471	0.0693	0.1931
1.0053	0.0068	1.0053	83.81	48.769	11.463	2.75	1.942	2.2917e+08	0.16	1.47	-0.325	0.209	0.147	0.426	0.08	281.29	48.769	11.463	0.41	0.26	2.2917e+08	-0.228	-0.1267	0.1832
1.0094	0.0097	1.0094	77.1	48.769	11.463	2.749	1.942	2.2917e+08	0.34	1.495	-0.13	0.209	0.147	0.426	0.08	281.29	48.769	11.463	0.4	0.26	2.2917e+08	-0.1296	0.0344	0.2234
0.9974	-0.0026	0.9974	77.1	48.769	11.463	2.749	1.942	2.2917e+08	0.34	1.495	-0.13	0.209	0.147	0.426	0.08	281.3	48.769	11.463	0.41	0.26	2.2917e+08	0.1063	0.1213	0.2125
0.997	0.0047	0.997	77.1	48.769	11.463	2.749	1.942	2.2917e+08	0.34	1.495	-0.13	0.209	0.147	0.426	0.08	281.3	48.769	11.463	0.41	0.26	2.2917e+08	0.0348	-0.1233	0.1815
0.9964	0.0146	0.9964	77.1	48.769	11.463	2.749	1.942	2.2917e+08	0.34	1.495	-0.13	0.209	0.147	0.426	0.08	281.3	48.769	11.463	0.41	0.26	2.2917e+08	-0.0751	-0.1335	0.2053
0.9831	0.0006	0.9831	77.1	48.769	11.463	2.749	1.942	2.2917e+08	0.34	1.495	-0.13	0.209	0.147	0.426	0.08	281.3	48.769	11.463	0.41	0.27	2.2917e+08	-0.2069	0.1079	0.2481
0.9908	-0.0008	0.9908	74.54	48.769	11.463	2.939	1.98	2.2917e+08	0.37	1.33	0.115	0.222	0.149	0.428	0.08	281.31	48.769	11.463	0.4	0.26	2.2917e+08	-0.3021	-0.1258	0.2498
1.0174	0.0189	1.0174	74.54	48.769	11.463	2.939	1.98	2.2917e+08	0.37	1.33	0.115	0.222	0.149	0.428	0.08	281.31	48.769	11.463	0.41	0.26	2.2917e+08	-0.2454	-0.0854	0.2752
0.9922	0.0013	0.9922	74.54	48.769	11.463	2.939	1.98	2.2917e+08	0.37	1.33	0.115	0.222	0.149	0.428	0.08	281.31	48.769	11.463	0.41	0.26	2.2917e+08	0.1922	0.0624	0.2706
0.982	0.001	0.982	74.54	48.769	11.463	2.939	1.98	2.2917e+08	0.37	1.33	0.115	0.222	0.149	0.428	0.08	281.31	48.769	11.463	0.41	0.27	2.2917e+08	0.1031	-0.2057	0.2558
1.0001	0.0202	1.0001	74.54	48.769	11.463	2.939	1.98	2.2917e+08	0.37	1.33	0.115	0.222	0.149	0.428	0.08	281.32	48.769	11.463	0.41	0.27	2.2917e+08	-0.205	-0.191	0.2434
0.9931	0.005	0.9931	75.9	48.769	11.463	2.75	1.942	2.2917e+08	0.34	1.355	0.225	0.209	0.147	0.426	0.08	281.32	48.769	11.463	0.4	0.26	2.2917e+08	-0.333	0.0529	0.2967
0.9943	0.0012	0.9943	75.9	48.769	11.463	2.75	1.942	2.2917e+08	0.34	1.355	0.225	0.209	0.147	0.426	0.08	281.32	48.769	11.463	0.41	0.26	2.2917e+08	-0.276	0.068	0.2758
1.0093	0.0057	1.0093	75.9	48.769	11.463	2.75	1.942	2.2917e+08	0.34	1.355	0.225	0.209	0.147	0.426	0.08	281.32	48.769	11.463	0.41	0.27	2.2917e+08	-0.0826	-0.2487	0.238
1.0212	0.0176	1.0212	75.9	48.769	11.463	2.75	1.942	2.2917e+08	0.34	1.355	0.225	0.209	0.147	0.426	0.08	281.33	48.769	11.463	0.41	0.27	2.2917e+08	0.1321	-0.0707	0.2469
0.9899	-0.0001	0.9899	75.9	48.769	11.463	2.75	1.942	2.2917e+08	0.34	1.355	0.225	0.209	0.147	0.426	0.08	281.33	48.769	11.463	0.41	0.27	2.2917e+08	0.2633	0.134	0.2419
0.99	0.0083	0.99	79.63	48.769	11.463	2.75	1.942	2.2917e+08	0.265	1.46	-0.09	0.209	0.147	0.426	0.08	281.33	48.769	11.463	0.4	0.26	2.2917e+08	-0.2728	-0.1932	0.1992
1.0108	0.017	1.0108	79.63	48.769	11.463	2.75	1.942	2.2917e+08	0.265	1.46	-0.09	0.209	0.147	0.426	0.08	281.33	48.769	11.463	0.41	0.26	2.2917e+08	-0.4213	-0.1644	0.2004
1.0099	0.006	1.0099	79.63	48.769	11.463	2.75	1.942	2.2917e+08	0.265	1.46	-0.09	0.209	0.147	0.426	0.08	281.33	48.769	11.463	0.41	0.27	2.2917e+08	-0.4248	0.1871	0.2385
1.0092	-0.0002	1.0092	79.63	48.769	11.463	2.75	1.942	2.2917e+08	0.265	1.46	-0.09	0.209	0.147	0.426	0.08	281.34	48.769	11.463	0.41	0.27	2.2917e+08	-0.2088	0.0087	0.2038
1.017	0.01	1.017	79.63	48.769	11.463	2.75	1.942	2.2917e+08	0.265	1.46	-0.09	0.209	0.147	0.426	0.08	281.34	48.769	11.463	0.41	0.27	2.2917e+08	-0.1897	-0.2075	0.1758
1.0098	0.0127	1.0098	79.63	48.769	11.463	2.75	1.942	2.2917e+08	0.265	1.46	-0.09	0.209	0.147	0.426	0.08	281.34	48.769	11.463	0.41	0.27	2.2917e+08	0.0811	0.038	0.2066
0.9883	-0.0002	0.9883	75.94	48.769	11.463	2.766	1.945	2.2917e+08	0.33	1.315	-0.23	0.21	0.148	0.426	0.08	281.34	48.769	11.463	0.41	0.27	2.2917e+08	-0.2749	0.16	0.2095
1.0043	0.006	1.0043	75.94	48.769	11.463	2.766	1.945	2.2917e+08	0.33	1.315	-0.23	0.21	0.148	0.426	0.08	281.34	48.769	11.463	0.41	0.27	2.2917e+08	-0.5233	-0.1013	0.1715
1.0184	0.01	1.0184	75.94	48.769	11.463	2.766	1.945	2.2917e+08	0.33	1.315	-0.23	0.21	0.148	0.426	0.08	281.35	48.769	11.463	0.41	0.27	2.2917e+08	-0.4073	-0.0308	0.1806
1.0077	-0.0043	1.0077	75.94	48.769	11.463	2.766	1.945	2.2917e+08	0.33	1.315	-0.23	0.21	0.148	0.426	0.08	281.35	48.769	11.463	0.41	0.27	2.2917e+08	-0.0635	0.1117	0.199
0.9991	0	0.9991	79.66	48.769	11.463	2.749	1.942	2.2917e+08	0.235	1.29	0.055	0.209	0.147	0.426	0.08	281.35	48.769	11.463	0.4	0.27	2.2917e+08	0.0964	-0.1093	0.1637
1.0097	0.0111	1.0097	79.66	48.769	11.463	2.749	1.942	2.2917e+08	0.235	1.29	0.055	0.209	0.147	0.426	0.08	281.35	48.769	11.463	0.4	0.27	2.2917e+08	0.089	-0.1005	0.1555
0.9918	0.0052	0.9918	79.66	48.769	11.463	2.749	1.942	2.2917e+08	0.235	1.29	0.055	0.209	0.147	0.426	0.08	281.35	48.769	11.463	0.41	0.27	2.2917e+08	-0.0218	0.1003	0.2103
0.993	-0.0078	0.993	79.66	48.769	11.463	2.749	1.942	2.2917e+08	0.235	1.29	0.055	0.209	0.147	0.426	0.08	281.36	48.769	11.463	0.41	0.27	2.2917e+08	-0.2379	0.02	0.1604
1.0148	0.0075	1.0148	79.66	48.769	11.463	2.749	1.942	2.2917e+08	0.235	1.29	0.055	0.209	0.147	0.426	0.08	281.36	48.769	11.463	0.41	0.27	2.2917e+08	-0.1876	-0.091	0.1607
1.0126	0.003	1.0126	75.76	48.769	11.463	2.749	1.942	2.2917e+08	0.34	1.34	0.505	0.209	0.147	0.426	0.08	281.36	48.769	11.463	0.4	0.27	2.2917e+08	0.0319	0.0643	0.1894
0.993	-0.0113	0.993	75.76	48.769	11.463	2.749	1.942	2.2917e+08	0.34	1.34	0.505	0.209	0.147	0.426	0.08	281.36	48.769	11.463	0.4	0.27	2.2917e+08	0.2242	-0.0139	0.2102
1.0022	0.0065	1.0022	75.76	48.769	11.463	2.749	1.942	2.2917e+08	0.34	1.34	0.505	0.209	0.147	0.426	0.08	281.36	48.769	11.463	0.41	0.27	2.2917e+08	-0.0544	-0.2022	0.1868
1.0083	0.0085	1.0083	75.76	48.769	11.463	2.749	1.942	2.2917e+08	0.34	1.34	0.505	0.209	0.147	0.426	0.08	281.37	48.769	11.463	0.41	0.27	2.2917e+08	-0.0478	0.0291	0.2363
0.9904	-0.0058	0.9904	75.76	48.769	11.463	2.749	1.942	2.2917e+08	0.34	1.34	0.505	0.209	0.147	0.426	0.08	281.37	48.769	11.463	0.41	0.27	2.2917e+08	-0.1629	0.1419	0.2599
1.0003	-0.0033	1.0003	79.98	48.769	11.463	2.747	1.941	2.2917e+08	0.19	1.065	0.01	0.209	0.147	0.426	0.08	281.37	48.769	11.463	0.4	0.27	2.2917e+08	-0.1023	-0.2175	0.1927
1.0128	0.014	1.0128	79.98	48.769	11.463	2.747	1.941	2.2917e+08	0.19	1.065	0.01	0.209	0.147	0.426	0.08	281.37	48.769	11.463	0.4	0.27	2.2917e+08	-0.1206	-0.126	0.2207
0.9895	-0.0054	0.9895	79.98	48.769	11.463	2.747	1.941	2.2917e+08	0.19	1.065	0.01	0.209	0.147	0.426	0.08	281.37	48.769	11.463	0.41	0.27	2.2917e+08	0.1095	0.1754	0.2617
0.9828	-0.0054	0.9828	79.98	48.769	11.463	2.747	1.941	2.2917e+08	0.19	1.065	0.01	0.209	0.147	0.426	0.08	281.38	48.769	11.463	0.41	0.27	2.2917e+08	-0.0814	-0.0942	0.2441
1.0099	0.018	1.0099	79.98	48.769	11.463	2.747	1.941	2.2917e+08	0.19	1.065	0.01	0.209	0.147	0.426	0.08	281.38	48.769	11.463	0.41	0.27	2.2917e+08	-0.1797	-0.2051	0.2506
0.9946	-0.0036	0.9946	73.94	48.769	11.463	2.745	1.941	2.2917e+08	0.305	1.065	-0.3	0.208	0.147	0.426	0.08	281.38	48.769	11.463	0.4	0.27	2.2917e+08	-0.0479	0.099	0.272
0.988	-0.002	0.988	73.94	48.769	11.463	2.745	1.941	2.2917e+08	0.305	1.065	-0.3	0.208	0.147	0.426	0.08	281.39	48.769	11.463	0.4	0.27	2.2917e+08	0.0117	0.0761	0.2624
0.9986	0.0107	0.9986	73.94	48.769	11.463	2.745	1.941	2.2917e+08	0.305	1.065	-0.3	0.208	0.147	0.426	0.08	281.39	48.769	11.463	0.4	0.27	2.2917e+08	-0.0203	-0.177	0.2373
0.991	0.003	0.991	73.94	48.769	11.463	2.745	1.941	2.2917e+08	0.305	1.065	-0.3	0.208	0.147	0.426	0.08	281.39	48.769	11.463	0.41	0.27	2.2917e+08	0.1372	-0.0751	0.2672
0.9811	0.0038	0.9811	73.94	48.769	11.463	2.745	1.941	2.2917e+08	0.305	1.065	-0.3	0.208	0.147	0.426	0.08	281.39	48.769	11.463	0.41	0.27	2.2917e+08	0.1514	0.0951	0.2792
0.989	0	0.989	67.79	48.769	11.463	2.745	1.941	2.2917e+08	0.495	1.21	-0.005	0.208	0.147	0.426	0.08	281.4	48.769	11.463	0.4	0.27	2.2917e+08	0.0308	-0.095	0.2548
1.004	0.0188	1.004	67.79	48.769	11.463	2.745	1.941	2.2917e+08	0.495	1.21	-0.005	0.208	0.147	0.426	0.08	281.4	48.769	11.463	0.4	0.27	2.2917e+08	0.0497	-0.1042	0.2584
0.9926	-0.0035	0.9926	67.79	48.769	11.463	2.745	1.941	2.2917e+08	0.495	1.21	-0.005	0.208	0.147	0.426	0.08	281.4	48.769	11.463	0.4	0.27	2.2917e+08	0.2583	0.153	0.2802
0.9795	-0.003	0.9795	67.79	48.769	11.463	2.745	1.941	2.2917e+08	0.495	1.21	-0.005	0.208	0.147	0.426	0.08	281.41	48.769	11.463	0.41	0.27	2.2917e+08	0.1699	-0.0733	0.2295
1.01	0.0162	1.01	67.79	48.769	11.463	2.745	1.941	2.2917e+08	0.495	1.21	-0.005	0.208	0.147	0.426	0.08	281.41	48.769	11.463	0.41	0.27	2.2917e+08	0.0716	-0.138	0.2088
0.994	0.0075	0.994	82.27	48.769	11.463	2.745	1.941	2.2917e+08	0.17	1.25	0.11	0.208	0.147	0.426	0.08	281.41	48.769	11.463	0.4	0.27	2.2917e+08	0.0781	0.0966	0.2601
0.9839	-0.01	0.9839	82.27	48.769	11.463	2.745	1.941	2.2917e+08	0.17	1.25	0.11	0.208	0.147	0.426	0.08	281.41	48.769	11.463	0.4	0.27	2.2917e+08	0.0671	0.0124	0.2275
1.0027	0.0165	1.0027	82.27	48.769	11.463	2.745	1.941	2.2917e+08	0.17	1.25	0.11	0.208	0.147	0.426	0.08	281.41	48.769	11.463	0.4	0.27	2.2917e+08	-0.0451	-0.1917	0.1991
1.0133	0.0046	1.0133	82.27	48.769	11.463	2.745	1.941	2.2917e+08	0.17	1.25	0.11	0.208	0.147	0.426	0.08	281.42	48.769	11.463	0.4	0.27	2.2917e+08	0.1237	0.0407	0.2312
0.9857	0.0021	0.9857	82.27	48.769	11.463	2.745	1.941	2.2917e+08	0.17	1.25	0.11	0.208	0.147	0.426	0.08	281.42	48.769	11.463	0.41	0.27	2.2917e+08	0.1291	0.1147	0.2181
1.0032	0.0088	1.0032	87.82	48.769	11.463	2.702	1.938	2.2917e+08	0.05	1.295	-0.085	0.204	0.147	0.413	0.08	281.42	48.769	11.463	0.4	0.27	2.2917e+08	-0.0152	-0.2031	0.1781
1.0061	0.012	1.0061	87.82	48.769	11.463	2.702	1.938	2.2917e+08	0.05	1.295	-0.085	0.204	0.147	0.413	0.08	281.42	48.769	11.463	0.4	0.27	2.2917e+08	-0.1393	-0.0882	0.1861
0.9991	0.0022	0.9991	87.82	48.769	11.463	2.702	1.938	2.2917e+08	0.05	1.295	-0.085	0.204	0.147	0.413	0.08	281.42	48.769	11.463	0.4	0.27	2.2917e+08	0.0349	0.132	0.2099
1.0015	0.0044	1.0015	87.82	48.769	11.463	2.702	1.938	2.2917e+08	0.05	1.295	-0.085	0.204	0.147	0.413	0.08	281.42	48.769	11.463	0.4	0.27	2.2917e+08	-0.0797	-0.0702	0.1574
1.0152	0.012	1.0152	87.82	48.769	11.463	2.702	1.938	2.2917e+08	0.05	1.295	-0.085	0.204	0.147	0.413	0.08	281.43	48.769	11.463	0.41	0.27	2.2917e+08	-0.041	-0.2377	0.1513
1.0109	0.0107	1.0109	67.3	48.769	11.463	2.409	1.917	2.2917e+08	0.585	1.395	0.265	0.177	0.141	0.326	0.08	281.43	48.769	11.463	0.4	0.27	2.2917e+08	0.1294	0.0756	0.1705
0.9883	-0.0028	0.9883	67.3	48.769	11.463	2.409	1.917	2.2917e+08	0.585	1.395	0.265	0.177	0.141	0.326	0.08	281.43	48.769	11.463	0.4	0.27	2.2917e+08	0.0986	0.0692	0.1529
1.0061	0.0122	1.0061	67.3	48.769	11.463	2.409	1.917	2.2917e+08	0.585	1.395	0.265	0.177	0.141	0.326	0.08	281.43	48.769	11.463	0.4	0.27	2.2917e+08	-0.1643	-0.2615	0.1314
1.0136	0.0146	1.0136	67.3	48.769	11.463	2.409	1.917	2.2917e+08	0.585	1.395	0.265	0.177	0.141	0.326	0.08	281.43	48.769	11.463	0.4	0.27	2.2917e+08	-0.1153	-0.0716	0.143
0.9961	-0.0062	0.9961	67.3	48.769	11.463	2.409	1.917	2.2917e+08	0.585	1.395	0.265	0.177	0.141	0.326	0.08	281.43	48.769	11.463	0.4	0.27	2.2917e+08	-0.057	0.0781	0.1599
1.003	0.0018	1.003	66.71	48.769	11.463	2.79	1.944	2.2917e+08	0.515	1.2	0.175	0.213	0.148	0.439	0.08	281.44	48.769	11.463	0.4	0.27	2.2917e+08	-0.0136	-0.2422	0.1441
1.0178	0.0179	1.0178	66.71	48.769	11.463	2.79	1.944	2.2917e+08	0.515	1.2	0.175	0.213	0.148	0.439	0.08	281.44	48.769	11.463	0.4	0.27	2.2917e+08	0.0078	-0.179	0.1701
0.9954	-0.0032	0.9954	66.71	48.769	11.463	2.79	1.944	2.2917e+08	0.515	1.2	0.175	0.213	0.148	0.439	0.08	281.44	48.769	11.463	0.4	0.27	2.2917e+08	0.1068	0.0805	0.1802
0.9908	0.0044	0.9908	66.71	48.769	11.463	2.79	1.944	2.2917e+08	0.515	1.2	0.175	0.213	0.148	0.439	0.08	281.44	48.769	11.463	0.4	0.27	2.2917e+08	-0.1188	-0.1269	0.1677
1.0162	0.0161	1.0162	66.71	48.769	11.463	2.79	1.944	2.2917e+08	0.515	1.2	0.175	0.213	0.148	0.439	0.08	281.44	48.769	11.463	0.4	0.27	2.2917e+08	-0.2767	-0.1631	0.1806
1	0.0008	1	66.71	48.769	11.463	2.79	1.944	2.2917e+08	0.515	1.2	0.175	0.213	0.148	0.439	0.08	281.45	48.769	11.463	0.4	0.27	2.2917e+08	-0.064	0.085	0.2053
0.9964	-0.0031	0.9964	78.06	48.769	11.463	2.483	1.936	2.2917e+08	0.25	1.19	0.365	0.182	0.142	0.325	0.08	281.45	48.769	11.463	0.4	0.27	2.2917e+08	0.0636	0.0221	0.1939
1.0026	0.0123	1.0026	78.06	48.769	11.463	2.483	1.936	2.2917e+08	0.25	1.19	0.365	0.182	0.142	0.325	0.08	281.45	48.769	11.463	0.4	0.27	2.2917e+08	-0.0855	-0.2685	0.1816
0.9994	0.008	0.9994	78.06	48.769	11.463	2.483	1.936	2.2917e+08	0.25	1.19	0.365	0.182	0.142	0.325	0.08	281.45	48.769	11.463	0.4	0.27	2.2917e+08	-0.1095	-0.0688	0.2274
0.9897	-0.0038	0.9897	78.06	48.769	11.463	2.483	1.936	2.2917e+08	0.25	1.19	0.365	0.182	0.142	0.325	0.08	281.45	48.769	11.463	0.4	0.27	2.2917e+08	-0.1392	0.1559	0.2297
1.0012	0.0063	1.0012	75.62	48.769	11.463	3.008	1.985	2.2917e+08	0.315	1.24	0.13	0.228	0.151	0.449	0.08	281.46	48.769	11.463	0.4	0.27	2.2917e+08	-0.3304	-0.1395	0.2065
1.0132	0.0101	1.0132	75.62	48.769	11.463	3.008	1.985	2.2917e+08	0.315	1.24	0.13	0.228	0.151	0.449	0.08	281.46	48.769	11.463	0.4	0.27	2.2917e+08	-0.1166	-0.1125	0.2451
0.9898	-0.0032	0.9898	75.62	48.769	11.463	3.008	1.985	2.2917e+08	0.315	1.24	0.13	0.228	0.151	0.449	0.08	281.46	48.769	11.463	0.4	0.27	2.2917e+08	0.0723	0.1304	0.2533
0.9931	0.0017	0.9931	75.62	48.769	11.463	3.008	1.985	2.2917e+08	0.315	1.24	0.13	0.228	0.151	0.449	0.08	281.46	48.769	11.463	0.4	0.27	2.2917e+08	-0.1081	-0.081	0.2475
1.0066	0.0136	1.0066	75.62	48.769	11.463	3.008	1.985	2.2917e+08	0.315	1.24	0.13	0.228	0.151	0.449	0.08	281.47	48.769	11.463	0.4	0.27	2.2917e+08	-0.2528	-0.0505	0.2626
1.001	-0.0004	1.001	69.23	48.769	11.463	3.121	2.04	2.2917e+08	0.44	1.16	-0.175	0.236	0.154	0.455	0.08	281.47	48.769	11.463	0.4	0.27	2.2917e+08	-0.1083	0.133	0.2896
0.9941	-0.0053	0.9941	69.23	48.769	11.463	3.121	2.04	2.2917e+08	0.44	1.16	-0.175	0.236	0.154	0.455	0.08	281.47	48.769	11.463	0.4	0.27	2.2917e+08	0.0482	0.0291	0.2627
1.004	0.0101	1.004	69.23	48.769	11.463	3.121	2.04	2.2917e+08	0.44	1.16	-0.175	0.236	0.154	0.455	0.08	281.47	48.769	11.463	0.4	0.27	2.2917e+08	-0.0405	-0.1756	0.2464
0.9991	0.0038	0.9991	69.23	48.769	11.463	3.121	2.04	2.2917e+08	0.44	1.16	-0.175	0.236	0.154	0.455	0.08	281.48	48.769	11.463	0.4	0.27	2.2917e+08	0.0507	0.0406	0.2906
0.98	-0.0097	0.98	69.23	48.769	11.463	3.121	2.04	2.2917e+08	0.44	1.16	-0.175	0.236	0.154	0.455	0.08	281.48	48.769	11.463	0.4	0.27	2.2917e+08	0.0017	0.1155	0.2971
0.9946	0.0034	0.9946	77.95	48.769	11.463	3.12	2.039	2.2917e+08	0.25	1.165	-0.285	0.236	0.154	0.455	0.08	281.48	48.769	11.463	0.4	0.27	2.2917e+08	-0.1472	-0.2146	0.255
1.0158	0.0094	1.0158	77.95	48.769	11.463	3.12	2.039	2.2917e+08	0.25	1.165	-0.285	0.236	0.154	0.455	0.08	281.49	48.769	11.463	0.4	0.27	2.2917e+08	-0.0522	-0.0983	0.2861
0.9946	-0.0015	0.9946	77.95	48.769	11.463	3.12	2.039	2.2917e+08	0.25	1.165	-0.285	0.236	0.154	0.455	0.08	281.49	48.769	11.463	0.4	0.27	2.2917e+08	0.0883	0.1396	0.3132
0.9853	-0.0068	0.9853	77.95	48.769	11.463	3.12	2.039	2.2917e+08	0.25	1.165	-0.285	0.236	0.154	0.455	0.08	281.49	48.769	11.463	0.4	0.27	2.2917e+08	0.0789	-0.138	0.2559
1.0011	0.0152	1.0011	77.95	48.769	11.463	3.12	2.039	2.2917e+08	0.25	1.165	-0.285	0.236	0.154	0.455	0.08	281.49	48.769	11.463	0.4	0.27	2.2917e+08	-0.0838	-0.3078	0.2373
1.0019	0.0066	1.0019	78.81	48.769	11.463	3.119	2.039	2.2917e+08	0.27	1.365	0.02	0.236	0.154	0.455	0.08	281.5	48.769	11.463	0.4	0.27	2.2917e+08	-0.0926	0.0085	0.2704
0.9854	-0.0073	0.9854	78.81	48.769	11.463	3.119	2.039	2.2917e+08	0.27	1.365	0.02	0.236	0.154	0.455	0.08	281.5	48.769	11.463	0.4	0.27	2.2917e+08	-0.197	-0.0446	0.2572
1.0085	0.015	1.0085	78.81	48.769	11.463	3.119	2.039	2.2917e+08	0.27	1.365	0.02	0.236	0.154	0.455	0.08	281.5	48.769	11.463	0.4	0.27	2.2917e+08	-0.198	-0.3563	0.2062
1.0125	0.0093	1.0125	78.81	48.769	11.463	3.119	2.039	2.2917e+08	0.27	1.365	0.02	0.236	0.154	0.455	0.08	281.5	48.769	11.463	0.4	0.27	2.2917e+08	0.0523	-0.1409	0.2089
0.9909	-0.0004	0.9909	78.81	48.769	11.463	3.119	2.039	2.2917e+08	0.27	1.365	0.02	0.236	0.154	0.455	0.08	281.51	48.769	11.463	0.4	0.27	2.2917e+08	0.1159	-0.0569	0.2149
0.9933	0.0087	0.9933	84.59	48.769	11.463	3.119	2.039	2.2917e+08	0.125	1.335	0.055	0.236	0.154	0.455	0.08	281.51	48.769	11.463	0.4	0.27	2.2917e+08	-0.166	-0.2972	0.1755
1.0048	0.0173	1.0048	84.59	48.769	11.463	3.119	2.039	2.2917e+08	0.125	1.335	0.055	0.236	0.154	0.455	0.08	281.51	48.769	11.463	0.4	0.27	2.2917e+08	-0.295	-0.2086	0.1676
1.0039	0.0021	1.0039	84.59	48.769	11.463	3.119	2.039	2.2917e+08	0.125	1.335	0.055	0.236	0.154	0.455	0.08	281.51	48.769	11.463	0.4	0.27	2.2917e+08	-0.1511	0.0524	0.1961
0.9962	0.0037	0.9962	84.59	48.769	11.463	3.119	2.039	2.2917e+08	0.125	1.335	0.055	0.236	0.154	0.455	0.08	281.51	48.769	11.463	0.4	0.27	2.2917e+08	-0.1194	-0.2178	0.1373
1.0172	0.0171	1.0172	84.59	48.769	11.463	3.119	2.039	2.2917e+08	0.125	1.335	0.055	0.236	0.154	0.455	0.08	281.51	48.769	11.463	0.4	0.27	2.2917e+08	0.0463	-0.288	0.1294
0.9989	0.0048	0.9989	86.69	48.769	11.463	3.117	2.017	2.2917e+08	0.07	1.245	0.265	0.235	0.152	0.445	0.08	281.51	48.769	11.463	0.4	0.27	2.2917e+08	0.191	0.0347	0.1611
0.9851	0.0017	0.9851	86.69	48.769	11.463	3.117	2.017	2.2917e+08	0.07	1.245	0.265	0.235	0.152	0.445	0.08	281.52	48.769	11.463	0.4	0.27	2.2917e+08	0.0018	-0.0751	0.129
1.0046	0.0129	1.0046	86.69	48.769	11.463	3.117	2.017	2.2917e+08	0.07	1.245	0.265	0.235	0.152	0.445	0.08	281.52	48.769	11.463	0.4	0.27	2.2917e+08	-0.2758	-0.2679	0.1179
1.0068	0.0005	1.0068	86.69	48.769	11.463	3.117	2.017	2.2917e+08	0.07	1.245	0.265	0.235	0.152	0.445	0.08	281.52	48.769	11.463	0.4	0.27	2.2917e+08	-0.1048	-0.0464	0.1659
1.0007	0	1.0007	86.69	48.769	11.463	3.117	2.017	2.2917e+08	0.07	1.245	0.265	0.235	0.152	0.445	0.08	281.52	48.769	11.463	0.4	0.27	2.2917e+08	0.1159	0.0651	0.1494
1.0037	0.0067	1.0037	83.05	48.769	11.463	3.117	2.017	2.2917e+08	0.145	1.195	0.27	0.235	0.152	0.445	0.08	281.52	48.769	11.463	0.4	0.27	2.2917e+08	0.095	-0.2786	0.1437
0.9983	0.0067	0.9983	83.05	48.769	11.463	3.117	2.017	2.2917e+08	0.145	1.195	0.27	0.235	0.152	0.445	0.08	281.52	48.769	11.463	0.4	0.27	2.2917e+08	0.097	-0.2125	0.1558
0.9951	0.0027	0.9951	83.05	48.769	11.463	3.117	2.017	2.2917e+08	0.145	1.195	0.27	0.235	0.152	0.445	0.08	281.52	48.769	11.463	0.4	0.27	2.2917e+08	0.0262	0.148	0.1919
0.9937	0	0.9937	83.05	48.769	11.463	3.117	2.017	2.2917e+08	0.145	1.195	0.27	0.235	0.152	0.445	0.08	281.53	48.769	11.463	0.4	0.27	2.2917e+08	-0.3027	-0.0472	0.1845
1.0165	0.0031	1.0165	83.05	48.769	11.463	3.117	2.017	2.2917e+08	0.145	1.195	0.27	0.235	0.152	0.445	0.08	281.53	48.769	11.463	0.41	0.27	2.2917e+08	-0.198	-0.2772	0.1734
1.013	0.007	1.013	75.62	48.769	11.463	3.117	2.017	2.2917e+08	0.285	1.12	0.15	0.235	0.152	0.445	0.08	281.53	48.769	11.463	0.4	0.27	2.2917e+08	0.1061	-0.0204	0.2183
0.991	-0.0149	0.991	75.62	48.769	11.463	3.117	2.017	2.2917e+08	0.285	1.12	0.15	0.235	0.152	0.445	0.08	281.53	48.769	11.463	0.4	0.27	2.2917e+08	0.1487	0.0247	0.2124
1.0012	0.011	1.0012	75.62	48.769	11.463	3.117	2.017	2.2917e+08	0.285	1.12	0.15	0.235	0.152	0.445	0.08	281.53	48.769	11.463	0.4	0.27	2.2917e+08	-0.1506	-0.2463	0.2074
1.0095	0.0104	1.0095	75.62	48.769	11.463	3.117	2.017	2.2917e+08	0.285	1.12	0.15	0.235	0.152	0.445	0.08	281.54	48.769	11.463	0.4	0.27	2.2917e+08	-0.2178	-0.0629	0.2567
0.9928	-0.0124	0.9928	75.62	48.769	11.463	3.117	2.017	2.2917e+08	0.285	1.12	0.15	0.235	0.152	0.445	0.08	281.54	48.769	11.463	0.41	0.27	2.2917e+08	-0.2618	0.0449	0.2675
1.0085	0.0041	1.0085	65.71	48.769	11.463	3.117	2.017	2.2917e+08	0.495	1.095	-0.02	0.235	0.152	0.445	0.08	281.54	48.769	11.463	0.4	0.27	2.2917e+08	-0.1405	-0.1604	0.2202
1.014	0.0088	1.014	65.71	48.769	11.463	3.117	2.017	2.2917e+08	0.495	1.095	-0.02	0.235	0.152	0.445	0.08	281.54	48.769	11.463	0.4	0.27	2.2917e+08	0.037	-0.0562	0.2471
0.9914	-0.0053	0.9914	65.71	48.769	11.463	3.117	2.017	2.2917e+08	0.495	1.095	-0.02	0.235	0.152	0.445	0.08	281.55	48.769	11.463	0.4	0.27	2.2917e+08	0.1018	0.0153	0.2632
0.9995	0.0067	0.9995	65.71	48.769	11.463	3.117	2.017	2.2917e+08	0.495	1.095	-0.02	0.235	0.152	0.445	0.08	281.55	48.769	11.463	0.4	0.27	2.2917e+08	-0.158	-0.1269	0.2456
1.0067	0.0094	1.0067	65.71	48.769	11.463	3.117	2.017	2.2917e+08	0.495	1.095	-0.02	0.235	0.152	0.445	0.08	281.55	48.769	11.463	0.41	0.27	2.2917e+08	-0.1977	-0.0243	0.2711
0.9992	-0.0013	0.9992	65.71	48.769	11.463	3.117	2.017	2.2917e+08	0.495	1.095	-0.02	0.235	0.152	0.445	0.08	281.55	48.769	11.463	0.41	0.27	2.2917e+08	-0.0027	0.0825	0.26
0.9999	0.0015	0.9999	70	48.769	11.463	3.117	2.017	2.2917e+08	0.395	1.085	0.015	0.235	0.152	0.445	0.08	281.56	48.769	11.463	0.4	0.27	2.2917e+08	0.1034	-0.0586	0.1939
1.0015	0.0117	1.0015	70	48.769	11.463	3.117	2.017	2.2917e+08	0.395	1.085	0.015	0.235	0.152	0.445	0.08	281.56	48.769	11.463	0.4	0.27	2.2917e+08	0.1181	-0.1658	0.1885
0.9933	0.01	0.9933	70	48.769	11.463	3.117	2.017	2.2917e+08	0.395	1.085	0.015	0.235	0.152	0.445	0.08	281.56	48.769	11.463	0.41	0.27	2.2917e+08	0.2171	0.0413	0.2226
0.9771	-0.0103	0.9771	70	48.769	11.463	3.117	2.017	2.2917e+08	0.395	1.085	0.015	0.235	0.152	0.445	0.08	281.56	48.769	11.463	0.41	0.27	2.2917e+08	0.1286	0.0129	0.2
1.0041	0.0106	1.0041	78.21	48.769	11.463	3.116	2.017	2.2917e+08	0.25	1.2	-0.145	0.235	0.152	0.445	0.08	281.56	48.769	11.463	0.4	0.27	2.2917e+08	-0.0644	-0.2377	0.1645
1.0165	0.0148	1.0165	78.21	48.769	11.463	3.116	2.017	2.2917e+08	0.25	1.2	-0.145	0.235	0.152	0.445	0.08	281.57	48.769	11.463	0.4	0.27	2.2917e+08	0.1814	0.0191	0.1958
0.9833	-0.0104	0.9833	78.21	48.769	11.463	3.116	2.017	2.2917e+08	0.25	1.2	-0.145	0.235	0.152	0.445	0.08	281.57	48.769	11.463	0.4	0.27	2.2917e+08	0.2884	0.1043	0.1866
0.9872	0.0057	0.9872	78.21	48.769	11.463	3.116	2.017	2.2917e+08	0.25	1.2	-0.145	0.235	0.152	0.445	0.08	281.57	48.769	11.463	0.41	0.27	2.2917e+08	0.261	-0.2388	0.134
0.996	0.014	0.996	78.21	48.769	11.463	3.116	2.017	2.2917e+08	0.25	1.2	-0.145	0.235	0.152	0.445	0.08	281.57	48.769	11.463	0.41	0.27	2.2917e+08	0.1134	-0.1448	0.1529
0.9846	-0.0013	0.9846	76.53	48.769	11.463	3.116	2.017	2.2917e+08	0.28	1.18	0.035	0.235	0.152	0.445	0.08	281.57	48.769	11.463	0.4	0.27	2.2917e+08	0.0529	0.1168	0.2093
0.9871	0.0005	0.9871	76.53	48.769	11.463	3.116	2.017	2.2917e+08	0.28	1.18	0.035	0.235	0.152	0.445	0.08	281.57	48.769	11.463	0.4	0.27	2.2917e+08	-0.0224	-0.1621	0.1495
1.016	0.0143	1.016	76.53	48.769	11.463	3.116	2.017	2.2917e+08	0.28	1.18	0.035	0.235	0.152	0.445	0.08	281.58	48.769	11.463	0.41	0.27	2.2917e+08	-0.0119	-0.2327	0.1469
0.9946	-0.0065	0.9946	76.53	48.769	11.463	3.116	2.017	2.2917e+08	0.28	1.18	0.035	0.235	0.152	0.445	0.08	281.58	48.769	11.463	0.41	0.27	2.2917e+08	0.3327	-0.0383	0.1793
0.9914	-0.0005	0.9914	76.53	48.769	11.463	3.116	2.017	2.2917e+08	0.28	1.18	0.035	0.235	0.152	0.445	0.08	281.58	48.769	11.463	0.41	0.27	2.2917e+08	0.2481	-0.0752	0.1524
1.0034	0.0178	1.0034	84.62	48.769	11.463	3.117	2.039	2.2917e+08	0.11	1.19	-0.005	0.236	0.154	0.455	0.08	281.58	48.769	11.463	0.4	0.27	2.2917e+08	-0.0171	-0.2177	0.143
0.9946	-0.0023	0.9946	84.62	48.769	11.463	3.117	2.039	2.2917e+08	0.11	1.19	-0.005	0.236	0.154	0.455	0.08	281.58	48.769	11.463	0.4	0.27	2.2917e+08	-0.0552	-0.1712	0.1878
0.9946	0.0048	0.9946	84.62	48.769	11.463	3.117	2.039	2.2917e+08	0.11	1.19	-0.005	0.236	0.154	0.455	0.08	281.58	48.769	11.463	0.41	0.27	2.2917e+08	-0.021	0.0228	0.2108
1.006	0.0031	1.006	84.62	48.769	11.463	3.117	2.039	2.2917e+08	0.11	1.19	-0.005	0.236	0.154	0.455	0.08	281.59	48.769	11.463	0.41	0.27	2.2917e+08	-0.0465	-0.2212	0.1919
1.0127	0.0106	1.0127	84.62	48.769	11.463	3.117	2.039	2.2917e+08	0.11	1.19	-0.005	0.236	0.154	0.455	0.08	281.59	48.769	11.463	0.41	0.27	2.2917e+08	0.1399	-0.2453	0.228
0.9958	0.0046	0.9958	84.2	48.769	11.463	3.116	2.039	2.2917e+08	0.105	1.055	0.075	0.236	0.154	0.455	0.08	281.59	48.769	11.463	0.4	0.27	2.2917e+08	0.2505	-0.0023	0.2482
0.9911	0.0034	0.9911	84.2	48.769	11.463	3.116	2.039	2.2917e+08	0.105	1.055	0.075	0.236	0.154	0.455	0.08	281.59	48.769	11.463	0.4	0.27	2.2917e+08	-0.0475	-0.1505	0.2205
1.0021	0.0073	1.0021	84.2	48.769	11.463	3.116	2.039	2.2917e+08	0.105	1.055	0.075	0.236	0.154	0.455	0.08	281.6	48.769	11.463	0.41	0.27	2.2917e+08	-0.1214	-0.209	0.2354
1.0002	0.0085	1.0002	84.2	48.769	11.463	3.116	2.039	2.2917e+08	0.105	1.055	0.075	0.236	0.154	0.455	0.08	281.6	48.769	11.463	0.41	0.27	2.2917e+08	-0.0399	-0.1036	0.2767
1.0001	-0.0031	1.0001	84.2	48.769	11.463	3.116	2.039	2.2917e+08	0.105	1.055	0.075	0.236	0.154	0.455	0.08	281.6	48.769	11.463	0.41	0.27	2.2917e+08	0.0135	-0.1504	0.2745
1.0052	0.0064	1.0052	80.66	48.769	11.463	3.115	2.017	2.2917e+08	0.195	1.2	-0.16	0.235	0.152	0.445	0.08	281.6	48.769	11.463	0.4	0.27	2.2917e+08	0.0559	-0.2053	0.2808
1.006	0.0166	1.006	80.66	48.769	11.463	3.115	2.017	2.2917e+08	0.195	1.2	-0.16	0.235	0.152	0.445	0.08	281.61	48.769	11.463	0.4	0.27	2.2917e+08	0.2023	-0.0702	0.3266
0.9839	-0.0067	0.9839	80.66	48.769	11.463	3.115	2.017	2.2917e+08	0.195	1.2	-0.16	0.235	0.152	0.445	0.08	281.61	48.769	11.463	0.41	0.27	2.2917e+08	0.0405	-0.0626	0.3352
0.9999	0.0079	0.9999	80.66	48.769	11.463	3.115	2.017	2.2917e+08	0.195	1.2	-0.16	0.235	0.152	0.445	0.08	281.61	48.769	11.463	0.41	0.27	2.2917e+08	-0.1022	-0.2623	0.3055
1.0096	0.0158	1.0096	80.66	48.769	11.463	3.115	2.017	2.2917e+08	0.195	1.2	-0.16	0.235	0.152	0.445	0.08	281.62	48.769	11.463	0.41	0.27	2.2917e+08	0.0008	-0.0754	0.3379
0.9897	-0.0082	0.9897	76.8	48.769	11.463	3.113	2.017	2.2917e+08	0.275	1.165	-0.365	0.235	0.152	0.445	0.08	281.62	48.769	11.463	0.4	0.27	2.2917e+08	0.0982	-0.019	0.365
0.9969	0.0036	0.9969	76.8	48.769	11.463	3.113	2.017	2.2917e+08	0.275	1.165	-0.365	0.235	0.152	0.445	0.08	281.62	48.769	11.463	0.41	0.27	2.2917e+08	-0.0022	-0.336	0.3531
1.0121	0.0158	1.0121	76.8	48.769	11.463	3.113	2.017	2.2917e+08	0.275	1.165	-0.365	0.235	0.152	0.445	0.08	281.63	48.769	11.463	0.41	0.27	2.2917e+08	-0.0329	-0.1824	0.3879
0.9943	-0.0046	0.9943	76.8	48.769	11.463	3.113	2.017	2.2917e+08	0.275	1.165	-0.365	0.235	0.152	0.445	0.08	281.63	48.769	11.463	0.41	0.27	2.2917e+08	0.0329	0.0973	0.4191
0.9946	-0.0014	0.9946	76.8	48.769	11.463	3.113	2.017	2.2917e+08	0.275	1.165	-0.365	0.235	0.152	0.445	0.08	281.64	48.769	11.463	0.41	0.27	2.2917e+08	-0.0147	-0.198	0.3948
1.0151	0.0188	1.0151	77.7	48.769	11.463	3.113	2.017	2.2917e+08	0.215	0.985	-0.385	0.235	0.152	0.445	0.08	281.64	48.769	11.463	0.4	0.27	2.2917e+08	-0.1034	-0.2788	0.3747
1.0005	-0.0026	1.0005	77.7	48.769	11.463	3.113	2.017	2.2917e+08	0.215	0.985	-0.385	0.235	0.152	0.445	0.08	281.64	48.769	11.463	0.41	0.27	2.2917e+08	0.012	0.0009	0.418
0.991	-0.0033	0.991	77.7	48.769	11.463	3.113	2.017	2.2917e+08	0.215	0.985	-0.385	0.235	0.152	0.445	0.08	281.65	48.769	11.463	0.41	0.27	2.2917e+08	-0.1031	0.007	0.4079
1.0122	0.0171	1.0122	77.7	48.769	11.463	3.113	2.017	2.2917e+08	0.215	0.985	-0.385	0.235	0.152	0.445	0.08	281.65	48.769	11.463	0.41	0.27	2.2917e+08	-0.2232	-0.2378	0.3852
1.0143	0.005	1.0143	77.7	48.769	11.463	3.113	2.017	2.2917e+08	0.215	0.985	-0.385	0.235	0.152	0.445	0.08	281.66	48.769	11.463	0.41	0.27	2.2917e+08	-0.0373	-0.0952	0.4147
0.992	-0.0037	0.992	76.3	48.769	11.463	3.112	2.017	2.2917e+08	0.265	1.09	-0.12	0.235	0.152	0.445	0.08	281.66	48.769	11.463	0.4	0.27	2.2917e+08	0.1382	0.1186	0.4282
0.9915	0.0098	0.9915	76.3	48.769	11.463	3.112	2.017	2.2917e+08	0.265	1.09	-0.12	0.235	0.152	0.445	0.08	281.66	48.769	11.463	0.41	0.27	2.2917e+08	-0.0201	-0.1417	0.3763
1.0007	0.0099	1.0007	76.3	48.769	11.463	3.112	2.017	2.2917e+08	0.265	1.09	-0.12	0.235	0.152	0.445	0.08	281.67	48.769	11.463	0.41	0.27	2.2917e+08	-0.1834	-0.1762	0.4063
0.9935	0.0002	0.9935	76.3	48.769	11.463	3.112	2.017	2.2917e+08	0.265	1.09	-0.12	0.235	0.152	0.445	0.08	281.67	48.769	11.463	0.41	0.27	2.2917e+08	-0.1529	0.0811	0.4378
0.9998	0.002	0.9998	76.3	48.769	11.463	3.112	2.017	2.2917e+08	0.265	1.09	-0.12	0.235	0.152	0.445	0.08	281.68	48.769	11.463	0.41	0.27	2.2917e+08	-0.2069	-0.0699	0.4119
1.0103	0.0074	1.0103	69.91	48.769	11.463	3.113	2.039	2.2917e+08	0.405	1.11	0.295	0.236	0.154	0.455	0.08	281.68	48.769	11.463	0.4	0.27	2.2917e+08	-0.0582	-0.1438	0.4042
0.9927	0.0038	0.9927	69.91	48.769	11.463	3.113	2.039	2.2917e+08	0.405	1.11	0.295	0.236	0.154	0.455	0.08	281.68	48.769	11.463	0.41	0.27	2.2917e+08	0.2416	-0.0058	0.4232
0.9869	0.0052	0.9869	69.91	48.769	11.463	3.113	2.039	2.2917e+08	0.405	1.11	0.295	0.236	0.154	0.455	0.08	281.69	48.769	11.463	0.41	0.27	2.2917e+08	0.0546	0.0198	0.4123
0.9875	0.0068	0.9875	69.91	48.769	11.463	3.113	2.039	2.2917e+08	0.405	1.11	0.295	0.236	0.154	0.455	0.08	281.69	48.769	11.463	0.41	0.27	2.2917e+08	-0.21	-0.15	0.3968
0.9994	0.0067	0.9994	69.91	48.769	11.463	3.113	2.039	2.2917e+08	0.405	1.11	0.295	0.236	0.154	0.455	0.08	281.7	48.769	11.463	0.41	0.27	2.2917e+08	-0.2175	-0.0603	0.4171
0.9928	0.0004	0.9928	69.33	48.769	11.463	3.113	2.017	2.2917e+08	0.35	0.925	-0.31	0.235	0.152	0.445	0.08	281.7	48.769	11.463	0.4	0.27	2.2917e+08	-0.1074	0.0459	0.419
1.0018	-0.0011	1.0018	69.33	48.769	11.463	3.113	2.017	2.2917e+08	0.35	0.925	-0.31	0.235	0.152	0.445	0.08	281.7	48.769	11.463	0.41	0.27	2.2917e+08	-0.021	-0.1989	0.386
1.0066	0.019	1.0066	69.33	48.769	11.463	3.113	2.017	2.2917e+08	0.35	0.925	-0.31	0.235	0.152	0.445	0.08	281.71	48.769	11.463	0.41	0.27	2.2917e+08	0.1822	-0.1341	0.4104
0.987	-0.0003	0.987	69.33	48.769	11.463	3.113	2.017	2.2917e+08	0.35	0.925	-0.31	0.235	0.152	0.445	0.08	281.71	48.769	11.463	0.41	0.27	2.2917e+08	0.0949	0.0414	0.4352
0.9832	0	0.9832	69.33	48.769	11.463	3.113	2.017	2.2917e+08	0.35	0.925	-0.31	0.235	0.152	0.445	0.08	281.72	48.769	11.463	0.41	0.27	2.2917e+08	-0.2108	-0.169	0.3869
1.0075	0.0154	1.0075	84.91	48.769	11.463	3.113	2.017	2.2917e+08	0.09	1.025	-0.375	0.235	0.152	0.445	0.08	281.72	48.769	11.463	0.4	0.27	2.2917e+08	-0.2625	-0.1255	0.3889
1.0003	0.0049	1.0003	84.91	48.769	11.463	3.113	2.017	2.2917e+08	0.09	1.025	-0.375	0.235	0.152	0.445	0.08	281.72	48.769	11.463	0.41	0.27	2.2917e+08	-0.0565	0.046	0.4335
0.9946	-0.0068	0.9946	84.91	48.769	11.463	3.113	2.017	2.2917e+08	0.09	1.025	-0.375	0.235	0.152	0.445	0.08	281.73	48.769	11.463	0.41	0.27	2.2917e+08	0.0246	-0.1517	0.4066
1.0067	0.0141	1.0067	84.91	48.769	11.463	3.113	2.017	2.2917e+08	0.09	1.025	-0.375	0.235	0.152	0.445	0.08	281.73	48.769	11.463	0.41	0.27	2.2917e+08	-0.009	-0.2597	0.3925
1.0046	0.0108	1.0046	84.91	48.769	11.463	3.113	2.017	2.2917e+08	0.09	1.025	-0.375	0.235	0.152	0.445	0.08	281.74	48.769	11.463	0.41	0.27	2.2917e+08	-0.0742	-0.0231	0.4208
0.9959	-0.0028	0.9959	80.43	48.769	11.463	3.11	1.953	2.2917e+08	0.155	0.92	-0.535	0.233	0.146	0.414	0.08	281.74	48.769	11.463	0.4	0.27	2.2917e+08	-0.214	0.0047	0.414
1.008	0.0082	1.008	80.43	48.769	11.463	3.11	1.953	2.2917e+08	0.155	0.92	-0.535	0.233	0.146	0.414	0.08	281.74	48.769	11.463	0.41	0.27	2.2917e+08	-0.3303	-0.2287	0.39
1.0177	0.0104	1.0177	80.43	48.769	11.463	3.11	1.953	2.2917e+08	0.155	0.92	-0.535	0.233	0.146	0.414	0.08	281.75	48.769	11.463	0.41	0.27	2.2917e+08	-0.1574	-0.1685	0.3905
1.0005	-0.005	1.0005	80.43	48.769	11.463	3.11	1.953	2.2917e+08	0.155	0.92	-0.535	0.233	0.146	0.414	0.08	281.75	48.769	11.463	0.41	0.27	2.2917e+08	0.0208	0.024	0.4241
1.0024	0.0055	1.0024	80.43	48.769	11.463	3.11	1.953	2.2917e+08	0.155	0.92	-0.535	0.233	0.146	0.414	0.08	281.76	48.769	11.463	0.41	0.27	2.2917e+08	-0.0583	-0.2158	0.3831
1.018	0.0123	1.018	80.25	48.769	11.463	3.104	1.826	2.2917e+08	0.13	0.755	-1.55	0.228	0.134	0.35	0.08	281.76	48.769	11.463	0.4	0.27	2.2917e+08	-0.1354	-0.1575	0.4003
1.006	0.0012	1.006	80.25	48.769	11.463	3.104	1.826	2.2917e+08	0.13	0.755	-1.55	0.228	0.134	0.35	0.08	281.76	48.769	11.463	0.41	0.27	2.2917e+08	-0.0572	0.0579	0.4272
1.0033	-0.0023	1.0033	80.25	48.769	11.463	3.104	1.826	2.2917e+08	0.13	0.755	-1.55	0.228	0.134	0.35	0.08	281.77	48.769	11.463	0.41	0.27	2.2917e+08	0.0017	-0.0746	0.3974
1.0128	0.0087	1.0128	80.25	48.769	11.463	3.104	1.826	2.2917e+08	0.13	0.755	-1.55	0.228	0.134	0.35	0.08	281.77	48.769	11.463	0.41	0.27	2.2917e+08	-0.007	-0.2198	0.3674
1.0076	0.0076	1.0076	80.25	48.769	11.463	3.104	1.826	2.2917e+08	0.13	0.755	-1.55	0.228	0.134	0.35	0.08	281.78	48.769	11.463	0.41	0.27	2.2917e+08	0.1059	-0.1025	0.4167
0.9922	-0.0062	0.9922	84.61	48.769	11.463	3.067	1.809	2.2917e+08	0.08	0.825	-1.365	0.226	0.133	0.345	0.08	281.78	48.769	11.463	0.4	0.27	2.2917e+08	-0.024	-0.0027	0.4046
1.0054	0.0114	1.0054	84.61	48.769	11.463	3.067	1.809	2.2917e+08	0.08	0.825	-1.365	0.226	0.133	0.345	0.08	281.78	48.769	11.463	0.41	0.27	2.2917e+08	-0.2118	-0.2132	0.3938
1.0125	0.0085	1.0125	84.61	48.769	11.463	3.067	1.809	2.2917e+08	0.08	0.825	-1.365	0.226	0.133	0.345	0.08	281.79	48.769	11.463	0.41	0.27	2.2917e+08	-0.0368	-0.1295	0.4148
0.9947	-0.007	0.9947	84.61	48.769	11.463	3.067	1.809	2.2917e+08	0.08	0.825	-1.365	0.226	0.133	0.345	0.08	281.79	48.769	11.463	0.41	0.27	2.2917e+08	0.1541	-0.0125	0.4106
1.0009	0.0109	1.0009	84.61	48.769	11.463	3.067	1.809	2.2917e+08	0.08	0.825	-1.365	0.226	0.133	0.345	0.08	281.8	48.769	11.463	0.41	0.27	2.2917e+08	0.0678	-0.19	0.3695
0.9915	0.0089	0.9915	77.54	48.769	11.463	3.066	1.809	2.2917e+08	0.205	0.93	-0.52	0.226	0.133	0.345	0.08	281.8	48.769	11.463	0.4	0.27	2.2917e+08	-0.0394	-0.1996	0.3791
0.9863	-0.0008	0.9863	77.54	48.769	11.463	3.066	1.809	2.2917e+08	0.205	0.93	-0.52	0.226	0.133	0.345	0.08	281.8	48.769	11.463	0.41	0.27	2.2917e+08	-0.1751	-0.0586	0.4067
0.9991	0.0028	0.9991	77.54	48.769	11.463	3.066	1.809	2.2917e+08	0.205	0.93	-0.52	0.226	0.133	0.345	0.08	281.81	48.769	11.463	0.41	0.27	2.2917e+08	-0.2553	-0.1116	0.4043
1.0109	0.0132	1.0109	77.54	48.769	11.463	3.066	1.809	2.2917e+08	0.205	0.93	-0.52	0.226	0.133	0.345	0.08	281.81	48.769	11.463	0.41	0.27	2.2917e+08	-0.1659	-0.1384	0.3904
0.9989	0.0024	0.9989	77.54	48.769	11.463	3.066	1.809	2.2917e+08	0.205	0.93	-0.52	0.226	0.133	0.345	0.08	281.82	48.769	11.463	0.41	0.27	2.2917e+08	0.1542	-0.0982	0.4091
0.9778	-0.003	0.9778	79.71	48.769	11.463	3.066	1.812	2.2917e+08	0.23	1.265	0.56	0.226	0.133	0.347	0.08	281.82	48.769	11.463	0.4	0.27	2.2917e+08	0.0386	-0.1885	0.3696
0.9894	0.0163	0.9894	79.71	48.769	11.463	3.066	1.812	2.2917e+08	0.23	1.265	0.56	0.226	0.133	0.347	0.08	281.82	48.769	11.463	0.41	0.27	2.2917e+08	-0.2818	-0.1935	0.3614
0.9943	0.0084	0.9943	79.71	48.769	11.463	3.066	1.812	2.2917e+08	0.23	1.265	0.56	0.226	0.133	0.347	0.08	281.83	48.769	11.463	0.41	0.27	2.2917e+08	-0.4154	-0.0779	0.3946
0.9897	-0.0083	0.9897	79.71	48.769	11.463	3.066	1.812	2.2917e+08	0.23	1.265	0.56	0.226	0.133	0.347	0.08	281.83	48.769	11.463	0.41	0.27	2.2917e+08	-0.3171	-0.0912	0.3882
1.0038	0.0071	1.0038	79.71	48.769	11.463	3.066	1.812	2.2917e+08	0.23	1.265	0.56	0.226	0.133	0.347	0.08	281.84	48.769	11.463	0.41	0.27	2.2917e+08	-0.1051	-0.262	0.3492
1.006	0.0119	1.006	85.89	48.769	11.463	3.066	1.811	2.2917e+08	0.095	1.325	0.55	0.226	0.133	0.346	0.08	281.84	48.769	11.463	0.4	0.27	2.2917e+08	0.1146	-0.1243	0.3755
0.9811	0.0002	0.9811	85.89	48.769	11.463	3.066	1.811	2.2917e+08	0.095	1.325	0.55	0.226	0.133	0.346	0.08	281.84	48.769	11.463	0.4	0.27	2.2917e+08	0.0365	-0.0123	0.3888
0.9885	0.001	0.9885	85.89	48.769	11.463	3.066	1.811	2.2917e+08	0.095	1.325	0.55	0.226	0.133	0.346	0.08	281.85	48.769	11.463	0.41	0.27	2.2917e+08	-0.2556	-0.2348	0.3643
1.0054	0.0128	1.0054	85.89	48.769	11.463	3.066	1.811	2.2917e+08	0.095	1.325	0.55	0.226	0.133	0.346	0.08	281.85	48.769	11.463	0.41	0.27	2.2917e+08	-0.3518	-0.1396	0.3743
1	-0.0054	1	85.89	48.769	11.463	3.066	1.811	2.2917e+08	0.095	1.325	0.55	0.226	0.133	0.346	0.08	281.86	48.769	11.463	0.41	0.27	2.2917e+08	-0.0984	-0.0234	0.4166
0.998	-0.0012	0.998	77.72	48.769	11.463	3.065	1.806	2.2917e+08	0.275	1.255	0.58	0.225	0.133	0.344	0.08	281.86	48.769	11.463	0.4	0.27	2.2917e+08	-0.0058	-0.1829	0.3799
1.0092	0.0094	1.0092	77.72	48.769	11.463	3.065	1.806	2.2917e+08	0.275	1.255	0.58	0.225	0.133	0.344	0.08	281.86	48.769	11.463	0.4	0.27	2.2917e+08	0.0084	-0.1649	0.3823
0.9961	-0.0037	0.9961	77.72	48.769	11.463	3.065	1.806	2.2917e+08	0.275	1.255	0.58	0.225	0.133	0.344	0.08	281.87	48.769	11.463	0.41	0.27	2.2917e+08	0.0863	-0.024	0.3891
0.997	-0.0028	0.997	77.72	48.769	11.463	3.065	1.806	2.2917e+08	0.275	1.255	0.58	0.225	0.133	0.344	0.08	281.87	48.769	11.463	0.41	0.27	2.2917e+08	0.0056	-0.0036	0.4013
1.0036	0.0024	1.0036	77.72	48.769	11.463	3.065	1.806	2.2917e+08	0.275	1.255	0.58	0.225	0.133	0.344	0.08	281.87	48.769	11.463	0.41	0.27	2.2917e+08	-0.0927	-0.1865	0.3873
1.0014	-0.0003	1.0014	71.04	48.769	11.463	3.065	1.805	2.2917e+08	0.415	1.21	0.46	0.225	0.133	0.344	0.08	281.88	48.769	11.463	0.4	0.26	2.2917e+08	0.0399	-0.1337	0.4293
0.995	-0.0098	0.995	71.04	48.769	11.463	3.065	1.805	2.2917e+08	0.415	1.21	0.46	0.225	0.133	0.344	0.08	281.88	48.769	11.463	0.4	0.26	2.2917e+08	0.0804	0.0699	0.4541
1.001	-0.0004	1.001	71.04	48.769	11.463	3.065	1.805	2.2917e+08	0.415	1.21	0.46	0.225	0.133	0.344	0.08	281.89	48.769	11.463	0.41	0.27	2.2917e+08	-0.0545	-0.1873	0.4367
1.0148	0.0093	1.0148	71.04	48.769	11.463	3.065	1.805	2.2917e+08	0.415	1.21	0.46	0.225	0.133	0.344	0.08	281.89	48.769	11.463	0.41	0.27	2.2917e+08	-0.0154	-0.1877	0.4564
0.9933	-0.0069	0.9933	71.04	48.769	11.463	3.065	1.805	2.2917e+08	0.415	1.21	0.46	0.225	0.133	0.344	0.08	281.9	48.769	11.463	0.41	0.27	2.2917e+08	0.0907	-0.0288	0.4716
0.9991	-0.004	0.9991	71.04	48.769	11.463	3.065	1.805	2.2917e+08	0.415	1.21	0.46	0.225	0.133	0.344	0.08	281.9	48.769	11.463	0.41	0.27	2.2917e+08	0.0177	-0.0855	0.4255
1.0052	0.011	1.0052	76.47	48.769	11.463	3.065	1.809	2.2917e+08	0.27	1.12	0.565	0.226	0.133	0.346	0.08	281.9	48.769	11.463	0.4	0.26	2.2917e+08	0.0025	-0.1422	0.4102
0.9963	-0.0011	0.9963	76.47	48.769	11.463	3.065	1.809	2.2917e+08	0.27	1.12	0.565	0.226	0.133	0.346	0.08	281.91	48.769	11.463	0.4	0.26	2.2917e+08	0.1001	-0.1162	0.4593
0.993	-0.0016	0.993	76.47	48.769	11.463	3.065	1.809	2.2917e+08	0.27	1.12	0.565	0.226	0.133	0.346	0.08	281.91	48.769	11.463	0.41	0.27	2.2917e+08	0.027	-0.1479	0.4316
1.0054	0.0076	1.0054	76.47	48.769	11.463	3.065	1.809	2.2917e+08	0.27	1.12	0.565	0.226	0.133	0.346	0.08	281.92	48.769	11.463	0.41	0.27	2.2917e+08	0.0013	-0.1402	0.4196
0.9995	0.0136	0.9995	74.58	48.769	11.463	3.066	1.809	2.2917e+08	0.285	1.04	0.29	0.226	0.133	0.346	0.08	281.92	48.769	11.463	0.4	0.26	2.2917e+08	0.075	-0.1327	0.4429
0.992	-0.0014	0.992	74.58	48.769	11.463	3.066	1.809	2.2917e+08	0.285	1.04	0.29	0.226	0.133	0.346	0.08	281.93	48.769	11.463	0.4	0.26	2.2917e+08	0.0355	-0.1708	0.4152
0.9959	0.0136	0.9959	74.58	48.769	11.463	3.066	1.809	2.2917e+08	0.285	1.04	0.29	0.226	0.133	0.346	0.08	281.93	48.769	11.463	0.4	0.26	2.2917e+08	-0.1488	-0.2865	0.3699
1.0033	0.0146	1.0033	74.58	48.769	11.463	3.066	1.809	2.2917e+08	0.285	1.04	0.29	0.226	0.133	0.346	0.08	281.93	48.769	11.463	0.41	0.26	2.2917e+08	-0.1339	-0.1281	0.3845
0.9856	0.004	0.9856	74.58	48.769	11.463	3.066	1.809	2.2917e+08	0.285	1.04	0.29	0.226	0.133	0.346	0.08	281.94	48.769	11.463	0.41	0.26	2.2917e+08	-0.1504	-0.0999	0.3916
0.9995	0.0079	0.9995	74.43	48.769	11.463	3.066	1.807	2.2917e+08	0.295	1.06	-0.145	0.226	0.133	0.345	0.08	281.94	48.769	11.463	0.4	0.26	2.2917e+08	-0.1181	-0.3799	0.3308
1.0094	0.0215	1.0094	74.43	48.769	11.463	3.066	1.807	2.2917e+08	0.295	1.06	-0.145	0.226	0.133	0.345	0.08	281.94	48.769	11.463	0.4	0.26	2.2917e+08	-0.105	-0.2281	0.3289
0.9972	0.008	0.9972	74.43	48.769	11.463	3.066	1.807	2.2917e+08	0.295	1.06	-0.145	0.226	0.133	0.345	0.08	281.95	48.769	11.463	0.4	0.26	2.2917e+08	0.0573	-0.0288	0.3437
0.9859	0.0034	0.9859	74.43	48.769	11.463	3.066	1.807	2.2917e+08	0.295	1.06	-0.145	0.226	0.133	0.345	0.08	281.95	48.769	11.463	0.41	0.26	2.2917e+08	-0.092	-0.2494	0.3046
1.0065	0.0166	1.0065	74.43	48.769	11.463	3.066	1.807	2.2917e+08	0.295	1.06	-0.145	0.226	0.133	0.345	0.08	281.95	48.769	11.463	0.41	0.26	2.2917e+08	-0.187	-0.3688	0.2694
1.0055	0.0133	1.0055	79.02	48.769	11.463	3.066	1.808	2.2917e+08	0.205	1.055	-0.08	0.226	0.133	0.345	0.08	281.96	48.769	11.463	0.4	0.26	2.2917e+08	-0.1776	-0.0785	0.326
0.9897	-0.0068	0.9897	79.02	48.769	11.463	3.066	1.808	2.2917e+08	0.205	1.055	-0.08	0.226	0.133	0.345	0.08	281.96	48.769	11.463	0.4	0.26	2.2917e+08	-0.1346	-0.0332	0.33
1.0074	0.0131	1.0074	79.02	48.769	11.463	3.066	1.808	2.2917e+08	0.205	1.055	-0.08	0.226	0.133	0.345	0.08	281.96	48.769	11.463	0.4	0.26	2.2917e+08	-0.1882	-0.2991	0.3014
1.0143	0.0132	1.0143	79.02	48.769	11.463	3.066	1.808	2.2917e+08	0.205	1.055	-0.08	0.226	0.133	0.345	0.08	281.97	48.769	11.463	0.4	0.26	2.2917e+08	0.0189	-0.1775	0.3311
0.9862	-0.008	0.9862	79.02	48.769	11.463	3.066	1.808	2.2917e+08	0.205	1.055	-0.08	0.226	0.133	0.345	0.08	281.97	48.769	11.463	0.41	0.26	2.2917e+08	0.0208	0.0186	0.3486
0.9985	0.0119	0.9985	76.94	48.769	11.463	3.065	1.801	2.2917e+08	0.22	0.96	-0.23	0.225	0.132	0.341	0.08	281.97	48.769	11.463	0.4	0.26	2.2917e+08	-0.2574	-0.1445	0.3093
1.0081	0.0078	1.0081	76.94	48.769	11.463	3.065	1.801	2.2917e+08	0.22	0.96	-0.23	0.225	0.132	0.341	0.08	281.98	48.769	11.463	0.4	0.26	2.2917e+08	-0.3628	-0.1341	0.3413
0.9934	-0.0076	0.9934	76.94	48.769	11.463	3.065	1.801	2.2917e+08	0.22	0.96	-0.23	0.225	0.132	0.341	0.08	281.98	48.769	11.463	0.4	0.26	2.2917e+08	-0.2036	-0.0116	0.386
1.0023	-0.0034	1.0023	76.94	48.769	11.463	3.065	1.801	2.2917e+08	0.22	0.96	-0.23	0.225	0.132	0.341	0.08	281.98	48.769	11.463	0.4	0.26	2.2917e+08	-0.0793	-0.1316	0.3463
1.0093	0.0081	1.0093	76.94	48.769	11.463	3.065	1.801	2.2917e+08	0.22	0.96	-0.23	0.225	0.132	0.341	0.08	281.99	48.769	11.463	0.41	0.26	2.2917e+08	-0.0577	-0.0789	0.3763
0.9938	-0.0008	0.9938	79.39	48.769	11.463	3.027	1.778	2.2917e+08	0.175	0.94	-0.49	0.223	0.131	0.339	0.08	281.99	48.769	11.463	0.4	0.26	2.2917e+08	0.0427	0.0126	0.4314
0.9825	-0.0077	0.9825	79.39	48.769	11.463	3.027	1.778	2.2917e+08	0.175	0.94	-0.49	0.223	0.131	0.339	0.08	282	48.769	11.463	0.4	0.26	2.2917e+08	-0.2159	-0.0431	0.4483
0.9989	0.0021	0.9989	79.39	48.769	11.463	3.027	1.778	2.2917e+08	0.175	0.94	-0.49	0.223	0.131	0.339	0.08	282	48.769	11.463	0.4	0.26	2.2917e+08	-0.3542	-0.1308	0.4296
1.0103	-0.0013	1.0103	79.39	48.769	11.463	3.027	1.778	2.2917e+08	0.175	0.94	-0.49	0.223	0.131	0.339	0.08	282	48.769	11.463	0.4	0.26	2.2917e+08	-0.1304	0.0212	0.4621
0.9975	-0.0067	0.9975	79.39	48.769	11.463	3.027	1.778	2.2917e+08	0.175	0.94	-0.49	0.223	0.131	0.339	0.08	282.01	48.769	11.463	0.4	0.26	2.2917e+08	-0.0118	0.0331	0.48
0.9929	-0.0021	0.9929	76.74	48.769	11.463	3.028	1.778	2.2917e+08	0.22	0.935	-0.205	0.223	0.131	0.339	0.08	282.01	48.769	11.463	0.4	0.26	2.2917e+08	-0.0729	-0.28	0.4606
1.0035	0.0075	1.0035	76.74	48.769	11.463	3.028	1.778	2.2917e+08	0.22	0.935	-0.205	0.223	0.131	0.339	0.08	282.02	48.769	11.463	0.4	0.26	2.2917e+08	-0.0619	-0.106	0.4766
0.9893	-0.0051	0.9893	76.74	48.769	11.463	3.028	1.778	2.2917e+08	0.22	0.935	-0.205	0.223	0.131	0.339	0.08	282.02	48.769	11.463	0.4	0.26	2.2917e+08	-0.1003	0.146	0.5015
0.9908	-0.0058	0.9908	76.74	48.769	11.463	3.028	1.778	2.2917e+08	0.22	0.935	-0.205	0.223	0.131	0.339	0.08	282.03	48.769	11.463	0.4	0.26	2.2917e+08	-0.1863	-0.2185	0.456
1.0148	0.0099	1.0148	76.74	48.769	11.463	3.028	1.778	2.2917e+08	0.22	0.935	-0.205	0.223	0.131	0.339	0.08	282.03	48.769	11.463	0.4	0.26	2.2917e+08	-0.1049	-0.2294	0.4635
0.9972	-0.0035	0.9972	79.03	48.769	11.463	3.029	1.776	2.2917e+08	0.175	0.905	-0.575	0.223	0.131	0.338	0.08	282.04	48.769	11.463	0.4	0.26	2.2917e+08	0.1554	0.0887	0.499
0.9825	-0.0069	0.9825	79.03	48.769	11.463	3.029	1.776	2.2917e+08	0.175	0.905	-0.575	0.223	0.131	0.338	0.08	282.04	48.769	11.463	0.4	0.26	2.2917e+08	0.0962	-0.0968	0.4392
1.0081	0.0134	1.0081	79.03	48.769	11.463	3.029	1.776	2.2917e+08	0.175	0.905	-0.575	0.223	0.131	0.338	0.08	282.05	48.769	11.463	0.4	0.26	2.2917e+08	-0.0414	-0.3286	0.4266
1.0112	0.005	1.0112	79.03	48.769	11.463	3.029	1.776	2.2917e+08	0.175	0.905	-0.575	0.223	0.131	0.338	0.08	282.05	48.769	11.463	0.4	0.26	2.2917e+08	0.0166	-0.1046	0.4649
0.9962	-0.0065	0.9962	79.03	48.769	11.463	3.029	1.776	2.2917e+08	0.175	0.905	-0.575	0.223	0.131	0.338	0.08	282.06	48.769	11.463	0.4	0.26	2.2917e+08	0.0496	0.0771	0.4447
1.0016	0.0077	1.0016	78.94	48.769	11.463	3.005	1.999	2.2917e+08	0.21	1.08	0.005	0.228	0.152	0.447	0.08	282.06	48.769	11.463	0.4	0.26	2.2917e+08	0.0363	-0.2315	0.3797
1.0056	0.0035	1.0056	78.94	48.769	11.463	3.005	1.999	2.2917e+08	0.21	1.08	0.005	0.228	0.152	0.447	0.08	282.06	48.769	11.463	0.4	0.26	2.2917e+08	0.1655	-0.2692	0.3723
0.9949	0.004	0.9949	78.94	48.769	11.463	3.005	1.999	2.2917e+08	0.21	1.08	0.005	0.228	0.152	0.447	0.08	282.07	48.769	11.463	0.4	0.26	2.2917e+08	0.1755	-0.0375	0.396
1.0016	0.0051	1.0016	78.94	48.769	11.463	3.005	1.999	2.2917e+08	0.21	1.08	0.005	0.228	0.152	0.447	0.08	282.07	48.769	11.463	0.4	0.26	2.2917e+08	-0.0737	-0.1165	0.3682
1.0089	0.0065	1.0089	78.94	48.769	11.463	3.005	1.999	2.2917e+08	0.21	1.08	0.005	0.228	0.152	0.447	0.08	282.07	48.769	11.463	0.4	0.26	2.2917e+08	-0.0884	-0.1705	0.3532
1.0039	0.006	1.0039	78.57	48.769	11.463	2.931	1.975	2.2917e+08	0.19	0.945	-0.065	0.222	0.15	0.441	0.08	282.08	48.769	11.463	0.4	0.26	2.2917e+08	0.1231	-0.0181	0.3507
0.9985	0.0009	0.9985	78.57	48.769	11.463	2.931	1.975	2.2917e+08	0.19	0.945	-0.065	0.222	0.15	0.441	0.08	282.08	48.769	11.463	0.4	0.26	2.2917e+08	0.1297	-0.1061	0.3234
1.0066	0.013	1.0066	78.57	48.769	11.463	2.931	1.975	2.2917e+08	0.19	0.945	-0.065	0.222	0.15	0.441	0.08	282.08	48.769	11.463	0.4	0.26	2.2917e+08	-0.0446	-0.2132	0.3071
0.9985	0.0109	0.9985	78.57	48.769	11.463	2.931	1.975	2.2917e+08	0.19	0.945	-0.065	0.222	0.15	0.441	0.08	282.09	48.769	11.463	0.4	0.26	2.2917e+08	-0.0289	-0.0682	0.3272
0.9871	-0.0001	0.9871	78.57	48.769	11.463	2.931	1.975	2.2917e+08	0.19	0.945	-0.065	0.222	0.15	0.441	0.08	282.09	48.769	11.463	0.4	0.26	2.2917e+08	-0.1882	-0.0392	0.3266
1.003	0.01	1.003	78.57	48.769	11.463	2.931	1.975	2.2917e+08	0.19	0.945	-0.065	0.222	0.15	0.441	0.08	282.09	48.769	11.463	0.4	0.26	2.2917e+08	-0.2259	-0.245	0.2915
1.0108	0.0181	1.0108	71.83	48.769	11.463	2.93	1.975	2.2917e+08	0.295	0.905	-0.02	0.222	0.15	0.441	0.08	282.1	48.769	11.463	0.4	0.26	2.2917e+08	-0.1266	-0.097	0.3135
0.9925	0.0015	0.9925	71.83	48.769	11.463	2.93	1.975	2.2917e+08	0.295	0.905	-0.02	0.222	0.15	0.441	0.08	282.1	48.769	11.463	0.4	0.26	2.2917e+08	-0.008	0.0277	0.3196
0.9895	0.0028	0.9895	71.83	48.769	11.463	2.93	1.975	2.2917e+08	0.295	0.905	-0.02	0.222	0.15	0.441	0.08	282.1	48.769	11.463	0.4	0.26	2.2917e+08	-0.1501	-0.2072	0.2845
1.0068	0.0193	1.0068	71.83	48.769	11.463	2.93	1.975	2.2917e+08	0.295	0.905	-0.02	0.222	0.15	0.441	0.08	282.1	48.769	11.463	0.4	0.26	2.2917e+08	-0.1585	-0.122	0.2826
0.9945	0.002	0.9945	67.28	48.769	11.463	2.93	1.975	2.2917e+08	0.435	1.04	-0.045	0.222	0.15	0.441	0.08	282.11	48.769	11.463	0.4	0.26	2.2917e+08	-0.0873	0.0877	0.3383
0.9875	-0.0022	0.9875	67.28	48.769	11.463	2.93	1.975	2.2917e+08	0.435	1.04	-0.045	0.222	0.15	0.441	0.08	282.11	48.769	11.463	0.4	0.26	2.2917e+08	-0.1848	-0.1558	0.3271
1.01	0.014	1.01	67.28	48.769	11.463	2.93	1.975	2.2917e+08	0.435	1.04	-0.045	0.222	0.15	0.441	0.08	282.11	48.769	11.463	0.4	0.26	2.2917e+08	-0.2367	-0.255	0.3164
1.0067	0.0021	1.0067	67.28	48.769	11.463	2.93	1.975	2.2917e+08	0.435	1.04	-0.045	0.222	0.15	0.441	0.08	282.12	48.769	11.463	0.4	0.26	2.2917e+08	-0.042	0.0264	0.3591
0.9894	-0.0053	0.9894	67.28	48.769	11.463	2.93	1.975	2.2917e+08	0.435	1.04	-0.045	0.222	0.15	0.441	0.08	282.12	48.769	11.463	0.4	0.26	2.2917e+08	-0.0664	-0.0071	0.383
0.9965	0.0112	0.9965	78.18	48.769	11.463	2.922	1.75	2.2917e+08	0.205	0.97	-0.19	0.215	0.129	0.334	0.08	282.12	48.769	11.463	0.4	0.26	2.2917e+08	-0.3515	-0.322	0.3415
1.0065	0.0018	1.0065	78.18	48.769	11.463	2.922	1.75	2.2917e+08	0.205	0.97	-0.19	0.215	0.129	0.334	0.08	282.13	48.769	11.463	0.4	0.26	2.2917e+08	-0.3742	-0.1321	0.4015
0.9969	-0.0084	0.9969	78.18	48.769	11.463	2.922	1.75	2.2917e+08	0.205	0.97	-0.19	0.215	0.129	0.334	0.08	282.13	48.769	11.463	0.4	0.26	2.2917e+08	-0.2442	0.128	0.4496
0.9994	0.0015	0.9994	78.18	48.769	11.463	2.922	1.75	2.2917e+08	0.205	0.97	-0.19	0.215	0.129	0.334	0.08	282.14	48.769	11.463	0.4	0.26	2.2917e+08	-0.189	-0.2236	0.4119
1.0099	0.0039	1.0099	78.18	48.769	11.463	2.922	1.75	2.2917e+08	0.205	0.97	-0.19	0.215	0.129	0.334	0.08	282.14	48.769	11.463	0.4	0.26	2.2917e+08	-0.1188	-0.3004	0.4353
0.9943	-0.003	0.9943	83.42	48.769	11.463	2.92	1.748	2.2917e+08	0.11	0.945	0.035	0.215	0.129	0.333	0.08	282.15	48.769	11.463	0.4	0.26	2.2917e+08	-0.0173	-0.0053	0.4636
0.9855	-0.0042	0.9855	83.42	48.769	11.463	2.92	1.748	2.2917e+08	0.11	0.945	0.035	0.215	0.129	0.333	0.08	282.15	48.769	11.463	0.4	0.26	2.2917e+08	-0.237	-0.0161	0.4777
1.0014	0.0052	1.0014	83.42	48.769	11.463	2.92	1.748	2.2917e+08	0.11	0.945	0.035	0.215	0.129	0.333	0.08	282.16	48.769	11.463	0.4	0.26	2.2917e+08	-0.3386	-0.2592	0.4388
1.0072	0.0003	1.0072	83.42	48.769	11.463	2.92	1.748	2.2917e+08	0.11	0.945	0.035	0.215	0.129	0.333	0.08	282.16	48.769	11.463	0.4	0.26	2.2917e+08	-0.0902	-0.1593	0.493
0.9871	-0.0095	0.9871	83.42	48.769	11.463	2.92	1.748	2.2917e+08	0.11	0.945	0.035	0.215	0.129	0.333	0.08	282.17	48.769	11.463	0.4	0.26	2.2917e+08	-0.0079	-0.0439	0.4907
1.0032	0.003	1.0032	80.26	48.769	11.463	2.918	1.752	2.2917e+08	0.165	0.965	-0.385	0.215	0.129	0.335	0.08	282.17	48.769	11.463	0.4	0.26	2.2917e+08	-0.1331	-0.2107	0.4492
1.0056	0.0052	1.0056	80.26	48.769	11.463	2.918	1.752	2.2917e+08	0.165	0.965	-0.385	0.215	0.129	0.335	0.08	282.18	48.769	11.463	0.4	0.26	2.2917e+08	0.0317	-0.1348	0.5002
0.9842	-0.0093	0.9842	80.26	48.769	11.463	2.918	1.752	2.2917e+08	0.165	0.965	-0.385	0.215	0.129	0.335	0.08	282.18	48.769	11.463	0.4	0.26	2.2917e+08	0.0444	-0.0325	0.4785
0.9918	-0.0006	0.9918	80.26	48.769	11.463	2.918	1.752	2.2917e+08	0.165	0.965	-0.385	0.215	0.129	0.335	0.08	282.18	48.769	11.463	0.4	0.26	2.2917e+08	-0.0969	-0.281	0.4289
1.012	0.005	1.012	80.26	48.769	11.463	2.918	1.752	2.2917e+08	0.165	0.965	-0.385	0.215	0.129	0.335	0.08	282.19	48.769	11.463	0.4	0.26	2.2917e+08	-0.0613	-0.1651	0.4488
0.9924	-0.002	0.9924	71.75	48.769	11.463	2.919	1.769	2.2917e+08	0.365	1.105	0.07	0.216	0.131	0.343	0.08	282.19	48.769	11.463	0.4	0.25	2.2917e+08	0.0422	0.0692	0.4724
0.9912	-0.0105	0.9912	71.75	48.769	11.463	2.919	1.769	2.2917e+08	0.365	1.105	0.07	0.216	0.131	0.343	0.08	282.2	48.769	11.463	0.4	0.26	2.2917e+08	-0.0265	-0.2186	0.4237
1.0108	0.0107	1.0108	71.75	48.769	11.463	2.919	1.769	2.2917e+08	0.365	1.105	0.07	0.216	0.131	0.343	0.08	282.2	48.769	11.463	0.4	0.26	2.2917e+08	-0.0563	-0.3115	0.4045
1.0057	0.0017	1.0057	71.75	48.769	11.463	2.919	1.769	2.2917e+08	0.365	1.105	0.07	0.216	0.131	0.343	0.08	282.21	48.769	11.463	0.4	0.26	2.2917e+08	0.0933	0.0434	0.4314
0.9873	-0.0078	0.9873	71.75	48.769	11.463	2.919	1.769	2.2917e+08	0.365	1.105	0.07	0.216	0.131	0.343	0.08	282.21	48.769	11.463	0.4	0.26	2.2917e+08	0.0383	0.033	0.3925
1.0037	0.0081	1.0037	75.42	48.769	11.463	2.92	1.796	2.2917e+08	0.31	1.19	0.505	0.216	0.133	0.356	0.08	282.21	48.769	11.463	0.4	0.25	2.2917e+08	-0.0489	-0.2951	0.3301
1.0098	0.0083	1.0098	75.42	48.769	11.463	2.92	1.796	2.2917e+08	0.31	1.19	0.505	0.216	0.133	0.356	0.08	282.22	48.769	11.463	0.4	0.25	2.2917e+08	0.0369	-0.1355	0.3544
0.992	-0.0044	0.992	75.42	48.769	11.463	2.92	1.796	2.2917e+08	0.31	1.19	0.505	0.216	0.133	0.356	0.08	282.22	48.769	11.463	0.4	0.25	2.2917e+08	0.0596	0.1126	0.3633
0.9987	0.0025	0.9987	75.42	48.769	11.463	2.92	1.796	2.2917e+08	0.31	1.19	0.505	0.216	0.133	0.356	0.08	282.22	48.769	11.463	0.4	0.26	2.2917e+08	0.0018	-0.1904	0.3205
1.0135	0.0131	1.0135	75.42	48.769	11.463	2.92	1.796	2.2917e+08	0.31	1.19	0.505	0.216	0.133	0.356	0.08	282.23	48.769	11.463	0.4	0.26	2.2917e+08	0.1189	-0.1447	0.3139
0.9974	-0.0003	0.9974	91.91	48.769	11.463	2.919	1.77	2.2917e+08	-0.03	0.895	-0.48	0.216	0.131	0.344	0.08	282.23	48.769	11.463	0.39	0.25	2.2917e+08	0.3057	0.119	0.3269
0.9913	0.0001	0.9913	91.91	48.769	11.463	2.919	1.77	2.2917e+08	-0.03	0.895	-0.48	0.216	0.131	0.344	0.08	282.23	48.769	11.463	0.4	0.25	2.2917e+08	0.1589	-0.0682	0.2714
1.0095	0.0125	1.0095	91.91	48.769	11.463	2.919	1.77	2.2917e+08	-0.03	0.895	-0.48	0.216	0.131	0.344	0.08	282.24	48.769	11.463	0.4	0.25	2.2917e+08	0.1	-0.0973	0.2555
1.0018	0.002	1.0018	91.91	48.769	11.463	2.919	1.77	2.2917e+08	-0.03	0.895	-0.48	0.216	0.131	0.344	0.08	282.24	48.769	11.463	0.4	0.25	2.2917e+08	0.2418	0.0838	0.2873
0.996	-0.0008	0.996	91.91	48.769	11.463	2.919	1.77	2.2917e+08	-0.03	0.895	-0.48	0.216	0.131	0.344	0.08	282.24	48.769	11.463	0.4	0.25	2.2917e+08	0.1909	0.0172	0.2615
1.0079	0.0099	1.0079	90.83	48.769	11.463	2.918	1.757	2.2917e+08	-0.01	0.73	-0.92	0.215	0.129	0.337	0.08	282.25	48.769	11.463	0.39	0.25	2.2917e+08	0.0786	-0.1892	0.2492
1.0042	0.0088	1.0042	90.83	48.769	11.463	2.918	1.757	2.2917e+08	-0.01	0.73	-0.92	0.215	0.129	0.337	0.08	282.25	48.769	11.463	0.39	0.25	2.2917e+08	0.2481	-0.0134	0.2703
0.9877	-0.006	0.9877	90.83	48.769	11.463	2.918	1.757	2.2917e+08	-0.01	0.73	-0.92	0.215	0.129	0.337	0.08	282.25	48.769	11.463	0.4	0.25	2.2917e+08	0.1591	0.1204	0.2869
0.9961	0.0044	0.9961	90.83	48.769	11.463	2.918	1.757	2.2917e+08	-0.01	0.73	-0.92	0.215	0.129	0.337	0.08	282.25	48.769	11.463	0.4	0.25	2.2917e+08	0.0627	-0.2331	0.2318
1.011	0.0155	1.011	90.83	48.769	11.463	2.918	1.757	2.2917e+08	-0.01	0.73	-0.92	0.215	0.129	0.337	0.08	282.26	48.769	11.463	0.4	0.25	2.2917e+08	0.0637	-0.1077	0.2883
0.9884	-0.0038	0.9884	72.42	48.769	11.463	2.919	1.748	2.2917e+08	0.24	0.765	-1.255	0.215	0.129	0.333	0.08	282.26	48.769	11.463	0.39	0.25	2.2917e+08	0.0978	0.1297	0.3156
0.9891	-0.0053	0.9891	72.42	48.769	11.463	2.919	1.748	2.2917e+08	0.24	0.765	-1.255	0.215	0.129	0.333	0.08	282.26	48.769	11.463	0.39	0.25	2.2917e+08	-0.0158	-0.1807	0.2879
1.0141	0.016	1.0141	72.42	48.769	11.463	2.919	1.748	2.2917e+08	0.24	0.765	-1.255	0.215	0.129	0.333	0.08	282.26	48.769	11.463	0.39	0.25	2.2917e+08	0.0158	-0.2146	0.2929
0.9998	-0.0008	0.9998	72.42	48.769	11.463	2.919	1.748	2.2917e+08	0.24	0.765	-1.255	0.215	0.129	0.333	0.08	282.27	48.769	11.463	0.4	0.25	2.2917e+08	0.2225	0.0482	0.3451
0.983	-0.0071	0.983	72.42	48.769	11.463	2.919	1.748	2.2917e+08	0.24	0.765	-1.255	0.215	0.129	0.333	0.08	282.27	48.769	11.463	0.4	0.25	2.2917e+08	0.176	-0.0911	0.3124
0.9994	0.0141	0.9994	72.42	48.769	11.463	2.919	1.748	2.2917e+08	0.24	0.765	-1.255	0.215	0.129	0.333	0.08	282.27	48.769	11.463	0.4	0.25	2.2917e+08	-0.023	-0.2767	0.3259
0.9927	0.0021	0.9927	71.75	48.769	11.463	2.825	1.951	2.2917e+08	0.29	0.875	-0.27	0.215	0.149	0.44	0.08	282.28	48.769	11.463	0.39	0.25	2.2917e+08	-0.0216	-0.0991	0.3736
0.9934	-0.007	0.9934	71.75	48.769	11.463	2.825	1.951	2.2917e+08	0.29	0.875	-0.27	0.215	0.149	0.44	0.08	282.28	48.769	11.463	0.39	0.25	2.2917e+08	-0.06	-0.0008	0.3627
1.0052	0.0109	1.0052	71.75	48.769	11.463	2.825	1.951	2.2917e+08	0.29	0.875	-0.27	0.215	0.149	0.44	0.08	282.29	48.769	11.463	0.39	0.25	2.2917e+08	-0.0317	-0.218	0.349
1.0034	0.005	1.0034	71.75	48.769	11.463	2.825	1.951	2.2917e+08	0.29	0.875	-0.27	0.215	0.149	0.44	0.08	282.29	48.769	11.463	0.39	0.25	2.2917e+08	0.1591	-0.2382	0.3649
0.9925	0.0001	0.9925	77.64	48.769	11.463	2.798	1.704	2.2917e+08	0.175	0.8	-0.79	0.207	0.126	0.329	0.08	282.29	48.769	11.463	0.39	0.25	2.2917e+08	0.0932	-0.0232	0.3772
0.9922	0.007	0.9922	77.64	48.769	11.463	2.798	1.704	2.2917e+08	0.175	0.8	-0.79	0.207	0.126	0.329	0.08	282.3	48.769	11.463	0.39	0.25	2.2917e+08	-0.1297	-0.1621	0.3461
1.0001	0.0076	1.0001	77.64	48.769	11.463	2.798	1.704	2.2917e+08	0.175	0.8	-0.79	0.207	0.126	0.329	0.08	282.3	48.769	11.463	0.39	0.25	2.2917e+08	-0.1968	-0.1503	0.3678
0.9969	-0.0003	0.9969	77.64	48.769	11.463	2.798	1.704	2.2917e+08	0.175	0.8	-0.79	0.207	0.126	0.329	0.08	282.3	48.769	11.463	0.39	0.25	2.2917e+08	-0.1213	-0.0632	0.3668
1.0055	0.0093	1.0055	77.64	48.769	11.463	2.798	1.704	2.2917e+08	0.175	0.8	-0.79	0.207	0.126	0.329	0.08	282.31	48.769	11.463	0.39	0.25	2.2917e+08	-0.169	-0.1565	0.3354
1.0043	0.0086	1.0043	71.92	48.769	11.463	2.799	1.701	2.2917e+08	0.3	0.92	-0.68	0.206	0.125	0.327	0.08	282.31	48.769	11.463	0.39	0.25	2.2917e+08	-0.0556	-0.13	0.346
0.9905	0.0007	0.9905	71.92	48.769	11.463	2.799	1.701	2.2917e+08	0.3	0.92	-0.68	0.206	0.125	0.327	0.08	282.31	48.769	11.463	0.39	0.25	2.2917e+08	-0.1095	-0.1773	0.3195
1.0085	0.0092	1.0085	71.92	48.769	11.463	2.799	1.701	2.2917e+08	0.3	0.92	-0.68	0.206	0.125	0.327	0.08	282.32	48.769	11.463	0.39	0.25	2.2917e+08	-0.3025	-0.0759	0.3149
1.0001	0.0069	1.0001	71.92	48.769	11.463	2.799	1.701	2.2917e+08	0.3	0.92	-0.68	0.206	0.125	0.327	0.08	282.32	48.769	11.463	0.39	0.25	2.2917e+08	-0.2336	0.0232	0.3226
0.9979	-0.0051	0.9979	71.92	48.769	11.463	2.799	1.701	2.2917e+08	0.3	0.92	-0.68	0.206	0.125	0.327	0.08	282.32	48.769	11.463	0.39	0.25	2.2917e+08	-0.1748	-0.1468	0.2791
1.0174	0.0139	1.0174	82.33	48.769	11.463	2.799	1.706	2.2917e+08	0.13	0.965	-0.315	0.207	0.126	0.33	0.08	282.33	48.769	11.463	0.39	0.25	2.2917e+08	-0.2161	-0.0582	0.2843
1.0026	0.007	1.0026	82.33	48.769	11.463	2.799	1.706	2.2917e+08	0.13	0.965	-0.315	0.207	0.126	0.33	0.08	282.33	48.769	11.463	0.39	0.25	2.2917e+08	-0.0092	0.0825	0.2679
0.9882	-0.0055	0.9882	82.33	48.769	11.463	2.799	1.706	2.2917e+08	0.13	0.965	-0.315	0.207	0.126	0.33	0.08	282.33	48.769	11.463	0.39	0.25	2.2917e+08	-0.1878	-0.1126	0.2311
1.014	0.0147	1.014	82.33	48.769	11.463	2.799	1.706	2.2917e+08	0.13	0.965	-0.315	0.207	0.126	0.33	0.08	282.33	48.769	11.463	0.39	0.25	2.2917e+08	-0.3022	-0.0596	0.2535
0.9966	-0.0049	0.9966	82.33	48.769	11.463	2.799	1.706	2.2917e+08	0.13	0.965	-0.315	0.207	0.126	0.33	0.08	282.34	48.769	11.463	0.39	0.25	2.2917e+08	-0.0016	0.0982	0.2498
0.9951	-0.0036	0.9951	91.16	48.769	11.463	2.8	1.705	2.2917e+08	-0.02	0.865	-0.63	0.207	0.126	0.33	0.08	282.34	48.769	11.463	0.39	0.25	2.2917e+08	-0.0966	-0.1095	0.2211
1.0158	0.0153	1.0158	91.16	48.769	11.463	2.8	1.705	2.2917e+08	-0.02	0.865	-0.63	0.207	0.126	0.33	0.08	282.34	48.769	11.463	0.39	0.25	2.2917e+08	-0.0455	0.0522	0.2465
0.9861	-0.0139	0.9861	91.16	48.769	11.463	2.8	1.705	2.2917e+08	-0.02	0.865	-0.63	0.207	0.126	0.33	0.08	282.34	48.769	11.463	0.39	0.25	2.2917e+08	0.046	0.128	0.2123
1.0079	0.0064	1.0079	91.16	48.769	11.463	2.8	1.705	2.2917e+08	-0.02	0.865	-0.63	0.207	0.126	0.33	0.08	282.35	48.769	11.463	0.39	0.25	2.2917e+08	-0.2121	-0.013	0.2273
1.0065	0.0006	1.0065	91.16	48.769	11.463	2.8	1.705	2.2917e+08	-0.02	0.865	-0.63	0.207	0.126	0.33	0.08	282.35	48.769	11.463	0.39	0.25	2.2917e+08	0.0006	0.0785	0.2437
0.9869	-0.0146	0.9869	72.68	48.769	11.463	2.801	1.703	2.2917e+08	0.265	0.85	-0.64	0.207	0.126	0.328	0.08	282.35	48.769	11.463	0.39	0.25	2.2917e+08	-0.0017	-0.0302	0.2067
1.0081	0.0086	1.0081	72.68	48.769	11.463	2.801	1.703	2.2917e+08	0.265	0.85	-0.64	0.207	0.126	0.328	0.08	282.35	48.769	11.463	0.39	0.25	2.2917e+08	-0.0648	-0.1287	0.227
0.9872	-0.0081	0.9872	72.68	48.769	11.463	2.801	1.703	2.2917e+08	0.265	0.85	-0.64	0.207	0.126	0.328	0.08	282.36	48.769	11.463	0.39	0.25	2.2917e+08	0.059	-0.0141	0.261
0.9846	-0.0045	0.9846	72.68	48.769	11.463	2.801	1.703	2.2917e+08	0.265	0.85	-0.64	0.207	0.126	0.328	0.08	282.36	48.769	11.463	0.39	0.25	2.2917e+08	-0.1631	-0.0824	0.2567
1.0013	0.0043	1.0013	72.68	48.769	11.463	2.801	1.703	2.2917e+08	0.265	0.85	-0.64	0.207	0.126	0.328	0.08	282.36	48.769	11.463	0.39	0.25	2.2917e+08	-0.1538	0.0278	0.3014
0.9865	-0.0035	0.9865	71.19	48.769	11.463	2.813	1.948	2.2917e+08	0.385	1.13	0.115	0.214	0.148	0.439	0.08	282.36	48.769	11.463	0.39	0.25	2.2917e+08	-0.1972	0.0097	0.294
1.0001	0.0027	1.0001	71.19	48.769	11.463	2.813	1.948	2.2917e+08	0.385	1.13	0.115	0.214	0.148	0.439	0.08	282.37	48.769	11.463	0.39	0.25	2.2917e+08	-0.2254	-0.1472	0.2874
0.9953	-0.0008	0.9953	71.19	48.769	11.463	2.813	1.948	2.2917e+08	0.385	1.13	0.115	0.214	0.148	0.439	0.08	282.37	48.769	11.463	0.39	0.25	2.2917e+08	0.06	0.0495	0.2951
0.9793	0.0013	0.9793	71.19	48.769	11.463	2.813	1.948	2.2917e+08	0.385	1.13	0.115	0.214	0.148	0.439	0.08	282.37	48.769	11.463	0.39	0.25	2.2917e+08	0.0001	-0.2162	0.2859
0.9925	0.0053	0.9925	71.19	48.769	11.463	2.813	1.948	2.2917e+08	0.385	1.13	0.115	0.214	0.148	0.439	0.08	282.37	48.769	11.463	0.39	0.25	2.2917e+08	-0.0605	-0.3361	0.3009
0.9829	0.0047	0.9829	75.59	48.769	11.463	2.813	1.948	2.2917e+08	0.275	1.075	0.005	0.214	0.148	0.439	0.08	282.38	48.769	11.463	0.39	0.25	2.2917e+08	-0.0529	-0.1478	0.3281
0.9937	0.0029	0.9937	75.59	48.769	11.463	2.813	1.948	2.2917e+08	0.275	1.075	0.005	0.214	0.148	0.439	0.08	282.38	48.769	11.463	0.39	0.25	2.2917e+08	-0.2545	-0.2722	0.3169
0.9965	0.0073	0.9965	75.59	48.769	11.463	2.813	1.948	2.2917e+08	0.275	1.075	0.005	0.214	0.148	0.439	0.08	282.38	48.769	11.463	0.39	0.25	2.2917e+08	-0.104	-0.2897	0.326
0.999	-0.0044	0.999	75.59	48.769	11.463	2.813	1.948	2.2917e+08	0.275	1.075	0.005	0.214	0.148	0.439	0.08	282.39	48.769	11.463	0.39	0.25	2.2917e+08	0.0072	-0.2153	0.3233
0.9976	0.0156	0.9976	75.59	48.769	11.463	2.813	1.948	2.2917e+08	0.275	1.075	0.005	0.214	0.148	0.439	0.08	282.39	48.769	11.463	0.39	0.25	2.2917e+08	-0.1215	-0.2746	0.3025
0.9991	-0.0007	0.9991	73.93	48.769	11.463	2.801	1.736	2.2917e+08	0.27	0.945	-0.335	0.208	0.129	0.344	0.08	282.39	48.769	11.463	0.38	0.25	2.2917e+08	-0.1012	-0.2113	0.3087
0.9913	0.0106	0.9913	73.93	48.769	11.463	2.801	1.736	2.2917e+08	0.27	0.945	-0.335	0.208	0.129	0.344	0.08	282.4	48.769	11.463	0.39	0.25	2.2917e+08	-0.2279	-0.269	0.2983
1.0066	0.0076	1.0066	73.93	48.769	11.463	2.801	1.736	2.2917e+08	0.27	0.945	-0.335	0.208	0.129	0.344	0.08	282.4	48.769	11.463	0.39	0.25	2.2917e+08	-0.1891	-0.2703	0.2951
0.9951	0.0096	0.9951	73.93	48.769	11.463	2.801	1.736	2.2917e+08	0.27	0.945	-0.335	0.208	0.129	0.344	0.08	282.4	48.769	11.463	0.39	0.25	2.2917e+08	-0.0877	-0.3237	0.2886
1.0006	0.0082	1.0006	73.93	48.769	11.463	2.801	1.736	2.2917e+08	0.27	0.945	-0.335	0.208	0.129	0.344	0.08	282.4	48.769	11.463	0.39	0.25	2.2917e+08	-0.1212	-0.4479	0.2571
0.9981	0.0089	0.9981	74.46	48.769	11.463	2.809	1.947	2.2917e+08	0.305	1.095	0.105	0.214	0.148	0.439	0.08	282.41	48.769	11.463	0.38	0.25	2.2917e+08	-0.2582	-0.2886	0.2686
0.9985	0.0044	0.9985	74.46	48.769	11.463	2.809	1.947	2.2917e+08	0.305	1.095	0.105	0.214	0.148	0.439	0.08	282.41	48.769	11.463	0.38	0.25	2.2917e+08	-0.4293	-0.3196	0.2554
1.0058	0.0072	1.0058	74.46	48.769	11.463	2.809	1.947	2.2917e+08	0.305	1.095	0.105	0.214	0.148	0.439	0.08	282.41	48.769	11.463	0.39	0.25	2.2917e+08	-0.4621	-0.3594	0.2291
1.0119	0.0066	1.0119	74.46	48.769	11.463	2.809	1.947	2.2917e+08	0.305	1.095	0.105	0.214	0.148	0.439	0.08	282.41	48.769	11.463	0.39	0.25	2.2917e+08	-0.2844	-0.1982	0.2199
1.0013	0.0028	1.0013	74.46	48.769	11.463	2.809	1.947	2.2917e+08	0.305	1.095	0.105	0.214	0.148	0.439	0.08	282.42	48.769	11.463	0.39	0.25	2.2917e+08	-0.3009	-0.2147	0.226
1.0027	0.0067	1.0027	74.46	48.769	11.463	2.809	1.947	2.2917e+08	0.305	1.095	0.105	0.214	0.148	0.439	0.08	282.42	48.769	11.463	0.39	0.25	2.2917e+08	-0.2457	-0.3401	0.226
1.0019	0.0036	1.0019	74.83	48.769	11.463	2.798	1.715	2.2917e+08	0.265	0.975	-0.71	0.207	0.127	0.334	0.08	282.42	48.769	11.463	0.38	0.25	2.2917e+08	-0.4008	-0.2201	0.2363
0.9993	0	0.9993	74.83	48.769	11.463	2.798	1.715	2.2917e+08	0.265	0.975	-0.71	0.207	0.127	0.334	0.08	282.42	48.769	11.463	0.38	0.25	2.2917e+08	-0.463	-0.3077	0.2209
1.0107	0.0001	1.0107	74.83	48.769	11.463	2.798	1.715	2.2917e+08	0.265	0.975	-0.71	0.207	0.127	0.334	0.08	282.43	48.769	11.463	0.38	0.25	2.2917e+08	-0.3808	-0.2267	0.2314
1.0053	-0.0004	1.0053	74.83	48.769	11.463	2.798	1.715	2.2917e+08	0.265	0.975	-0.71	0.207	0.127	0.334	0.08	282.43	48.769	11.463	0.39	0.25	2.2917e+08	-0.2229	-0.2662	0.2212
1.0118	-0.0024	1.0118	83.94	48.769	11.463	2.798	1.725	2.2917e+08	0.11	1.015	-0.57	0.207	0.128	0.339	0.08	282.43	48.769	11.463	0.38	0.24	2.2917e+08	-0.112	-0.1518	0.2173
1.0024	0.0044	1.0024	83.94	48.769	11.463	2.798	1.725	2.2917e+08	0.11	1.015	-0.57	0.207	0.128	0.339	0.08	282.43	48.769	11.463	0.38	0.24	2.2917e+08	-0.0638	-0.0395	0.2123
1.0048	-0.0061	1.0048	83.94	48.769	11.463	2.798	1.725	2.2917e+08	0.11	1.015	-0.57	0.207	0.128	0.339	0.08	282.43	48.769	11.463	0.38	0.24	2.2917e+08	-0.235	-0.0716	0.2328
1.0033	0.0006	1.0033	83.94	48.769	11.463	2.798	1.725	2.2917e+08	0.11	1.015	-0.57	0.207	0.128	0.339	0.08	282.44	48.769	11.463	0.38	0.25	2.2917e+08	-0.1576	-0.1237	0.2109
1.0074	-0.0101	1.0074	83.94	48.769	11.463	2.798	1.725	2.2917e+08	0.11	1.015	-0.57	0.207	0.128	0.339	0.08	282.44	48.769	11.463	0.38	0.25	2.2917e+08	-0.0048	-0.0935	0.2284
1.0061	0.0006	1.0061	81.83	48.769	11.463	2.807	1.947	2.2917e+08	0.185	1.28	0.3	0.214	0.148	0.439	0.08	282.44	48.769	11.463	0.38	0.24	2.2917e+08	0.1185	-0.1277	0.2385
1.0003	-0.0034	1.0003	81.83	48.769	11.463	2.807	1.947	2.2917e+08	0.185	1.28	0.3	0.214	0.148	0.439	0.08	282.44	48.769	11.463	0.38	0.24	2.2917e+08	0.1546	0.034	0.2463
0.9914	-0.0055	0.9914	81.83	48.769	11.463	2.807	1.947	2.2917e+08	0.185	1.28	0.3	0.214	0.148	0.439	0.08	282.45	48.769	11.463	0.38	0.24	2.2917e+08	-0.0759	-0.0084	0.2423
1.0026	-0.0034	1.0026	81.83	48.769	11.463	2.807	1.947	2.2917e+08	0.185	1.28	0.3	0.214	0.148	0.439	0.08	282.45	48.769	11.463	0.38	0.24	2.2917e+08	-0.1203	0.1079	0.2748
1.0037	-0.0062	1.0037	81.83	48.769	11.463	2.807	1.947	2.2917e+08	0.185	1.28	0.3	0.214	0.148	0.439	0.08	282.45	48.769	11.463	0.38	0.25	2.2917e+08	-0.1262	0.0709	0.2611
1.0063	-0.0059	1.0063	73.92	48.769	11.463	2.808	1.947	2.2917e+08	0.35	1.22	0.205	0.214	0.148	0.439	0.08	282.45	48.769	11.463	0.38	0.24	2.2917e+08	0.1266	0.0069	0.2712
0.9937	-0.0045	0.9937	73.92	48.769	11.463	2.808	1.947	2.2917e+08	0.35	1.22	0.205	0.214	0.148	0.439	0.08	282.46	48.769	11.463	0.38	0.24	2.2917e+08	0.2881	-0.0021	0.2708
0.982	-0.0058	0.982	73.92	48.769	11.463	2.808	1.947	2.2917e+08	0.35	1.22	0.205	0.214	0.148	0.439	0.08	282.46	48.769	11.463	0.38	0.24	2.2917e+08	0.2416	0.0071	0.2951
0.9885	0.0042	0.9885	73.92	48.769	11.463	2.808	1.947	2.2917e+08	0.35	1.22	0.205	0.214	0.148	0.439	0.08	282.46	48.769	11.463	0.38	0.24	2.2917e+08	-0.0099	0.037	0.3013
0.993	0.0002	0.993	73.92	48.769	11.463	2.808	1.947	2.2917e+08	0.35	1.22	0.205	0.214	0.148	0.439	0.08	282.47	48.769	11.463	0.38	0.24	2.2917e+08	-0.1126	0.172	0.31
0.9907	-0.0087	0.9907	75.73	48.769	11.463	2.808	1.947	2.2917e+08	0.295	1.155	-0.225	0.214	0.148	0.439	0.08	282.47	48.769	11.463	0.38	0.24	2.2917e+08	-0.1522	-0.0541	0.3157
1.0056	0.0024	1.0056	75.73	48.769	11.463	2.808	1.947	2.2917e+08	0.295	1.155	-0.225	0.214	0.148	0.439	0.08	282.47	48.769	11.463	0.38	0.24	2.2917e+08	0.227	-0.0713	0.2979
0.999	0.0022	0.999	75.73	48.769	11.463	2.808	1.947	2.2917e+08	0.295	1.155	-0.225	0.214	0.148	0.439	0.08	282.47	48.769	11.463	0.38	0.24	2.2917e+08	0.3718	0.0367	0.2859
0.9793	-0.0034	0.9793	75.73	48.769	11.463	2.808	1.947	2.2917e+08	0.295	1.155	-0.225	0.214	0.148	0.439	0.08	282.48	48.769	11.463	0.38	0.24	2.2917e+08	0.4172	-0.0051	0.2843
0.9837	0.008	0.9837	75.73	48.769	11.463	2.808	1.947	2.2917e+08	0.295	1.155	-0.225	0.214	0.148	0.439	0.08	282.48	48.769	11.463	0.38	0.24	2.2917e+08	0.0454	-0.0553	0.3007
0.9959	0.001	0.9959	76.1	48.769	11.463	2.808	1.947	2.2917e+08	0.34	1.37	-0.28	0.214	0.148	0.439	0.08	282.48	48.769	11.463	0.38	0.24	2.2917e+08	-0.0792	0.0559	0.3071
0.9993	-0.0033	0.9993	76.1	48.769	11.463	2.808	1.947	2.2917e+08	0.34	1.37	-0.28	0.214	0.148	0.439	0.08	282.49	48.769	11.463	0.38	0.24	2.2917e+08	0.0393	0.021	0.3062
1.004	0.002	1.004	76.1	48.769	11.463	2.808	1.947	2.2917e+08	0.34	1.37	-0.28	0.214	0.148	0.439	0.08	282.49	48.769	11.463	0.38	0.24	2.2917e+08	0.4434	-0.1139	0.3032
0.9891	0.0013	0.9891	76.1	48.769	11.463	2.808	1.947	2.2917e+08	0.34	1.37	-0.28	0.214	0.148	0.439	0.08	282.49	48.769	11.463	0.38	0.24	2.2917e+08	0.4999	-0.262	0.2826
0.9811	0.0032	0.9811	76.1	48.769	11.463	2.808	1.947	2.2917e+08	0.34	1.37	-0.28	0.214	0.148	0.439	0.08	282.5	48.769	11.463	0.38	0.24	2.2917e+08	0.2723	-0.148	0.3007
0.9878	0.0117	0.9878	80.84	48.769	11.463	2.81	1.948	2.2917e+08	0.23	1.43	-0.065	0.214	0.148	0.439	0.08	282.5	48.769	11.463	0.38	0.24	2.2917e+08	-0.2567	0.0389	0.3345
0.9925	-0.0034	0.9925	80.84	48.769	11.463	2.81	1.948	2.2917e+08	0.23	1.43	-0.065	0.214	0.148	0.439	0.08	282.5	48.769	11.463	0.38	0.24	2.2917e+08	-0.2995	-0.0018	0.3328
1.009	0.0052	1.009	80.84	48.769	11.463	2.81	1.948	2.2917e+08	0.23	1.43	-0.065	0.214	0.148	0.439	0.08	282.5	48.769	11.463	0.38	0.24	2.2917e+08	-0.0736	-0.1974	0.3032
1.0107	0.0053	1.0107	80.84	48.769	11.463	2.81	1.948	2.2917e+08	0.23	1.43	-0.065	0.214	0.148	0.439	0.08	282.51	48.769	11.463	0.38	0.24	2.2917e+08	0.4346	-0.1543	0.2994
0.9859	0.0023	0.9859	80.84	48.769	11.463	2.81	1.948	2.2917e+08	0.23	1.43	-0.065	0.214	0.148	0.439	0.08	282.51	48.769	11.463	0.38	0.24	2.2917e+08	0.5575	-0.1903	0.2879
0.983	0.0113	0.983	78.55	48.769	11.463	2.807	1.947	2.2917e+08	0.26	1.295	-0.24	0.214	0.148	0.439	0.08	282.51	48.769	11.463	0.38	0.24	2.2917e+08	0.2277	-0.2103	0.2814
0.9827	0.0079	0.9827	78.55	48.769	11.463	2.807	1.947	2.2917e+08	0.26	1.295	-0.24	0.214	0.148	0.439	0.08	282.52	48.769	11.463	0.38	0.24	2.2917e+08	-0.2501	-0.1871	0.2847
1.0019	0.0051	1.0019	78.55	48.769	11.463	2.807	1.947	2.2917e+08	0.26	1.295	-0.24	0.214	0.148	0.439	0.08	282.52	48.769	11.463	0.38	0.24	2.2917e+08	-0.3555	-0.0636	0.2917
1.0145	0.0061	1.0145	78.55	48.769	11.463	2.807	1.947	2.2917e+08	0.26	1.295	-0.24	0.214	0.148	0.439	0.08	282.52	48.769	11.463	0.38	0.24	2.2917e+08	-0.1316	-0.0328	0.2701
1.0075	-0.0016	1.0075	78.55	48.769	11.463	2.807	1.947	2.2917e+08	0.26	1.295	-0.24	0.214	0.148	0.439	0.08	282.52	48.769	11.463	0.38	0.24	2.2917e+08	0.3523	-0.1795	0.2566
0.9952	0.0082	0.9952	68.39	48.769	11.463	2.806	1.947	2.2917e+08	0.555	1.405	-0.035	0.214	0.148	0.439	0.08	282.53	48.769	11.463	0.38	0.24	2.2917e+08	0.5175	-0.2851	0.2416
0.9817	0.0066	0.9817	68.39	48.769	11.463	2.806	1.947	2.2917e+08	0.555	1.405	-0.035	0.214	0.148	0.439	0.08	282.53	48.769	11.463	0.38	0.24	2.2917e+08	0.2801	-0.1391	0.277
0.9839	0.0041	0.9839	68.39	48.769	11.463	2.806	1.947	2.2917e+08	0.555	1.405	-0.035	0.214	0.148	0.439	0.08	282.53	48.769	11.463	0.38	0.24	2.2917e+08	-0.2148	-0.0815	0.2822
1.0011	0.0077	1.0011	68.39	48.769	11.463	2.806	1.947	2.2917e+08	0.555	1.405	-0.035	0.214	0.148	0.439	0.08	282.54	48.769	11.463	0.38	0.24	2.2917e+08	-0.4351	-0.0675	0.3217
1.0088	-0.0051	1.0088	68.39	48.769	11.463	2.806	1.947	2.2917e+08	0.555	1.405	-0.035	0.214	0.148	0.439	0.08	282.54	48.769	11.463	0.38	0.24	2.2917e+08	-0.19	-0.1605	0.2929
1.0144	0.0019	1.0144	72.11	48.769	11.463	2.807	1.947	2.2917e+08	0.44	1.36	-0.08	0.214	0.148	0.439	0.08	282.54	48.769	11.463	0.38	0.24	2.2917e+08	0.1964	-0.1847	0.2928
0.9983	0.0057	0.9983	72.11	48.769	11.463	2.807	1.947	2.2917e+08	0.44	1.36	-0.08	0.214	0.148	0.439	0.08	282.55	48.769	11.463	0.38	0.24	2.2917e+08	0.3875	-0.1215	0.2688
0.9837	0.0048	0.9837	72.11	48.769	11.463	2.807	1.947	2.2917e+08	0.44	1.36	-0.08	0.214	0.148	0.439	0.08	282.55	48.769	11.463	0.38	0.24	2.2917e+08	0.0668	-0.1441	0.2715
0.9877	0.0081	0.9877	72.11	48.769	11.463	2.807	1.947	2.2917e+08	0.44	1.36	-0.08	0.214	0.148	0.439	0.08	282.55	48.769	11.463	0.38	0.24	2.2917e+08	-0.292	-0.0814	0.2866
1.0014	0.0005	1.0014	72.11	48.769	11.463	2.807	1.947	2.2917e+08	0.44	1.36	-0.08	0.214	0.148	0.439	0.08	282.55	48.769	11.463	0.38	0.24	2.2917e+08	-0.3925	0.0273	0.3074
1.0124	0.0034	1.0124	72.11	48.769	11.463	2.807	1.947	2.2917e+08	0.44	1.36	-0.08	0.214	0.148	0.439	0.08	282.56	48.769	11.463	0.38	0.24	2.2917e+08	-0.2103	-0.0546	0.2887
1.0072	-0.0007	1.0072	78.47	48.769	11.463	2.805	1.947	2.2917e+08	0.305	1.485	-0.03	0.214	0.148	0.439	0.08	282.56	48.769	11.463	0.37	0.24	2.2917e+08	0.1592	-0.1454	0.2862
0.9946	-0.0034	0.9946	78.47	48.769	11.463	2.805	1.947	2.2917e+08	0.305	1.485	-0.03	0.214	0.148	0.439	0.08	282.56	48.769	11.463	0.38	0.24	2.2917e+08	0.265	-0.1182	0.2925
0.989	0.0098	0.989	78.47	48.769	11.463	2.805	1.947	2.2917e+08	0.305	1.485	-0.03	0.214	0.148	0.439	0.08	282.57	48.769	11.463	0.38	0.24	2.2917e+08	0.0024	-0.0544	0.3264
0.9921	0.0023	0.9921	78.47	48.769	11.463	2.805	1.947	2.2917e+08	0.305	1.485	-0.03	0.214	0.148	0.439	0.08	282.57	48.769	11.463	0.38	0.24	2.2917e+08	-0.3832	0.0361	0.3456
0.9945	0.0019	0.9945	78.17	48.769	11.463	2.803	1.946	2.2917e+08	0.325	1.56	0.275	0.213	0.148	0.439	0.08	282.57	48.769	11.463	0.37	0.24	2.2917e+08	-0.4619	-0.0304	0.3749
1.0097	-0.0027	1.0097	78.17	48.769	11.463	2.803	1.946	2.2917e+08	0.325	1.56	0.275	0.213	0.148	0.439	0.08	282.58	48.769	11.463	0.37	0.24	2.2917e+08	-0.245	-0.1129	0.3501
1.0029	0.0005	1.0029	78.17	48.769	11.463	2.803	1.946	2.2917e+08	0.325	1.56	0.275	0.213	0.148	0.439	0.08	282.58	48.769	11.463	0.37	0.24	2.2917e+08	0.1296	-0.0419	0.3463
1.001	0.0018	1.001	78.17	48.769	11.463	2.803	1.946	2.2917e+08	0.325	1.56	0.275	0.213	0.148	0.439	0.08	282.58	48.769	11.463	0.38	0.24	2.2917e+08	0.2616	-0.0457	0.3468
0.9868	0.007	0.9868	78.17	48.769	11.463	2.803	1.946	2.2917e+08	0.325	1.56	0.275	0.213	0.148	0.439	0.08	282.59	48.769	11.463	0.38	0.24	2.2917e+08	-0.0114	0.0289	0.366
0.9913	-0.0026	0.9913	77.67	48.769	11.463	2.801	1.946	2.2917e+08	0.335	1.535	0.26	0.213	0.148	0.439	0.08	282.59	48.769	11.463	0.37	0.24	2.2917e+08	-0.2803	0.0165	0.3883
1.0003	0.0034	1.0003	77.67	48.769	11.463	2.801	1.946	2.2917e+08	0.335	1.535	0.26	0.213	0.148	0.439	0.08	282.59	48.769	11.463	0.37	0.24	2.2917e+08	-0.3613	0.1182	0.3758
1.0122	-0.0016	1.0122	77.67	48.769	11.463	2.801	1.946	2.2917e+08	0.335	1.535	0.26	0.213	0.148	0.439	0.08	282.6	48.769	11.463	0.37	0.24	2.2917e+08	-0.1491	0.0327	0.3719
1.009	-0.004	1.009	77.67	48.769	11.463	2.801	1.946	2.2917e+08	0.335	1.535	0.26	0.213	0.148	0.439	0.08	282.6	48.769	11.463	0.37	0.24	2.2917e+08	0.141	-0.0386	0.3868
1.0015	0.0048	1.0015	77.67	48.769	11.463	2.801	1.946	2.2917e+08	0.335	1.535	0.26	0.213	0.148	0.439	0.08	282.6	48.769	11.463	0.37	0.24	2.2917e+08	0.2548	-0.0764	0.3863
0.9904	0.0005	0.9904	81.62	48.769	11.463	2.754	1.942	2.2917e+08	0.25	1.705	0.02	0.209	0.147	0.425	0.08	282.61	48.769	11.463	0.37	0.24	2.2917e+08	0.1181	0.1115	0.3756
0.9879	0.0059	0.9879	81.62	48.769	11.463	2.754	1.942	2.2917e+08	0.25	1.705	0.02	0.209	0.147	0.425	0.08	282.61	48.769	11.463	0.37	0.24	2.2917e+08	-0.2349	0.1198	0.3954
1.0015	0.0048	1.0015	81.62	48.769	11.463	2.754	1.942	2.2917e+08	0.25	1.705	0.02	0.209	0.147	0.425	0.08	282.61	48.769	11.463	0.37	0.24	2.2917e+08	-0.3526	0.1751	0.3874
1.0034	-0.0001	1.0034	81.62	48.769	11.463	2.754	1.942	2.2917e+08	0.25	1.705	0.02	0.209	0.147	0.425	0.08	282.62	48.769	11.463	0.37	0.24	2.2917e+08	-0.2239	0.0416	0.3895
1.0091	0.0032	1.0091	81.62	48.769	11.463	2.754	1.942	2.2917e+08	0.25	1.705	0.02	0.209	0.147	0.425	0.08	282.62	48.769	11.463	0.37	0.24	2.2917e+08	0.0831	0.1085	0.3737
0.9938	0.0039	0.9938	79.61	48.769	11.463	2.752	1.942	2.2917e+08	0.305	1.67	-0.175	0.209	0.147	0.425	0.08	282.62	48.769	11.463	0.37	0.24	2.2917e+08	0.0917	0.1189	0.3528
0.9903	0.0039	0.9903	79.61	48.769	11.463	2.752	1.942	2.2917e+08	0.305	1.67	-0.175	0.209	0.147	0.425	0.08	282.63	48.769	11.463	0.37	0.24	2.2917e+08	-0.105	0.085	0.3611
0.9894	0.0101	0.9894	79.61	48.769	11.463	2.752	1.942	2.2917e+08	0.305	1.67	-0.175	0.209	0.147	0.425	0.08	282.63	48.769	11.463	0.37	0.24	2.2917e+08	-0.3757	0.1775	0.3506
0.9976	-0.0012	0.9976	79.61	48.769	11.463	2.752	1.942	2.2917e+08	0.305	1.67	-0.175	0.209	0.147	0.425	0.08	282.63	48.769	11.463	0.37	0.24	2.2917e+08	-0.3829	0.1308	0.3646
1.0009	0.0062	1.0009	79.61	48.769	11.463	2.752	1.942	2.2917e+08	0.305	1.67	-0.175	0.209	0.147	0.425	0.08	282.64	48.769	11.463	0.37	0.24	2.2917e+08	-0.2117	0.0508	0.3679
1.0025	0.0018	1.0025	75.58	48.769	11.463	2.753	1.942	2.2917e+08	0.465	1.805	0.185	0.209	0.147	0.425	0.08	282.64	48.769	11.463	0.37	0.24	2.2917e+08	-0.0127	0.0319	0.3468
0.9928	0.0051	0.9928	75.58	48.769	11.463	2.753	1.942	2.2917e+08	0.465	1.805	0.185	0.209	0.147	0.425	0.08	282.64	48.769	11.463	0.37	0.24	2.2917e+08	-0.0079	0.0632	0.3552
0.9896	0.0109	0.9896	75.58	48.769	11.463	2.753	1.942	2.2917e+08	0.465	1.805	0.185	0.209	0.147	0.425	0.08	282.65	48.769	11.463	0.37	0.24	2.2917e+08	-0.2091	0.1232	0.3418
0.991	0.0032	0.991	75.58	48.769	11.463	2.753	1.942	2.2917e+08	0.465	1.805	0.185	0.209	0.147	0.425	0.08	282.65	48.769	11.463	0.37	0.24	2.2917e+08	-0.4155	0.2157	0.3843
0.9945	0.006	0.9945	75.58	48.769	11.463	2.753	1.942	2.2917e+08	0.465	1.805	0.185	0.209	0.147	0.425	0.08	282.66	48.769	11.463	0.37	0.24	2.2917e+08	-0.3905	0.0719	0.3518
1.0108	0	1.0108	78.99	48.769	11.463	2.756	1.943	2.2917e+08	0.34	1.755	-0.16	0.209	0.147	0.425	0.08	282.66	48.769	11.463	0.37	0.24	2.2917e+08	-0.1191	0.067	0.3705
0.9966	0.0004	0.9966	78.99	48.769	11.463	2.756	1.943	2.2917e+08	0.34	1.755	-0.16	0.209	0.147	0.425	0.08	282.66	48.769	11.463	0.37	0.24	2.2917e+08	0.0808	0.0507	0.3602
0.9949	0.0008	0.9949	78.99	48.769	11.463	2.756	1.943	2.2917e+08	0.34	1.755	-0.16	0.209	0.147	0.425	0.08	282.66	48.769	11.463	0.37	0.24	2.2917e+08	0.1968	0.0725	0.3748
0.9832	0.0072	0.9832	78.99	48.769	11.463	2.756	1.943	2.2917e+08	0.34	1.755	-0.16	0.209	0.147	0.425	0.08	282.67	48.769	11.463	0.37	0.24	2.2917e+08	-0.2011	0.1042	0.3822
1.0026	0.0018	1.0026	78.99	48.769	11.463	2.756	1.943	2.2917e+08	0.34	1.755	-0.16	0.209	0.147	0.425	0.08	282.67	48.769	11.463	0.37	0.24	2.2917e+08	-0.4633	0.1411	0.4014
1.0019	0.0047	1.0019	75.71	48.769	11.463	2.759	1.943	2.2917e+08	0.485	1.905	-0.14	0.209	0.147	0.425	0.08	282.68	48.769	11.463	0.37	0.24	2.2917e+08	-0.5977	0.1932	0.3715
1.0182	-0.005	1.0182	75.71	48.769	11.463	2.759	1.943	2.2917e+08	0.485	1.905	-0.14	0.209	0.147	0.425	0.08	282.68	48.769	11.463	0.37	0.24	2.2917e+08	-0.1859	0.1103	0.3702
1.0049	0.0043	1.0049	75.71	48.769	11.463	2.759	1.943	2.2917e+08	0.485	1.905	-0.14	0.209	0.147	0.425	0.08	282.68	48.769	11.463	0.37	0.24	2.2917e+08	0.0136	-0.0138	0.3494
0.9966	0.0038	0.9966	75.71	48.769	11.463	2.759	1.943	2.2917e+08	0.485	1.905	-0.14	0.209	0.147	0.425	0.08	282.69	48.769	11.463	0.37	0.24	2.2917e+08	0.15	0.0491	0.3527
0.9902	0.0053	0.9902	75.71	48.769	11.463	2.759	1.943	2.2917e+08	0.485	1.905	-0.14	0.209	0.147	0.425	0.08	282.69	48.769	11.463	0.37	0.24	2.2917e+08	-0.4187	0.1657	0.3868
0.9986	0.0032	0.9986	77.28	48.769	11.463	2.758	1.943	2.2917e+08	0.425	1.89	0.08	0.209	0.147	0.425	0.08	282.69	48.769	11.463	0.37	0.24	2.2917e+08	-0.6634	0.2672	0.4204
1.0033	-0.0002	1.0033	77.28	48.769	11.463	2.758	1.943	2.2917e+08	0.425	1.89	0.08	0.209	0.147	0.425	0.08	282.7	48.769	11.463	0.37	0.24	2.2917e+08	-0.6757	0.2298	0.422
1.0117	-0.0004	1.0117	77.28	48.769	11.463	2.758	1.943	2.2917e+08	0.425	1.89	0.08	0.209	0.147	0.425	0.08	282.7	48.769	11.463	0.37	0.24	2.2917e+08	-0.1143	0.113	0.3993
0.9984	-0.0003	0.9984	77.28	48.769	11.463	2.758	1.943	2.2917e+08	0.425	1.89	0.08	0.209	0.147	0.425	0.08	282.71	48.769	11.463	0.37	0.24	2.2917e+08	0.1148	0.1224	0.3857
0.9871	0.0068	0.9871	77.28	48.769	11.463	2.758	1.943	2.2917e+08	0.425	1.89	0.08	0.209	0.147	0.425	0.08	282.71	48.769	11.463	0.37	0.24	2.2917e+08	0.0964	0.173	0.4009
0.9837	0.0031	0.9837	72.9	48.769	11.463	2.756	1.943	2.2917e+08	0.615	2.005	0.265	0.209	0.147	0.425	0.08	282.72	48.769	11.463	0.37	0.24	2.2917e+08	-0.3265	0.3129	0.4186
0.9859	0.0007	0.9859	72.9	48.769	11.463	2.756	1.943	2.2917e+08	0.615	2.005	0.265	0.209	0.147	0.425	0.08	282.72	48.769	11.463	0.37	0.24	2.2917e+08	-0.454	0.3149	0.416
1.001	0.0002	1.001	72.9	48.769	11.463	2.756	1.943	2.2917e+08	0.615	2.005	0.265	0.209	0.147	0.425	0.08	282.73	48.769	11.463	0.37	0.24	2.2917e+08	-0.2234	0.2281	0.4003
0.9993	-0.0037	0.9993	72.9	48.769	11.463	2.756	1.943	2.2917e+08	0.615	2.005	0.265	0.209	0.147	0.425	0.08	282.73	48.769	11.463	0.37	0.24	2.2917e+08	0.19	0.2176	0.3814
0.991	-0.0006	0.991	72.9	48.769	11.463	2.756	1.943	2.2917e+08	0.615	2.005	0.265	0.209	0.147	0.425	0.08	282.73	48.769	11.463	0.37	0.24	2.2917e+08	0.4237	0.2131	0.39
0.9718	0.0023	0.9718	72.97	48.769	11.463	2.8	1.946	2.2917e+08	0.6	1.955	0.1	0.213	0.148	0.439	0.08	282.74	48.769	11.463	0.37	0.24	2.2917e+08	0.2267	0.3029	0.3896
0.9758	-0.0053	0.9758	72.97	48.769	11.463	2.8	1.946	2.2917e+08	0.6	1.955	0.1	0.213	0.148	0.439	0.08	282.74	48.769	11.463	0.37	0.24	2.2917e+08	-0.145	0.2701	0.4126
0.9887	0.0035	0.9887	72.97	48.769	11.463	2.8	1.946	2.2917e+08	0.6	1.955	0.1	0.213	0.148	0.439	0.08	282.75	48.769	11.463	0.37	0.24	2.2917e+08	-0.4209	0.2638	0.4204
1.0088	-0.0038	1.0088	72.97	48.769	11.463	2.8	1.946	2.2917e+08	0.6	1.955	0.1	0.213	0.148	0.439	0.08	282.75	48.769	11.463	0.37	0.24	2.2917e+08	-0.1607	0.2369	0.4338
1.0048	-0.0048	1.0048	72.97	48.769	11.463	2.8	1.946	2.2917e+08	0.6	1.955	0.1	0.213	0.148	0.439	0.08	282.76	48.769	11.463	0.37	0.24	2.2917e+08	0.1603	0.1913	0.4194
0.9913	-0.0073	0.9913	72.52	48.769	11.463	2.751	1.942	2.2917e+08	0.645	2.05	0.16	0.209	0.147	0.425	0.08	282.77	48.769	11.463	0.36	0.24	2.2917e+08	0.4416	0.1928	0.4083
0.9787	0.0032	0.9787	72.52	48.769	11.463	2.751	1.942	2.2917e+08	0.645	2.05	0.16	0.209	0.147	0.425	0.08	282.77	48.769	11.463	0.37	0.24	2.2917e+08	0.0505	0.2631	0.4336
0.9949	0.0059	0.9949	72.52	48.769	11.463	2.751	1.942	2.2917e+08	0.645	2.05	0.16	0.209	0.147	0.425	0.08	282.77	48.769	11.463	0.37	0.24	2.2917e+08	-0.419	0.3043	0.4668
1.0058	-0.0021	1.0058	72.52	48.769	11.463	2.751	1.942	2.2917e+08	0.645	2.05	0.16	0.209	0.147	0.425	0.08	282.78	48.769	11.463	0.37	0.24	2.2917e+08	-0.7533	0.3834	0.4803
1.0184	-0.0056	1.0184	72.52	48.769	11.463	2.751	1.942	2.2917e+08	0.645	2.05	0.16	0.209	0.147	0.425	0.08	282.78	48.769	11.463	0.37	0.24	2.2917e+08	-0.1769	0.298	0.4536
1.0149	-0.0046	1.0149	78.84	48.769	11.463	2.749	1.941	2.2917e+08	0.405	2.055	-0.175	0.209	0.147	0.425	0.08	282.79	48.769	11.463	0.36	0.24	2.2917e+08	0.2693	0.2477	0.4485
0.9917	0.0052	0.9917	78.84	48.769	11.463	2.749	1.941	2.2917e+08	0.405	2.055	-0.175	0.209	0.147	0.425	0.08	282.79	48.769	11.463	0.36	0.24	2.2917e+08	0.4288	0.2189	0.4383
0.9838	0.0068	0.9838	78.84	48.769	11.463	2.749	1.941	2.2917e+08	0.405	2.055	-0.175	0.209	0.147	0.425	0.08	282.79	48.769	11.463	0.36	0.24	2.2917e+08	-0.2078	0.371	0.4757
0.9932	0.0033	0.9932	78.84	48.769	11.463	2.749	1.941	2.2917e+08	0.405	2.055	-0.175	0.209	0.147	0.425	0.08	282.8	48.769	11.463	0.37	0.24	2.2917e+08	-0.6247	0.5032	0.5148
1.0113	-0.0008	1.0113	78.84	48.769	11.463	2.749	1.941	2.2917e+08	0.405	2.055	-0.175	0.209	0.147	0.425	0.08	282.8	48.769	11.463	0.37	0.24	2.2917e+08	-0.5888	0.439	0.5154
1.0177	0.0034	1.0177	80.07	48.769	11.463	2.748	1.941	2.2917e+08	0.385	2.19	-0.185	0.209	0.147	0.425	0.08	282.8	48.769	11.463	0.36	0.24	2.2917e+08	0.138	0.3165	0.4647
1.0139	0.0039	1.0139	80.07	48.769	11.463	2.748	1.941	2.2917e+08	0.385	2.19	-0.185	0.209	0.147	0.425	0.08	282.81	48.769	11.463	0.36	0.24	2.2917e+08	0.5427	0.3301	0.4516
0.9913	0.0158	0.9913	80.07	48.769	11.463	2.748	1.941	2.2917e+08	0.385	2.19	-0.185	0.209	0.147	0.425	0.08	282.81	48.769	11.463	0.36	0.24	2.2917e+08	0.3416	0.4136	0.455
0.9821	0.0091	0.9821	80.07	48.769	11.463	2.748	1.941	2.2917e+08	0.385	2.19	-0.185	0.209	0.147	0.425	0.08	282.82	48.769	11.463	0.36	0.24	2.2917e+08	-0.3278	0.5269	0.4934
0.9859	0.0048	0.9859	80.07	48.769	11.463	2.748	1.941	2.2917e+08	0.385	2.19	-0.185	0.209	0.147	0.425	0.08	282.82	48.769	11.463	0.36	0.24	2.2917e+08	-0.6657	0.3957	0.4603
1.0137	0.0062	1.0137	80.72	48.769	11.463	2.749	1.941	2.2917e+08	0.36	2.215	0.125	0.209	0.147	0.425	0.08	282.82	48.769	11.463	0.36	0.24	2.2917e+08	-0.5094	0.2915	0.4725
1.0206	0.0039	1.0206	80.72	48.769	11.463	2.749	1.941	2.2917e+08	0.36	2.215	0.125	0.209	0.147	0.425	0.08	282.83	48.769	11.463	0.36	0.24	2.2917e+08	-0.0229	0.2937	0.4468
0.9981	0.0071	0.9981	80.72	48.769	11.463	2.749	1.941	2.2917e+08	0.36	2.215	0.125	0.209	0.147	0.425	0.08	282.83	48.769	11.463	0.36	0.24	2.2917e+08	0.2975	0.312	0.4523
0.9736	0.0063	0.9736	80.72	48.769	11.463	2.749	1.941	2.2917e+08	0.36	2.215	0.125	0.209	0.147	0.425	0.08	282.84	48.769	11.463	0.36	0.24	2.2917e+08	-0.0622	0.2587	0.4604
0.9841	0.0099	0.9841	80.72	48.769	11.463	2.749	1.941	2.2917e+08	0.36	2.215	0.125	0.209	0.147	0.425	0.08	282.84	48.769	11.463	0.36	0.24	2.2917e+08	-0.6192	0.2878	0.4575
1.0037	0.0083	1.0037	77.53	48.769	11.463	2.749	1.941	2.2917e+08	0.485	2.185	0.07	0.209	0.147	0.425	0.08	282.84	48.769	11.463	0.36	0.24	2.2917e+08	-0.8273	0.3707	0.4987
1.0137	0.0004	1.0137	77.53	48.769	11.463	2.749	1.941	2.2917e+08	0.485	2.185	0.07	0.209	0.147	0.425	0.08	282.85	48.769	11.463	0.36	0.24	2.2917e+08	-0.3542	0.2995	0.4589
1.0095	0.0011	1.0095	77.53	48.769	11.463	2.749	1.941	2.2917e+08	0.485	2.185	0.07	0.209	0.147	0.425	0.08	282.85	48.769	11.463	0.36	0.24	2.2917e+08	0.2685	0.1074	0.4223
0.9909	0.0014	0.9909	77.53	48.769	11.463	2.749	1.941	2.2917e+08	0.485	2.185	0.07	0.209	0.147	0.425	0.08	282.86	48.769	11.463	0.36	0.24	2.2917e+08	0.5493	0.1452	0.4361
0.9851	0.0058	0.9851	77.53	48.769	11.463	2.749	1.941	2.2917e+08	0.485	2.185	0.07	0.209	0.147	0.425	0.08	282.86	48.769	11.463	0.36	0.24	2.2917e+08	0.072	0.3586	0.4748
0.9855	0.0035	0.9855	76	48.769	11.463	2.725	1.939	2.2917e+08	0.55	2.215	-0.285	0.206	0.147	0.419	0.08	282.87	48.769	11.463	0.36	0.24	2.2917e+08	-0.4089	0.4322	0.5024
0.9991	-0.0083	0.9991	76	48.769	11.463	2.725	1.939	2.2917e+08	0.55	2.215	-0.285	0.206	0.147	0.419	0.08	282.87	48.769	11.463	0.36	0.24	2.2917e+08	-0.5297	0.2844	0.5313
1.0217	-0.0087	1.0217	76	48.769	11.463	2.725	1.939	2.2917e+08	0.55	2.215	-0.285	0.206	0.147	0.419	0.08	282.88	48.769	11.463	0.36	0.24	2.2917e+08	0.1419	0.216	0.4983
1.0118	-0.0074	1.0118	76	48.769	11.463	2.725	1.939	2.2917e+08	0.55	2.215	-0.285	0.206	0.147	0.419	0.08	282.88	48.769	11.463	0.36	0.24	2.2917e+08	0.6242	0.2621	0.4885
0.9767	-0.0038	0.9767	76	48.769	11.463	2.725	1.939	2.2917e+08	0.55	2.215	-0.285	0.206	0.147	0.419	0.08	282.89	48.769	11.463	0.36	0.24	2.2917e+08	0.6803	0.1583	0.4795
0.9686	-0.006	0.9686	74.68	48.769	11.463	2.481	1.921	2.2917e+08	0.64	2.34	-0.345	0.184	0.142	0.348	0.08	282.9	48.769	11.463	0.36	0.24	2.2917e+08	0.0337	0.2263	0.5399
0.9728	0.0012	0.9728	74.68	48.769	11.463	2.481	1.921	2.2917e+08	0.64	2.34	-0.345	0.184	0.142	0.348	0.08	282.9	48.769	11.463	0.36	0.24	2.2917e+08	-0.4807	0.3587	0.5692
1.0035	-0.0094	1.0035	74.68	48.769	11.463	2.481	1.921	2.2917e+08	0.64	2.34	-0.345	0.184	0.142	0.348	0.08	282.91	48.769	11.463	0.36	0.24	2.2917e+08	-0.5692	0.3488	0.608
1.0019	-0.0072	1.0019	74.68	48.769	11.463	2.481	1.921	2.2917e+08	0.64	2.34	-0.345	0.184	0.142	0.348	0.08	282.92	48.769	11.463	0.36	0.24	2.2917e+08	-0.0675	0.1766	0.6123
0.9943	-0.0085	0.9943	74.68	48.769	11.463	2.481	1.921	2.2917e+08	0.64	2.34	-0.345	0.184	0.142	0.348	0.08	282.92	48.769	11.463	0.36	0.24	2.2917e+08	0.4613	0.0635	0.5828
0.9628	-0.0006	0.9628	71.6	48.769	11.463	2.405	1.915	2.2917e+08	0.84	2.525	-0.1	0.177	0.141	0.325	0.08	282.94	48.769	11.463	0.36	0.24	2.2917e+08	0.3248	0.1846	0.5759
0.9576	0.0043	0.9576	71.6	48.769	11.463	2.405	1.915	2.2917e+08	0.84	2.525	-0.1	0.177	0.141	0.325	0.08	282.94	48.769	11.463	0.36	0.24	2.2917e+08	-0.2424	0.1235	0.6163
0.9632	0.0056	0.9632	71.6	48.769	11.463	2.405	1.915	2.2917e+08	0.84	2.525	-0.1	0.177	0.141	0.325	0.08	282.95	48.769	11.463	0.36	0.24	2.2917e+08	-0.8184	0.1636	0.6582
0.9922	-0.0059	0.9922	71.6	48.769	11.463	2.405	1.915	2.2917e+08	0.84	2.525	-0.1	0.177	0.141	0.325	0.08	282.96	48.769	11.463	0.36	0.24	2.2917e+08	-0.5716	0.0091	0.6388
1.0043	0.0047	1.0043	71.6	48.769	11.463	2.405	1.915	2.2917e+08	0.84	2.525	-0.1	0.177	0.141	0.325	0.08	282.96	48.769	11.463	0.36	0.24	2.2917e+08	0.0383	0.0527	0.6464
0.9788	0.0054	0.9788	74.78	48.769	11.463	2.403	1.915	2.2917e+08	0.68	2.5	0.145	0.177	0.141	0.324	0.08	282.97	48.769	11.463	0.36	0.24	2.2917e+08	0.4995	-0.0075	0.6206
0.9595	0.0067	0.9595	74.78	48.769	11.463	2.403	1.915	2.2917e+08	0.68	2.5	0.145	0.177	0.141	0.324	0.08	282.98	48.769	11.463	0.36	0.24	2.2917e+08	0.1686	0.0004	0.6142
0.9712	0.0163	0.9712	74.78	48.769	11.463	2.403	1.915	2.2917e+08	0.68	2.5	0.145	0.177	0.141	0.324	0.08	282.99	48.769	11.463	0.36	0.24	2.2917e+08	-0.4424	-0.0365	0.6466
1.0026	0.0092	1.0026	74.78	48.769	11.463	2.403	1.915	2.2917e+08	0.68	2.5	0.145	0.177	0.141	0.324	0.08	282.99	48.769	11.463	0.36	0.24	2.2917e+08	-0.688	0.0268	0.6674
1.0158	0.0066	1.0158	74.78	48.769	11.463	2.403	1.915	2.2917e+08	0.68	2.5	0.145	0.177	0.141	0.324	0.08	283	48.769	11.463	0.36	0.24	2.2918e+08	-0.2833	0.0866	0.6511
1.0173	-0.0028	1.0173	74.78	48.769	11.463	2.403	1.915	2.2917e+08	0.68	2.5	0.145	0.177	0.141	0.324	0.08	283.01	48.769	11.463	0.36	0.24	2.2918e+08	0.3625	-0.0414	0.632
1.0019	0.015	1.0019	76.82	48.769	11.463	2.396	1.915	2.2918e+08	0.61	2.605	0.37	0.176	0.141	0.323	0.08	283.01	48.769	11.463	0.35	0.24	2.2918e+08	0.3839	0.0155	0.6579
0.9887	0.0042	0.9887	76.82	48.769	11.463	2.396	1.915	2.2918e+08	0.61	2.605	0.37	0.176	0.141	0.323	0.08	283.02	48.769	11.463	0.35	0.24	2.2918e+08	0.1103	0.0899	0.7145
0.9934	0.0039	0.9934	76.82	48.769	11.463	2.396	1.915	2.2918e+08	0.61	2.605	0.37	0.176	0.141	0.323	0.08	283.03	48.769	11.463	0.35	0.24	2.2918e+08	-0.5768	0.0776	0.8004
1.0198	0.0034	1.0198	76.82	48.769	11.463	2.396	1.915	2.2918e+08	0.61	2.605	0.37	0.176	0.141	0.323	0.08	283.03	48.769	11.463	0.36	0.24	2.2918e+08	-0.43	0.0922	0.8364
1.0255	-0.006	1.0255	79.17	48.769	11.463	2.393	1.915	2.2918e+08	0.505	2.64	0.1	0.176	0.141	0.322	0.08	283.03	48.769	11.463	0.35	0.24	2.2918e+08	0.1295	0.1584	0.8715
1.0176	0.0003	1.0176	79.17	48.769	11.463	2.393	1.915	2.2918e+08	0.505	2.64	0.1	0.176	0.141	0.322	0.08	283.04	48.769	11.463	0.35	0.24	2.2918e+08	0.6437	0.1694	0.8958
0.9971	-0.0005	0.9971	79.17	48.769	11.463	2.393	1.915	2.2918e+08	0.505	2.64	0.1	0.176	0.141	0.322	0.08	283.05	48.769	11.463	0.35	0.24	2.2918e+08	0.5375	0.1769	0.9521
0.987	-0.0013	0.987	79.17	48.769	11.463	2.393	1.915	2.2918e+08	0.505	2.64	0.1	0.176	0.141	0.322	0.08	283.06	48.769	11.463	0.35	0.24	2.2918e+08	0.0248	0.3009	1.0298
1.0016	-0.0022	1.0016	79.17	48.769	11.463	2.393	1.915	2.2918e+08	0.505	2.64	0.1	0.176	0.141	0.322	0.08	283.07	48.769	11.463	0.35	0.24	2.2918e+08	-0.2081	0.3636	1.0702
1.0227	-0.0064	1.0227	75.76	48.769	11.463	2.392	1.915	2.2918e+08	0.67	2.635	0.015	0.176	0.141	0.321	0.08	283.09	48.769	11.463	0.35	0.23	2.2918e+08	0.0074	0.372	1.1166
1.0174	-0.0025	1.0174	75.76	48.769	11.463	2.392	1.915	2.2918e+08	0.67	2.635	0.015	0.176	0.141	0.321	0.08	283.1	48.769	11.463	0.35	0.24	2.2918e+08	0.628	0.3068	1.1495
1.0002	-0.0083	1.0002	75.76	48.769	11.463	2.392	1.915	2.2918e+08	0.67	2.635	0.015	0.176	0.141	0.321	0.08	283.11	48.769	11.463	0.35	0.24	2.2918e+08	0.815	0.3252	1.1953
0.974	0.0049	0.974	75.76	48.769	11.463	2.392	1.915	2.2918e+08	0.67	2.635	0.015	0.176	0.141	0.321	0.08	283.12	48.769	11.463	0.35	0.24	2.2918e+08	0.4893	0.3138	1.271
0.9802	-0.0063	0.9802	75.76	48.769	11.463	2.392	1.915	2.2918e+08	0.67	2.635	0.015	0.176	0.141	0.321	0.08	283.14	48.769	11.463	0.35	0.24	2.2918e+08	-0.1007	0.3179	1.3356
1.0031	0.0065	1.0031	77	48.769	11.463	2.392	1.914	2.2918e+08	0.61	2.645	-0.185	0.176	0.141	0.321	0.08	283.15	48.769	11.463	0.35	0.23	2.2918e+08	-0.3018	0.3747	1.435
1.0209	-0.0032	1.0209	77	48.769	11.463	2.392	1.914	2.2918e+08	0.61	2.645	-0.185	0.176	0.141	0.321	0.08	283.16	48.769	11.463	0.35	0.23	2.2918e+08	0.1949	0.3843	1.4712
1.0008	-0.0026	1.0008	77	48.769	11.463	2.392	1.914	2.2918e+08	0.61	2.645	-0.185	0.176	0.141	0.321	0.08	283.18	48.769	11.463	0.35	0.24	2.2918e+08	0.6196	0.2073	1.5025
0.9892	0.0064	0.9892	77	48.769	11.463	2.392	1.914	2.2918e+08	0.61	2.645	-0.185	0.176	0.141	0.321	0.08	283.19	48.769	11.463	0.35	0.24	2.2918e+08	0.732	0.1552	1.5393
0.9716	0.0033	0.9716	77	48.769	11.463	2.392	1.914	2.2918e+08	0.61	2.645	-0.185	0.176	0.141	0.321	0.08	283.21	48.769	11.463	0.35	0.24	2.2918e+08	0.3033	0.1771	1.6086
0.9901	0.0121	0.9901	73.77	48.769	11.463	2.392	1.914	2.2918e+08	0.78	2.675	-0.155	0.176	0.141	0.322	0.08	283.23	48.769	11.463	0.35	0.23	2.2918e+08	-0.1493	0.2946	1.6624
1.001	0.0077	1.001	73.77	48.769	11.463	2.392	1.914	2.2918e+08	0.78	2.675	-0.155	0.176	0.141	0.322	0.08	283.25	48.769	11.463	0.35	0.23	2.2918e+08	-0.0274	0.2796	1.705
1.0022	0.0034	1.0022	73.77	48.769	11.463	2.392	1.914	2.2918e+08	0.78	2.675	-0.155	0.176	0.141	0.322	0.08	283.27	48.769	11.463	0.35	0.23	2.2918e+08	0.3732	0.0894	1.698
0.9903	0.0132	0.9903	73.77	48.769	11.463	2.392	1.914	2.2918e+08	0.78	2.675	-0.155	0.176	0.141	0.322	0.08	283.28	48.769	11.463	0.35	0.24	2.2918e+08	0.8404	-0.0145	1.7186
0.9724	0.0053	0.9724	73.77	48.769	11.463	2.392	1.914	2.2918e+08	0.78	2.675	-0.155	0.176	0.141	0.322	0.08	283.3	48.769	11.463	0.35	0.24	2.2918e+08	0.7358	0.1133	1.7766
0.9655	0.0206	0.9655	74.91	48.769	11.463	2.49	1.952	2.2918e+08	0.765	2.835	0.2	0.183	0.144	0.331	0.08	283.32	48.769	11.463	0.35	0.23	2.2918e+08	0.2674	0.2546	1.8501
0.9862	0.0067	0.9862	74.91	48.769	11.463	2.49	1.952	2.2918e+08	0.765	2.835	0.2	0.183	0.144	0.331	0.08	283.34	48.769	11.463	0.35	0.23	2.2918e+08	0.0009	0.1685	1.892
1.0044	0.0118	1.0044	74.91	48.769	11.463	2.49	1.952	2.2918e+08	0.765	2.835	0.2	0.183	0.144	0.331	0.08	283.36	48.769	11.463	0.35	0.23	2.2918e+08	0.2167	0.0624	1.9197
1.0152	0.0116	1.0152	74.91	48.769	11.463	2.49	1.952	2.2918e+08	0.765	2.835	0.2	0.183	0.144	0.331	0.08	283.38	48.769	11.463	0.35	0.23	2.2918e+08	0.8988	0.0368	1.9297
0.9964	0.0101	0.9964	74.91	48.769	11.463	2.49	1.952	2.2918e+08	0.765	2.835	0.2	0.183	0.144	0.331	0.08	283.4	48.769	11.463	0.35	0.24	2.2918e+08	1.2206	-0.0829	1.9694
0.9806	0.0193	0.9806	78.27	48.769	11.463	2.397	1.915	2.2918e+08	0.59	2.845	0.15	0.176	0.141	0.323	0.08	283.41	48.769	11.463	0.34	0.23	2.2918e+08	0.9359	-0.0733	2.0228
0.9733	0.0143	0.9733	78.27	48.769	11.463	2.397	1.915	2.2918e+08	0.59	2.845	0.15	0.176	0.141	0.323	0.08	283.44	48.769	11.463	0.34	0.23	2.2918e+08	0.2799	0.0311	2.0728
0.9942	0.0056	0.9942	78.27	48.769	11.463	2.397	1.915	2.2918e+08	0.59	2.845	0.15	0.176	0.141	0.323	0.08	283.46	48.769	11.463	0.35	0.23	2.2918e+08	-0.0791	0.0645	2.1104
1.0221	0.0208	1.0221	78.27	48.769	11.463	2.397	1.915	2.2918e+08	0.59	2.845	0.15	0.176	0.141	0.323	0.08	283.48	48.769	11.463	0.35	0.23	2.2918e+08	-0.0235	0.0519	2.1829
1.009	0.0011	1.009	78.27	48.769	11.463	2.397	1.915	2.2918e+08	0.59	2.845	0.15	0.176	0.141	0.323	0.08	283.5	48.769	11.463	0.35	0.23	2.2918e+08	0.6796	-0.1998	2.1864
0.9957	0.0131	0.9957	82.1	48.769	11.463	2.4	1.916	2.2918e+08	0.415	2.975	0.26	0.177	0.141	0.323	0.08	283.5	48.769	11.463	0.34	0.23	2.2918e+08	0.6816	-0.1741	2.2297
0.9846	0.0192	0.9846	82.1	48.769	11.463	2.4	1.916	2.2918e+08	0.415	2.975	0.26	0.177	0.141	0.323	0.08	283.53	48.769	11.463	0.34	0.23	2.2918e+08	0.4546	0.0142	2.3335
0.9715	0.0129	0.9715	82.1	48.769	11.463	2.4	1.916	2.2918e+08	0.415	2.975	0.26	0.177	0.141	0.323	0.08	283.55	48.769	11.463	0.34	0.23	2.2918e+08	-0.3123	0.0775	2.434
0.99	0.0097	0.99	82.1	48.769	11.463	2.4	1.916	2.2918e+08	0.415	2.975	0.26	0.177	0.141	0.323	0.08	283.58	48.769	11.463	0.34	0.23	2.2918e+08	-0.4018	0.0302	2.4757
1.0112	0.013	1.0112	82.1	48.769	11.463	2.4	1.916	2.2918e+08	0.415	2.975	0.26	0.177	0.141	0.323	0.08	283.6	48.769	11.463	0.34	0.23	2.2918e+08	-0.0011	-0.1921	2.4965
1.0052	0.0132	1.0052	81.74	48.769	11.463	2.404	1.916	2.2918e+08	0.44	3.045	0.26	0.177	0.141	0.324	0.08	283.61	48.769	11.463	0.34	0.23	2.2918e+08	0.6541	0.0664	2.5444
0.9786	0.0186	0.9786	81.74	48.769	11.463	2.404	1.916	2.2918e+08	0.44	3.045	0.26	0.177	0.141	0.324	0.08	283.63	48.769	11.463	0.34	0.23	2.2918e+08	0.6921	0.0927	2.5785
0.9714	0.0214	0.9714	81.74	48.769	11.463	2.404	1.916	2.2918e+08	0.44	3.045	0.26	0.177	0.141	0.324	0.08	283.66	48.769	11.463	0.34	0.23	2.2918e+08	0.259	-0.0832	2.6028
0.9788	0.0178	0.9788	81.74	48.769	11.463	2.404	1.916	2.2918e+08	0.44	3.045	0.26	0.177	0.141	0.324	0.08	283.69	48.769	11.463	0.34	0.23	2.2918e+08	-0.3235	0.0872	2.6672
1.0089	0.0214	1.0089	81.74	48.769	11.463	2.404	1.916	2.2918e+08	0.44	3.045	0.26	0.177	0.141	0.324	0.08	283.71	48.769	11.463	0.34	0.23	2.2918e+08	-0.221	0.1599	2.7198
1.0167	0.0201	1.0167	77.16	48.769	11.463	2.409	1.916	2.2918e+08	0.695	3.04	0.22	0.177	0.141	0.326	0.08	283.74	48.769	11.463	0.34	0.23	2.2918e+08	0.0871	0.1757	2.7002
0.9985	0.019	0.9985	77.16	48.769	11.463	2.409	1.916	2.2918e+08	0.695	3.04	0.22	0.177	0.141	0.326	0.08	283.76	48.769	11.463	0.34	0.23	2.2918e+08	0.4186	-0.0015	2.7025
0.9907	0.0221	0.9907	77.16	48.769	11.463	2.409	1.916	2.2918e+08	0.695	3.04	0.22	0.177	0.141	0.326	0.08	283.79	48.769	11.463	0.34	0.23	2.2918e+08	0.2174	-0.143	2.7285
0.9904	0.0301	0.9904	77.16	48.769	11.463	2.409	1.916	2.2918e+08	0.695	3.04	0.22	0.177	0.141	0.326	0.08	283.82	48.769	11.463	0.34	0.23	2.2918e+08	-0.3823	0.1261	2.7846
1.0065	0.0254	1.0065	77.16	48.769	11.463	2.409	1.916	2.2918e+08	0.695	3.04	0.22	0.177	0.141	0.326	0.08	283.85	48.769	11.463	0.34	0.23	2.2918e+08	-0.6701	0.186	2.808
1.0181	0.0246	1.0181	76.8	48.769	11.463	2.796	1.945	2.2918e+08	0.715	3.055	0	0.213	0.148	0.438	0.08	283.87	48.769	11.463	0.34	0.23	2.2918e+08	-0.417	0.1038	2.7737
1.0138	0.0213	1.0138	76.8	48.769	11.463	2.796	1.945	2.2918e+08	0.715	3.055	0	0.213	0.148	0.438	0.08	283.9	48.769	11.463	0.34	0.23	2.2918e+08	-0.0011	0.1131	2.7785
0.9849	0.0184	0.9849	76.8	48.769	11.463	2.796	1.945	2.2918e+08	0.715	3.055	0	0.213	0.148	0.438	0.08	283.93	48.769	11.463	0.34	0.23	2.2918e+08	0.3272	0.0353	2.7684
0.9756	0.0273	0.9756	76.8	48.769	11.463	2.796	1.945	2.2918e+08	0.715	3.055	0	0.213	0.148	0.438	0.08	283.95	48.769	11.463	0.34	0.23	2.2918e+08	0.0233	-0.0319	2.7662
0.9776	0.0252	0.9776	76.8	48.769	11.463	2.796	1.945	2.2918e+08	0.715	3.055	0	0.213	0.148	0.438	0.08	283.98	48.769	11.463	0.34	0.23	2.2918e+08	-0.433	0.1488	2.7957
0.9798	0.0167	0.9798	76.52	48.769	11.463	2.406	1.916	2.2918e+08	0.76	3.175	0.21	0.177	0.141	0.325	0.08	284	48.769	11.463	0.34	0.23	2.2918e+08	-0.4489	0.1658	2.7893
0.9917	0.0116	0.9917	76.52	48.769	11.463	2.406	1.916	2.2918e+08	0.76	3.175	0.21	0.177	0.141	0.325	0.08	284.03	48.769	11.463	0.34	0.23	2.2918e+08	0.0024	0.0034	2.7809
0.9913	0.0169	0.9913	76.52	48.769	11.463	2.406	1.916	2.2918e+08	0.76	3.175	0.21	0.177	0.141	0.325	0.08	284.06	48.769	11.463	0.34	0.23	2.2918e+08	0.2791	-0.1878	2.7644
0.9739	0.0107	0.9739	76.52	48.769	11.463	2.406	1.916	2.2918e+08	0.76	3.175	0.21	0.177	0.141	0.325	0.08	284.09	48.769	11.463	0.34	0.23	2.2918e+08	0.3646	-0.2842	2.7483
0.972	0.0176	0.972	76.52	48.769	11.463	2.406	1.916	2.2918e+08	0.76	3.175	0.21	0.177	0.141	0.325	0.08	284.12	48.769	11.463	0.34	0.23	2.2918e+08	-0.0979	-0.1762	2.7864
0.9834	0.0149	0.9834	75.62	48.769	11.463	2.409	1.916	2.2918e+08	0.8	3.125	-0.09	0.177	0.141	0.326	0.08	284.14	48.769	11.463	0.34	0.23	2.2918e+08	-0.4201	-0.1367	2.8042
0.9764	0.0047	0.9764	75.62	48.769	11.463	2.409	1.916	2.2918e+08	0.8	3.125	-0.09	0.177	0.141	0.326	0.08	284.17	48.769	11.463	0.34	0.23	2.2918e+08	-0.3801	-0.4008	2.7813
0.9958	0.0087	0.9958	75.62	48.769	11.463	2.409	1.916	2.2918e+08	0.8	3.125	-0.09	0.177	0.141	0.326	0.08	284.2	48.769	11.463	0.34	0.23	2.2918e+08	-0.1384	-0.5567	2.7764
0.9944	0.0162	0.9944	75.62	48.769	11.463	2.409	1.916	2.2918e+08	0.8	3.125	-0.09	0.177	0.141	0.326	0.08	284.23	48.769	11.463	0.34	0.23	2.2918e+08	-0.1205	-0.4552	2.8071
0.9784	0.0043	0.9784	75.62	48.769	11.463	2.409	1.916	2.2918e+08	0.8	3.125	-0.09	0.177	0.141	0.326	0.08	284.25	48.769	11.463	0.34	0.23	2.2918e+08	-0.2166	-0.39	2.8481
0.9893	0.0181	0.9893	71.31	48.769	11.463	2.408	1.916	2.2918e+08	1.075	3.18	-0.56	0.177	0.141	0.326	0.08	284.3	48.769	11.463	0.34	0.23	2.2918e+08	-0.6271	-0.5799	2.8657
1.0092	0.0125	1.0092	71.31	48.769	11.463	2.408	1.916	2.2918e+08	1.075	3.18	-0.56	0.177	0.141	0.326	0.08	284.33	48.769	11.463	0.34	0.23	2.2918e+08	-0.59	-0.596	2.8817
1.015	0.0061	1.015	71.31	48.769	11.463	2.408	1.916	2.2918e+08	1.075	3.18	-0.56	0.177	0.141	0.326	0.08	284.36	48.769	11.463	0.34	0.23	2.2918e+08	-0.3502	-0.37	2.8701
1.0233	0.021	1.0233	71.31	48.769	11.463	2.408	1.916	2.2918e+08	1.075	3.18	-0.56	0.177	0.141	0.326	0.08	284.38	48.769	11.463	0.34	0.23	2.2918e+08	-0.1968	-0.2927	2.8657
1.0143	0.0069	1.0143	71.31	48.769	11.463	2.408	1.916	2.2918e+08	1.075	3.18	-0.56	0.177	0.141	0.326	0.08	284.41	48.769	11.463	0.34	0.23	2.2918e+08	-0.1826	-0.3528	2.9077
1.0134	0.0063	1.0134	73.39	48.769	11.463	2.793	1.945	2.2918e+08	0.945	3.165	-0.285	0.213	0.148	0.438	0.08	284.45	48.769	11.463	0.34	0.23	2.2918e+08	-0.2131	-0.2898	2.9049
1.0308	0.0099	1.0308	73.39	48.769	11.463	2.793	1.945	2.2918e+08	0.945	3.165	-0.285	0.213	0.148	0.438	0.08	284.48	48.769	11.463	0.34	0.23	2.2918e+08	-0.177	-0.0373	2.9287
1.0276	0.0174	1.0276	73.39	48.769	11.463	2.793	1.945	2.2918e+08	0.945	3.165	-0.285	0.213	0.148	0.438	0.08	284.51	48.769	11.463	0.34	0.23	2.2918e+08	-0.1612	0.152	2.9316
1.032	0.0002	1.032	73.39	48.769	11.463	2.793	1.945	2.2918e+08	0.945	3.165	-0.285	0.213	0.148	0.438	0.08	284.54	48.769	11.463	0.34	0.23	2.2918e+08	-0.0133	0.1208	2.953
1.0272	0.019	1.0272	73.39	48.769	11.463	2.793	1.945	2.2918e+08	0.945	3.165	-0.285	0.213	0.148	0.438	0.08	284.57	48.769	11.463	0.34	0.23	2.2918e+08	0.0069	0.2248	2.9805
1.0268	0.0126	1.0268	74.5	48.769	11.463	2.397	1.915	2.2918e+08	0.88	3.165	-1.085	0.176	0.141	0.323	0.08	284.6	48.769	11.463	0.33	0.23	2.2918e+08	0.0598	0.4295	2.9656
1.0129	0.0138	1.0129	74.5	48.769	11.463	2.397	1.915	2.2918e+08	0.88	3.165	-1.085	0.176	0.141	0.323	0.08	284.62	48.769	11.463	0.33	0.23	2.2918e+08	-0.0766	0.5044	2.9479
1.0298	0.0182	1.0298	74.5	48.769	11.463	2.397	1.915	2.2918e+08	0.88	3.165	-1.085	0.176	0.141	0.323	0.08	284.65	48.769	11.463	0.33	0.23	2.2918e+08	-0.079	0.5987	2.9266
1.0165	0.0188	1.0165	74.5	48.769	11.463	2.397	1.915	2.2918e+08	0.88	3.165	-1.085	0.176	0.141	0.323	0.08	284.68	48.769	11.463	0.33	0.23	2.2918e+08	-0.1816	0.737	2.88
1.0222	0.0196	1.0222	74.5	48.769	11.463	2.397	1.915	2.2918e+08	0.88	3.165	-1.085	0.176	0.141	0.323	0.08	284.71	48.769	11.463	0.34	0.23	2.2918e+08	-0.075	0.7409	2.8242
1.0231	0.0223	1.0231	73.83	48.769	11.463	2.396	1.916	2.2918e+08	0.975	3.37	-0.24	0.176	0.141	0.322	0.08	284.74	48.769	11.463	0.33	0.23	2.2918e+08	-0.1194	0.8542	2.7696
1.0188	0.0215	1.0188	73.83	48.769	11.463	2.396	1.916	2.2918e+08	0.975	3.37	-0.24	0.176	0.141	0.322	0.08	284.77	48.769	11.463	0.33	0.23	2.2918e+08	-0.2268	0.9679	2.7396
1.0156	0.0212	1.0156	73.83	48.769	11.463	2.396	1.916	2.2918e+08	0.975	3.37	-0.24	0.176	0.141	0.322	0.08	284.8	48.769	11.463	0.33	0.23	2.2918e+08	-0.311	1.1224	2.7087
1.0173	0.0181	1.0173	73.83	48.769	11.463	2.396	1.916	2.2918e+08	0.975	3.37	-0.24	0.176	0.141	0.322	0.08	284.82	48.769	11.463	0.33	0.23	2.2918e+08	-0.3474	1.1357	2.6407
1.0253	0.029	1.0253	73.83	48.769	11.463	2.396	1.916	2.2918e+08	0.975	3.37	-0.24	0.176	0.141	0.322	0.08	284.85	48.769	11.463	0.33	0.23	2.2918e+08	-0.2285	1.1074	2.5898
1.006	0.0189	1.006	77.61	48.769	11.463	2.491	1.951	2.2918e+08	0.755	3.44	-0.025	0.183	0.143	0.331	0.08	284.86	48.769	11.463	0.33	0.23	2.2918e+08	-0.0624	1.304	2.5127
1.0044	0.0227	1.0044	77.61	48.769	11.463	2.491	1.951	2.2918e+08	0.755	3.44	-0.025	0.183	0.143	0.331	0.08	284.88	48.769	11.463	0.33	0.23	2.2918e+08	-0.3072	1.2584	2.4343
1.0077	0.0298	1.0077	77.61	48.769	11.463	2.491	1.951	2.2918e+08	0.755	3.44	-0.025	0.183	0.143	0.331	0.08	284.91	48.769	11.463	0.33	0.23	2.2918e+08	-0.4608	1.2977	2.3741
0.9994	0.0207	0.9994	77.61	48.769	11.463	2.491	1.951	2.2918e+08	0.755	3.44	-0.025	0.183	0.143	0.331	0.08	284.93	48.769	11.463	0.33	0.23	2.2918e+08	-0.4997	1.2956	2.2425
1.0068	0.0257	1.0068	77.61	48.769	11.463	2.491	1.951	2.2918e+08	0.755	3.44	-0.025	0.183	0.143	0.331	0.08	284.95	48.769	11.463	0.33	0.23	2.2918e+08	-0.3511	1.271	2.1113
1.0049	0.0296	1.0049	71.55	48.769	11.463	2.393	1.915	2.2918e+08	1.095	3.285	-0.145	0.176	0.141	0.321	0.08	284.98	48.769	11.463	0.33	0.23	2.2918e+08	-0.4237	1.4021	2.0361
0.9872	0.0232	0.9872	71.55	48.769	11.463	2.393	1.915	2.2918e+08	1.095	3.285	-0.145	0.176	0.141	0.321	0.08	285	48.769	11.463	0.33	0.23	2.2918e+08	-0.5027	1.5015	1.9031
0.988	0.0236	0.988	71.55	48.769	11.463	2.393	1.915	2.2918e+08	1.095	3.285	-0.145	0.176	0.141	0.321	0.08	285.02	48.769	11.463	0.33	0.23	2.2918e+08	-0.7821	1.3421	1.7797
0.9942	0.0235	0.9942	71.55	48.769	11.463	2.393	1.915	2.2918e+08	1.095	3.285	-0.145	0.176	0.141	0.321	0.08	285.04	48.769	11.463	0.33	0.23	2.2918e+08	-0.7462	1.2405	1.6686
0.9889	0.0245	0.9889	71.55	48.769	11.463	2.393	1.915	2.2918e+08	1.095	3.285	-0.145	0.176	0.141	0.321	0.08	285.05	48.769	11.463	0.33	0.23	2.2918e+08	-0.7386	1.2483	1.5469
0.9875	0.0136	0.9875	69.64	48.769	11.463	2.392	1.915	2.2918e+08	1.21	3.255	-0.035	0.176	0.141	0.321	0.08	285.09	48.769	11.463	0.33	0.23	2.2918e+08	-0.6943	1.3027	1.4421
0.9683	0.0215	0.9683	69.64	48.769	11.463	2.392	1.915	2.2918e+08	1.21	3.255	-0.035	0.176	0.141	0.321	0.08	285.1	48.769	11.463	0.33	0.23	2.2918e+08	-0.8266	1.1744	1.3045
0.9739	0.0124	0.9739	69.64	48.769	11.463	2.392	1.915	2.2918e+08	1.21	3.255	-0.035	0.176	0.141	0.321	0.08	285.11	48.769	11.463	0.33	0.23	2.2918e+08	-0.9063	0.9974	1.1813
0.9725	0.0191	0.9725	69.64	48.769	11.463	2.392	1.915	2.2918e+08	1.21	3.255	-0.035	0.176	0.141	0.321	0.08	285.12	48.769	11.463	0.33	0.23	2.2918e+08	-1.0502	1.0464	1.0608
0.9738	0.0056	0.9738	69.64	48.769	11.463	2.392	1.915	2.2918e+08	1.21	3.255	-0.035	0.176	0.141	0.321	0.08	285.13	48.769	11.463	0.33	0.23	2.2918e+08	-0.9505	0.8765	0.9318
0.9684	0.0097	0.9684	69.64	48.769	11.463	2.392	1.915	2.2918e+08	1.21	3.255	-0.035	0.176	0.141	0.321	0.08	285.14	48.769	11.463	0.33	0.23	2.2918e+08	-1.0056	0.67	0.7957
0.9759	0.0056	0.9759	74.06	48.769	11.463	2.378	1.914	2.2918e+08	0.92	3.225	0.01	0.175	0.141	0.318	0.08	285.14	48.769	11.463	0.33	0.23	2.2918e+08	-0.9347	0.5485	0.6284
0.9753	0.0067	0.9753	74.06	48.769	11.463	2.378	1.914	2.2918e+08	0.92	3.225	0.01	0.175	0.141	0.318	0.08	285.15	48.769	11.463	0.33	0.23	2.2918e+08	-1.1667	0.5436	0.4976
0.9786	0.0082	0.9786	74.06	48.769	11.463	2.378	1.914	2.2918e+08	0.92	3.225	0.01	0.175	0.141	0.318	0.08	285.15	48.769	11.463	0.33	0.23	2.2918e+08	-1.3283	0.5675	0.3713
0.9893	0.0008	0.9893	74.06	48.769	11.463	2.378	1.914	2.2918e+08	0.92	3.225	0.01	0.175	0.141	0.318	0.08	285.16	48.769	11.463	0.33	0.23	2.2918e+08	-1.6205	0.5415	0.2152
1.0031	0.0039	1.0031	73.85	48.769	11.463	2.374	1.913	2.2918e+08	0.96	3.32	0.105	0.174	0.14	0.317	0.08	285.16	48.769	11.463	0.33	0.23	2.2918e+08	-1.5525	0.4106	0.102
1.0017	-0.0035	1.0017	73.85	48.769	11.463	2.374	1.913	2.2918e+08	0.96	3.32	0.105	0.174	0.14	0.317	0.08	285.15	48.769	11.463	0.33	0.23	2.2918e+08	-1.3354	0.3107	-0.0709
1.0027	-0.0088	1.0027	73.85	48.769	11.463	2.374	1.913	2.2918e+08	0.96	3.32	0.105	0.174	0.14	0.317	0.08	285.15	48.769	11.463	0.33	0.23	2.2918e+08	-1.2017	0.1971	-0.2219
1.0054	0.0085	1.0054	73.85	48.769	11.463	2.374	1.913	2.2918e+08	0.96	3.32	0.105	0.174	0.14	0.317	0.08	285.15	48.769	11.463	0.33	0.23	2.2918e+08	-1.3204	0.2682	-0.3509
0.9983	-0.0123	0.9983	73.85	48.769	11.463	2.374	1.913	2.2918e+08	0.96	3.32	0.105	0.174	0.14	0.317	0.08	285.14	48.769	11.463	0.33	0.23	2.2918e+08	-1.2706	0.4079	-0.5009
1.0122	-0.0082	1.0122	73.29	48.769	11.463	2.371	1.913	2.2918e+08	0.96	3.195	-0.35	0.174	0.14	0.316	0.08	285.14	48.769	11.463	0.33	0.23	2.2918e+08	-1.2416	0.4064	-0.6597
1.0148	-0.0101	1.0148	73.29	48.769	11.463	2.371	1.913	2.2918e+08	0.96	3.195	-0.35	0.174	0.14	0.316	0.08	285.13	48.769	11.463	0.33	0.23	2.2918e+08	-0.897	0.387	-0.8223
1.003	-0.0172	1.003	73.29	48.769	11.463	2.371	1.913	2.2918e+08	0.96	3.195	-0.35	0.174	0.14	0.316	0.08	285.12	48.769	11.463	0.33	0.23	2.2918e+08	-0.7308	0.336	-0.9945
1.0076	-0.0205	1.0076	73.29	48.769	11.463	2.371	1.913	2.2918e+08	0.96	3.195	-0.35	0.174	0.14	0.316	0.08	285.11	48.769	11.463	0.33	0.23	2.2918e+08	-0.6451	0.4687	-1.1274
1.0001	-0.0228	1.0001	73.29	48.769	11.463	2.371	1.913	2.2918e+08	0.96	3.195	-0.35	0.174	0.14	0.316	0.08	285.1	48.769	11.463	0.33	0.23	2.2918e+08	-0.5655	0.5104	-1.2247
1.0037	-0.0274	1.0037	75.23	48.769	11.463	2.373	1.914	2.2918e+08	0.86	3.26	-0.315	0.174	0.14	0.316	0.08	285.08	48.769	11.463	0.32	0.23	2.2918e+08	-0.4774	0.4359	-1.3838
1.012	-0.0294	1.012	75.23	48.769	11.463	2.373	1.914	2.2918e+08	0.86	3.26	-0.315	0.174	0.14	0.316	0.08	285.06	48.769	11.463	0.32	0.23	2.2918e+08	-0.3062	0.4025	-1.5024
1.0147	-0.0311	1.0147	75.23	48.769	11.463	2.373	1.914	2.2918e+08	0.86	3.26	-0.315	0.174	0.14	0.316	0.08	285.05	48.769	11.463	0.32	0.23	2.2918e+08	-0.1996	0.5588	-1.5764
1.0056	-0.0316	1.0056	75.23	48.769	11.463	2.373	1.914	2.2918e+08	0.86	3.26	-0.315	0.174	0.14	0.316	0.08	285.03	48.769	11.463	0.33	0.23	2.2918e+08	-0.0141	0.7482	-1.7067
1.0067	-0.0272	1.0067	75.23	48.769	11.463	2.373	1.914	2.2918e+08	0.86	3.26	-0.315	0.174	0.14	0.316	0.08	285.01	48.769	11.463	0.33	0.23	2.2918e+08	-0.0643	0.544	-1.8491
1.0016	-0.0228	1.0016	78.96	48.769	11.463	3.604	2.159	2.2918e+08	0.655	3.35	0.27	0.266	0.159	0.421	0.08	284.99	48.769	11.463	0.32	0.23	2.2918e+08	-0.0645	0.358	-1.9989
0.991	-0.0369	0.991	78.96	48.769	11.463	3.604	2.159	2.2918e+08	0.655	3.35	0.27	0.266	0.159	0.421	0.08	284.97	48.769	11.463	0.32	0.23	2.2918e+08	-0.1533	0.4643	-2.1168
0.9949	-0.024	0.9949	78.96	48.769	11.463	3.604	2.159	2.2918e+08	0.655	3.35	0.27	0.266	0.159	0.421	0.08	284.94	48.769	11.463	0.33	0.23	2.2918e+08	-0.3484	0.7021	-2.2233
0.9833	-0.0262	0.9833	78.96	48.769	11.463	3.604	2.159	2.2918e+08	0.655	3.35	0.27	0.266	0.159	0.421	0.08	284.92	48.769	11.463	0.33	0.23	2.2918e+08	-0.4411	0.6399	-2.3338
0.9873	-0.0377	0.9873	78.96	48.769	11.463	3.604	2.159	2.2918e+08	0.655	3.35	0.27	0.266	0.159	0.421	0.08	284.89	48.769	11.463	0.33	0.23	2.2918e+08	-0.411	0.336	-2.4602
0.9945	-0.0229	0.9945	77.73	48.769	11.463	3.603	2.159	2.2918e+08	0.7	3.21	0.15	0.266	0.159	0.421	0.08	284.87	48.769	11.463	0.33	0.23	2.2918e+08	-0.1627	0.3233	-2.5755
0.9844	-0.0303	0.9844	77.73	48.769	11.463	3.603	2.159	2.2918e+08	0.7	3.21	0.15	0.266	0.159	0.421	0.08	284.84	48.769	11.463	0.33	0.23	2.2918e+08	0.0378	0.4956	-2.6708
0.9714	-0.0232	0.9714	77.73	48.769	11.463	3.603	2.159	2.2918e+08	0.7	3.21	0.15	0.266	0.159	0.421	0.08	284.81	48.769	11.463	0.33	0.23	2.2918e+08	0.1368	0.525	-2.771
0.9694	-0.0272	0.9694	77.73	48.769	11.463	3.603	2.159	2.2918e+08	0.7	3.21	0.15	0.266	0.159	0.421	0.08	284.78	48.769	11.463	0.33	0.23	2.2918e+08	0.1461	0.3087	-2.8886
0.9731	-0.0279	0.9731	77.73	48.769	11.463	3.603	2.159	2.2918e+08	0.7	3.21	0.15	0.266	0.159	0.421	0.08	284.75	48.769	11.463	0.33	0.23	2.2918e+08	0.1998	0.2462	-3.0138
0.983	-0.027	0.983	76.12	48.769	11.463	2.362	1.912	2.2918e+08	0.765	3.09	0.085	0.173	0.14	0.315	0.08	284.72	48.769	11.463	0.32	0.23	2.2918e+08	0.3595	0.3959	-3.1354
0.9932	-0.0256	0.9932	76.12	48.769	11.463	2.362	1.912	2.2918e+08	0.765	3.09	0.085	0.173	0.14	0.315	0.08	284.69	48.769	11.463	0.32	0.23	2.2918e+08	0.5104	0.4518	-3.2449
0.9912	-0.0246	0.9912	76.12	48.769	11.463	2.362	1.912	2.2918e+08	0.765	3.09	0.085	0.173	0.14	0.315	0.08	284.65	48.769	11.463	0.32	0.23	2.2918e+08	0.8838	0.4407	-3.3738
0.9799	-0.0267	0.9799	76.12	48.769	11.463	2.362	1.912	2.2918e+08	0.765	3.09	0.085	0.173	0.14	0.315	0.08	284.62	48.769	11.463	0.33	0.23	2.2918e+08	0.9193	0.2099	-3.4938
0.9903	-0.0173	0.9903	76.12	48.769	11.463	2.362	1.912	2.2918e+08	0.765	3.09	0.085	0.173	0.14	0.315	0.08	284.58	48.769	11.463	0.33	0.23	2.2918e+08	0.6615	0.1453	-3.5887
0.9978	-0.022	0.9978	79	48.769	11.463	3.602	2.159	2.2918e+08	0.63	3.25	0.43	0.266	0.159	0.421	0.08	284.54	48.769	11.463	0.32	0.23	2.2918e+08	0.2551	0.3605	-3.6597
1.0062	-0.0233	1.0062	79	48.769	11.463	3.602	2.159	2.2918e+08	0.63	3.25	0.43	0.266	0.159	0.421	0.08	284.5	48.769	11.463	0.32	0.23	2.2918e+08	0.1762	0.5261	-3.7158
1.0052	-0.0255	1.0052	79	48.769	11.463	3.602	2.159	2.2918e+08	0.63	3.25	0.43	0.266	0.159	0.421	0.08	284.46	48.769	11.463	0.33	0.23	2.2918e+08	0.3732	0.3079	-3.8295
1.0052	-0.0235	1.0052	79	48.769	11.463	3.602	2.159	2.2918e+08	0.63	3.25	0.43	0.266	0.159	0.421	0.08	284.42	48.769	11.463	0.33	0.23	2.2918e+08	0.4147	0.036	-3.9568
1.0047	-0.0114	1.0047	79	48.769	11.463	3.602	2.159	2.2918e+08	0.63	3.25	0.43	0.266	0.159	0.421	0.08	284.38	48.769	11.463	0.33	0.23	2.2918e+08	0.1135	0.0428	-4.0581
1.0091	-0.0197	1.0091	77	48.769	11.463	3.6	2.159	2.2918e+08	0.715	3.095	0.405	0.266	0.159	0.421	0.08	284.34	48.769	11.463	0.32	0.23	2.2918e+08	-0.2942	0.4125	-4.1192
1.0078	-0.0152	1.0078	77	48.769	11.463	3.6	2.159	2.2918e+08	0.715	3.095	0.405	0.266	0.159	0.421	0.08	284.3	48.769	11.463	0.33	0.23	2.2918e+08	-0.4534	0.4891	-4.2061
1.0167	-0.0229	1.0167	77	48.769	11.463	3.6	2.159	2.2918e+08	0.715	3.095	0.405	0.266	0.159	0.421	0.08	284.26	48.769	11.463	0.33	0.23	2.2918e+08	-0.2166	0.2254	-4.3384
1.0127	-0.0179	1.0127	77	48.769	11.463	3.6	2.159	2.2918e+08	0.715	3.095	0.405	0.266	0.159	0.421	0.08	284.21	48.769	11.463	0.33	0.23	2.2918e+08	0.0422	0.0219	-4.4638
1.0218	-0.01	1.0218	77	48.769	11.463	3.6	2.159	2.2918e+08	0.715	3.095	0.405	0.266	0.159	0.421	0.08	284.17	48.769	11.463	0.33	0.23	2.2918e+08	0.0882	0.2692	-4.5391
1.0072	-0.0179	1.0072	74.37	48.769	11.463	3.597	2.159	2.2918e+08	0.825	2.955	0.185	0.266	0.159	0.421	0.08	284.12	48.769	11.463	0.33	0.23	2.2918e+08	-0.1336	0.4847	-4.6029
1.0104	-0.0142	1.0104	74.37	48.769	11.463	3.597	2.159	2.2918e+08	0.825	2.955	0.185	0.266	0.159	0.421	0.08	284.07	48.769	11.463	0.33	0.23	2.2918e+08	-0.2202	0.5266	-4.7041
1.0086	-0.0197	1.0086	74.37	48.769	11.463	3.597	2.159	2.2918e+08	0.825	2.955	0.185	0.266	0.159	0.421	0.08	284.03	48.769	11.463	0.33	0.23	2.2918e+08	-0.1621	0.2875	-4.8282
1.0224	-0.0231	1.0224	74.37	48.769	11.463	3.597	2.159	2.2918e+08	0.825	2.955	0.185	0.266	0.159	0.421	0.08	283.98	48.769	11.463	0.33	0.23	2.2918e+08	-0.1359	0.1649	-4.9056
1.0236	-0.0169	1.0236	74.37	48.769	11.463	3.597	2.159	2.2918e+08	0.825	2.955	0.185	0.266	0.159	0.421	0.08	283.93	48.769	11.463	0.33	0.23	2.2918e+08	-0.0477	0.4578	-4.9762
1.0077	-0.0292	1.0077	74.37	48.769	11.463	3.597	2.159	2.2918e+08	0.825	2.955	0.185	0.266	0.159	0.421	0.08	283.88	48.769	11.463	0.33	0.23	2.2918e+08	0.0581	0.5187	-5.071
1.0092	-0.0215	1.0092	76.54	48.769	11.463	3.595	2.158	2.2918e+08	0.695	2.91	-0.07	0.265	0.159	0.421	0.08	283.82	48.769	11.463	0.33	0.23	2.2918e+08	-0.0197	0.4053	-5.1388
0.9942	-0.0252	0.9942	76.54	48.769	11.463	3.595	2.158	2.2918e+08	0.695	2.91	-0.07	0.265	0.159	0.421	0.08	283.77	48.769	11.463	0.33	0.23	2.2918e+08	-0.1254	0.3387	-5.2041
0.9964	-0.0366	0.9964	76.54	48.769	11.463	3.595	2.158	2.2918e+08	0.695	2.91	-0.07	0.265	0.159	0.421	0.08	283.72	48.769	11.463	0.33	0.23	2.2918e+08	-0.2337	0.241	-5.2668
1.0063	-0.0254	1.0063	76.54	48.769	11.463	3.595	2.158	2.2918e+08	0.695	2.91	-0.07	0.265	0.159	0.421	0.08	283.67	48.769	11.463	0.33	0.23	2.2918e+08	-0.3729	0.3482	-5.3089
1.0056	-0.0351	1.0056	76.02	48.769	11.463	3.595	2.158	2.2918e+08	0.72	2.895	-0.445	0.265	0.159	0.421	0.08	283.61	48.769	11.463	0.33	0.23	2.2918e+08	-0.2035	0.346	-5.3432
0.9927	-0.0387	0.9927	76.02	48.769	11.463	3.595	2.158	2.2918e+08	0.72	2.895	-0.445	0.265	0.159	0.421	0.08	283.56	48.769	11.463	0.33	0.23	2.2918e+08	-0.1209	0.3505	-5.3793
0.9873	-0.0335	0.9873	76.02	48.769	11.463	3.595	2.158	2.2918e+08	0.72	2.895	-0.445	0.265	0.159	0.421	0.08	283.5	48.769	11.463	0.33	0.23	2.2918e+08	-0.3177	0.1917	-5.3929
0.9872	-0.0391	0.9872	76.02	48.769	11.463	3.595	2.158	2.2918e+08	0.72	2.895	-0.445	0.265	0.159	0.421	0.08	283.45	48.769	11.463	0.33	0.23	2.2918e+08	-0.5205	0.0553	-5.4385
0.9986	-0.0383	0.9986	76.02	48.769	11.463	3.595	2.158	2.2918e+08	0.72	2.895	-0.445	0.265	0.159	0.421	0.08	283.4	48.769	11.463	0.33	0.23	2.2918e+08	-0.6679	0.1826	-5.4383
0.9984	-0.0431	0.9984	71.18	48.769	11.463	3.595	2.158	2.2918e+08	0.985	2.895	-0.245	0.265	0.159	0.421	0.08	283.34	48.769	11.463	0.33	0.23	2.2918e+08	-0.3701	0.2227	-5.4689
0.9842	-0.0382	0.9842	71.18	48.769	11.463	3.595	2.158	2.2918e+08	0.985	2.895	-0.245	0.265	0.159	0.421	0.08	283.29	48.769	11.463	0.33	0.23	2.2918e+08	-0.1701	0.0158	-5.5053
0.9698	-0.0343	0.9698	71.18	48.769	11.463	3.595	2.158	2.2918e+08	0.985	2.895	-0.245	0.265	0.159	0.421	0.08	283.23	48.769	11.463	0.33	0.23	2.2918e+08	-0.0943	-0.1613	-5.5303
0.9606	-0.0418	0.9606	71.18	48.769	11.463	3.595	2.158	2.2918e+08	0.985	2.895	-0.245	0.265	0.159	0.421	0.08	283.18	48.769	11.463	0.33	0.23	2.2918e+08	-0.4804	-0.0596	-5.5128
0.9764	-0.0332	0.9764	71.18	48.769	11.463	3.595	2.158	2.2918e+08	0.985	2.895	-0.245	0.265	0.159	0.421	0.08	283.12	48.769	11.463	0.33	0.23	2.2918e+08	-0.6286	-0.0371	-5.5188
0.9921	-0.0344	0.9921	75.3	48.769	11.463	3.594	2.158	2.2918e+08	0.7	2.675	-0.065	0.265	0.159	0.421	0.08	283.07	48.769	11.463	0.33	0.23	2.2918e+08	-0.5013	0.0604	-5.5294
0.983	-0.0411	0.983	75.3	48.769	11.463	3.594	2.158	2.2918e+08	0.7	2.675	-0.065	0.265	0.159	0.421	0.08	283.01	48.769	11.463	0.33	0.23	2.2918e+08	-0.0303	-0.0891	-5.5636
0.9828	-0.033	0.9828	75.3	48.769	11.463	3.594	2.158	2.2918e+08	0.7	2.675	-0.065	0.265	0.159	0.421	0.08	282.96	48.769	11.463	0.33	0.23	2.2918e+08	0.0482	-0.2017	-5.5639
0.9747	-0.0412	0.9747	75.3	48.769	11.463	3.594	2.158	2.2918e+08	0.7	2.675	-0.065	0.265	0.159	0.421	0.08	282.9	48.769	11.463	0.33	0.23	2.2918e+08	-0.1502	-0.3813	-5.5388
0.9946	-0.0368	0.9946	75.3	48.769	11.463	3.594	2.158	2.2918e+08	0.7	2.675	-0.065	0.265	0.159	0.421	0.08	282.85	48.769	11.463	0.33	0.23	2.2918e+08	-0.4781	-0.5805	-5.5221
1.021	-0.0383	1.021	74.77	48.769	11.463	3.593	2.158	2.2918e+08	0.79	2.895	0.055	0.265	0.159	0.421	0.08	282.79	48.769	11.463	0.33	0.23	2.2918e+08	-0.267	-0.3694	-5.4757
1.0137	-0.0471	1.0137	74.77	48.769	11.463	3.593	2.158	2.2918e+08	0.79	2.895	0.055	0.265	0.159	0.421	0.08	282.74	48.769	11.463	0.33	0.23	2.2918e+08	0.1697	-0.3292	-5.4738
1.0064	-0.0382	1.0064	74.77	48.769	11.463	3.593	2.158	2.2918e+08	0.79	2.895	0.055	0.265	0.159	0.421	0.08	282.68	48.769	11.463	0.33	0.23	2.2918e+08	0.3771	-0.3577	-5.4902
1.0018	-0.0341	1.0018	74.77	48.769	11.463	3.593	2.158	2.2918e+08	0.79	2.895	0.055	0.265	0.159	0.421	0.08	282.63	48.769	11.463	0.33	0.23	2.2918e+08	0.2201	-0.3914	-5.4819
1.0096	-0.0401	1.0096	74.77	48.769	11.463	3.593	2.158	2.2918e+08	0.79	2.895	0.055	0.265	0.159	0.421	0.08	282.57	48.769	11.463	0.33	0.23	2.2918e+08	-0.0645	-0.2171	-5.4253
1.0204	-0.0378	1.0204	78.48	48.769	11.463	3.593	2.158	2.2918e+08	0.55	2.705	0.285	0.265	0.159	0.42	0.08	282.52	48.769	11.463	0.33	0.23	2.2918e+08	0.0563	-0.1345	-5.4221
1.0281	-0.045	1.0281	78.48	48.769	11.463	3.593	2.158	2.2918e+08	0.55	2.705	0.285	0.265	0.159	0.42	0.08	282.46	48.769	11.463	0.33	0.23	2.2918e+08	0.5786	-0.176	-5.4148
1.0107	-0.0337	1.0107	78.48	48.769	11.463	3.593	2.158	2.2918e+08	0.55	2.705	0.285	0.265	0.159	0.42	0.08	282.41	48.769	11.463	0.33	0.23	2.2918e+08	0.9753	-0.2692	-5.4023
0.9948	-0.0384	0.9948	78.48	48.769	11.463	3.593	2.158	2.2918e+08	0.55	2.705	0.285	0.265	0.159	0.42	0.08	282.36	48.769	11.463	0.33	0.23	2.2918e+08	0.7905	-0.0517	-5.3416
0.9857	-0.032	0.9857	78.48	48.769	11.463	3.593	2.158	2.2918e+08	0.55	2.705	0.285	0.265	0.159	0.42	0.08	282.3	48.769	11.463	0.33	0.23	2.2918e+08	0.1648	-0.0146	-5.2743
1.0089	-0.0424	1.0089	81.09	48.769	11.463	3.592	2.157	2.2918e+08	0.44	2.795	0.29	0.265	0.159	0.42	0.08	282.25	48.769	11.463	0.33	0.23	2.2918e+08	-0.062	-0.1095	-5.2296
1.0176	-0.0419	1.0176	81.09	48.769	11.463	3.592	2.157	2.2918e+08	0.44	2.795	0.29	0.265	0.159	0.42	0.08	282.2	48.769	11.463	0.33	0.23	2.2918e+08	0.1947	-0.1599	-5.2249
1.0198	-0.0402	1.0198	81.09	48.769	11.463	3.592	2.157	2.2918e+08	0.44	2.795	0.29	0.265	0.159	0.42	0.08	282.15	48.769	11.463	0.33	0.23	2.2918e+08	0.7402	-0.1912	-5.2147
0.9885	-0.0359	0.9885	81.09	48.769	11.463	3.592	2.157	2.2918e+08	0.44	2.795	0.29	0.265	0.159	0.42	0.08	282.09	48.769	11.463	0.33	0.23	2.2918e+08	0.7991	-0.2361	-5.2213
0.9805	-0.0287	0.9805	81.09	48.769	11.463	3.592	2.157	2.2918e+08	0.44	2.795	0.29	0.265	0.159	0.42	0.08	282.04	48.769	11.463	0.33	0.23	2.2918e+08	0.229	-0.2356	-5.1741
0.9801	-0.0274	0.9801	83.03	48.769	11.463	3.593	2.157	2.2918e+08	0.34	2.795	-0.165	0.265	0.159	0.42	0.08	281.99	48.769	11.463	0.33	0.23	2.2918e+08	-0.4313	-0.1676	-5.1611
1.0048	-0.0346	1.0048	83.03	48.769	11.463	3.593	2.157	2.2918e+08	0.34	2.795	-0.165	0.265	0.159	0.42	0.08	281.94	48.769	11.463	0.33	0.23	2.2918e+08	-0.5663	-0.1302	-5.1386
1.0168	-0.0264	1.0168	83.03	48.769	11.463	3.593	2.157	2.2918e+08	0.34	2.795	-0.165	0.265	0.159	0.42	0.08	281.89	48.769	11.463	0.33	0.23	2.2918e+08	-0.0447	-0.2103	-5.1288
1.0056	-0.0372	1.0056	83.03	48.769	11.463	3.593	2.157	2.2918e+08	0.34	2.795	-0.165	0.265	0.159	0.42	0.08	281.84	48.769	11.463	0.33	0.23	2.2918e+08	0.4537	-0.3322	-5.1401
0.992	-0.0198	0.992	83.03	48.769	11.463	3.593	2.157	2.2918e+08	0.34	2.795	-0.165	0.265	0.159	0.42	0.08	281.78	48.769	11.463	0.33	0.23	2.2918e+08	0.5198	-0.2601	-5.1397
0.9777	-0.0234	0.9777	78.5	48.769	11.463	3.594	2.157	2.2918e+08	0.56	2.76	-0.215	0.265	0.159	0.42	0.08	281.73	48.769	11.463	0.33	0.23	2.2918e+08	0.017	-0.1017	-5.1131
0.9904	-0.0178	0.9904	78.5	48.769	11.463	3.594	2.157	2.2918e+08	0.56	2.76	-0.215	0.265	0.159	0.42	0.08	281.68	48.769	11.463	0.33	0.23	2.2918e+08	-0.5398	-0.1216	-5.0769
1.0155	-0.0267	1.0155	78.5	48.769	11.463	3.594	2.157	2.2918e+08	0.56	2.76	-0.215	0.265	0.159	0.42	0.08	281.63	48.769	11.463	0.33	0.23	2.2918e+08	-0.4274	-0.1976	-5.085
1.0206	-0.0276	1.0206	78.5	48.769	11.463	3.594	2.157	2.2918e+08	0.56	2.76	-0.215	0.265	0.159	0.42	0.08	281.58	48.769	11.463	0.33	0.23	2.2918e+08	0.2573	-0.203	-5.1072
1.0046	-0.0199	1.0046	78.5	48.769	11.463	3.594	2.157	2.2918e+08	0.56	2.76	-0.215	0.265	0.159	0.42	0.08	281.53	48.769	11.463	0.33	0.23	2.2918e+08	0.7759	-0.1324	-5.1364
0.9754	-0.0177	0.9754	80.28	48.769	11.463	3.592	2.157	2.2918e+08	0.46	2.69	0.055	0.265	0.159	0.419	0.08	281.48	48.769	11.463	0.33	0.23	2.2918e+08	0.5754	-0.1421	-5.1322
0.9712	-0.0178	0.9712	80.28	48.769	11.463	3.592	2.157	2.2918e+08	0.46	2.69	0.055	0.265	0.159	0.419	0.08	281.43	48.769	11.463	0.33	0.23	2.2918e+08	-0.1875	-0.0742	-5.0974
0.9961	-0.02	0.9961	80.28	48.769	11.463	3.592	2.157	2.2918e+08	0.46	2.69	0.055	0.265	0.159	0.419	0.08	281.38	48.769	11.463	0.33	0.23	2.2918e+08	-0.5432	0.0844	-5.0425
1.0125	-0.0289	1.0125	80.28	48.769	11.463	3.592	2.157	2.2918e+08	0.46	2.69	0.055	0.265	0.159	0.419	0.08	281.33	48.769	11.463	0.33	0.23	2.2918e+08	-0.2407	0.1026	-5.0354
1.0219	-0.0299	1.0219	80.28	48.769	11.463	3.592	2.157	2.2918e+08	0.46	2.69	0.055	0.265	0.159	0.419	0.08	281.27	48.769	11.463	0.33	0.23	2.2918e+08	0.3711	-0.1688	-5.0197
0.9992	-0.0238	0.9992	80.28	48.769	11.463	3.592	2.157	2.2918e+08	0.46	2.69	0.055	0.265	0.159	0.419	0.08	281.22	48.769	11.463	0.33	0.23	2.2918e+08	0.8748	-0.2732	-4.9969
0.9811	-0.0269	0.9811	80.12	48.769	11.463	3.589	2.157	2.2918e+08	0.445	2.55	-0.035	0.265	0.159	0.419	0.08	281.17	48.769	11.463	0.33	0.23	2.2918e+08	0.4913	-0.1725	-4.9493
0.9873	-0.018	0.9873	80.12	48.769	11.463	3.589	2.157	2.2918e+08	0.445	2.55	-0.035	0.265	0.159	0.419	0.08	281.13	48.769	11.463	0.33	0.23	2.2918e+08	-0.0987	0.128	-4.8182
0.9866	-0.0415	0.9866	80.12	48.769	11.463	3.589	2.157	2.2918e+08	0.445	2.55	-0.035	0.265	0.159	0.419	0.08	281.08	48.769	11.463	0.33	0.23	2.2918e+08	-0.327	0.1502	-4.7566
1.0293	-0.0308	1.0293	80.12	48.769	11.463	3.589	2.157	2.2918e+08	0.445	2.55	-0.035	0.265	0.159	0.419	0.08	281.03	48.769	11.463	0.33	0.23	2.2918e+08	-0.2676	-0.0692	-4.7056
1.0226	-0.0335	1.0226	81.67	48.769	11.463	3.587	2.156	2.2918e+08	0.39	2.655	0.12	0.265	0.159	0.419	0.08	280.99	48.769	11.463	0.33	0.23	2.2918e+08	0.6737	0.0347	-4.6326
0.984	-0.051	0.984	81.67	48.769	11.463	3.587	2.156	2.2918e+08	0.39	2.655	0.12	0.265	0.159	0.419	0.08	280.94	48.769	11.463	0.33	0.23	2.2918e+08	0.9847	0.0511	-4.5932
0.9954	-0.0153	0.9954	81.67	48.769	11.463	3.587	2.156	2.2918e+08	0.39	2.655	0.12	0.265	0.159	0.419	0.08	280.89	48.769	11.463	0.33	0.23	2.2918e+08	0.6398	0.0655	-4.4834
0.9728	-0.0377	0.9728	81.67	48.769	11.463	3.587	2.156	2.2918e+08	0.39	2.655	0.12	0.265	0.159	0.419	0.08	280.85	48.769	11.463	0.33	0.23	2.2918e+08	0.3669	0.2456	-4.3395
0.9844	-0.0427	0.9844	81.67	48.769	11.463	3.587	2.156	2.2918e+08	0.39	2.655	0.12	0.265	0.159	0.419	0.08	280.81	48.769	11.463	0.33	0.23	2.2918e+08	0.0203	0.1098	-4.2662
1.0296	-0.0293	1.0296	78.7	48.769	11.463	3.59	2.156	2.2918e+08	0.545	2.735	-0.02	0.265	0.159	0.419	0.08	280.77	48.769	11.463	0.33	0.23	2.2918e+08	0.2892	0.1758	-4.1428
1.0051	-0.0465	1.0051	78.7	48.769	11.463	3.59	2.156	2.2918e+08	0.545	2.735	-0.02	0.265	0.159	0.419	0.08	280.73	48.769	11.463	0.33	0.23	2.2918e+08	1.0327	0.1594	-4.055
0.9999	-0.0448	0.9999	78.7	48.769	11.463	3.59	2.156	2.2918e+08	0.545	2.735	-0.02	0.265	0.159	0.419	0.08	280.69	48.769	11.463	0.33	0.23	2.2918e+08	1.2519	-0.1254	-4.0016
0.9994	-0.0202	0.9994	78.7	48.769	11.463	3.59	2.156	2.2918e+08	0.545	2.735	-0.02	0.265	0.159	0.419	0.08	280.65	48.769	11.463	0.33	0.23	2.2918e+08	1.048	-0.0338	-3.8194
0.9633	-0.0418	0.9633	78.7	48.769	11.463	3.59	2.156	2.2918e+08	0.545	2.735	-0.02	0.265	0.159	0.419	0.08	280.61	48.769	11.463	0.33	0.23	2.2918e+08	0.6853	0.1115	-3.6742
0.992	-0.0306	0.992	78.81	48.769	11.463	3.593	2.156	2.2918e+08	0.545	2.76	-0.09	0.265	0.159	0.419	0.08	280.58	48.769	11.463	0.33	0.23	2.2918e+08	-0.0053	-0.0391	-3.5593
1.0285	-0.0149	1.0285	78.81	48.769	11.463	3.593	2.156	2.2918e+08	0.545	2.76	-0.09	0.265	0.159	0.419	0.08	280.54	48.769	11.463	0.33	0.23	2.2918e+08	0.329	0.1397	-3.3961
0.9967	-0.043	0.9967	78.81	48.769	11.463	3.593	2.156	2.2918e+08	0.545	2.76	-0.09	0.265	0.159	0.419	0.08	280.51	48.769	11.463	0.33	0.23	2.2918e+08	0.8544	0.0432	-3.2969
1.0082	-0.0215	1.0082	78.81	48.769	11.463	3.593	2.156	2.2918e+08	0.545	2.76	-0.09	0.265	0.159	0.419	0.08	280.48	48.769	11.463	0.33	0.23	2.2918e+08	1.0967	-0.2329	-3.213
0.9888	-0.0087	0.9888	78.81	48.769	11.463	3.593	2.156	2.2918e+08	0.545	2.76	-0.09	0.265	0.159	0.419	0.08	280.45	48.769	11.463	0.33	0.23	2.2918e+08	0.9818	0.0898	-3.0379
0.9606	-0.0347	0.9606	80.74	48.769	11.463	3.593	2.156	2.2918e+08	0.435	2.655	0.12	0.265	0.159	0.419	0.08	280.42	48.769	11.463	0.33	0.23	2.2918e+08	0.5667	-0.0244	-2.9039
1.0089	0.001	1.0089	80.74	48.769	11.463	3.593	2.156	2.2918e+08	0.435	2.655	0.12	0.265	0.159	0.419	0.08	280.39	48.769	11.463	0.33	0.23	2.2918e+08	0.1116	-0.0376	-2.7862
1.0104	-0.0172	1.0104	80.74	48.769	11.463	3.593	2.156	2.2918e+08	0.435	2.655	0.12	0.265	0.159	0.419	0.08	280.36	48.769	11.463	0.33	0.23	2.2918e+08	0.6304	0.0617	-2.6446
0.9887	-0.0207	0.9887	80.74	48.769	11.463	3.593	2.156	2.2918e+08	0.435	2.655	0.12	0.265	0.159	0.419	0.08	280.34	48.769	11.463	0.33	0.23	2.2918e+08	0.9321	-0.2561	-2.5951
1.0051	-0.004	1.0051	80.74	48.769	11.463	3.593	2.156	2.2918e+08	0.435	2.655	0.12	0.265	0.159	0.419	0.08	280.31	48.769	11.463	0.33	0.23	2.2918e+08	1.1435	-0.3183	-2.4986
0.9805	-0.0063	0.9805	79.07	48.769	11.463	3.595	2.156	2.2918e+08	0.465	2.41	-0.165	0.265	0.159	0.419	0.08	280.29	48.769	11.463	0.33	0.23	2.2918e+08	0.9656	-0.1262	-2.3229
0.97	-0.0163	0.97	79.07	48.769	11.463	3.595	2.156	2.2918e+08	0.465	2.41	-0.165	0.265	0.159	0.419	0.08	280.27	48.769	11.463	0.33	0.23	2.2918e+08	0.7476	-0.2303	-2.2097
1.0022	-0.007	1.0022	79.07	48.769	11.463	3.595	2.156	2.2918e+08	0.465	2.41	-0.165	0.265	0.159	0.419	0.08	280.25	48.769	11.463	0.33	0.23	2.2918e+08	0.412	-0.2615	-2.0887
1.0161	-0.0036	1.0161	79.07	48.769	11.463	3.595	2.156	2.2918e+08	0.465	2.41	-0.165	0.265	0.159	0.419	0.08	280.23	48.769	11.463	0.33	0.23	2.2918e+08	0.6697	-0.0791	-1.9291
0.9886	-0.0214	0.9886	79.07	48.769	11.463	3.595	2.156	2.2918e+08	0.465	2.41	-0.165	0.265	0.159	0.419	0.08	280.21	48.769	11.463	0.33	0.23	2.2918e+08	1.1094	-0.1302	-1.8393
0.9977	-0.0042	0.9977	81.98	48.769	11.463	3.588	2.156	2.2918e+08	0.355	2.515	-0.18	0.265	0.159	0.419	0.08	280.19	48.769	11.463	0.33	0.23	2.2918e+08	1.0923	-0.3252	-1.7561
0.9929	-0.0035	0.9929	81.98	48.769	11.463	3.588	2.156	2.2918e+08	0.355	2.515	-0.18	0.265	0.159	0.419	0.08	280.17	48.769	11.463	0.33	0.23	2.2918e+08	0.8927	-0.3126	-1.5828
0.9741	-0.0088	0.9741	81.98	48.769	11.463	3.588	2.156	2.2918e+08	0.355	2.515	-0.18	0.265	0.159	0.419	0.08	280.16	48.769	11.463	0.33	0.23	2.2918e+08	0.535	-0.1583	-1.461
0.9966	-0.0115	0.9966	81.98	48.769	11.463	3.588	2.156	2.2918e+08	0.355	2.515	-0.18	0.265	0.159	0.419	0.08	280.15	48.769	11.463	0.33	0.23	2.2918e+08	0.1849	-0.2201	-1.3628
1.0204	0.0001	1.0204	81.98	48.769	11.463	3.588	2.156	2.2918e+08	0.355	2.515	-0.18	0.265	0.159	0.419	0.08	280.13	48.769	11.463	0.33	0.23	2.2918e+08	0.272	-0.3527	-1.2281
1.0131	-0.0046	1.0131	81.07	48.769	11.463	3.586	2.156	2.2918e+08	0.39	2.49	-0.19	0.265	0.159	0.418	0.08	280.12	48.769	11.463	0.33	0.23	2.2918e+08	0.6998	-0.2518	-1.13
0.9922	-0.0131	0.9922	81.07	48.769	11.463	3.586	2.156	2.2918e+08	0.39	2.49	-0.19	0.265	0.159	0.418	0.08	280.11	48.769	11.463	0.33	0.23	2.2918e+08	0.6132	-0.3741	-1.0948
1.0093	0.0054	1.0093	81.07	48.769	11.463	3.586	2.156	2.2918e+08	0.39	2.49	-0.19	0.265	0.159	0.418	0.08	280.1	48.769	11.463	0.33	0.23	2.2918e+08	0.2795	-0.3363	-0.9517
0.9973	0.0058	0.9973	81.07	48.769	11.463	3.586	2.156	2.2918e+08	0.39	2.49	-0.19	0.265	0.159	0.418	0.08	280.09	48.769	11.463	0.33	0.23	2.2918e+08	-0.0107	-0.1345	-0.8227
1.0019	-0.0066	1.0019	81.07	48.769	11.463	3.586	2.156	2.2918e+08	0.39	2.49	-0.19	0.265	0.159	0.418	0.08	280.09	48.769	11.463	0.33	0.23	2.2918e+08	-0.2368	-0.2926	-0.7816
1.0284	0.0105	1.0284	82.62	48.769	11.463	3.585	2.156	2.2918e+08	0.325	2.5	0.04	0.265	0.159	0.418	0.08	280.08	48.769	11.463	0.33	0.23	2.2918e+08	-0.2438	-0.3235	-0.6997
1.0145	0.0078	1.0145	82.62	48.769	11.463	3.585	2.156	2.2918e+08	0.325	2.5	0.04	0.265	0.159	0.418	0.08	280.07	48.769	11.463	0.33	0.23	2.2918e+08	0.0202	-0.2345	-0.6147
1.0004	0.0034	1.0004	82.62	48.769	11.463	3.585	2.156	2.2918e+08	0.325	2.5	0.04	0.265	0.159	0.418	0.08	280.07	48.769	11.463	0.33	0.23	2.2918e+08	-0.1762	-0.2333	-0.5683
1.0196	0.0126	1.0196	82.62	48.769	11.463	3.585	2.156	2.2918e+08	0.325	2.5	0.04	0.265	0.159	0.418	0.08	280.06	48.769	11.463	0.33	0.23	2.2918e+08	-0.4137	-0.3287	-0.5108
1.0188	0.0135	1.0188	82.62	48.769	11.463	3.585	2.156	2.2918e+08	0.325	2.5	0.04	0.265	0.159	0.418	0.08	280.06	48.769	11.463	0.33	0.23	2.2918e+08	-0.5015	-0.125	-0.4014
1.0066	0.0026	1.0066	78.23	48.769	11.463	3.584	2.156	2.2918e+08	0.505	2.425	-0.02	0.265	0.159	0.418	0.08	280.05	48.769	11.463	0.33	0.23	2.2918e+08	-0.2751	-0.1317	-0.3655
1.0256	0.0077	1.0256	78.23	48.769	11.463	3.584	2.156	2.2918e+08	0.505	2.425	-0.02	0.265	0.159	0.418	0.08	280.05	48.769	11.463	0.33	0.23	2.2918e+08	-0.2226	-0.2917	-0.3465
1.0232	0.0229	1.0232	78.23	48.769	11.463	3.584	2.156	2.2918e+08	0.505	2.425	-0.02	0.265	0.159	0.418	0.08	280.05	48.769	11.463	0.33	0.23	2.2918e+08	-0.0644	-0.06	-0.2785
1.0057	-0.0035	1.0057	78.23	48.769	11.463	3.584	2.156	2.2918e+08	0.505	2.425	-0.02	0.265	0.159	0.418	0.08	280.05	48.769	11.463	0.33	0.23	2.2918e+08	-0.0798	0.0479	-0.2287
1.0129	0.0083	1.0129	78.23	48.769	11.463	3.584	2.156	2.2918e+08	0.505	2.425	-0.02	0.265	0.159	0.418	0.08	280.04	48.769	11.463	0.33	0.23	2.2918e+08	-0.3402	-0.1682	-0.199
1.0274	0.0073	1.0274	78.25	48.769	11.463	3.582	2.155	2.2918e+08	0.515	2.48	0.1	0.264	0.159	0.418	0.08	280.04	48.769	11.463	0.33	0.23	2.2918e+08	-0.2527	-0.0256	-0.1573
1.0077	-0.0006	1.0077	78.25	48.769	11.463	3.582	2.155	2.2918e+08	0.515	2.48	0.1	0.264	0.159	0.418	0.08	280.04	48.769	11.463	0.33	0.23	2.2918e+08	0.0038	0.102	-0.1078
1.0153	-0.0076	1.0153	78.25	48.769	11.463	3.582	2.155	2.2918e+08	0.515	2.48	0.1	0.264	0.159	0.418	0.08	280.04	48.769	11.463	0.33	0.23	2.2918e+08	0.0607	-0.0102	-0.0913
1.0178	0.0081	1.0178	78.25	48.769	11.463	3.582	2.155	2.2918e+08	0.515	2.48	0.1	0.264	0.159	0.418	0.08	280.04	48.769	11.463	0.33	0.23	2.2918e+08	-0.0822	-0.0773	-0.0378
1.0052	-0.0067	1.0052	78.25	48.769	11.463	3.582	2.155	2.2918e+08	0.515	2.48	0.1	0.264	0.159	0.418	0.08	280.04	48.769	11.463	0.34	0.23	2.2918e+08	0.0359	0.0144	0.0307
0.9966	-0.0157	0.9966	79.05	48.769	11.463	3.583	2.155	2.2918e+08	0.46	2.37	0.25	0.264	0.159	0.418	0.08	280.04	48.769	11.463	0.33	0.23	2.2918e+08	-0.2837	0.1292	0.0745
1.0198	-0.006	1.0198	79.05	48.769	11.463	3.583	2.155	2.2918e+08	0.46	2.37	0.25	0.264	0.159	0.418	0.08	280.04	48.769	11.463	0.33	0.23	2.2918e+08	-0.251	0.012	0.0893
1.0096	-0.0017	1.0096	79.05	48.769	11.463	3.583	2.155	2.2918e+08	0.46	2.37	0.25	0.264	0.159	0.418	0.08	280.04	48.769	11.463	0.33	0.23	2.2918e+08	-0.1698	0.0871	0.1596
0.9948	-0.0183	0.9948	79.05	48.769	11.463	3.583	2.155	2.2918e+08	0.46	2.37	0.25	0.264	0.159	0.418	0.08	280.05	48.769	11.463	0.33	0.23	2.2918e+08	-0.1908	0.0986	0.2234
1.0021	-0.0118	1.0021	79.05	48.769	11.463	3.583	2.155	2.2918e+08	0.46	2.37	0.25	0.264	0.159	0.418	0.08	280.05	48.769	11.463	0.34	0.23	2.2918e+08	-0.42	-0.011	0.2356
1.0047	0.0044	1.0047	78.62	48.769	11.463	3.584	2.155	2.2918e+08	0.465	2.305	0.085	0.265	0.159	0.419	0.08	280.05	48.769	11.463	0.33	0.23	2.2918e+08	-0.437	0.1385	0.2869
0.9863	-0.0186	0.9863	78.62	48.769	11.463	3.584	2.155	2.2918e+08	0.465	2.305	0.085	0.265	0.159	0.419	0.08	280.05	48.769	11.463	0.33	0.23	2.2918e+08	-0.4771	0.1728	0.3295
0.9893	-0.007	0.9893	78.62	48.769	11.463	3.584	2.155	2.2918e+08	0.465	2.305	0.085	0.265	0.159	0.419	0.08	280.06	48.769	11.463	0.33	0.23	2.2918e+08	-0.4999	-0.1142	0.2942
1.0071	0.0069	1.0071	78.62	48.769	11.463	3.584	2.155	2.2918e+08	0.465	2.305	0.085	0.265	0.159	0.419	0.08	280.06	48.769	11.463	0.34	0.23	2.2918e+08	-0.5416	0.1061	0.3483
0.9789	-0.0097	0.9789	78.62	48.769	11.463	3.584	2.155	2.2918e+08	0.465	2.305	0.085	0.265	0.159	0.419	0.08	280.06	48.769	11.463	0.34	0.23	2.2918e+08	-0.5176	0.1615	0.4061
0.9865	-0.0085	0.9865	81.53	48.769	11.463	3.587	2.155	2.2918e+08	0.35	2.36	-0.09	0.265	0.159	0.419	0.08	280.07	48.769	11.463	0.33	0.23	2.2918e+08	-0.5611	-0.0736	0.3981
1.0002	0.0059	1.0002	81.53	48.769	11.463	3.587	2.155	2.2918e+08	0.35	2.36	-0.09	0.265	0.159	0.419	0.08	280.07	48.769	11.463	0.33	0.23	2.2918e+08	-0.4812	0.0164	0.4172
0.9968	0.0001	0.9968	81.53	48.769	11.463	3.587	2.155	2.2918e+08	0.35	2.36	-0.09	0.265	0.159	0.419	0.08	280.08	48.769	11.463	0.34	0.23	2.2918e+08	-0.3402	0.2083	0.4626
0.9844	-0.0068	0.9844	81.53	48.769	11.463	3.587	2.155	2.2918e+08	0.35	2.36	-0.09	0.265	0.159	0.419	0.08	280.08	48.769	11.463	0.34	0.23	2.2918e+08	-0.2696	0.1072	0.4355
1.0013	0.0027	1.0013	81.53	48.769	11.463	3.587	2.155	2.2918e+08	0.35	2.36	-0.09	0.265	0.159	0.419	0.08	280.09	48.769	11.463	0.34	0.23	2.2918e+08	-0.2519	-0.039	0.3949
1.0007	0.0085	1.0007	78.19	48.769	11.463	3.587	2.155	2.2918e+08	0.495	2.365	-0.13	0.265	0.159	0.418	0.08	280.09	48.769	11.463	0.33	0.23	2.2918e+08	0.0569	0.1947	0.3894
0.9805	-0.005	0.9805	78.19	48.769	11.463	3.587	2.155	2.2918e+08	0.495	2.365	-0.13	0.265	0.159	0.418	0.08	280.09	48.769	11.463	0.34	0.23	2.2918e+08	0.078	0.2236	0.368
0.9979	0.0025	0.9979	78.19	48.769	11.463	3.587	2.155	2.2918e+08	0.495	2.365	-0.13	0.265	0.159	0.418	0.08	280.1	48.769	11.463	0.34	0.23	2.2918e+08	-0.082	-0.1037	0.3385
1.0132	0.0048	1.0132	78.19	48.769	11.463	3.587	2.155	2.2918e+08	0.495	2.365	-0.13	0.265	0.159	0.418	0.08	280.1	48.769	11.463	0.34	0.23	2.2918e+08	-0.0458	0.0892	0.3471
0.9965	-0.0041	0.9965	78.19	48.769	11.463	3.587	2.155	2.2918e+08	0.495	2.365	-0.13	0.265	0.159	0.418	0.08	280.1	48.769	11.463	0.34	0.23	2.2918e+08	0.0969	0.312	0.3593
0.9956	-0.0114	0.9956	78.69	48.769	11.463	3.41	2.116	2.2918e+08	0.46	2.285	-0.38	0.251	0.156	0.402	0.08	280.11	48.769	11.463	0.33	0.23	2.2918e+08	0.1547	-0.0022	0.3009
1.0094	0.0114	1.0094	78.69	48.769	11.463	3.41	2.116	2.2918e+08	0.46	2.285	-0.38	0.251	0.156	0.402	0.08	280.11	48.769	11.463	0.34	0.23	2.2918e+08	0.1127	-0.0153	0.3037
0.9972	-0.0042	0.9972	78.69	48.769	11.463	3.41	2.116	2.2918e+08	0.46	2.285	-0.38	0.251	0.156	0.402	0.08	280.11	48.769	11.463	0.34	0.23	2.2918e+08	0.1951	0.315	0.3601
0.9886	-0.0066	0.9886	78.69	48.769	11.463	3.41	2.116	2.2918e+08	0.46	2.285	-0.38	0.251	0.156	0.402	0.08	280.12	48.769	11.463	0.34	0.23	2.2918e+08	-0.179	0.158	0.3497
1.0224	0.0076	1.0224	78.69	48.769	11.463	3.41	2.116	2.2918e+08	0.46	2.285	-0.38	0.251	0.156	0.402	0.08	280.12	48.769	11.463	0.34	0.23	2.2918e+08	-0.3227	0.0616	0.3256
1.0153	-0.0032	1.0153	80.53	48.769	11.463	3.412	2.116	2.2918e+08	0.375	2.26	-0.31	0.252	0.156	0.403	0.08	280.12	48.769	11.463	0.34	0.23	2.2918e+08	-0.0427	0.257	0.3171
1.0144	-0.0076	1.0144	80.53	48.769	11.463	3.412	2.116	2.2918e+08	0.375	2.26	-0.31	0.252	0.156	0.403	0.08	280.13	48.769	11.463	0.34	0.23	2.2918e+08	0.1417	0.3705	0.2878
1.0036	-0.0004	1.0036	80.53	48.769	11.463	3.412	2.116	2.2918e+08	0.375	2.26	-0.31	0.252	0.156	0.403	0.08	280.13	48.769	11.463	0.34	0.23	2.2918e+08	0.1491	0.0804	0.2302
1.0143	0.0081	1.0143	80.53	48.769	11.463	3.412	2.116	2.2918e+08	0.375	2.26	-0.31	0.252	0.156	0.403	0.08	280.13	48.769	11.463	0.34	0.23	2.2918e+08	-0.017	0.2071	0.2733
0.9992	-0.0057	0.9992	80.53	48.769	11.463	3.412	2.116	2.2918e+08	0.375	2.26	-0.31	0.252	0.156	0.403	0.08	280.13	48.769	11.463	0.34	0.23	2.2918e+08	-0.0769	0.4875	0.3043
1.0059	-0.0118	1.0059	81.73	48.769	11.463	3.41	2.116	2.2918e+08	0.32	2.2	-0.065	0.251	0.156	0.403	0.08	280.14	48.769	11.463	0.34	0.23	2.2918e+08	-0.1165	0.2514	0.2694
1.0222	0.0078	1.0222	81.73	48.769	11.463	3.41	2.116	2.2918e+08	0.32	2.2	-0.065	0.251	0.156	0.403	0.08	280.14	48.769	11.463	0.34	0.23	2.2918e+08	0.1939	0.2087	0.2459
1.0074	-0.0031	1.0074	81.73	48.769	11.463	3.41	2.116	2.2918e+08	0.32	2.2	-0.065	0.251	0.156	0.403	0.08	280.14	48.769	11.463	0.34	0.23	2.2918e+08	0.426	0.387	0.2875
0.9868	-0.0058	0.9868	81.73	48.769	11.463	3.41	2.116	2.2918e+08	0.32	2.2	-0.065	0.251	0.156	0.403	0.08	280.15	48.769	11.463	0.34	0.23	2.2918e+08	0.2805	0.3093	0.2672
1.0049	0.0018	1.0049	81.73	48.769	11.463	3.41	2.116	2.2918e+08	0.32	2.2	-0.065	0.251	0.156	0.403	0.08	280.15	48.769	11.463	0.34	0.23	2.2918e+08	0.0563	0.261	0.2479
1.0025	0.0074	1.0025	80.44	48.769	11.463	3.41	2.116	2.2918e+08	0.39	2.325	0.47	0.251	0.156	0.403	0.08	280.15	48.769	11.463	0.34	0.23	2.2918e+08	0.2207	0.4075	0.2948
0.9875	-0.0165	0.9875	80.44	48.769	11.463	3.41	2.116	2.2918e+08	0.39	2.325	0.47	0.251	0.156	0.403	0.08	280.15	48.769	11.463	0.34	0.23	2.2918e+08	0.316	0.3114	0.2884
1.0036	0.0021	1.0036	80.44	48.769	11.463	3.41	2.116	2.2918e+08	0.39	2.325	0.47	0.251	0.156	0.403	0.08	280.16	48.769	11.463	0.34	0.23	2.2918e+08	0.2244	0.0902	0.2522
1.013	0.0086	1.013	80.44	48.769	11.463	3.41	2.116	2.2918e+08	0.39	2.325	0.47	0.251	0.156	0.403	0.08	280.16	48.769	11.463	0.34	0.23	2.2918e+08	0.3657	0.3633	0.2735
0.985	-0.0087	0.985	80.44	48.769	11.463	3.41	2.116	2.2918e+08	0.39	2.325	0.47	0.251	0.156	0.403	0.08	280.16	48.769	11.463	0.34	0.23	2.2918e+08	0.3023	0.463	0.2663
0.9979	-0.0003	0.9979	81.46	48.769	11.463	3.413	2.116	2.2918e+08	0.315	2.09	0.1	0.252	0.156	0.403	0.08	280.17	48.769	11.463	0.34	0.22	2.2918e+08	0.1232	0.007	0.2236
1.0131	0.0118	1.0131	81.46	48.769	11.463	3.413	2.116	2.2918e+08	0.315	2.09	0.1	0.252	0.156	0.403	0.08	280.17	48.769	11.463	0.34	0.23	2.2918e+08	0.0092	0.1547	0.2551
0.9918	-0.0044	0.9918	81.46	48.769	11.463	3.413	2.116	2.2918e+08	0.315	2.09	0.1	0.252	0.156	0.403	0.08	280.17	48.769	11.463	0.34	0.23	2.2918e+08	0.1416	0.4136	0.2731
0.9928	-0.0045	0.9928	81.46	48.769	11.463	3.413	2.116	2.2918e+08	0.315	2.09	0.1	0.252	0.156	0.403	0.08	280.17	48.769	11.463	0.34	0.23	2.2918e+08	-0.0253	0.168	0.2466
1.0101	0.0093	1.0101	81.46	48.769	11.463	3.413	2.116	2.2918e+08	0.315	2.09	0.1	0.252	0.156	0.403	0.08	280.18	48.769	11.463	0.34	0.23	2.2918e+08	-0.0845	-0.0459	0.2318
1.0118	0.0087	1.0118	81.46	48.769	11.463	3.413	2.116	2.2918e+08	0.315	2.09	0.1	0.252	0.156	0.403	0.08	280.18	48.769	11.463	0.34	0.23	2.2918e+08	-0.0901	0.2346	0.294
0.9875	-0.0115	0.9875	79.09	48.769	11.463	3.414	2.116	2.2918e+08	0.385	1.995	0.195	0.252	0.156	0.403	0.08	280.18	48.769	11.463	0.34	0.22	2.2918e+08	-0.0579	0.366	0.2827
1.001	0.0008	1.001	79.09	48.769	11.463	3.414	2.116	2.2918e+08	0.385	1.995	0.195	0.252	0.156	0.403	0.08	280.18	48.769	11.463	0.34	0.23	2.2918e+08	-0.1337	0.0452	0.2179
1.0162	0.0161	1.0162	79.09	48.769	11.463	3.414	2.116	2.2918e+08	0.385	1.995	0.195	0.252	0.156	0.403	0.08	280.19	48.769	11.463	0.34	0.23	2.2918e+08	0.0441	0.1266	0.2496
0.9871	-0.0074	0.9871	79.09	48.769	11.463	3.414	2.116	2.2918e+08	0.385	1.995	0.195	0.252	0.156	0.403	0.08	280.19	48.769	11.463	0.34	0.23	2.2918e+08	0.1706	0.2531	0.2645
0.9846	-0.0032	0.9846	75.09	48.769	11.463	3.417	2.116	2.2918e+08	0.53	1.985	-0.01	0.252	0.156	0.403	0.08	280.19	48.769	11.463	0.34	0.22	2.2918e+08	0.0364	0.0254	0.2134
1.0074	0.0095	1.0074	75.09	48.769	11.463	3.417	2.116	2.2918e+08	0.53	1.985	-0.01	0.252	0.156	0.403	0.08	280.19	48.769	11.463	0.34	0.22	2.2918e+08	0.0744	0.1625	0.2193
0.9921	0.0026	0.9921	75.09	48.769	11.463	3.417	2.116	2.2918e+08	0.53	1.985	-0.01	0.252	0.156	0.403	0.08	280.19	48.769	11.463	0.34	0.22	2.2918e+08	0.4058	0.2588	0.2463
0.9916	-0.0061	0.9916	75.09	48.769	11.463	3.417	2.116	2.2918e+08	0.53	1.985	-0.01	0.252	0.156	0.403	0.08	280.19	48.769	11.463	0.34	0.23	2.2918e+08	0.3821	0.0619	0.199
0.9954	0.0044	0.9954	75.09	48.769	11.463	3.417	2.116	2.2918e+08	0.53	1.985	-0.01	0.252	0.156	0.403	0.08	280.2	48.769	11.463	0.34	0.23	2.2918e+08	0.2385	-0.0591	0.2008
0.9975	0.0001	0.9975	76.6	48.769	11.463	3.416	2.115	2.2918e+08	0.465	1.95	0.14	0.252	0.156	0.403	0.08	280.2	48.769	11.463	0.34	0.22	2.2918e+08	0.2789	0.1981	0.2371
0.978	-0.0084	0.978	76.6	48.769	11.463	3.416	2.115	2.2918e+08	0.465	1.95	0.14	0.252	0.156	0.403	0.08	280.2	48.769	11.463	0.34	0.22	2.2918e+08	0.27	0.1999	0.235
1.0004	-0.0069	1.0004	76.6	48.769	11.463	3.416	2.115	2.2918e+08	0.465	1.95	0.14	0.252	0.156	0.403	0.08	280.2	48.769	11.463	0.34	0.22	2.2918e+08	0.2343	-0.2086	0.2203
1.0176	0.0155	1.0176	76.6	48.769	11.463	3.416	2.115	2.2918e+08	0.465	1.95	0.14	0.252	0.156	0.403	0.08	280.2	48.769	11.463	0.34	0.23	2.2918e+08	0.1651	0.0594	0.2655
0.9931	-0.019	0.9931	76.6	48.769	11.463	3.416	2.115	2.2918e+08	0.465	1.95	0.14	0.252	0.156	0.403	0.08	280.21	48.769	11.463	0.34	0.23	2.2918e+08	0.2997	0.3145	0.298
0.9835	-0.0086	0.9835	77.55	48.769	11.463	3.415	2.115	2.2918e+08	0.435	1.965	0.08	0.252	0.156	0.403	0.08	280.21	48.769	11.463	0.34	0.22	2.2918e+08	0.084	-0.0394	0.243
1.0101	0.0054	1.0101	77.55	48.769	11.463	3.415	2.115	2.2918e+08	0.435	1.965	0.08	0.252	0.156	0.403	0.08	280.21	48.769	11.463	0.34	0.22	2.2918e+08	0.0739	-0.1239	0.2154
1.0019	0.0035	1.0019	77.55	48.769	11.463	3.415	2.115	2.2918e+08	0.435	1.965	0.08	0.252	0.156	0.403	0.08	280.21	48.769	11.463	0.34	0.22	2.2918e+08	-0.0104	0.2128	0.2774
0.9914	-0.0129	0.9914	77.55	48.769	11.463	3.415	2.115	2.2918e+08	0.435	1.965	0.08	0.252	0.156	0.403	0.08	280.22	48.769	11.463	0.34	0.22	2.2918e+08	-0.1205	0.1224	0.2813
1.0053	0.0027	1.0053	77.55	48.769	11.463	3.415	2.115	2.2918e+08	0.435	1.965	0.08	0.252	0.156	0.403	0.08	280.22	48.769	11.463	0.34	0.23	2.2918e+08	-0.2887	-0.2064	0.2617
1.0219	0.0024	1.0219	80.35	48.769	11.463	3.412	2.115	2.2918e+08	0.315	1.845	-0.085	0.252	0.156	0.402	0.08	280.22	48.769	11.463	0.34	0.22	2.2918e+08	0.0609	0.1519	0.2899
0.9849	-0.0043	0.9849	80.35	48.769	11.463	3.412	2.115	2.2918e+08	0.315	1.845	-0.085	0.252	0.156	0.402	0.08	280.22	48.769	11.463	0.34	0.22	2.2918e+08	0.1709	0.3847	0.2947
0.9895	-0.0012	0.9895	80.35	48.769	11.463	3.412	2.115	2.2918e+08	0.315	1.845	-0.085	0.252	0.156	0.402	0.08	280.23	48.769	11.463	0.34	0.22	2.2918e+08	-0.1532	-0.0698	0.2627
1.008	0.0148	1.008	80.35	48.769	11.463	3.412	2.115	2.2918e+08	0.315	1.845	-0.085	0.252	0.156	0.402	0.08	280.23	48.769	11.463	0.34	0.22	2.2918e+08	-0.389	-0.0904	0.2705
1.0074	-0.0021	1.0074	80.35	48.769	11.463	3.412	2.115	2.2918e+08	0.315	1.845	-0.085	0.252	0.156	0.402	0.08	280.23	48.769	11.463	0.34	0.22	2.2918e+08	-0.0845	0.2582	0.3054
0.9895	-0.0073	0.9895	83.07	48.769	11.463	3.411	2.115	2.2918e+08	0.23	1.885	-0.14	0.251	0.156	0.402	0.08	280.24	48.769	11.463	0.34	0.22	2.2918e+08	0.1002	0.1063	0.2615
1.0118	0.0054	1.0118	83.07	48.769	11.463	3.411	2.115	2.2918e+08	0.23	1.885	-0.14	0.251	0.156	0.402	0.08	280.24	48.769	11.463	0.34	0.22	2.2918e+08	0.2847	-0.2502	0.2317
1.0089	0.0148	1.0089	83.07	48.769	11.463	3.411	2.115	2.2918e+08	0.23	1.885	-0.14	0.251	0.156	0.402	0.08	280.24	48.769	11.463	0.34	0.22	2.2918e+08	0.2286	0.1702	0.2667
0.9862	-0.0037	0.9862	83.07	48.769	11.463	3.411	2.115	2.2918e+08	0.23	1.885	-0.14	0.251	0.156	0.402	0.08	280.25	48.769	11.463	0.34	0.22	2.2918e+08	0.0629	0.3687	0.2834
0.9941	-0.0033	0.9941	83.07	48.769	11.463	3.411	2.115	2.2918e+08	0.23	1.885	-0.14	0.251	0.156	0.402	0.08	280.25	48.769	11.463	0.34	0.22	2.2918e+08	-0.1532	0.0033	0.2502
1.0223	0.0125	1.0223	79.6	48.769	11.463	3.413	2.115	2.2918e+08	0.33	1.8	-0.43	0.252	0.156	0.402	0.08	280.25	48.769	11.463	0.34	0.22	2.2918e+08	0.1635	0.0136	0.2163
1.002	-0.0013	1.002	79.6	48.769	11.463	3.413	2.115	2.2918e+08	0.33	1.8	-0.43	0.252	0.156	0.402	0.08	280.25	48.769	11.463	0.34	0.22	2.2918e+08	0.4888	0.2354	0.2239
0.9846	-0.0015	0.9846	79.6	48.769	11.463	3.413	2.115	2.2918e+08	0.33	1.8	-0.43	0.252	0.156	0.402	0.08	280.26	48.769	11.463	0.34	0.22	2.2918e+08	0.2211	0.0001	0.2269
1.0062	0.0065	1.0062	79.6	48.769	11.463	3.413	2.115	2.2918e+08	0.33	1.8	-0.43	0.252	0.156	0.402	0.08	280.26	48.769	11.463	0.34	0.22	2.2918e+08	-0.1401	-0.1338	0.208
1.0117	0.0051	1.0117	79.6	48.769	11.463	3.413	2.115	2.2918e+08	0.33	1.8	-0.43	0.252	0.156	0.402	0.08	280.26	48.769	11.463	0.34	0.22	2.2918e+08	-0.2551	0.2826	0.2438
1.0039	-0.0115	1.0039	82.48	48.769	11.463	3.415	2.115	2.2918e+08	0.245	1.85	-0.03	0.252	0.156	0.403	0.08	280.27	48.769	11.463	0.34	0.22	2.2918e+08	-0.1338	0.0994	0.231
1.0119	-0.0023	1.0119	82.48	48.769	11.463	3.415	2.115	2.2918e+08	0.245	1.85	-0.03	0.252	0.156	0.403	0.08	280.27	48.769	11.463	0.34	0.22	2.2918e+08	-0.0799	-0.2464	0.1736
1.0288	0.0121	1.0288	82.48	48.769	11.463	3.415	2.115	2.2918e+08	0.245	1.85	-0.03	0.252	0.156	0.403	0.08	280.27	48.769	11.463	0.34	0.22	2.2918e+08	0.1042	-0.0028	0.2035
0.9963	-0.005	0.9963	82.48	48.769	11.463	3.415	2.115	2.2918e+08	0.245	1.85	-0.03	0.252	0.156	0.403	0.08	280.27	48.769	11.463	0.34	0.22	2.2918e+08	0.0654	0.244	0.2351
0.9835	-0.0069	0.9835	82.48	48.769	11.463	3.415	2.115	2.2918e+08	0.245	1.85	-0.03	0.252	0.156	0.403	0.08	280.27	48.769	11.463	0.34	0.22	2.2918e+08	-0.173	-0.0817	0.1977
1.028	0.0102	1.028	78.58	48.769	11.463	3.334	2.097	2.2918e+08	0.355	1.755	-0.11	0.246	0.155	0.395	0.08	280.27	48.769	11.463	0.34	0.22	2.2918e+08	-0.3371	-0.0647	0.1636
1.0243	0.0039	1.0243	78.58	48.769	11.463	3.334	2.097	2.2918e+08	0.355	1.755	-0.11	0.246	0.155	0.395	0.08	280.28	48.769	11.463	0.34	0.22	2.2918e+08	-0.0625	0.3307	0.2444
0.9873	-0.0078	0.9873	78.58	48.769	11.463	3.334	2.097	2.2918e+08	0.355	1.755	-0.11	0.246	0.155	0.395	0.08	280.28	48.769	11.463	0.34	0.22	2.2918e+08	0.1175	0.0873	0.1912
0.9958	-0.0006	0.9958	78.58	48.769	11.463	3.334	2.097	2.2918e+08	0.355	1.755	-0.11	0.246	0.155	0.395	0.08	280.28	48.769	11.463	0.34	0.22	2.2918e+08	0.1149	-0.3338	0.1319
1.0088	0.011	1.0088	78.58	48.769	11.463	3.334	2.097	2.2918e+08	0.355	1.755	-0.11	0.246	0.155	0.395	0.08	280.28	48.769	11.463	0.34	0.22	2.2918e+08	0.066	0.1318	0.2042
0.9852	-0.0054	0.9852	82.23	48.769	11.463	2.58	1.912	2.2918e+08	0.21	1.525	-0.425	0.189	0.14	0.324	0.08	280.29	48.769	11.463	0.33	0.22	2.2918e+08	-0.0486	0.2583	0.2146
0.9958	-0.0069	0.9958	82.23	48.769	11.463	2.58	1.912	2.2918e+08	0.21	1.525	-0.425	0.189	0.14	0.324	0.08	280.29	48.769	11.463	0.33	0.22	2.2918e+08	-0.1865	-0.1648	0.1954
1.0246	0.0049	1.0246	82.23	48.769	11.463	2.58	1.912	2.2918e+08	0.21	1.525	-0.425	0.189	0.14	0.324	0.08	280.29	48.769	11.463	0.34	0.22	2.2918e+08	0.0248	-0.088	0.2087
1.0005	-0.0037	1.0005	82.23	48.769	11.463	2.58	1.912	2.2918e+08	0.21	1.525	-0.425	0.189	0.14	0.324	0.08	280.29	48.769	11.463	0.34	0.22	2.2918e+08	0.3533	0.2232	0.2289
0.9763	-0.0081	0.9763	82.23	48.769	11.463	2.58	1.912	2.2918e+08	0.21	1.525	-0.425	0.189	0.14	0.324	0.08	280.3	48.769	11.463	0.34	0.22	2.2918e+08	0.1444	0.0227	0.2192
0.9923	-0.0002	0.9923	77.54	48.769	11.463	2.398	1.886	2.2918e+08	0.335	1.505	0.035	0.176	0.138	0.311	0.08	280.3	48.769	11.463	0.33	0.22	2.2918e+08	-0.1723	-0.2469	0.2034
1.0136	0.0075	1.0136	77.54	48.769	11.463	2.398	1.886	2.2918e+08	0.335	1.505	0.035	0.176	0.138	0.311	0.08	280.3	48.769	11.463	0.33	0.22	2.2918e+08	-0.2336	0.2409	0.2786
0.9826	-0.017	0.9826	77.54	48.769	11.463	2.398	1.886	2.2918e+08	0.335	1.505	0.035	0.176	0.138	0.311	0.08	280.3	48.769	11.463	0.33	0.22	2.2918e+08	0.0495	0.1519	0.2695
0.9974	-0.0053	0.9974	77.54	48.769	11.463	2.398	1.886	2.2918e+08	0.335	1.505	0.035	0.176	0.138	0.311	0.08	280.3	48.769	11.463	0.33	0.22	2.2918e+08	0.0028	-0.285	0.2323
1.0133	0.0071	1.0133	77.54	48.769	11.463	2.398	1.886	2.2918e+08	0.335	1.505	0.035	0.176	0.138	0.311	0.08	280.31	48.769	11.463	0.33	0.22	2.2918e+08	0.1983	-0.0311	0.2535
0.9861	-0.0041	0.9861	73	48.769	11.463	2.404	1.887	2.2918e+08	0.485	1.585	-0.065	0.176	0.138	0.311	0.08	280.3	48.769	11.463	0.33	0.22	2.2918e+08	0.1409	0.2407	0.2923
0.975	-0.0091	0.975	73	48.769	11.463	2.404	1.887	2.2918e+08	0.485	1.585	-0.065	0.176	0.138	0.311	0.08	280.3	48.769	11.463	0.33	0.22	2.2918e+08	-0.0369	-0.0707	0.2358
1.0086	0.0011	1.0086	73	48.769	11.463	2.404	1.887	2.2918e+08	0.485	1.585	-0.065	0.176	0.138	0.311	0.08	280.3	48.769	11.463	0.33	0.22	2.2918e+08	-0.1727	-0.2391	0.2135
1.0112	0.006	1.0112	73	48.769	11.463	2.404	1.887	2.2918e+08	0.485	1.585	-0.065	0.176	0.138	0.311	0.08	280.31	48.769	11.463	0.33	0.22	2.2918e+08	0.1304	0.2022	0.2715
0.9818	-0.0163	0.9818	73	48.769	11.463	2.404	1.887	2.2918e+08	0.485	1.585	-0.065	0.176	0.138	0.311	0.08	280.31	48.769	11.463	0.33	0.22	2.2918e+08	0.2023	0.0816	0.249
0.997	0.0017	0.997	73.14	48.769	11.463	2.407	1.888	2.2918e+08	0.485	1.6	0.1	0.176	0.138	0.311	0.08	280.3	48.769	11.463	0.33	0.22	2.2918e+08	0.1833	-0.2526	0.227
1.0083	0.0033	1.0083	73.14	48.769	11.463	2.407	1.888	2.2918e+08	0.485	1.6	0.1	0.176	0.138	0.311	0.08	280.31	48.769	11.463	0.33	0.22	2.2918e+08	0.2005	0.0964	0.2625
0.9771	-0.0007	0.9771	73.14	48.769	11.463	2.407	1.888	2.2918e+08	0.485	1.6	0.1	0.176	0.138	0.311	0.08	280.31	48.769	11.463	0.33	0.22	2.2918e+08	0.1377	0.1392	0.2686
0.9896	-0.0076	0.9896	73.14	48.769	11.463	2.407	1.888	2.2918e+08	0.485	1.6	0.1	0.176	0.138	0.311	0.08	280.31	48.769	11.463	0.33	0.22	2.2918e+08	-0.1812	-0.1616	0.2214
1.0114	0.0082	1.0114	73.14	48.769	11.463	2.407	1.888	2.2918e+08	0.485	1.6	0.1	0.176	0.138	0.311	0.08	280.31	48.769	11.463	0.33	0.22	2.2918e+08	-0.2155	-0.132	0.2054
1.0082	0.0001	1.0082	86.19	48.769	11.463	2.414	1.888	2.2918e+08	0.095	1.42	0.05	0.177	0.138	0.313	0.08	280.32	48.769	11.463	0.33	0.22	2.2918e+08	0.1448	0.2211	0.2399
0.9749	-0.0058	0.9749	86.19	48.769	11.463	2.414	1.888	2.2918e+08	0.095	1.42	0.05	0.177	0.138	0.313	0.08	280.33	48.769	11.463	0.33	0.22	2.2918e+08	0.1378	-0.1758	0.1917
1.0046	0.0055	1.0046	86.19	48.769	11.463	2.414	1.888	2.2918e+08	0.095	1.42	0.05	0.177	0.138	0.313	0.08	280.33	48.769	11.463	0.33	0.22	2.2918e+08	0.0251	-0.3844	0.178
1.0033	0.0126	1.0033	86.19	48.769	11.463	2.414	1.888	2.2918e+08	0.095	1.42	0.05	0.177	0.138	0.313	0.08	280.33	48.769	11.463	0.33	0.22	2.2918e+08	-0.0772	0.1061	0.2289
0.9864	-0.004	0.9864	86.19	48.769	11.463	2.414	1.888	2.2918e+08	0.095	1.42	0.05	0.177	0.138	0.313	0.08	280.33	48.769	11.463	0.33	0.22	2.2918e+08	-0.0686	0.0894	0.2264
0.9966	0.0002	0.9966	91.81	48.769	11.463	2.435	1.923	2.2918e+08	-0.045	1.485	0.08	0.179	0.141	0.319	0.08	280.35	48.769	11.463	0.33	0.22	2.2918e+08	-0.216	-0.4337	0.1791
1.031	0.0094	1.031	91.81	48.769	11.463	2.435	1.923	2.2918e+08	-0.045	1.485	0.08	0.179	0.141	0.319	0.08	280.35	48.769	11.463	0.33	0.22	2.2918e+08	-0.0452	-0.2253	0.1862
1.007	0.0051	1.007	91.81	48.769	11.463	2.435	1.923	2.2918e+08	-0.045	1.485	0.08	0.179	0.141	0.319	0.08	280.36	48.769	11.463	0.33	0.22	2.2918e+08	0.1405	0.2365	0.2373
0.9852	-0.0146	0.9852	91.81	48.769	11.463	2.435	1.923	2.2918e+08	-0.045	1.485	0.08	0.179	0.141	0.319	0.08	280.36	48.769	11.463	0.33	0.22	2.2918e+08	0.0947	-0.1953	0.2183
1.0172	0.0151	1.0172	91.81	48.769	11.463	2.435	1.923	2.2918e+08	-0.045	1.485	0.08	0.179	0.141	0.319	0.08	280.36	48.769	11.463	0.33	0.22	2.2918e+08	-0.1183	-0.3924	0.2092
1.0248	0.0022	1.0248	84.14	48.769	11.463	2.606	1.924	2.2918e+08	0.145	1.425	-0.325	0.19	0.14	0.316	0.08	280.37	48.769	11.463	0.33	0.22	2.2918e+08	0.1201	0.144	0.2749
0.9994	0.001	0.9994	84.14	48.769	11.463	2.606	1.924	2.2918e+08	0.145	1.425	-0.325	0.19	0.14	0.316	0.08	280.37	48.769	11.463	0.33	0.22	2.2918e+08	0.0051	0.1078	0.2701
1.0153	-0.0059	1.0153	84.14	48.769	11.463	2.606	1.924	2.2918e+08	0.145	1.425	-0.325	0.19	0.14	0.316	0.08	280.37	48.769	11.463	0.33	0.22	2.2918e+08	0.0846	-0.2942	0.2214
1.0253	0.0045	1.0253	84.14	48.769	11.463	2.606	1.924	2.2918e+08	0.145	1.425	-0.325	0.19	0.14	0.316	0.08	280.38	48.769	11.463	0.33	0.22	2.2918e+08	0.2281	-0.0184	0.2711
1.0062	0.0037	1.0062	84.14	48.769	11.463	2.606	1.924	2.2918e+08	0.145	1.425	-0.325	0.19	0.14	0.316	0.08	280.38	48.769	11.463	0.33	0.22	2.2918e+08	0.3849	0.2522	0.3088
0.9871	-0.0144	0.9871	79.61	48.769	11.463	2.605	1.924	2.2918e+08	0.22	1.185	-0.165	0.19	0.14	0.316	0.08	280.38	48.769	11.463	0.33	0.22	2.2918e+08	0.0763	-0.122	0.31
1.0263	0.0142	1.0263	79.61	48.769	11.463	2.605	1.924	2.2918e+08	0.22	1.185	-0.165	0.19	0.14	0.316	0.08	280.39	48.769	11.463	0.33	0.22	2.2918e+08	-0.0746	-0.1028	0.3435
1.0147	-0.0027	1.0147	79.61	48.769	11.463	2.605	1.924	2.2918e+08	0.22	1.185	-0.165	0.19	0.14	0.316	0.08	280.39	48.769	11.463	0.33	0.22	2.2918e+08	0.1677	0.3081	0.4025
[truncated: 81,606 more rows]
