# Supplementary material for: High Precision Outdoor and Indoor Reference State Estimation for Testing Autonomous Vehicles
Source: Sensors (Basel). 2021 Feb 6;21(4):1131. doi: 10.3390/s21041131 (PMC7914456; doi:10.3390/s21041131)
Supplement: Supplementary file 1 [file sensors-21-01131-s001.zip › Datasets/Figure8.csv]

1.5536	-0.0272	1.5536	0	48.785	11.473	0.008	0.006	3.0595e+08	0	0.015	-0.005	0.058	0.04	0.1	0.02	128.67	48.785	11.473	0.01	0.01	3.0595e+08	-0.25	-0.74	0.07
0.034156	-0.083155	0.034156	0	48.785	11.473	0.008	0.006	3.0595e+08	-0.025	0.005	0.08	0.06	0.041	0.103	0.02	128.66	48.785	11.473	0.01	0.01	3.0595e+08	121.11	-134.91	-0.15956
-0.054652	-0.029475	-0.054652	0	48.785	11.473	0.008	0.006	3.0595e+08	-0.025	0.005	0.08	0.06	0.041	0.103	0.02	128.66	48.785	11.473	0.01	0.01	3.0595e+08	-0.052195	0.87832	0.021932
0.039081	-0.03357	0.039081	0	48.785	11.473	0.008	0.006	3.0595e+08	-0.025	0.005	0.08	0.06	0.041	0.103	0.02	128.66	48.785	11.473	0.01	0.01	3.0595e+08	-0.24621	-1.1415	0.11527
0.004239	-0.082955	0.004239	0	48.785	11.473	0.008	0.006	3.0595e+08	-0.025	0.005	0.08	0.06	0.041	0.103	0.02	128.66	48.785	11.473	0.01	0.01	3.0595e+08	-0.14845	0.66006	0.037838
-0.042437	-0.061548	-0.042437	0	48.785	11.473	0.008	0.006	3.0595e+08	-0.025	0.005	0.08	0.06	0.041	0.103	0.02	128.66	48.785	11.473	0.01	0.01	3.0595e+08	0.4259	-0.1887	-0.16191
0.027711	-0.020635	0.027711	0	48.785	11.473	0.008	0.006	3.0595e+08	0.025	-0.015	-0.03	0.062	0.042	0.106	0.02	128.66	48.785	11.473	0.01	0.01	3.0595e+08	-0.41328	-0.37651	0.15442
0.002697	-0.074511	0.002697	0	48.785	11.473	0.008	0.006	3.0595e+08	0.025	-0.015	-0.03	0.062	0.042	0.106	0.02	128.67	48.785	11.473	0.01	0.01	3.0595e+08	-0.38477	0.62109	0.094806
-0.016973	-0.079503	-0.016973	0	48.785	11.473	0.008	0.006	3.0595e+08	0.025	-0.015	-0.03	0.062	0.042	0.106	0.02	128.66	48.785	11.473	0.01	0.01	3.0595e+08	0.87185	-0.77725	-0.34197
0.017142	-0.013752	0.017142	0	48.785	11.473	0.008	0.006	3.0595e+08	0.025	-0.015	-0.03	0.062	0.042	0.106	0.02	128.66	48.785	11.473	0.01	0.01	3.0595e+08	-0.5453	0.41194	0.14867
-0.023061	-0.076778	-0.023061	0	48.785	11.473	0.008	0.006	3.0595e+08	0.025	-0.015	-0.03	0.062	0.042	0.106	0.02	128.66	48.785	11.473	0.01	0.01	3.0595e+08	-0.34639	0.29105	0.16276
-0.010835	-0.065222	-0.010835	0	48.785	11.473	0.009	0.006	3.0595e+08	-0.02	0.005	0	0.063	0.043	0.109	0.02	128.66	48.785	11.473	0.01	0.01	3.0595e+08	0.66793	-0.95232	-0.31548
0.018524	-0.019377	0.018524	0	48.785	11.473	0.009	0.006	3.0595e+08	-0.02	0.005	0	0.063	0.043	0.109	0.02	128.66	48.785	11.473	0.01	0.01	3.0595e+08	-0.53991	0.59024	0.12597
0.0013358	-0.089713	0.0013358	0	48.785	11.473	0.009	0.006	3.0595e+08	-0.02	0.005	0	0.063	0.043	0.109	0.02	128.66	48.785	11.473	0.01	0.01	3.0595e+08	-0.40836	0.11701	0.22953
0.005205	-0.060686	0.005205	0	48.785	11.473	0.009	0.006	3.0595e+08	-0.02	0.005	0	0.063	0.043	0.109	0.02	128.66	48.785	11.473	0.01	0.01	3.0595e+08	0.72736	-0.72933	-0.27421
0.0012249	-0.014807	0.0012249	0	48.785	11.473	0.009	0.006	3.0595e+08	-0.02	0.005	0	0.063	0.043	0.109	0.02	128.66	48.785	11.473	0.01	0.01	3.0595e+08	-0.34335	0.72228	0.039172
-0.025082	-0.083393	-0.025082	0	48.785	11.473	0.009	0.006	3.0595e+08	-0.025	-0.005	0.005	0.065	0.045	0.112	0.02	128.66	48.785	11.473	0.01	0.01	3.0595e+08	-0.70791	0.073091	0.27149
0.011137	-0.077117	0.011137	0	48.785	11.473	0.009	0.006	3.0595e+08	-0.025	-0.005	0.005	0.065	0.045	0.112	0.02	128.66	48.785	11.473	0.01	0.01	3.0595e+08	0.78168	-0.93859	-0.25433
-0.01708	-0.016062	-0.01708	0	48.785	11.473	0.009	0.006	3.0595e+08	-0.025	-0.005	0.005	0.065	0.045	0.112	0.02	128.66	48.785	11.473	0.01	0.01	3.0595e+08	-0.3123	0.82934	0.073187
0.014239	-0.070247	0.014239	0	48.785	11.473	0.009	0.006	3.0595e+08	-0.025	-0.005	0.005	0.065	0.045	0.112	0.02	128.66	48.785	11.473	0.01	0.01	3.0595e+08	-0.22685	-0.27294	0.021912
0.023524	-0.066203	0.023524	0	48.785	11.473	0.009	0.006	3.0595e+08	-0.025	-0.005	0.005	0.065	0.045	0.112	0.02	128.66	48.785	11.473	0.01	0.01	3.0595e+08	0.27584	-0.20469	-0.07772
-0.068475	-0.047521	-0.068475	0	48.785	11.473	0.009	0.006	3.0595e+08	0.025	0.005	0.01	0.067	0.046	0.115	0.02	128.66	48.785	11.473	0.01	0.01	3.0595e+08	-0.135	0.6347	-0.086623
0.029305	-0.058688	0.029305	0	48.785	11.473	0.009	0.006	3.0595e+08	0.025	0.005	0.01	0.067	0.046	0.115	0.02	128.66	48.785	11.473	0.01	0.01	3.0595e+08	-0.19867	-0.73536	0.092008
-0.0073029	-0.076959	-0.0073029	0	48.785	11.473	0.009	0.006	3.0595e+08	0.025	0.005	0.01	0.067	0.046	0.115	0.02	128.66	48.785	11.473	0.01	0.01	3.0595e+08	-0.24655	0.43518	0.083965
0.00012163	-0.040645	0.00012163	0	48.785	11.473	0.009	0.006	3.0595e+08	0.025	0.005	0.01	0.067	0.046	0.115	0.02	128.66	48.785	11.473	0.01	0.01	3.0596e+08	0.57946	-0.5074	-0.17431
0.019532	-0.033657	0.019532	0	48.785	11.473	0.009	0.006	3.0595e+08	0.025	0.005	0.01	0.067	0.046	0.115	0.02	128.66	48.785	11.473	0.01	0.01	3.0596e+08	-0.23582	0.18123	0.02972
-0.036678	-0.08834	-0.036678	0	48.785	11.473	0.009	0.006	3.0596e+08	0.01	0	0.01	0.068	0.047	0.117	0.02	128.66	48.785	11.473	0.01	0.01	3.0596e+08	-0.58511	0.36051	0.2561
0.035748	-0.067907	0.035748	0	48.785	11.473	0.009	0.006	3.0596e+08	0.01	0	0.01	0.068	0.047	0.117	0.02	128.66	48.785	11.473	0.01	0.01	3.0596e+08	0.64814	-0.86815	-0.18256
-0.027845	-0.021843	-0.027845	0	48.785	11.473	0.009	0.006	3.0596e+08	0.01	0	0.01	0.068	0.047	0.117	0.02	128.66	48.785	11.473	0.01	0.01	3.0596e+08	-0.19437	1.008	0.099924
-0.0063671	-0.058245	-0.0063671	0	48.785	11.473	0.009	0.006	3.0596e+08	0.01	0	0.01	0.068	0.047	0.117	0.02	128.66	48.785	11.473	0.01	0.01	3.0596e+08	-0.39948	-0.55584	0.12324
0.04133	-0.08566	0.04133	0	48.785	11.473	0.009	0.006	3.0596e+08	0.01	0	0.01	0.068	0.047	0.117	0.02	128.66	48.785	11.473	0.01	0.01	3.0596e+08	0.51902	-0.46474	-0.183
-0.066863	-0.037076	-0.066863	0	48.785	11.473	0.009	0.006	3.0596e+08	0.01	0.005	0.015	0.025	0.017	0.043	0.02	128.66	48.785	11.473	0.01	0.01	3.0596e+08	0.087351	1.153	-0.058412
0.012594	-0.0351	0.012594	0	48.785	11.473	0.009	0.006	3.0596e+08	0.01	0.005	0.015	0.025	0.017	0.043	0.02	128.66	48.785	11.473	0.01	0.01	3.0596e+08	-0.36144	-0.90526	0.18856
0.027021	-0.084562	0.027021	0	48.785	11.473	0.009	0.006	3.0596e+08	0.01	0.005	0.015	0.025	0.017	0.043	0.02	128.66	48.785	11.473	0.01	0.01	3.0596e+08	-0.10426	0.33922	-0.047189
-0.04348	-0.05284	-0.04348	0	48.785	11.473	0.009	0.006	3.0596e+08	0.01	0.005	0.015	0.025	0.017	0.043	0.02	128.66	48.785	11.473	0.01	0.01	3.0596e+08	0.61258	0.21041	-0.25318
0.014281	-0.029965	0.014281	0	48.785	11.473	0.009	0.006	3.0596e+08	0.01	0.005	0.015	0.025	0.017	0.043	0.02	128.66	48.785	11.473	0.01	0.01	3.0596e+08	-0.55212	-0.70455	0.12364
-0.013058	-0.094159	-0.013058	0	48.785	11.473	0.009	0.006	3.0596e+08	-0.02	0.01	-0.02	0.029	0.02	0.05	0.02	128.66	48.785	11.473	0.01	0.01	3.0596e+08	-0.37086	0.80372	0.12833
0.0025633	-0.056849	0.0025633	0	48.785	11.473	0.009	0.006	3.0596e+08	-0.02	0.01	-0.02	0.029	0.02	0.05	0.02	128.66	48.785	11.473	0.01	0.01	3.0596e+08	0.8198	-1.159	-0.22019
0.016418	-0.024665	0.016418	0	48.785	11.473	0.009	0.006	3.0596e+08	-0.02	0.01	-0.02	0.029	0.02	0.05	0.02	128.66	48.785	11.473	0.01	0.01	3.0596e+08	-0.38755	0.5717	0.10629
-0.0059635	-0.093477	-0.0059635	0	48.785	11.473	0.009	0.006	3.0596e+08	-0.02	0.01	-0.02	0.029	0.02	0.05	0.02	128.66	48.785	11.473	0.01	0.01	3.0596e+08	-0.35958	0.3457	0.17614
0.026865	-0.068679	0.026865	0	48.785	11.473	0.009	0.006	3.0596e+08	-0.02	0.01	-0.02	0.029	0.02	0.05	0.02	128.66	48.785	11.473	0.01	0.01	3.0596e+08	1.0178	-1.0112	-0.28111
-0.023493	-0.010347	-0.023493	0	48.785	11.473	0.009	0.006	3.0596e+08	-0.02	0	0	0.033	0.023	0.057	0.02	128.66	48.785	11.473	0.01	0.01	3.0596e+08	-0.37839	1.2112	0.15438
-0.035588	-0.076449	-0.035588	0	48.785	11.473	0.009	0.006	3.0596e+08	-0.02	0	0	0.033	0.023	0.057	0.02	128.66	48.785	11.473	0.01	0.01	3.0596e+08	-0.74484	-0.35895	0.28532
0.031215	-0.087179	0.031215	0	48.785	11.473	0.009	0.006	3.0596e+08	-0.02	0	0	0.033	0.023	0.057	0.02	128.66	48.785	11.473	0.01	0.01	3.0596e+08	1.0634	-0.84304	-0.32449
-0.026263	-0.011578	-0.026263	0	48.785	11.473	0.009	0.006	3.0596e+08	-0.02	0	0	0.033	0.023	0.057	0.02	128.66	48.785	11.473	0.01	0.01	3.0596e+08	-0.0042739	1.0283	0.017229
-0.011516	-0.062401	-0.011516	0	48.785	11.473	0.009	0.006	3.0596e+08	-0.02	0	0	0.033	0.023	0.057	0.02	128.66	48.785	11.473	0.01	0.01	3.0596e+08	-0.42006	-0.64692	0.13246
0.046705	-0.089801	0.046705	0	48.785	11.473	0.009	0.006	3.0596e+08	0.015	-0.015	0	0.036	0.025	0.062	0.02	128.66	48.785	11.473	0.01	0.01	3.0596e+08	0.65016	-0.31688	-0.25666
-0.041732	-0.032882	-0.041732	0	48.785	11.473	0.009	0.006	3.0596e+08	0.015	-0.015	0	0.036	0.025	0.062	0.02	128.66	48.785	11.473	0.01	0.01	3.0596e+08	0.15674	0.93858	-0.040824
0.018183	-0.060257	0.018183	0	48.785	11.473	0.009	0.006	3.0596e+08	0.015	-0.015	0	0.036	0.025	0.062	0.02	128.66	48.785	11.473	0.01	0.01	3.0596e+08	-0.49423	-0.69194	0.25782
0.026951	-0.075163	0.026951	0	48.785	11.473	0.009	0.006	3.0596e+08	0.015	-0.015	0	0.036	0.025	0.062	0.02	128.66	48.785	11.473	0.01	0.01	3.0596e+08	0.56953	0.06383	-0.15141
-0.083416	-0.036928	-0.083416	0	48.785	11.473	0.009	0.006	3.0596e+08	0.015	-0.015	0	0.036	0.025	0.062	0.02	128.66	48.785	11.473	0.01	0.01	3.0596e+08	0.40618	0.61642	-0.11125
0.044886	-0.048524	0.044886	0	48.785	11.473	0.009	0.006	3.0596e+08	0.035	0.025	0	0.039	0.027	0.067	0.02	128.66	48.785	11.473	0.01	0.01	3.0596e+08	-0.40391	-0.80853	0.20877
0.013953	-0.098745	0.013953	0	48.785	11.473	0.009	0.006	3.0596e+08	0.035	0.025	0	0.039	0.027	0.067	0.02	128.66	48.785	11.473	0.01	0.01	3.0596e+08	0.18294	0.50532	-0.017624
-0.06216	-0.032731	-0.06216	0	48.785	11.473	0.009	0.006	3.0596e+08	0.035	0.025	0	0.039	0.027	0.067	0.02	128.66	48.785	11.473	0.01	0.01	3.0596e+08	0.65451	0.092311	-0.17614
0.052751	-0.026156	0.052751	0	48.785	11.473	0.009	0.006	3.0596e+08	0.035	0.025	0	0.039	0.027	0.067	0.02	128.66	48.785	11.473	0.01	0.01	3.0596e+08	-0.26648	-0.66089	0.11938
-0.013301	-0.090877	-0.013301	0	48.785	11.473	0.009	0.006	3.0596e+08	0.035	0.025	0	0.039	0.027	0.067	0.02	128.66	48.785	11.473	0.01	0.01	3.0596e+08	-0.14401	0.82785	0.094647
-0.036167	-0.05428	-0.036167	0	48.785	11.473	0.009	0.006	3.0596e+08	-0.01	0.005	0.05	0.042	0.029	0.072	0.02	128.66	48.785	11.473	0.01	0.01	3.0596e+08	0.88167	-0.70251	-0.32402
0.027896	-0.024028	0.027896	0	48.785	11.473	0.009	0.006	3.0596e+08	-0.01	0.005	0.05	0.042	0.029	0.072	0.02	128.66	48.785	11.473	0.01	0.01	3.0596e+08	-0.35256	-0.052083	0.11742
-0.01203	-0.083853	-0.01203	0	48.785	11.473	0.009	0.006	3.0596e+08	-0.01	0.005	0.05	0.042	0.029	0.072	0.02	128.66	48.785	11.473	0.01	0.01	3.0596e+08	-0.36294	0.43985	0.21476
0.01555	-0.06761	0.01555	0	48.785	11.473	0.009	0.006	3.0596e+08	-0.01	0.005	0.05	0.042	0.029	0.072	0.02	128.66	48.785	11.473	0.01	0.01	3.0596e+08	0.86801	-0.84695	-0.31547
-0.0045483	-0.028893	-0.0045483	0	48.785	11.473	0.009	0.006	3.0596e+08	-0.01	0.005	0.05	0.042	0.029	0.072	0.02	128.66	48.785	11.473	0.01	0.01	3.0596e+08	0.037976	0.90265	0.079383
-0.016179	-0.069634	-0.016179	0	48.785	11.473	0.01	0.006	3.0596e+08	-0.015	-0.005	-0.04	0.044	0.03	0.076	0.02	128.66	48.785	11.473	0.01	0.01	3.0596e+08	-0.44838	-0.29159	0.24483
0.033103	-0.069963	0.033103	0	48.785	11.473	0.01	0.006	3.0596e+08	-0.015	-0.005	-0.04	0.044	0.03	0.076	0.02	128.66	48.785	11.473	0.01	0.01	3.0596e+08	0.79947	-0.54961	-0.21847
-0.05864	-0.032278	-0.05864	0	48.785	11.473	0.01	0.006	3.0596e+08	-0.015	-0.005	-0.04	0.044	0.03	0.076	0.02	128.65	48.785	11.473	0.01	0.01	3.0596e+08	0.1445	1.171	-0.059462
0.016988	-0.050692	0.016988	0	48.785	11.473	0.01	0.006	3.0596e+08	-0.015	-0.005	-0.04	0.044	0.03	0.076	0.02	128.66	48.785	11.473	0.01	0.01	3.0596e+08	-0.34002	-0.99103	0.18295
0.029783	-0.085949	0.029783	0	48.785	11.473	0.01	0.006	3.0596e+08	-0.015	-0.005	-0.04	0.044	0.03	0.076	0.02	128.66	48.785	11.473	0.01	0.01	3.0596e+08	0.29514	0.44994	-0.071503
-0.054583	-0.042437	-0.054583	0	48.785	11.473	0.01	0.007	3.0596e+08	0.005	-0.005	0.005	0.047	0.032	0.08	0.02	128.65	48.785	11.473	0.01	0.01	3.0596e+08	0.47959	0.28863	-0.1495
0.032627	-0.027158	0.032627	0	48.785	11.473	0.01	0.007	3.0596e+08	0.005	-0.005	0.005	0.047	0.032	0.08	0.02	128.66	48.785	11.473	0.01	0.01	3.0596e+08	-0.26584	-0.85242	0.1057
-0.024346	-0.089935	-0.024346	0	48.785	11.473	0.01	0.007	3.0596e+08	0.005	-0.005	0.005	0.047	0.032	0.08	0.02	128.66	48.785	11.473	0.01	0.01	3.0596e+08	-0.29581	0.8669	0.15202
0.0056248	-0.060306	0.0056248	0	48.785	11.473	0.01	0.007	3.0596e+08	0.005	-0.005	0.005	0.047	0.032	0.08	0.02	128.65	48.785	11.473	0.01	0.01	3.0596e+08	0.99188	-1.0601	-0.32939
0.015888	-0.023095	0.015888	0	48.785	11.473	0.01	0.007	3.0596e+08	0.005	-0.005	0.005	0.047	0.032	0.08	0.02	128.65	48.785	11.473	0.01	0.01	3.0596e+08	-0.23122	0.51856	0.16161
-0.028132	-0.067019	-0.028132	0	48.785	11.473	0.008	0.005	3.0596e+08	-0.005	-0.01	0.005	0.048	0.033	0.082	0.02	128.66	48.785	11.473	0.01	0.01	3.0596e+08	-0.30461	0.2457	0.15186
0.041258	-0.080875	0.041258	0	48.785	11.473	0.008	0.005	3.0596e+08	-0.005	-0.01	0.005	0.048	0.033	0.082	0.02	128.65	48.785	11.473	0.01	0.01	3.0596e+08	0.85808	-0.87413	-0.30714
-0.032997	-0.027487	-0.032997	0	48.785	11.473	0.008	0.005	3.0596e+08	-0.005	-0.01	0.005	0.048	0.033	0.082	0.02	128.65	48.785	11.473	0.01	0.01	3.0596e+08	-0.17077	1.3201	0.14842
-0.017381	-0.061035	-0.017381	0	48.785	11.473	0.008	0.005	3.0596e+08	-0.005	-0.01	0.005	0.048	0.033	0.082	0.02	128.66	48.785	11.473	0.01	0.01	3.0596e+08	-0.4383	-0.70474	0.21066
0.038753	-0.077	0.038753	0	48.785	11.473	0.008	0.005	3.0596e+08	-0.005	-0.01	0.005	0.048	0.033	0.082	0.02	128.65	48.785	11.473	0.01	0.01	3.0596e+08	0.80576	-0.33012	-0.24665
-0.079724	-0.032289	-0.079724	0	48.785	11.473	0.008	0.006	3.0596e+08	0.04	0.035	0.035	0.05	0.035	0.086	0.02	128.65	48.785	11.473	0.01	0.01	3.0596e+08	0.15516	0.92934	-0.028123
0.035266	-0.053287	0.035266	0	48.785	11.473	0.008	0.006	3.0596e+08	0.04	0.035	0.035	0.05	0.035	0.086	0.02	128.66	48.785	11.473	0.01	0.01	3.0596e+08	-0.32022	-1.2105	0.17261
0.040458	-0.09403	0.040458	0	48.785	11.473	0.008	0.006	3.0596e+08	0.04	0.035	0.035	0.05	0.035	0.086	0.02	128.65	48.785	11.473	0.01	0.01	3.0596e+08	0.38428	0.60117	-0.11282
-0.068919	-0.034363	-0.068919	0	48.785	11.473	0.008	0.006	3.0596e+08	0.04	0.035	0.035	0.05	0.035	0.086	0.02	128.65	48.785	11.473	0.01	0.01	3.0596e+08	0.49596	0.31982	-0.15576
0.039475	-0.026919	0.039475	0	48.785	11.473	0.008	0.006	3.0596e+08	0.04	0.035	0.035	0.05	0.035	0.086	0.02	128.65	48.785	11.473	0.01	0.01	3.0596e+08	-0.5225	-0.71828	0.2358
-0.0065823	-0.098227	-0.0065823	0	48.785	11.473	0.008	0.006	3.0596e+08	-0.015	0	0.025	0.053	0.036	0.09	0.02	128.65	48.785	11.473	0.01	0.01	3.0596e+08	-0.0003616	0.86739	0.036263
-0.045691	-0.055906	-0.045691	0	48.785	11.473	0.008	0.006	3.0596e+08	-0.015	0	0.025	0.053	0.036	0.09	0.02	128.65	48.785	11.473	0.01	0.01	3.0596e+08	1.0121	-0.7107	-0.31827
0.025336	-0.019566	0.025336	0	48.785	11.473	0.008	0.006	3.0596e+08	-0.015	0	0.025	0.053	0.036	0.09	0.02	128.65	48.785	11.473	0.01	0.01	3.0596e+08	-0.5312	-0.13074	0.15225
0.0042793	-0.087975	0.0042793	0	48.785	11.473	0.008	0.006	3.0596e+08	-0.015	0	0.025	0.053	0.036	0.09	0.02	128.65	48.785	11.473	0.01	0.01	3.0596e+08	-0.050559	0.40608	0.078262
0.013693	-0.056524	0.013693	0	48.785	11.473	0.008	0.006	3.0596e+08	-0.015	0	0.025	0.053	0.036	0.09	0.02	128.65	48.785	11.473	0.01	0.01	3.0596e+08	0.88854	-0.89964	-0.29267
0.0033196	-0.026966	0.0033196	0	48.785	11.473	0.008	0.006	3.0596e+08	0.03	0.01	-0.02	0.054	0.038	0.093	0.02	128.65	48.785	11.473	0.01	0.01	3.0596e+08	-0.38951	0.83495	0.1993
-0.02485	-0.077304	-0.02485	0	48.785	11.473	0.008	0.006	3.0596e+08	0.03	0.01	-0.02	0.054	0.038	0.093	0.02	128.65	48.785	11.473	0.01	0.01	3.0596e+08	-0.24705	-0.042001	0.17121
0.020739	-0.067684	0.020739	0	48.785	11.473	0.008	0.006	3.0596e+08	0.03	0.01	-0.02	0.054	0.038	0.093	0.02	128.65	48.785	11.473	0.01	0.01	3.0596e+08	0.7927	-0.92911	-0.29891
-0.034078	-0.023658	-0.034078	0	48.785	11.473	0.008	0.006	3.0596e+08	0.03	0.01	-0.02	0.054	0.038	0.093	0.02	128.65	48.785	11.473	0.01	0.01	3.0596e+08	-0.099209	1.2239	0.10179
0.0080022	-0.066733	0.0080022	0	48.785	11.473	0.008	0.006	3.0596e+08	0.03	0.01	-0.02	0.054	0.038	0.093	0.02	128.65	48.785	11.473	0.01	0.01	3.0596e+08	-0.31359	-0.63142	0.18453
0.022713	-0.08103	0.022713	0	48.785	11.473	0.008	0.006	3.0596e+08	0.015	0	0.005	0.056	0.039	0.097	0.02	128.65	48.785	11.473	0.01	0.01	3.0596e+08	0.65388	-0.092307	-0.1554
-0.060997	-0.031625	-0.060997	0	48.785	11.473	0.008	0.006	3.0596e+08	0.015	0	0.005	0.056	0.039	0.097	0.02	128.65	48.785	11.473	0.01	0.01	3.0596e+08	0.094365	0.72221	-0.029917
0.040586	-0.034788	0.040586	0	48.785	11.473	0.008	0.006	3.0596e+08	0.015	0	0.005	0.056	0.039	0.097	0.02	128.65	48.785	11.473	0.01	0.01	3.0596e+08	-0.081983	-1.0928	0.069503
-0.0071832	-0.081851	-0.0071832	0	48.785	11.473	0.008	0.006	3.0596e+08	0.015	0	0.005	0.056	0.039	0.097	0.02	128.65	48.785	11.473	0.01	0.01	3.0596e+08	-0.20779	0.80543	0.037609
-0.01067	-0.051762	-0.01067	0	48.785	11.473	0.008	0.006	3.0596e+08	0.015	0	0.005	0.056	0.039	0.097	0.02	128.65	48.785	11.473	0.01	0.01	3.0596e+08	0.60887	-0.58619	-0.20311
0.030524	-0.028255	0.030524	0	48.785	11.473	0.008	0.006	3.0596e+08	-0.015	-0.01	-0.015	0.058	0.04	0.1	0.02	128.65	48.785	11.473	0.01	0.01	3.0596e+08	-0.27277	0.019331	0.14393
-0.038942	-0.067379	-0.038942	0	48.785	11.473	0.008	0.006	3.0596e+08	-0.015	-0.01	-0.015	0.058	0.04	0.1	0.02	128.65	48.785	11.473	0.01	0.01	3.0596e+08	-0.50186	0.54896	0.1957
0.026378	-0.073662	0.026378	0	48.785	11.473	0.008	0.006	3.0596e+08	-0.015	-0.01	-0.015	0.058	0.04	0.1	0.02	128.65	48.785	11.473	0.01	0.01	3.0596e+08	0.80426	-0.95416	-0.32869
-0.026822	-0.03328	-0.026822	0	48.785	11.473	0.008	0.006	3.0596e+08	-0.015	-0.01	-0.015	0.058	0.04	0.1	0.02	128.65	48.785	11.473	0.01	0.01	3.0596e+08	-0.29149	1.1478	0.10025
-0.019723	-0.056274	-0.019723	0	48.785	11.473	0.008	0.006	3.0596e+08	-0.015	-0.01	-0.015	0.058	0.04	0.1	0.02	128.65	48.785	11.473	0.01	0.01	3.0596e+08	-0.24792	-0.44897	0.15662
0.035239	-0.073723	0.035239	0	48.785	11.473	0.008	0.006	3.0596e+08	-0.005	-0.01	0.035	0.06	0.041	0.103	0.02	128.65	48.785	11.473	0.01	0.01	3.0596e+08	0.30698	-0.41013	-0.15214
-0.051079	-0.036004	-0.051079	0	48.785	11.473	0.008	0.006	3.0596e+08	-0.005	-0.01	0.035	0.06	0.041	0.103	0.02	128.65	48.785	11.473	0.01	0.01	3.0596e+08	0.051504	0.6433	-0.070467
0.039749	-0.036031	0.039749	0	48.785	11.473	0.008	0.006	3.0596e+08	-0.005	-0.01	0.035	0.06	0.041	0.103	0.02	128.65	48.785	11.473	0.01	0.01	3.0596e+08	-0.35869	-0.95186	0.11979
0.0030665	-0.091395	0.0030665	0	48.785	11.473	0.008	0.006	3.0596e+08	-0.005	-0.01	0.035	0.06	0.041	0.103	0.02	128.65	48.785	11.473	0.01	0.01	3.0596e+08	-0.2393	0.69548	0.033108
-0.0020306	-0.051228	-0.0020306	0	48.785	11.473	0.008	0.006	3.0596e+08	-0.005	-0.01	0.035	0.06	0.041	0.103	0.02	128.65	48.785	11.473	0.01	0.01	3.0596e+08	0.62176	-0.36255	-0.15325
-0.00094338	-0.015749	-0.00094338	0	48.785	11.473	0.009	0.006	3.0596e+08	0.03	-0.01	-0.065	0.062	0.042	0.106	0.02	128.65	48.785	11.473	0.01	0.01	3.0596e+08	-0.60579	0.24434	0.17713
-0.038913	-0.079112	-0.038913	0	48.785	11.473	0.009	0.006	3.0596e+08	0.03	-0.01	-0.065	0.062	0.042	0.106	0.02	128.65	48.785	11.473	0.01	0.01	3.0596e+08	-0.50855	0.32662	0.15686
0.026538	-0.081579	0.026538	0	48.785	11.473	0.009	0.006	3.0596e+08	0.03	-0.01	-0.065	0.062	0.042	0.106	0.02	128.65	48.785	11.473	0.01	0.01	3.0596e+08	0.72067	-1.2158	-0.32708
-0.019805	-0.015972	-0.019805	0	48.785	11.473	0.009	0.006	3.0596e+08	0.03	-0.01	-0.065	0.062	0.042	0.106	0.02	128.65	48.785	11.473	0.01	0.01	3.0596e+08	-0.36537	1.1808	0.16736
-0.0047306	-0.056906	-0.0047306	0	48.785	11.473	0.009	0.006	3.0596e+08	0.03	-0.01	-0.065	0.062	0.042	0.106	0.02	128.65	48.785	11.473	0.01	0.01	3.0596e+08	-0.43134	-0.47607	0.071477
0.048049	-0.081099	0.048049	0	48.785	11.473	0.009	0.006	3.0596e+08	-0.025	0.02	-0.035	0.063	0.044	0.109	0.02	128.65	48.785	11.473	0.01	0.01	3.0596e+08	0.52824	-0.45376	-0.23292
-0.052624	-0.037778	-0.052624	0	48.785	11.473	0.009	0.006	3.0596e+08	-0.025	0.02	-0.035	0.063	0.044	0.109	0.02	128.65	48.785	11.473	0.01	0.01	3.0596e+08	-0.32448	1.2785	0.041684
0.011429	-0.050578	0.011429	0	48.785	11.473	0.009	0.006	3.0596e+08	-0.025	0.02	-0.035	0.063	0.044	0.109	0.02	128.65	48.785	11.473	0.01	0.01	3.0596e+08	-0.49365	-0.96301	0.18366
0.0080762	-0.077467	0.0080762	0	48.785	11.473	0.009	0.006	3.0596e+08	-0.025	0.02	-0.035	0.063	0.044	0.109	0.02	128.65	48.785	11.473	0.01	0.01	3.0596e+08	0.056188	0.44005	-0.043172
-0.05596	-0.046799	-0.05596	0	48.785	11.473	0.009	0.006	3.0596e+08	-0.025	0.02	-0.035	0.063	0.044	0.109	0.02	128.65	48.785	11.473	0.01	0.01	3.0596e+08	0.21907	-0.0372	-0.14592
0.039896	-0.033889	0.039896	0	48.785	11.473	0.009	0.006	3.0596e+08	0.015	0.01	0.05	0.067	0.046	0.114	0.02	128.65	48.785	11.473	0.01	0.01	3.0596e+08	-0.54801	-0.63828	0.13816
-0.0074685	-0.098375	-0.0074685	0	48.785	11.473	0.009	0.006	3.0596e+08	0.015	0.01	0.05	0.067	0.046	0.114	0.02	128.65	48.785	11.473	0.01	0.01	3.0596e+08	-0.31885	0.82448	0.098423
0.0056928	-0.052242	0.0056928	0	48.785	11.473	0.009	0.006	3.0596e+08	0.015	0.01	0.05	0.067	0.046	0.114	0.02	128.65	48.785	11.473	0.01	0.01	3.0596e+08	0.72818	-0.87986	-0.22906
0.01028	-0.012907	0.01028	0	48.785	11.473	0.009	0.006	3.0596e+08	0.015	0.01	0.05	0.067	0.046	0.114	0.02	128.65	48.785	11.473	0.01	0.01	3.0596e+08	-0.62835	0.64812	0.15662
-0.038885	-0.085977	-0.038885	0	48.785	11.473	0.009	0.006	3.0596e+08	0.015	0.01	0.05	0.067	0.046	0.114	0.02	128.65	48.785	11.473	0.01	0.01	3.0596e+08	-0.58285	0.25376	0.19725
0.027975	-0.080908	0.027975	0	48.785	11.473	0.009	0.006	3.0596e+08	-0.02	-0.01	0.04	0.068	0.047	0.117	0.02	128.65	48.785	11.473	0.01	0.01	3.0596e+08	0.85802	-1.1428	-0.30743
-0.01376	-0.017403	-0.01376	0	48.785	11.473	0.009	0.006	3.0596e+08	-0.02	-0.01	0.04	0.068	0.047	0.117	0.02	128.65	48.785	11.473	0.01	0.01	3.0596e+08	-0.46395	1.1974	0.17689
-0.023089	-0.065242	-0.023089	0	48.785	11.473	0.009	0.006	3.0596e+08	-0.02	-0.01	0.04	0.068	0.047	0.117	0.02	128.65	48.785	11.473	0.01	0.01	3.0596e+08	-0.50615	-0.39748	0.15962
0.042978	-0.083029	0.042978	0	48.785	11.473	0.009	0.006	3.0596e+08	-0.02	-0.01	0.04	0.068	0.047	0.117	0.02	128.65	48.785	11.473	0.01	0.01	3.0596e+08	0.67084	-0.69029	-0.3236
-0.043763	-0.033076	-0.043763	0	48.785	11.473	0.009	0.006	3.0596e+08	-0.02	-0.01	0.04	0.068	0.047	0.117	0.02	128.65	48.785	11.473	0.01	0.01	3.0596e+08	-0.16135	1.2369	0.047101
0.013518	-0.062892	0.013518	0	48.785	11.473	0.009	0.006	3.0596e+08	0.02	0.005	-0.015	0.07	0.048	0.12	0.02	128.65	48.785	11.473	0.01	0.01	3.0596e+08	-0.3909	-0.8318	0.21
0.018361	-0.073166	0.018361	0	48.785	11.473	0.009	0.006	3.0596e+08	0.02	0.005	-0.015	0.07	0.048	0.12	0.02	128.65	48.785	11.473	0.01	0.01	3.0596e+08	0.2415	0.15626	-0.083351
-0.064875	-0.041936	-0.064875	0	48.785	11.473	0.009	0.006	3.0596e+08	0.02	0.005	-0.015	0.07	0.048	0.12	0.02	128.65	48.785	11.473	0.01	0.01	3.0596e+08	0.12617	0.24903	-0.14176
0.054062	-0.041889	0.054062	0	48.785	11.473	0.009	0.006	3.0596e+08	0.02	0.005	-0.015	0.07	0.048	0.12	0.02	128.65	48.785	11.473	0.01	0.01	3.0596e+08	-0.33071	-0.65482	0.12772
-0.020658	-0.09507	-0.020658	0	48.785	11.473	0.009	0.006	3.0596e+08	0.02	0.005	-0.015	0.07	0.048	0.12	0.02	128.65	48.785	11.473	0.01	0.01	3.0596e+08	-0.23133	0.76076	0.078295
0.00082254	-0.049208	0.00082254	0	48.785	11.473	0.009	0.006	3.0596e+08	-0.01	0.005	0	0.025	0.017	0.043	0.02	128.65	48.785	11.473	0.01	0.01	3.0596e+08	0.75643	-0.73464	-0.18815
0.0091487	-0.019186	0.0091487	0	48.785	11.473	0.009	0.006	3.0596e+08	-0.01	0.005	0	0.025	0.017	0.043	0.02	128.65	48.785	11.473	0.01	0.01	3.0596e+08	-0.42586	0.55588	0.12659
-0.048821	-0.075468	-0.048821	0	48.785	11.473	0.009	0.006	3.0596e+08	-0.01	0.005	0	0.025	0.017	0.043	0.02	128.65	48.785	11.473	0.01	0.01	3.0596e+08	-0.4825	0.16764	0.16774
0.035343	-0.077843	0.035343	0	48.785	11.473	0.009	0.006	3.0596e+08	-0.01	0.005	0	0.025	0.017	0.043	0.02	128.65	48.785	11.473	0.01	0.01	3.0596e+08	0.68919	-1.177	-0.26544
-0.02453	-0.029195	-0.02453	0	48.785	11.473	0.009	0.006	3.0596e+08	-0.01	0.005	0	0.025	0.017	0.043	0.02	128.65	48.785	11.473	0.01	0.01	3.0596e+08	-0.17765	1.2305	0.063542
0.0027055	-0.051974	0.0027055	0	48.785	11.473	0.009	0.006	3.0596e+08	-0.01	-0.02	0.035	0.03	0.02	0.051	0.02	128.65	48.785	11.473	0.01	0.01	3.0596e+08	-0.29254	-0.6562	0.11051
0.051549	-0.081269	0.051549	0	48.785	11.473	0.009	0.006	3.0596e+08	-0.01	-0.02	0.035	0.03	0.02	0.051	0.02	128.65	48.785	11.473	0.01	0.01	3.0596e+08	0.45503	-0.25732	-0.1922
-0.054507	-0.037295	-0.054507	0	48.785	11.473	0.009	0.006	3.0596e+08	-0.01	-0.02	0.035	0.03	0.02	0.051	0.02	128.65	48.785	11.473	0.01	0.01	3.0596e+08	0.038197	1.0986	-0.054051
0.011908	-0.045678	0.011908	0	48.785	11.473	0.009	0.006	3.0596e+08	-0.01	-0.02	0.035	0.03	0.02	0.051	0.02	128.65	48.785	11.473	0.01	0.01	3.0596e+08	-0.52855	-0.9351	0.26159
0.011499	-0.084805	0.011499	0	48.785	11.473	0.009	0.006	3.0596e+08	-0.01	-0.02	0.035	0.03	0.02	0.051	0.02	128.65	48.785	11.473	0.01	0.01	3.0596e+08	0.038366	0.54444	-0.042393
-0.070242	-0.046698	-0.070242	0	48.785	11.473	0.009	0.006	3.0596e+08	-0.03	0.005	-0.05	0.033	0.023	0.057	0.02	128.65	48.785	11.473	0.01	0.01	3.0596e+08	0.47405	-0.0169	-0.21112
0.038135	-0.029539	0.038135	0	48.785	11.473	0.009	0.006	3.0596e+08	-0.03	0.005	-0.05	0.033	0.023	0.057	0.02	128.65	48.785	11.473	0.01	0.01	3.0596e+08	-0.47766	-0.7649	0.14557
0.0045456	-0.10116	0.0045456	0	48.785	11.473	0.009	0.006	3.0596e+08	-0.03	0.005	-0.05	0.033	0.023	0.057	0.02	128.65	48.785	11.473	0.01	0.01	3.0596e+08	-0.26177	0.93695	0.13588
-0.01707	-0.052314	-0.01707	0	48.785	11.473	0.009	0.006	3.0596e+08	-0.03	0.005	-0.05	0.033	0.023	0.057	0.02	128.64	48.785	11.473	0.01	0.01	3.0596e+08	0.95654	-0.9008	-0.29709
0.028116	-0.0063777	0.028116	0	48.785	11.473	0.009	0.006	3.0596e+08	-0.03	0.005	-0.05	0.033	0.023	0.057	0.02	128.65	48.785	11.473	0.01	0.01	3.0596e+08	-0.65446	0.3533	0.17609
-0.032674	-0.092856	-0.032674	0	48.785	11.473	0.009	0.006	3.0596e+08	0.04	0.025	0.065	0.037	0.025	0.063	0.02	128.65	48.785	11.473	0.01	0.01	3.0596e+08	-0.53572	0.54774	0.23701
0.0095282	-0.06889	0.0095282	0	48.785	11.473	0.009	0.006	3.0596e+08	0.04	0.025	0.065	0.037	0.025	0.063	0.02	128.64	48.785	11.473	0.01	0.01	3.0596e+08	1.0113	-1.2434	-0.39389
0.0022166	-0.012513	0.0022166	0	48.785	11.473	0.009	0.006	3.0596e+08	0.04	0.025	0.065	0.037	0.025	0.063	0.02	128.65	48.785	11.473	0.01	0.01	3.0596e+08	-0.56106	0.90371	0.23364
-0.014409	-0.075153	-0.014409	0	48.785	11.473	0.009	0.006	3.0596e+08	0.04	0.025	0.065	0.037	0.025	0.063	0.02	128.65	48.785	11.473	0.01	0.01	3.0596e+08	-0.43588	-0.15243	0.10041
0.032615	-0.07809	0.032615	0	48.785	11.473	0.009	0.006	3.0596e+08	0.04	0.025	0.065	0.037	0.025	0.063	0.02	128.64	48.785	11.473	0.01	0.01	3.0596e+08	0.7736	-0.76293	-0.31975
-0.03352	-0.026157	-0.03352	0	48.785	11.473	0.009	0.006	3.0596e+08	-0.01	-0.01	-0.02	0.04	0.027	0.068	0.02	128.64	48.785	11.473	0.01	0.01	3.0596e+08	-0.19477	1.2823	0.057523
0.0050142	-0.06683	0.0050142	0	48.785	11.473	0.009	0.006	3.0596e+08	-0.01	-0.01	-0.02	0.04	0.027	0.068	0.02	128.65	48.785	11.473	0.01	0.01	3.0596e+08	-0.45636	-0.83315	0.22254
0.030095	-0.072355	0.030095	0	48.785	11.473	0.009	0.006	3.0596e+08	-0.01	-0.01	-0.02	0.04	0.027	0.068	0.02	128.64	48.785	11.473	0.01	0.01	3.0596e+08	0.54783	-0.17803	-0.23782
-0.07203	-0.033356	-0.07203	0	48.785	11.473	0.009	0.006	3.0596e+08	-0.01	-0.01	-0.02	0.04	0.027	0.068	0.02	128.64	48.785	11.473	0.01	0.01	3.0596e+08	-0.027813	0.99001	-0.014809
0.034818	-0.056033	0.034818	0	48.785	11.473	0.009	0.006	3.0596e+08	-0.01	-0.01	-0.02	0.04	0.027	0.068	0.02	128.65	48.785	11.473	0.01	0.01	3.0596e+08	-0.59919	-0.99481	0.23971
0.02265	-0.092795	0.02265	0	48.785	11.473	0.01	0.007	3.0596e+08	-0.01	-0.01	-0.01	0.042	0.029	0.073	0.02	128.64	48.785	11.473	0.01	0.01	3.0596e+08	0.35515	0.48179	-0.085656
-0.083505	-0.033956	-0.083505	0	48.785	11.473	0.01	0.007	3.0596e+08	-0.01	-0.01	-0.01	0.042	0.029	0.073	0.02	128.64	48.785	11.473	0.01	0.01	3.0596e+08	0.31388	0.42573	-0.091783
0.049196	-0.032779	0.049196	0	48.785	11.473	0.01	0.007	3.0596e+08	-0.01	-0.01	-0.01	0.042	0.029	0.073	0.02	128.65	48.785	11.473	0.01	0.01	3.0596e+08	-0.52067	-0.94461	0.2058
-0.0016903	-0.089461	-0.0016903	0	48.785	11.473	0.01	0.007	3.0596e+08	-0.01	-0.01	-0.01	0.042	0.029	0.073	0.02	128.65	48.785	11.473	0.01	0.01	3.0596e+08	-0.048766	0.68347	0.074564
-0.039836	-0.045926	-0.039836	0	48.785	11.473	0.01	0.007	3.0596e+08	-0.01	-0.01	-0.01	0.042	0.029	0.073	0.02	128.64	48.785	11.473	0.01	0.01	3.0596e+08	0.64544	-0.65204	-0.24539
0.039173	-0.031445	0.039173	0	48.785	11.473	0.01	0.007	3.0596e+08	0.01	0	-0.02	0.045	0.031	0.077	0.02	128.65	48.785	11.473	0.01	0.01	3.0596e+08	-0.52967	-0.12897	0.15575
0.00022257	-0.080836	0.00022257	0	48.785	11.473	0.01	0.007	3.0596e+08	0.01	0	-0.02	0.045	0.031	0.077	0.02	128.65	48.785	11.473	0.01	0.01	3.0596e+08	-0.11045	0.38264	0.099548
-0.0013369	-0.056427	-0.0013369	0	48.785	11.473	0.01	0.007	3.0596e+08	0.01	0	-0.02	0.045	0.031	0.077	0.02	128.64	48.785	11.473	0.01	0.01	3.0596e+08	0.47978	-0.60512	-0.28769
-0.018804	-0.045106	-0.018804	0	48.785	11.473	0.01	0.007	3.0596e+08	0.01	0	-0.02	0.045	0.031	0.077	0.02	128.64	48.785	11.473	0.01	0.01	3.0596e+08	-0.21656	0.89302	0.10347
-0.018858	-0.06808	-0.018858	0	48.785	11.473	0.01	0.007	3.0596e+08	0.01	0	-0.02	0.045	0.031	0.077	0.02	128.65	48.785	11.473	0.01	0.01	3.0596e+08	-0.22852	-0.1767	0.16042
0.013582	-0.069817	0.013582	0	48.785	11.473	0.01	0.007	3.0596e+08	-0.005	0.015	0.02	0.048	0.032	0.082	0.02	128.64	48.785	11.473	0.01	0.01	3.0596e+08	0.49009	-0.4927	-0.20517
-0.043147	-0.041379	-0.043147	0	48.785	11.473	0.01	0.007	3.0596e+08	-0.005	0.015	0.02	0.048	0.032	0.082	0.02	128.64	48.785	11.473	0.01	0.01	3.0596e+08	0.14087	0.54694	-0.095173
0.038861	-0.041702	0.038861	0	48.785	11.473	0.01	0.007	3.0596e+08	-0.005	0.015	0.02	0.048	0.032	0.082	0.02	128.64	48.785	11.473	0.01	0.01	3.0596e+08	-0.21315	-1.0286	0.059161
0.013759	-0.092211	0.013759	0	48.785	11.473	0.01	0.007	3.0596e+08	-0.005	0.015	0.02	0.048	0.032	0.082	0.02	128.64	48.785	11.473	0.01	0.01	3.0596e+08	-0.11907	0.55924	0.10875
-0.0027078	-0.046022	-0.0027078	0	48.785	11.473	0.01	0.007	3.0596e+08	-0.005	0.015	0.02	0.048	0.032	0.082	0.02	128.64	48.785	11.473	0.01	0.01	3.0596e+08	0.54598	-0.19935	-0.11791
0.0039555	-0.020636	0.0039555	0	48.785	11.473	0.008	0.006	3.0596e+08	0.025	0.005	-0.015	0.049	0.034	0.084	0.02	128.64	48.785	11.473	0.01	0.01	3.0596e+08	-0.39256	0.07048	0.14338
-0.034447	-0.077109	-0.034447	0	48.785	11.473	0.008	0.006	3.0596e+08	0.025	0.005	-0.015	0.049	0.034	0.084	0.02	128.64	48.785	11.473	0.01	0.01	3.0596e+08	-0.37448	0.43306	0.13013
0.033793	-0.07981	0.033793	0	48.785	11.473	0.008	0.006	3.0596e+08	0.025	0.005	-0.015	0.049	0.034	0.084	0.02	128.64	48.785	11.473	0.01	0.01	3.0596e+08	0.89717	-1.1075	-0.37139
-0.017791	-0.011391	-0.017791	0	48.785	11.473	0.008	0.006	3.0596e+08	0.025	0.005	-0.015	0.049	0.034	0.084	0.02	128.64	48.785	11.473	0.01	0.01	3.0596e+08	-0.3214	1.1085	0.15511
-0.021119	-0.056916	-0.021119	0	48.785	11.473	0.008	0.006	3.0596e+08	0.025	0.005	-0.015	0.049	0.034	0.084	0.02	128.64	48.785	11.473	0.01	0.01	3.0596e+08	-0.36871	-0.37942	0.11782
0.047059	-0.091019	0.047059	0	48.785	11.473	0.008	0.006	3.0596e+08	-0.015	0	0	0.052	0.036	0.088	0.02	128.64	48.785	11.473	0.01	0.01	3.0596e+08	0.69997	-0.70202	-0.33505
-0.046824	-0.023234	-0.046824	0	48.785	11.473	0.008	0.006	3.0596e+08	-0.015	0	0	0.052	0.036	0.088	0.02	128.64	48.785	11.473	0.01	0.01	3.0596e+08	-0.15152	1.3647	0.052737
1.8909e-06	-0.055363	1.8909e-06	0	48.785	11.473	0.008	0.006	3.0596e+08	-0.015	0	0	0.052	0.036	0.088	0.02	128.64	48.785	11.473	0.01	0.01	3.0596e+08	-0.51899	-0.98897	0.22693
0.032594	-0.084143	0.032594	0	48.785	11.473	0.008	0.006	3.0596e+08	-0.015	0	0	0.052	0.036	0.088	0.02	128.64	48.785	11.473	0.01	0.01	3.0596e+08	0.53367	-0.086378	-0.21801
-0.078281	-0.035346	-0.078281	0	48.785	11.473	0.008	0.006	3.0596e+08	-0.015	0	0	0.052	0.036	0.088	0.02	128.64	48.785	11.473	0.01	0.01	3.0596e+08	0.030988	0.88042	0.012225
0.038368	-0.044658	0.038368	0	48.785	11.473	0.008	0.006	3.0596e+08	-0.005	-0.005	-0.005	0.054	0.037	0.092	0.02	128.64	48.785	11.473	0.01	0.01	3.0596e+08	-0.59243	-1.1105	0.22536
0.028174	-0.095316	0.028174	0	48.785	11.473	0.008	0.006	3.0596e+08	-0.005	-0.005	-0.005	0.054	0.037	0.092	0.02	128.64	48.785	11.473	0.01	0.01	3.0596e+08	0.33678	0.57216	-0.088607
-0.072171	-0.033846	-0.072171	0	48.785	11.473	0.008	0.006	3.0596e+08	-0.005	-0.005	-0.005	0.054	0.037	0.092	0.02	128.64	48.785	11.473	0.01	0.01	3.0596e+08	0.43252	0.24843	-0.11353
0.050245	-0.024574	0.050245	0	48.785	11.473	0.008	0.006	3.0596e+08	-0.005	-0.005	-0.005	0.054	0.037	0.092	0.02	128.64	48.785	11.473	0.01	0.01	3.0596e+08	-0.7459	-0.75426	0.25417
0.011296	-0.10141	0.011296	0	48.785	11.473	0.008	0.006	3.0596e+08	-0.005	-0.005	-0.005	0.054	0.037	0.092	0.02	128.64	48.785	11.473	0.01	0.01	3.0596e+08	-0.00048438	0.4992	-0.020011
-0.065437	-0.045956	-0.065437	0	48.785	11.473	0.008	0.006	3.0596e+08	-0.02	0.01	-0.005	0.056	0.038	0.095	0.02	128.64	48.785	11.473	0.01	0.01	3.0596e+08	0.72395	-0.18801	-0.28871
0.030069	-0.024807	0.030069	0	48.785	11.473	0.008	0.006	3.0596e+08	-0.02	0.01	-0.005	0.056	0.038	0.095	0.02	128.64	48.785	11.473	0.01	0.01	3.0596e+08	-0.54829	-0.24226	0.17383
0.023583	-0.086844	0.023583	0	48.785	11.473	0.008	0.006	3.0596e+08	-0.02	0.01	-0.005	0.056	0.038	0.095	0.02	128.64	48.785	11.473	0.01	0.01	3.0596e+08	-0.17089	0.34799	0.055224
-0.032874	-0.061707	-0.032874	0	48.785	11.473	0.008	0.006	3.0596e+08	-0.02	0.01	-0.005	0.056	0.038	0.095	0.02	128.64	48.785	11.473	0.01	0.01	3.0596e+08	0.59875	-0.39013	-0.21914
0.012702	-0.030334	0.012702	0	48.785	11.473	0.008	0.006	3.0596e+08	-0.02	0.01	-0.005	0.056	0.038	0.095	0.02	128.64	48.785	11.473	0.01	0.01	3.0596e+08	-0.45543	0.048344	0.12599
-0.022029	-0.091767	-0.022029	0	48.785	11.473	0.008	0.006	3.0596e+08	0	-0.02	0.055	0.058	0.04	0.099	0.02	128.64	48.785	11.473	0.01	0.01	3.0596e+08	-0.44078	0.40204	0.24043
-0.0020233	-0.055866	-0.0020233	0	48.785	11.473	0.008	0.006	3.0596e+08	0	-0.02	0.055	0.058	0.04	0.099	0.02	128.64	48.785	11.473	0.01	0.01	3.0596e+08	0.81622	-1.0907	-0.23158
-0.008498	-0.026908	-0.008498	0	48.785	11.473	0.008	0.006	3.0596e+08	0	-0.02	0.055	0.058	0.04	0.099	0.02	128.64	48.785	11.473	0.01	0.01	3.0596e+08	-0.2383	0.74158	0.080109
0.0071769	-0.084405	0.0071769	0	48.785	11.473	0.008	0.006	3.0596e+08	0	-0.02	0.055	0.058	0.04	0.099	0.02	128.64	48.785	11.473	0.01	0.01	3.0596e+08	-0.2987	-0.20823	0.14294
0.025306	-0.066518	0.025306	0	48.785	11.473	0.008	0.006	3.0596e+08	0	-0.02	0.055	0.058	0.04	0.099	0.02	128.64	48.785	11.473	0.01	0.01	3.0596e+08	0.64786	-0.48697	-0.11863
-0.051093	-0.029058	-0.051093	0	48.785	11.473	0.008	0.006	3.0596e+08	0.01	0.03	0.01	0.06	0.041	0.102	0.02	128.64	48.785	11.473	0.01	0.01	3.0596e+08	-0.050409	1.0453	0.0026261
0.026995	-0.049436	0.026995	0	48.785	11.473	0.008	0.006	3.0596e+08	0.01	0.03	0.01	0.06	0.041	0.102	0.02	128.64	48.785	11.473	0.01	0.01	3.0596e+08	-0.15453	-0.91216	0.13854
0.013745	-0.087099	0.013745	0	48.785	11.473	0.008	0.006	3.0596e+08	0.01	0.03	0.01	0.06	0.041	0.102	0.02	128.64	48.785	11.473	0.01	0.01	3.0596e+08	0.077937	0.2277	-0.12583
-0.05923	-0.04771	-0.05923	0	48.785	11.473	0.008	0.006	3.0596e+08	0.01	0.03	0.01	0.06	0.041	0.102	0.02	128.64	48.785	11.473	0.01	0.01	3.0596e+08	0.68331	0.30415	-0.21863
0.01926	-0.037768	0.01926	0	48.785	11.473	0.008	0.006	3.0596e+08	0.01	0.03	0.01	0.06	0.041	0.102	0.02	128.64	48.785	11.473	0.01	0.01	3.0596e+08	-0.28924	-0.84832	0.045614
0.0027588	-0.08925	0.0027588	0	48.785	11.473	0.009	0.006	3.0596e+08	-0.02	-0.025	-0.04	0.061	0.042	0.105	0.02	128.64	48.785	11.473	0.01	0.01	3.0596e+08	-0.15935	0.58141	0.092494
-0.0018447	-0.056454	-0.0018447	0	48.785	11.473	0.009	0.006	3.0596e+08	-0.02	-0.025	-0.04	0.061	0.042	0.105	0.02	128.64	48.785	11.473	0.01	0.01	3.0596e+08	0.84276	-0.65543	-0.25786
0.012612	-0.033265	0.012612	0	48.785	11.473	0.009	0.006	3.0596e+08	-0.02	-0.025	-0.04	0.061	0.042	0.105	0.02	128.64	48.785	11.473	0.01	0.01	3.0596e+08	-0.14435	0.1126	0.12094
-0.013401	-0.08602	-0.013401	0	48.785	11.473	0.009	0.006	3.0596e+08	-0.02	-0.025	-0.04	0.061	0.042	0.105	0.02	128.64	48.785	11.473	0.01	0.01	3.0596e+08	-0.11682	0.23753	0.115
0.020025	-0.064469	0.020025	0	48.785	11.473	0.009	0.006	3.0596e+08	-0.02	-0.025	-0.04	0.061	0.042	0.105	0.02	128.64	48.785	11.473	0.01	0.01	3.0596e+08	0.94423	-0.91931	-0.25212
-0.044545	-0.029533	-0.044545	0	48.785	11.473	0.009	0.006	3.0596e+08	0.02	0.005	-0.03	0.063	0.043	0.108	0.02	128.64	48.785	11.473	0.01	0.01	3.0596e+08	-0.0052578	1.1985	0.074143
0.02404	-0.06213	0.02404	0	48.785	11.473	0.009	0.006	3.0596e+08	0.02	0.005	-0.03	0.063	0.043	0.108	0.02	128.64	48.785	11.473	0.01	0.01	3.0596e+08	-0.063176	-0.85368	0.090557
0.039464	-0.084875	0.039464	0	48.785	11.473	0.009	0.006	3.0596e+08	0.02	0.005	-0.03	0.063	0.043	0.108	0.02	128.64	48.785	11.473	0.01	0.01	3.0596e+08	0.66549	-0.027701	-0.18446
-0.05926	-0.033019	-0.05926	0	48.785	11.473	0.009	0.006	3.0596e+08	0.02	0.005	-0.03	0.063	0.043	0.108	0.02	128.64	48.785	11.473	0.01	0.01	3.0596e+08	0.30119	1.0503	-0.05422
0.033751	-0.031197	0.033751	0	48.785	11.473	0.009	0.006	3.0596e+08	0.02	0.005	-0.03	0.063	0.043	0.108	0.02	128.64	48.785	11.473	0.01	0.01	3.0596e+08	-0.11312	-1.2019	0.13354
0.0036476	-0.096502	0.0036476	0	48.785	11.473	0.009	0.006	3.0596e+08	0	-0.005	0.055	0.065	0.045	0.111	0.02	128.64	48.785	11.473	0.01	0.01	3.0596e+08	-0.010905	0.67046	0.017035
-0.049631	-0.060105	-0.049631	0	48.785	11.473	0.009	0.006	3.0596e+08	0	-0.005	0.055	0.065	0.045	0.111	0.02	128.63	48.785	11.473	0.01	0.01	3.0596e+08	0.89273	0.0049684	-0.22413
0.031071	-0.016894	0.031071	0	48.785	11.473	0.009	0.006	3.0596e+08	0	-0.005	0.055	0.065	0.045	0.111	0.02	128.64	48.785	11.473	0.01	0.01	3.0596e+08	-0.16756	-0.61604	0.11696
0.0079685	-0.076761	0.0079685	0	48.785	11.473	0.009	0.006	3.0596e+08	0	-0.005	0.055	0.065	0.045	0.111	0.02	128.64	48.785	11.473	0.01	0.01	3.0596e+08	-0.2218	0.65812	0.1643
-0.021972	-0.074688	-0.021972	0	48.785	11.473	0.009	0.006	3.0596e+08	0	-0.005	0.055	0.065	0.045	0.111	0.02	128.63	48.785	11.473	0.01	0.01	3.0596e+08	1.0571	-0.43295	-0.31319
0.015799	-0.0052546	0.015799	0	48.785	11.473	0.009	0.006	3.0596e+08	-0.02	0.02	-0.015	0.067	0.046	0.114	0.02	128.64	48.785	11.473	0.01	0.01	3.0596e+08	-0.4757	0.19223	0.26881
-0.033981	-0.078313	-0.033981	0	48.785	11.473	0.009	0.006	3.0596e+08	-0.02	0.02	-0.015	0.067	0.046	0.114	0.02	128.64	48.785	11.473	0.01	0.01	3.0596e+08	-0.33282	0.4691	0.18806
0.003373	-0.058872	0.003373	0	48.785	11.473	0.009	0.006	3.0596e+08	-0.02	0.02	-0.015	0.067	0.046	0.114	0.02	128.64	48.785	11.473	0.01	0.01	3.0596e+08	1.0837	-1.0344	-0.35118
-0.011745	-0.0053328	-0.011745	0	48.785	11.473	0.009	0.006	3.0596e+08	-0.02	0.02	-0.015	0.067	0.046	0.114	0.02	128.64	48.785	11.473	0.01	0.01	3.0596e+08	-0.59295	0.74198	0.15682
0.010629	-0.089094	0.010629	0	48.785	11.473	0.009	0.006	3.0596e+08	-0.02	0.02	-0.015	0.067	0.046	0.114	0.02	128.64	48.785	11.473	0.01	0.01	3.0596e+08	-0.17243	-0.33119	0.080508
0.033149	-0.05608	0.033149	0	48.785	11.473	0.009	0.006	3.0596e+08	0.03	-0.01	-0.03	0.068	0.047	0.117	0.02	128.64	48.785	11.473	0.01	0.01	3.0596e+08	0.53843	-0.53359	-0.17062
-0.025686	-0.0082409	-0.025686	0	48.785	11.473	0.009	0.006	3.0596e+08	0.03	-0.01	-0.03	0.068	0.047	0.117	0.02	128.63	48.785	11.473	0.01	0.01	3.0596e+08	-0.1503	0.95366	0.0083122
-0.0036159	-0.064543	-0.0036159	0	48.785	11.473	0.009	0.006	3.0596e+08	0.03	-0.01	-0.03	0.068	0.047	0.117	0.02	128.64	48.785	11.473	0.01	0.01	3.0596e+08	-0.85226	-0.3151	0.27753
0.012416	-0.086689	0.012416	0	48.785	11.473	0.009	0.006	3.0596e+08	0.03	-0.01	-0.03	0.068	0.047	0.117	0.02	128.64	48.785	11.473	0.01	0.01	3.0596e+08	0.51385	-0.51778	-0.26123
-0.035477	-0.017647	-0.035477	0	48.785	11.473	0.009	0.006	3.0596e+08	0.03	-0.01	-0.03	0.068	0.047	0.117	0.02	128.63	48.785	11.473	0.01	0.01	3.0596e+08	0.0078164	0.96181	-0.013416
-0.0071215	-0.04491	-0.0071215	0	48.785	11.473	0.009	0.006	3.0596e+08	0.005	-0.01	-0.01	0.07	0.048	0.12	0.02	128.64	48.785	11.473	0.01	0.01	3.0596e+08	-0.85355	-0.43335	0.26334
0.039112	-0.083996	0.039112	0	48.785	11.473	0.009	0.006	3.0596e+08	0.005	-0.01	-0.01	0.07	0.048	0.12	0.02	128.64	48.785	11.473	0.01	0.01	3.0596e+08	0.30549	-0.34761	-0.14744
-0.062539	-0.030325	-0.062539	0	48.785	11.473	0.009	0.006	3.0596e+08	0.005	-0.01	-0.01	0.07	0.048	0.12	0.02	128.63	48.785	11.473	0.01	0.01	3.0596e+08	-0.11476	0.59868	-0.11766
0.022068	-0.050261	0.022068	0	48.785	11.473	0.009	0.006	3.0596e+08	0.005	-0.01	-0.01	0.07	0.048	0.12	0.02	128.63	48.785	11.473	0.01	0.01	3.0596e+08	-0.60031	-0.71798	0.09671
0.030221	-0.077916	0.030221	0	48.785	11.473	0.009	0.006	3.0596e+08	0.005	-0.01	-0.01	0.07	0.048	0.12	0.02	128.63	48.785	11.473	0.01	0.01	3.0596e+08	-0.21259	0.39836	0.061354
-0.023444	-0.031668	-0.023444	0	48.785	11.473	0.009	0.006	3.0596e+08	-0.01	0.01	-0.015	0.025	0.017	0.043	0.02	128.63	48.785	11.473	0.01	0.01	3.0596e+08	0.099559	-0.21818	-0.18166
0.028754	-0.033922	0.028754	0	48.785	11.473	0.009	0.006	3.0596e+08	-0.01	0.01	-0.015	0.025	0.017	0.043	0.02	128.63	48.785	11.473	0.01	0.01	3.0596e+08	-0.59763	0.061291	0.030827
-0.0363	-0.085201	-0.0363	0	48.785	11.473	0.009	0.006	3.0596e+08	-0.01	0.01	-0.015	0.025	0.017	0.043	0.02	128.63	48.785	11.473	0.01	0.01	3.0596e+08	-0.8584	0.60138	0.25579
0.016487	-0.06502	0.016487	0	48.785	11.473	0.009	0.006	3.0596e+08	-0.01	0.01	-0.015	0.025	0.017	0.043	0.02	128.63	48.785	11.473	0.01	0.01	3.0596e+08	0.42643	-1.0549	-0.24993
-0.014574	-0.013896	-0.014574	0	48.785	11.473	0.009	0.006	3.0596e+08	-0.01	0.01	-0.015	0.025	0.017	0.043	0.02	128.63	48.785	11.473	0.01	0.01	3.0596e+08	-0.48912	1.0942	0.085807
-0.030651	-0.065267	-0.030651	0	48.785	11.473	0.009	0.006	3.0596e+08	-0.015	0.01	0.015	0.03	0.02	0.051	0.02	128.63	48.785	11.473	0.01	0.01	3.0596e+08	-0.90187	-0.41543	0.126
0.032062	-0.08264	0.032062	0	48.785	11.473	0.009	0.006	3.0596e+08	-0.015	0.01	0.015	0.03	0.02	0.051	0.02	128.63	48.785	11.473	0.01	0.01	3.0596e+08	0.27594	-0.7676	-0.13938
-0.050389	-0.035424	-0.050389	0	48.785	11.473	0.009	0.006	3.0596e+08	-0.015	0.01	0.015	0.03	0.02	0.051	0.02	128.63	48.785	11.473	0.01	0.01	3.0596e+08	-0.48021	1.1251	0.029986
0.035896	-0.043676	0.035896	0	48.785	11.473	0.009	0.006	3.0596e+08	-0.015	0.01	0.015	0.03	0.02	0.051	0.02	128.63	48.785	11.473	0.01	0.01	3.0596e+08	-0.56542	-0.98685	0.15401
0.034611	-0.075761	0.034611	0	48.785	11.473	0.009	0.006	3.0596e+08	-0.015	0.01	0.015	0.03	0.02	0.051	0.02	128.63	48.785	11.473	0.01	0.01	3.0596e+08	-0.51656	0.49727	0.015294
-0.044469	-0.047448	-0.044469	0	48.785	11.473	0.009	0.006	3.0596e+08	0.025	0.015	0.005	0.033	0.023	0.057	0.02	128.63	48.785	11.473	0.01	0.01	3.0596e+08	0.17577	0.50047	-0.21699
-0.001819	-0.028043	-0.001819	0	48.785	11.473	0.009	0.006	3.0596e+08	0.025	0.015	0.005	0.033	0.023	0.057	0.02	128.63	48.785	11.473	0.01	0.01	3.0596e+08	-1.0877	-0.68293	0.28824
-0.024345	-0.085046	-0.024345	0	48.785	11.473	0.009	0.006	3.0596e+08	0.025	0.015	0.005	0.033	0.023	0.057	0.02	128.63	48.785	11.473	0.01	0.01	3.0596e+08	-0.8851	0.72285	0.16787
0.0031425	-0.057206	0.0031425	0	48.785	11.473	0.009	0.006	3.0596e+08	0.025	0.015	0.005	0.033	0.023	0.057	0.02	128.63	48.785	11.473	0.01	0.01	3.0596e+08	0.45793	-1.0369	-0.24313
-0.0011007	-0.013441	-0.0011007	0	48.785	11.473	0.009	0.006	3.0596e+08	0.025	0.015	0.005	0.033	0.023	0.057	0.02	128.63	48.785	11.473	0.01	0.01	3.0596e+08	-0.83077	0.35129	0.070045
0.0017292	-0.093206	0.0017292	0	48.785	11.473	0.009	0.006	3.0596e+08	-0.01	0	0.01	0.037	0.025	0.063	0.02	128.63	48.785	11.473	0.01	0.01	3.0596e+08	-0.70889	0.15417	0.10769
0.042141	-0.072531	0.042141	0	48.785	11.473	0.009	0.006	3.0596e+08	-0.01	0	0.01	0.037	0.025	0.063	0.02	128.63	48.785	11.473	0.01	0.01	3.0596e+08	0.36835	-0.93207	-0.24329
-0.031298	-0.0080899	-0.031298	0	48.785	11.473	0.009	0.006	3.0596e+08	-0.01	0	0.01	0.037	0.025	0.063	0.02	128.63	48.785	11.473	0.01	0.01	3.0596e+08	-0.9301	1.3277	0.24704
-0.019837	-0.068943	-0.019837	0	48.785	11.473	0.009	0.006	3.0596e+08	-0.01	0	0.01	0.037	0.025	0.063	0.02	128.64	48.785	11.473	0.01	0.01	3.0596e+08	-1.1665	-0.55145	0.24195
0.030989	-0.091657	0.030989	0	48.785	11.473	0.009	0.006	3.0596e+08	-0.01	0	0.01	0.037	0.025	0.063	0.02	128.63	48.785	11.473	0.01	0.01	3.0596e+08	0.39877	-0.55237	-0.32376
-0.052592	-0.021971	-0.052592	0	48.785	11.473	0.009	0.006	3.0596e+08	-0.015	0	0.02	0.04	0.027	0.068	0.02	128.63	48.785	11.473	0.01	0.01	3.0596e+08	-0.42062	1.2405	0.069836
0.00025425	-0.047009	0.00025425	0	48.785	11.473	0.009	0.006	3.0596e+08	-0.015	0	0.02	0.04	0.027	0.068	0.02	128.63	48.785	11.473	0.01	0.01	3.0596e+08	-1.0741	-0.98424	0.26475
0.045541	-0.088722	0.045541	0	48.785	11.473	0.009	0.006	3.0596e+08	-0.015	0	0.02	0.04	0.027	0.068	0.02	128.63	48.785	11.473	0.01	0.01	3.0596e+08	0.042044	-0.14036	-0.18912
-0.068222	-0.036783	-0.068222	0	48.785	11.473	0.009	0.006	3.0596e+08	-0.015	0	0.02	0.04	0.027	0.068	0.02	128.63	48.785	11.473	0.01	0.01	3.0596e+08	-0.31376	0.7538	-0.079834
0.053579	-0.044027	0.053579	0	48.785	11.473	0.009	0.006	3.0596e+08	-0.015	0	0.02	0.04	0.027	0.068	0.02	128.63	48.785	11.473	0.01	0.01	3.0596e+08	-0.77594	-0.97997	0.19466
0.022014	-0.084943	0.022014	0	48.785	11.473	0.01	0.007	3.0596e+08	-0.02	0	0.005	0.043	0.029	0.073	0.02	128.63	48.785	11.473	0.01	0.01	3.0596e+08	-0.32798	0.5227	-0.082179
-0.081228	-0.03501	-0.081228	0	48.785	11.473	0.01	0.007	3.0596e+08	-0.02	0	0.005	0.043	0.029	0.073	0.02	128.63	48.785	11.473	0.01	0.01	3.0596e+08	-0.19097	0.15696	-0.074288
0.057342	-0.042002	0.057342	0	48.785	11.473	0.01	0.007	3.0596e+08	-0.02	0	0.005	0.043	0.029	0.073	0.02	128.63	48.785	11.473	0.01	0.01	3.0596e+08	-1.0375	-0.59996	0.24548
-0.008495	-0.097599	-0.008495	0	48.785	11.473	0.01	0.007	3.0596e+08	-0.02	0	0.005	0.043	0.029	0.073	0.02	128.63	48.785	11.473	0.01	0.01	3.0596e+08	-0.71819	0.89663	0.13416
-0.049215	-0.046359	-0.049215	0	48.785	11.473	0.01	0.007	3.0596e+08	-0.02	0	0.005	0.043	0.029	0.073	0.02	128.63	48.785	11.473	0.01	0.01	3.0596e+08	0.30151	-0.54037	-0.22082
0.050944	-0.019776	0.050944	0	48.785	11.473	0.01	0.007	3.0596e+08	0	0.01	-0.03	0.045	0.031	0.078	0.02	128.63	48.785	11.473	0.01	0.01	3.0596e+08	-0.84756	-0.17041	0.12738
-0.036469	-0.10147	-0.036469	0	48.785	11.473	0.01	0.007	3.0596e+08	0	0.01	-0.03	0.045	0.031	0.078	0.02	128.63	48.785	11.473	0.01	0.01	3.0596e+08	-0.83757	0.64771	0.22331
-0.0039038	-0.057982	-0.0039038	0	48.785	11.473	0.01	0.007	3.0596e+08	0	0.01	-0.03	0.045	0.031	0.078	0.02	128.63	48.785	11.473	0.01	0.01	3.0596e+08	0.36684	-1.2871	-0.23568
0.02277	-0.018807	0.02277	0	48.785	11.473	0.01	0.007	3.0596e+08	0	0.01	-0.03	0.045	0.031	0.078	0.02	128.63	48.785	11.473	0.01	0.01	3.0596e+08	-1.0018	0.62224	0.26081
-0.00020561	-0.084697	-0.00020561	0	48.785	11.473	0.01	0.007	3.0596e+08	0	0.01	-0.03	0.045	0.031	0.078	0.02	128.63	48.785	11.473	0.01	0.01	3.0596e+08	-0.51224	0.0098889	0.063475
0.017232	-0.064838	0.017232	0	48.785	11.473	0.01	0.007	3.0596e+08	-0.01	0.01	0.04	0.048	0.032	0.082	0.02	128.63	48.785	11.473	0.01	0.01	3.0596e+08	0.095841	-0.4862	-0.18505
-0.03105	-0.041795	-0.03105	0	48.785	11.473	0.01	0.007	3.0596e+08	-0.01	0.01	0.04	0.048	0.032	0.082	0.02	128.63	48.785	11.473	0.01	0.01	3.0596e+08	-0.45827	1.1296	0.0052851
0.0020402	-0.063594	0.0020402	0	48.785	11.473	0.01	0.007	3.0596e+08	-0.01	0.01	0.04	0.048	0.032	0.082	0.02	128.63	48.785	11.473	0.01	0.01	3.0596e+08	-0.66767	-0.53611	0.24343
0.01315	-0.077458	0.01315	0	48.785	11.473	0.01	0.007	3.0596e+08	-0.01	0.01	0.04	0.048	0.032	0.082	0.02	128.63	48.785	11.473	0.01	0.01	3.0596e+08	-0.12083	-0.059235	-0.1212
-0.057092	-0.044464	-0.057092	0	48.785	11.473	0.01	0.007	3.0596e+08	-0.01	0.01	0.04	0.048	0.032	0.082	0.02	128.63	48.785	11.473	0.01	0.01	3.0596e+08	0.011517	0.52435	-0.14628
0.034069	-0.040711	0.034069	0	48.785	11.473	0.008	0.006	3.0596e+08	-0.01	0.01	-0.005	0.049	0.034	0.084	0.02	128.63	48.785	11.473	0.01	0.01	3.0596e+08	-0.54078	-1.0492	0.10296
0.0043653	-0.099321	0.0043653	0	48.785	11.473	0.008	0.006	3.0596e+08	-0.01	0.01	-0.005	0.049	0.034	0.084	0.02	128.63	48.785	11.473	0.01	0.01	3.0596e+08	-0.51294	0.73137	0.11677
-0.01258	-0.051922	-0.01258	0	48.785	11.473	0.008	0.006	3.0596e+08	-0.01	0.01	-0.005	0.049	0.034	0.084	0.02	128.63	48.785	11.473	0.01	0.01	3.0596e+08	0.34117	-0.42587	-0.1117
0.017649	-0.025053	0.017649	0	48.785	11.473	0.008	0.006	3.0596e+08	-0.01	0.01	-0.005	0.049	0.034	0.084	0.02	128.63	48.785	11.473	0.01	0.01	3.0596e+08	-0.70312	-0.043602	0.15048
-0.037924	-0.094752	-0.037924	0	48.785	11.473	0.008	0.006	3.0596e+08	-0.01	0.01	-0.005	0.049	0.034	0.084	0.02	128.64	48.785	11.473	0.01	0.01	3.0596e+08	-0.75433	0.65197	0.25844
0.025501	-0.07656	0.025501	0	48.785	11.473	0.008	0.006	3.0596e+08	0.005	0.01	0.025	0.051	0.035	0.088	0.02	128.63	48.785	11.473	0.01	0.01	3.0596e+08	0.97359	-1.1421	-0.35631
-0.011909	-0.01496	-0.011909	0	48.785	11.473	0.008	0.006	3.0596e+08	0.005	0.01	0.025	0.051	0.035	0.088	0.02	128.63	48.785	11.473	0.01	0.01	3.0596e+08	-0.48067	0.9841	0.16317
-0.028409	-0.06527	-0.028409	0	48.785	11.473	0.008	0.006	3.0596e+08	0.005	0.01	0.025	0.051	0.035	0.088	0.02	128.63	48.785	11.473	0.01	0.01	3.0596e+08	-0.80328	-0.10778	0.21096
0.053716	-0.092765	0.053716	0	48.785	11.473	0.008	0.006	3.0596e+08	0.005	0.01	0.025	0.051	0.035	0.088	0.02	128.63	48.785	11.473	0.01	0.01	3.0596e+08	0.76934	-0.86234	-0.34715
-0.034854	-0.021376	-0.034854	0	48.785	11.473	0.008	0.006	3.0596e+08	0.005	0.01	0.025	0.051	0.035	0.088	0.02	128.63	48.785	11.473	0.01	0.01	3.0596e+08	-0.12005	1.3282	0.03886
-0.020587	-0.063082	-0.020587	0	48.785	11.473	0.008	0.006	3.0596e+08	0.015	-0.01	-0.035	0.054	0.037	0.091	0.02	128.63	48.785	11.473	0.01	0.01	3.0596e+08	-0.7305	-0.81095	0.22217
0.053604	-0.085316	0.053604	0	48.785	11.473	0.008	0.006	3.0596e+08	0.015	-0.01	-0.035	0.054	0.037	0.091	0.02	128.63	48.785	11.473	0.01	0.01	3.0596e+08	0.63558	-0.45029	-0.32254
-0.070396	-0.030771	-0.070396	0	48.785	11.473	0.008	0.006	3.0596e+08	0.015	-0.01	-0.035	0.054	0.037	0.091	0.02	128.63	48.785	11.473	0.01	0.01	3.0596e+08	-0.053944	1.0794	0.011538
0.030617	-0.06581	0.030617	0	48.785	11.473	0.008	0.006	3.0596e+08	0.015	-0.01	-0.035	0.054	0.037	0.091	0.02	128.63	48.785	11.473	0.01	0.01	3.0596e+08	-0.63702	-0.98789	0.23712
0.047018	-0.09181	0.047018	0	48.785	11.473	0.008	0.006	3.0596e+08	0.015	-0.01	-0.035	0.054	0.037	0.091	0.02	128.63	48.785	11.473	0.01	0.01	3.0596e+08	0.49927	0.33738	-0.077323
-0.086545	-0.029226	-0.086545	0	48.785	11.473	0.008	0.006	3.0596e+08	-0.03	0	-0.015	0.056	0.038	0.095	0.02	128.63	48.785	11.473	0.01	0.01	3.0596e+08	0.33074	0.70923	-0.109
0.033808	-0.034663	0.033808	0	48.785	11.473	0.008	0.006	3.0596e+08	-0.03	0	-0.015	0.056	0.038	0.095	0.02	128.63	48.785	11.473	0.01	0.01	3.0596e+08	-0.58269	-0.74945	0.29193
0.01023	-0.09572	0.01023	0	48.785	11.473	0.008	0.006	3.0596e+08	-0.03	0	-0.015	0.056	0.038	0.095	0.02	128.63	48.785	11.473	0.01	0.01	3.0596e+08	-0.063504	0.50149	-0.024019
-0.056774	-0.043093	-0.056774	0	48.785	11.473	0.008	0.006	3.0596e+08	-0.03	0	-0.015	0.056	0.038	0.095	0.02	128.63	48.785	11.473	0.01	0.01	3.0596e+08	0.71165	-0.30311	-0.18521
0.027388	-0.031799	0.027388	0	48.785	11.473	0.008	0.006	3.0596e+08	-0.03	0	-0.015	0.056	0.038	0.095	0.02	128.63	48.785	11.473	0.01	0.01	3.0596e+08	-0.61932	-0.27522	0.12966
0.0095938	-0.086795	0.0095938	0	48.785	11.473	0.008	0.006	3.0596e+08	0.01	0.015	0.045	0.058	0.04	0.099	0.02	128.63	48.785	11.473	0.01	0.01	3.0596e+08	-0.027523	0.34704	0.052646
0.00039895	-0.045467	0.00039895	0	48.785	11.473	0.008	0.006	3.0596e+08	0.01	0.015	0.045	0.058	0.04	0.099	0.02	128.63	48.785	11.473	0.01	0.01	3.0596e+08	0.52796	-0.59959	-0.22056
0.014524	-0.036797	0.014524	0	48.785	11.473	0.008	0.006	3.0596e+08	0.01	0.015	0.045	0.058	0.04	0.099	0.02	128.63	48.785	11.473	0.01	0.01	3.0596e+08	-0.33182	0.48305	0.12887
-0.022477	-0.08202	-0.022477	0	48.785	11.473	0.008	0.006	3.0596e+08	0.01	0.015	0.045	0.058	0.04	0.099	0.02	128.63	48.785	11.473	0.01	0.01	3.0596e+08	-0.38253	0.2518	0.14363
0.014183	-0.063166	0.014183	0	48.785	11.473	0.008	0.006	3.0596e+08	0.01	0.015	0.045	0.058	0.04	0.099	0.02	128.63	48.785	11.473	0.01	0.01	3.0596e+08	0.73868	-0.88125	-0.28355
-0.032501	-0.030264	-0.032501	0	48.785	11.473	0.008	0.006	3.0596e+08	0.01	-0.005	-0.02	0.06	0.041	0.102	0.02	128.63	48.785	11.473	0.01	0.01	3.0596e+08	-0.11876	1.2168	0.041328
-0.0034434	-0.066339	-0.0034434	0	48.785	11.473	0.008	0.006	3.0596e+08	0.01	-0.005	-0.02	0.06	0.041	0.102	0.02	128.63	48.785	11.473	0.01	0.01	3.0596e+08	-0.40114	-0.67911	0.20401
0.034325	-0.087433	0.034325	0	48.785	11.473	0.008	0.006	3.0596e+08	0.01	-0.005	-0.02	0.06	0.041	0.102	0.02	128.63	48.785	11.473	0.01	0.01	3.0596e+08	0.52205	-0.1746	-0.1194
-0.070293	-0.033018	-0.070293	0	48.785	11.473	0.008	0.006	3.0596e+08	0.01	-0.005	-0.02	0.06	0.041	0.102	0.02	128.63	48.785	11.473	0.01	0.01	3.0596e+08	0.085218	0.9554	0.021674
0.036413	-0.03706	0.036413	0	48.785	11.473	0.008	0.006	3.0596e+08	0.01	-0.005	-0.02	0.06	0.041	0.102	0.02	128.63	48.785	11.473	0.01	0.01	3.0596e+08	-0.16471	-1.2173	0.1076
0.017083	-0.087378	0.017083	0	48.785	11.473	0.009	0.006	3.0596e+08	-0.025	0	0.035	0.062	0.042	0.105	0.02	128.63	48.785	11.473	0.01	0.01	3.0596e+08	-0.094993	0.71156	0.032875
-0.040287	-0.055881	-0.040287	0	48.785	11.473	0.009	0.006	3.0596e+08	-0.025	0	0.035	0.062	0.042	0.105	0.02	128.63	48.785	11.473	0.01	0.01	3.0596e+08	0.79028	-0.18541	-0.25918
0.030508	-0.025139	0.030508	0	48.785	11.473	0.009	0.006	3.0596e+08	-0.025	0	0.035	0.062	0.042	0.105	0.02	128.63	48.785	11.473	0.01	0.01	3.0596e+08	-0.50704	-0.47265	0.16715
-0.017953	-0.081892	-0.017953	0	48.785	11.473	0.009	0.006	3.0596e+08	-0.025	0	0.035	0.062	0.042	0.105	0.02	128.63	48.785	11.473	0.01	0.01	3.0596e+08	-0.368	0.84963	0.17832
0.011587	-0.071301	0.011587	0	48.785	11.473	0.009	0.006	3.0596e+08	-0.025	0	0.035	0.062	0.042	0.105	0.02	128.63	48.785	11.473	0.01	0.01	3.0596e+08	1.0431	-0.92831	-0.36541
-0.0089555	-0.021956	-0.0089555	0	48.785	11.473	0.009	0.006	3.0596e+08	-0.01	0.005	-0.025	0.064	0.043	0.109	0.02	128.63	48.785	11.473	0.01	0.01	3.0596e+08	-0.26618	0.64117	0.14265
-0.0369	-0.080573	-0.0369	0	48.785	11.473	0.009	0.006	3.0596e+08	-0.01	0.005	-0.025	0.064	0.043	0.109	0.02	128.63	48.785	11.473	0.01	0.01	3.0596e+08	-0.33196	0.09549	0.18488
0.043143	-0.077898	0.043143	0	48.785	11.473	0.009	0.006	3.0596e+08	-0.01	0.005	-0.025	0.064	0.043	0.109	0.02	128.63	48.785	11.473	0.01	0.01	3.0596e+08	0.94825	-1.2586	-0.33998
-0.029825	-0.025767	-0.029825	0	48.785	11.473	0.009	0.006	3.0596e+08	-0.01	0.005	-0.025	0.064	0.043	0.109	0.02	128.63	48.785	11.473	0.01	0.01	3.0596e+08	-0.10939	1.3825	0.13088
0.0017332	-0.074498	0.0017332	0	48.785	11.473	0.009	0.006	3.0596e+08	-0.01	0.005	-0.025	0.064	0.043	0.109	0.02	128.63	48.785	11.473	0.01	0.01	3.0596e+08	-0.18953	-0.81031	0.13937
0.040051	-0.083467	0.040051	0	48.785	11.473	0.009	0.006	3.0596e+08	0.015	0.01	0.005	0.065	0.045	0.112	0.02	128.63	48.785	11.473	0.01	0.01	3.0596e+08	0.80247	-0.16421	-0.1678
-0.070425	-0.024403	-0.070425	0	48.785	11.473	0.009	0.006	3.0596e+08	0.015	0.01	0.005	0.065	0.045	0.112	0.02	128.63	48.785	11.473	0.01	0.01	3.0596e+08	0.27742	1.1871	-0.0010783
0.0078835	-0.05093	0.0078835	0	48.785	11.473	0.009	0.006	3.0596e+08	0.015	0.01	0.005	0.065	0.045	0.112	0.02	128.63	48.785	11.473	0.01	0.01	3.0596e+08	-0.56856	-1.2066	0.29382
0.028747	-0.10049	0.028747	0	48.785	11.473	0.009	0.006	3.0596e+08	0.015	0.01	0.005	0.065	0.045	0.112	0.02	128.63	48.785	11.473	0.01	0.01	3.0596e+08	0.77476	0.16852	-0.19594
-0.066291	-0.034258	-0.066291	0	48.785	11.473	0.009	0.006	3.0596e+08	0.015	0.01	0.005	0.065	0.045	0.112	0.02	128.63	48.785	11.473	0.01	0.01	3.0596e+08	0.85609	0.51955	-0.22242
0.016826	-0.029519	0.016826	0	48.785	11.473	0.009	0.006	3.0596e+08	0.025	-0.015	0.005	0.067	0.046	0.115	0.02	128.63	48.785	11.473	0.01	0.01	3.0596e+08	-0.33006	-0.77606	0.18632
0.033198	-0.092969	0.033198	0	48.785	11.473	0.009	0.006	3.0596e+08	0.025	-0.015	0.005	0.067	0.046	0.115	0.02	128.63	48.785	11.473	0.01	0.01	3.0596e+08	0.56848	0.174	-0.14784
-0.087584	-0.048003	-0.087584	0	48.785	11.473	0.009	0.006	3.0596e+08	0.025	-0.015	0.005	0.067	0.046	0.115	0.02	128.63	48.785	11.473	0.01	0.01	3.0596e+08	0.59965	-0.054248	-0.20655
0.026126	-0.045923	0.026126	0	48.785	11.473	0.009	0.006	3.0596e+08	0.025	-0.015	0.005	0.067	0.046	0.115	0.02	128.63	48.785	11.473	0.01	0.01	3.0596e+08	-0.080035	-0.6404	0.10116
-0.0095129	-0.10201	-0.0095129	0	48.785	11.473	0.009	0.006	3.0596e+08	0.025	-0.015	0.005	0.067	0.046	0.115	0.02	128.63	48.785	11.473	0.01	0.01	3.0596e+08	0.32393	0.33075	0.0312
-0.04307	-0.0492	-0.04307	0	48.785	11.473	0.009	0.006	3.0596e+08	-0.005	0.005	0.015	0.069	0.047	0.118	0.02	128.63	48.785	11.473	0.01	0.01	3.0596e+08	0.97269	-1.0794	-0.1432
0.025263	-0.05269	0.025263	0	48.785	11.473	0.009	0.006	3.0596e+08	-0.005	0.005	0.015	0.069	0.047	0.118	0.02	128.63	48.785	11.473	0.01	0.01	3.0596e+08	0.35974	0.22711	0.0073435
-0.015767	-0.093607	-0.015767	0	48.785	11.473	0.009	0.006	3.0596e+08	-0.005	0.005	0.015	0.069	0.047	0.118	0.02	128.63	48.785	11.473	0.01	0.01	3.0596e+08	0.23849	-0.16094	0.23678
0.031562	-0.081547	0.031562	0	48.785	11.473	0.009	0.006	3.0596e+08	-0.005	0.005	0.015	0.069	0.047	0.118	0.02	128.63	48.785	11.473	0.01	0.01	3.0596e+08	1.227	-0.96541	-0.11327
-0.026535	-0.037514	-0.026535	0	48.785	11.473	0.009	0.006	3.0596e+08	-0.005	0.005	0.015	0.069	0.047	0.118	0.02	128.63	48.785	11.473	0.01	0.01	3.0596e+08	0.62258	0.94686	0.083994
0.0079814	-0.056691	0.0079814	0	48.785	11.473	0.009	0.006	3.0596e+08	-0.005	0	0.025	0.07	0.048	0.12	0.02	128.63	48.785	11.473	0.01	0.01	3.0596e+08	0.4167	-1.062	0.11614
0.041039	-0.1094	0.041039	0	48.785	11.473	0.009	0.006	3.0596e+08	-0.005	0	0.025	0.07	0.048	0.12	0.02	128.63	48.785	11.473	0.01	0.01	3.0596e+08	1.2406	-0.36408	-0.19949
-0.064239	-0.052095	-0.064239	0	48.785	11.473	0.009	0.006	3.0596e+08	-0.005	0	0.025	0.07	0.048	0.12	0.02	128.63	48.785	11.473	0.01	0.01	3.0596e+08	1.4009	0.72368	-0.2489
0.030105	-0.048668	0.030105	0	48.785	11.473	0.009	0.006	3.0596e+08	-0.005	0	0.025	0.07	0.048	0.12	0.02	128.63	48.785	11.473	0.01	0.01	3.0596e+08	0.82519	-1.2342	0.014072
0.045094	-0.10519	0.045094	0	48.785	11.473	0.009	0.006	3.0596e+08	-0.005	0	0.025	0.07	0.048	0.12	0.02	128.63	48.785	11.473	0.01	0.01	3.0596e+08	1.2022	0.2843	-0.1797
-0.048259	-0.067565	-0.048259	0	48.785	11.473	0.009	0.006	3.0596e+08	0.02	-0.015	0	0.025	0.017	0.043	0.02	128.62	48.785	11.473	0.01	0.01	3.0596e+08	1.9283	0.19051	-0.34831
0.025553	-0.051173	0.025553	0	48.785	11.473	0.009	0.006	3.0596e+08	0.02	-0.015	0	0.025	0.017	0.043	0.02	128.62	48.785	11.473	0.01	0.01	3.0596e+08	0.75787	-0.60384	0.10519
0.0062059	-0.12031	0.0062059	0	48.785	11.473	0.009	0.006	3.0596e+08	0.02	-0.015	0	0.025	0.017	0.043	0.02	128.62	48.785	11.473	0.01	0.01	3.0596e+08	1.3508	0.67829	0.042449
-0.015088	-0.068521	-0.015088	0	48.785	11.473	0.009	0.006	3.0596e+08	0.02	-0.015	0	0.025	0.017	0.043	0.02	128.62	48.785	11.473	0.01	0.01	3.0596e+08	2.4208	-0.84034	-0.25654
0.0092511	-0.040653	0.0092511	0	48.785	11.473	0.009	0.006	3.0596e+08	0.02	-0.015	0	0.025	0.017	0.043	0.02	128.62	48.785	11.473	0.01	0.01	3.0596e+08	0.86391	0.45756	0.23681
0.050939	-0.11398	0.050939	0	48.785	11.473	0.009	0.006	3.0596e+08	0.005	-0.005	0.005	0.03	0.02	0.051	0.02	128.62	48.785	11.473	0.01	0.01	3.0596e+08	2.0601	-0.2756	-0.031806
0.018486	-0.062037	0.018486	0	48.785	11.473	0.009	0.006	3.0596e+08	0.005	-0.005	0.005	0.03	0.02	0.051	0.02	128.62	48.785	11.473	0.01	0.01	3.0596e+08	2.1572	-0.34782	-0.0922
-0.017987	-0.031628	-0.017987	0	48.785	11.473	0.009	0.006	3.0596e+08	0.005	-0.005	0.005	0.03	0.02	0.051	0.02	128.62	48.785	11.473	0.01	0.01	3.0596e+08	1.7241	1.127	0.01018
0.012664	-0.062927	0.012664	0	48.785	11.473	0.009	0.006	3.0596e+08	0.005	-0.005	0.005	0.03	0.02	0.051	0.02	128.63	48.785	11.473	0.01	0.01	3.0596e+08	1.4362	-0.5103	0.12734
-0.0026017	-0.09038	-0.0026017	0	48.785	11.473	0.009	0.006	3.0596e+08	0.005	-0.005	0.005	0.03	0.02	0.051	0.02	128.62	48.785	11.473	0.01	0.01	3.0596e+08	2.4178	-0.23104	-0.29226
-0.053127	-0.058625	-0.053127	0	48.785	11.473	0.009	0.006	3.0596e+08	0.05	-0.02	0.04	0.034	0.023	0.058	0.02	128.62	48.785	11.473	0.01	0.01	3.0596e+08	2.2308	1.0829	-0.22844
-0.011007	-0.042742	-0.011007	0	48.785	11.473	0.009	0.006	3.0596e+08	0.05	-0.02	0.04	0.034	0.023	0.058	0.02	128.62	48.785	11.473	0.01	0.01	3.0596e+08	1.8835	-0.7118	-0.061455
-0.010794	-0.094605	-0.010794	0	48.785	11.473	0.009	0.006	3.0596e+08	0.05	-0.02	0.04	0.034	0.023	0.058	0.02	128.62	48.785	11.473	0.01	0.01	3.0596e+08	2.2649	0.10604	-0.15923
-0.026813	-0.055819	-0.026813	0	48.785	11.473	0.009	0.006	3.0596e+08	0.05	-0.02	0.04	0.034	0.023	0.058	0.02	128.62	48.785	11.473	0.01	0.01	3.0596e+08	2.6285	0.1094	-0.20399
0.015529	-0.041245	0.015529	0	48.785	11.473	0.009	0.006	3.0596e+08	0.05	-0.02	0.04	0.034	0.023	0.058	0.02	128.62	48.785	11.473	0.01	0.01	3.0596e+08	2.0442	-0.43384	-0.064955
-0.013396	-0.077109	-0.013396	0	48.785	11.473	0.009	0.006	3.0596e+08	0.01	-0.025	0.015	0.037	0.025	0.064	0.02	128.62	48.785	11.473	0.01	0.01	3.0596e+08	2.0309	0.34931	0.075156
0.020845	-0.06136	0.020845	0	48.785	11.473	0.009	0.006	3.0596e+08	0.01	-0.025	0.015	0.037	0.025	0.064	0.02	128.62	48.785	11.473	0.01	0.01	3.0596e+08	2.7234	-0.62203	-0.27036
-0.0049421	-0.032429	-0.0049421	0	48.785	11.473	0.009	0.006	3.0596e+08	0.01	-0.025	0.015	0.037	0.025	0.064	0.02	128.62	48.785	11.473	0.01	0.01	3.0596e+08	2.1485	0.84673	0.0049897
-0.013575	-0.061205	-0.013575	0	48.785	11.473	0.009	0.006	3.0596e+08	0.01	-0.025	0.015	0.037	0.025	0.064	0.02	128.62	48.785	11.473	0.01	0.01	3.0596e+08	1.6591	-0.23448	0.15913
0.0578	-0.091889	0.0578	0	48.785	11.473	0.009	0.006	3.0596e+08	0.01	-0.025	0.015	0.037	0.025	0.064	0.02	128.62	48.785	11.473	0.01	0.01	3.0596e+08	2.8858	-0.47156	-0.28898
-0.035377	-0.029784	-0.035377	0	48.785	11.473	0.01	0.006	3.0596e+08	0.065	-0.025	-0.06	0.04	0.027	0.069	0.02	128.62	48.785	11.473	0.01	0.01	3.0596e+08	2.563	1.2262	-0.16636
-0.0085896	-0.033836	-0.0085896	0	48.785	11.473	0.01	0.006	3.0596e+08	0.065	-0.025	-0.06	0.04	0.027	0.069	0.02	128.62	48.785	11.473	0.01	0.01	3.0596e+08	1.5153	-0.9444	0.17418
0.013525	-0.10897	0.013525	0	48.785	11.473	0.01	0.006	3.0596e+08	0.065	-0.025	-0.06	0.04	0.027	0.069	0.02	128.62	48.785	11.473	0.01	0.01	3.0596e+08	2.6804	-0.0077796	-0.22429
-0.036027	-0.043939	-0.036027	0	48.785	11.473	0.01	0.006	3.0596e+08	0.065	-0.025	-0.06	0.04	0.027	0.069	0.02	128.62	48.785	11.473	0.01	0.01	3.0596e+08	2.8312	0.48695	-0.29723
0.026038	-0.030429	0.026038	0	48.785	11.473	0.01	0.006	3.0596e+08	0.065	-0.025	-0.06	0.04	0.027	0.069	0.02	128.62	48.785	11.473	0.01	0.01	3.0596e+08	1.763	-0.63124	0.15969
0.031269	-0.095336	0.031269	0	48.785	11.473	0.01	0.007	3.0596e+08	0.01	-0.045	0.015	0.043	0.029	0.074	0.02	128.62	48.785	11.473	0.01	0.01	3.0596e+08	2.4732	0.52293	-0.18532
-0.06022	-0.051581	-0.06022	0	48.785	11.473	0.01	0.007	3.0596e+08	0.01	-0.045	0.015	0.043	0.029	0.074	0.02	128.62	48.785	11.473	0.01	0.01	3.0596e+08	3.0208	0.24044	-0.32762
0.0022973	-0.026661	0.0022973	0	48.785	11.473	0.01	0.007	3.0596e+08	0.01	-0.045	0.015	0.043	0.029	0.074	0.02	128.62	48.785	11.473	0.01	0.01	3.0596e+08	1.8484	-0.21589	0.063603
0.007962	-0.079071	0.007962	0	48.785	11.473	0.01	0.007	3.0596e+08	0.01	-0.045	0.015	0.043	0.029	0.074	0.02	128.62	48.785	11.473	0.01	0.01	3.0596e+08	1.9734	0.75479	0.045043
-0.045764	-0.057249	-0.045764	0	48.785	11.473	0.01	0.007	3.0596e+08	0.01	-0.045	0.015	0.043	0.029	0.074	0.02	128.61	48.785	11.473	0.01	0.01	3.0596e+08	3.2079	-0.56886	-0.48743
0.036344	-0.011763	0.036344	0	48.785	11.473	0.01	0.007	3.0596e+08	0.045	-0.015	0.04	0.046	0.031	0.078	0.02	128.62	48.785	11.473	0.01	0.01	3.0596e+08	1.8989	0.057036	-0.015583
-0.0015795	-0.1018	-0.0015795	0	48.785	11.473	0.01	0.007	3.0596e+08	0.045	-0.015	0.04	0.046	0.031	0.078	0.02	128.62	48.785	11.473	0.01	0.01	3.0596e+08	1.8652	0.58255	0.062146
0.010098	-0.05335	0.010098	0	48.785	11.473	0.01	0.007	3.0596e+08	0.045	-0.015	0.04	0.046	0.031	0.078	0.02	128.61	48.785	11.473	0.01	0.01	3.0596e+08	3.1922	-1.082	-0.4171
0.014449	-0.0076563	0.014449	0	48.785	11.473	0.01	0.007	3.0596e+08	0.045	-0.015	0.04	0.046	0.031	0.078	0.02	128.61	48.785	11.473	0.01	0.01	3.0596e+08	1.8091	0.85395	0.041808
-0.01229	-0.081438	-0.01229	0	48.785	11.473	0.01	0.007	3.0596e+08	0.045	-0.015	0.04	0.046	0.031	0.078	0.02	128.62	48.785	11.473	0.01	0.01	3.0596e+08	1.766	0.06253	0.07321
0.019314	-0.068854	0.019314	0	48.785	11.473	0.01	0.007	3.0596e+08	0.02	-0.025	0.01	0.048	0.033	0.082	0.02	128.61	48.785	11.473	0.01	0.01	3.0596e+08	2.869	-0.83382	-0.37863
-0.034093	-0.023663	-0.034093	0	48.785	11.473	0.01	0.007	3.0596e+08	0.02	-0.025	0.01	0.048	0.033	0.082	0.02	128.61	48.785	11.473	0.01	0.01	3.0596e+08	2.1185	1.3592	-0.067328
-0.0033769	-0.043041	-0.0033769	0	48.785	11.473	0.01	0.007	3.0596e+08	0.02	-0.025	0.01	0.048	0.033	0.082	0.02	128.61	48.785	11.473	0.01	0.01	3.0596e+08	1.6155	-0.50134	0.12855
0.022303	-0.06693	0.022303	0	48.785	11.473	0.01	0.007	3.0596e+08	0.02	-0.025	0.01	0.048	0.033	0.082	0.02	128.61	48.785	11.473	0.01	0.01	3.0596e+08	2.3887	-0.025528	-0.23583
-0.070792	-0.033157	-0.070792	0	48.785	11.473	0.01	0.007	3.0596e+08	0.02	-0.025	0.01	0.048	0.033	0.082	0.02	128.61	48.785	11.473	0.01	0.01	3.0596e+08	2.2564	0.87747	-0.28537
0.017808	-0.032086	0.017808	0	48.785	11.473	0.008	0.006	3.0596e+08	0.03	-0.025	-0.055	0.05	0.034	0.085	0.02	128.61	48.785	11.473	0.01	0.01	3.0596e+08	1.5867	-0.97198	-0.0096622
0.0012308	-0.066278	0.0012308	0	48.785	11.473	0.008	0.006	3.0596e+08	0.03	-0.025	-0.055	0.05	0.034	0.085	0.02	128.61	48.785	11.473	0.01	0.01	3.0596e+08	1.8256	0.66843	-0.074851
-0.04166	-0.038432	-0.04166	0	48.785	11.473	0.008	0.006	3.0596e+08	0.03	-0.025	-0.055	0.05	0.034	0.085	0.02	128.61	48.785	11.473	0.01	0.01	3.0596e+08	2.2829	-0.36305	-0.36568
0.046715	-0.024486	0.046715	0	48.785	11.473	0.008	0.006	3.0596e+08	0.03	-0.025	-0.055	0.05	0.034	0.085	0.02	128.61	48.785	11.473	0.01	0.01	3.0596e+08	1.2851	-0.31766	0.023467
-0.013615	-0.077727	-0.013615	0	48.785	11.473	0.008	0.006	3.0596e+08	0.03	-0.025	-0.055	0.05	0.034	0.085	0.02	128.61	48.785	11.473	0.01	0.01	3.0596e+08	1.2837	0.93557	0.13656
-0.0023661	-0.054016	-0.0023661	0	48.785	11.473	0.008	0.006	3.0596e+08	0.025	-0.01	0.01	0.052	0.036	0.089	0.02	128.61	48.785	11.473	0.01	0.01	3.0596e+08	2.4872	-0.94948	-0.43974
0.013803	0.0028677	0.013803	0	48.785	11.473	0.008	0.006	3.0596e+08	0.025	-0.01	0.01	0.052	0.036	0.089	0.02	128.61	48.785	11.473	0.01	0.01	3.0596e+08	1.1998	0.68392	0.018287
-0.035501	-0.066134	-0.035501	0	48.785	11.473	0.008	0.006	3.0596e+08	0.025	-0.01	0.01	0.052	0.036	0.089	0.02	128.61	48.785	11.473	0.01	0.01	3.0596e+08	0.75714	0.36716	0.22581
0.016843	-0.070098	0.016843	0	48.785	11.473	0.008	0.006	3.0596e+08	0.025	-0.01	0.01	0.052	0.036	0.089	0.02	128.61	48.785	11.473	0.01	0.01	3.0596e+08	2.3825	-1.1483	-0.41355
0.0096537	0.010315	0.0096537	0	48.785	11.473	0.008	0.006	3.0596e+08	0.025	-0.01	0.01	0.052	0.036	0.089	0.02	128.61	48.785	11.473	0.01	0.01	3.0596e+08	1.0566	0.94757	0.041359
-0.014459	-0.047076	-0.014459	0	48.785	11.473	0.008	0.006	3.0596e+08	0.045	-0.03	0.08	0.054	0.037	0.092	0.02	128.61	48.785	11.473	0.01	0.01	3.0596e+08	0.52975	-0.13907	0.099648
0.052721	-0.060306	0.052721	0	48.785	11.473	0.008	0.006	3.0596e+08	0.045	-0.03	0.08	0.054	0.037	0.092	0.02	128.61	48.785	11.473	0.01	0.01	3.0596e+08	1.8036	-0.53703	-0.35282
-0.0064501	-0.0099794	-0.0064501	0	48.785	11.473	0.008	0.006	3.0596e+08	0.045	-0.03	0.08	0.054	0.037	0.092	0.02	128.61	48.785	11.473	0.01	0.01	3.0596e+08	0.87	1.0889	-0.022661
-0.014404	-0.044743	-0.014404	0	48.785	11.473	0.008	0.006	3.0596e+08	0.045	-0.03	0.08	0.054	0.037	0.092	0.02	128.61	48.785	11.473	0.01	0.01	3.0596e+08	0.040767	-0.21352	0.2688
0.039201	-0.061769	0.039201	0	48.785	11.473	0.008	0.006	3.0596e+08	0.045	-0.03	0.08	0.054	0.037	0.092	0.02	128.61	48.785	11.473	0.01	0.01	3.0596e+08	1.2257	-0.33978	-0.25288
-0.032551	-0.023431	-0.032551	0	48.785	11.473	0.008	0.006	3.0596e+08	0.02	-0.015	0.02	0.056	0.039	0.096	0.02	128.6	48.785	11.473	0.01	0.01	3.0596e+08	0.90538	1.1259	-0.14695
0.024272	-0.0339	0.024272	0	48.785	11.473	0.008	0.006	3.0596e+08	0.02	-0.015	0.02	0.056	0.039	0.096	0.02	128.61	48.785	11.473	0.01	0.01	3.0596e+08	-0.088402	-0.3718	0.27068
0.026271	-0.068143	0.026271	0	48.785	11.473	0.008	0.006	3.0596e+08	0.02	-0.015	0.02	0.056	0.039	0.096	0.02	128.61	48.785	11.473	0.01	0.01	3.0596e+08	0.66805	0.43002	-0.02674
-0.052989	-0.03267	-0.052989	0	48.785	11.473	0.008	0.006	3.0596e+08	0.02	-0.015	0.02	0.056	0.039	0.096	0.02	128.61	48.785	11.473	0.01	0.01	3.0596e+08	0.6719	0.85034	-0.11361
0.042182	-0.01521	0.042182	0	48.785	11.473	0.008	0.006	3.0596e+08	0.02	-0.015	0.02	0.056	0.039	0.096	0.02	128.61	48.785	11.473	0.01	0.01	3.0596e+08	-0.17314	-0.47392	0.26105
0.0018679	-0.06887	0.0018679	0	48.785	11.473	0.008	0.006	3.0596e+08	-0.02	0.005	-0.02	0.058	0.04	0.099	0.02	128.61	48.785	11.473	0.01	0.01	3.0596e+08	-0.09678	0.96219	0.054361
-0.055453	-0.048455	-0.055453	0	48.785	11.473	0.008	0.006	3.0596e+08	-0.02	0.005	-0.02	0.058	0.04	0.099	0.02	128.61	48.785	11.473	0.01	0.01	3.0596e+08	0.92162	0.15681	-0.29665
0.020131	-0.014925	0.020131	0	48.785	11.473	0.008	0.006	3.0596e+08	-0.02	0.005	-0.02	0.058	0.04	0.099	0.02	128.61	48.785	11.473	0.01	0.01	3.0596e+08	-0.33006	-0.17029	0.11857
-0.019475	-0.061691	-0.019475	0	48.785	11.473	0.008	0.006	3.0596e+08	-0.02	0.005	-0.02	0.058	0.04	0.099	0.02	128.61	48.785	11.473	0.01	0.01	3.0596e+08	-0.65128	0.97592	0.25014
-0.00057939	-0.050366	-0.00057939	0	48.785	11.473	0.008	0.006	3.0596e+08	-0.02	0.005	-0.02	0.058	0.04	0.099	0.02	128.61	48.785	11.473	0.01	0.01	3.0596e+08	0.62721	-0.55104	-0.31344
-0.0027688	-0.01915	-0.0027688	0	48.785	11.473	0.008	0.006	3.0596e+08	-0.005	-0.005	-0.07	0.06	0.041	0.103	0.02	128.61	48.785	11.473	0.01	0.01	3.0596e+08	-0.25162	0.55673	0.054154
-0.034892	-0.062113	-0.034892	0	48.785	11.473	0.008	0.006	3.0596e+08	-0.005	-0.005	-0.07	0.06	0.041	0.103	0.02	128.61	48.785	11.473	0.01	0.01	3.0596e+08	-0.92794	0.33088	0.26929
0.032304	-0.061753	0.032304	0	48.785	11.473	0.008	0.006	3.0596e+08	-0.005	-0.005	-0.07	0.06	0.041	0.103	0.02	128.6	48.785	11.473	0.01	0.01	3.0596e+08	0.52414	-0.61617	-0.28181
-0.065345	-0.019368	-0.065345	0	48.785	11.473	0.008	0.006	3.0596e+08	-0.005	-0.005	-0.07	0.06	0.041	0.103	0.02	128.6	48.785	11.473	0.01	0.01	3.0596e+08	-0.36986	1.2636	0.032689
0.0096165	-0.051238	0.0096165	0	48.785	11.473	0.008	0.006	3.0596e+08	-0.005	-0.005	-0.07	0.06	0.041	0.103	0.02	128.61	48.785	11.473	0.01	0.01	3.0596e+08	-1.0409	-0.73519	0.30833
0.058527	-0.087219	0.058527	0	48.785	11.473	0.009	0.006	3.0596e+08	-0.01	-0.01	-0.02	0.062	0.042	0.106	0.02	128.61	48.785	11.473	0.01	0.01	3.0596e+08	0.12966	0.26606	-0.13605
-0.087732	-0.019264	-0.087732	0	48.785	11.473	0.009	0.006	3.0596e+08	-0.01	-0.01	-0.02	0.062	0.042	0.106	0.02	128.6	48.785	11.473	0.01	0.01	3.0596e+08	-0.24577	1.0199	-0.045111
0.025561	-0.030393	0.025561	0	48.785	11.473	0.009	0.006	3.0596e+08	-0.01	-0.01	-0.02	0.062	0.042	0.106	0.02	128.61	48.785	11.473	0.01	0.01	3.0596e+08	-1.1618	-1.0791	0.34183
0.021135	-0.092224	0.021135	0	48.785	11.473	0.009	0.006	3.0596e+08	-0.01	-0.01	-0.02	0.062	0.042	0.106	0.02	128.61	48.785	11.473	0.01	0.01	3.0596e+08	-0.55922	0.77445	0.060344
-0.052692	-0.049446	-0.052692	0	48.785	11.473	0.009	0.006	3.0596e+08	-0.01	-0.01	-0.02	0.062	0.042	0.106	0.02	128.61	48.785	11.473	0.01	0.01	3.0596e+08	0.16913	-0.21007	-0.19386
0.026541	-0.022974	0.026541	0	48.785	11.473	0.009	0.006	3.0596e+08	-0.005	-0.015	0.035	0.064	0.044	0.109	0.02	128.61	48.785	11.473	0.01	0.01	3.0596e+08	-1.1333	-0.37411	0.1967
-0.017277	-0.081195	-0.017277	0	48.785	11.473	0.009	0.006	3.0596e+08	-0.005	-0.015	0.035	0.064	0.044	0.109	0.02	128.61	48.785	11.473	0.01	0.01	3.0596e+08	-0.80111	0.77021	0.13873
0.0090862	-0.064148	0.0090862	0	48.785	11.473	0.009	0.006	3.0596e+08	-0.005	-0.015	0.035	0.064	0.044	0.109	0.02	128.61	48.785	11.473	0.01	0.01	3.0596e+08	0.31117	-0.89166	-0.31496
0.011749	-0.026494	0.011749	0	48.785	11.473	0.009	0.006	3.0596e+08	-0.005	-0.015	0.035	0.064	0.044	0.109	0.02	128.61	48.785	11.473	0.01	0.01	3.0596e+08	-0.99659	0.7992	0.27299
-0.04326	-0.07048	-0.04326	0	48.785	11.473	0.009	0.006	3.0596e+08	-0.005	-0.015	0.035	0.064	0.044	0.109	0.02	128.61	48.785	11.473	0.01	0.01	3.0596e+08	-0.9628	0.24774	0.19901
0.02171	-0.075069	0.02171	0	48.785	11.473	0.009	0.006	3.0596e+08	0.005	0	0.02	0.065	0.045	0.112	0.02	128.61	48.785	11.473	0.01	0.01	3.0596e+08	0.22071	-1.0601	-0.32986
-0.022075	-0.039169	-0.022075	0	48.785	11.473	0.009	0.006	3.0596e+08	0.005	0	0.02	0.065	0.045	0.112	0.02	128.61	48.785	11.473	0.01	0.01	3.0596e+08	-0.62405	1.3303	0.090516
0.015913	-0.059496	0.015913	0	48.785	11.473	0.009	0.006	3.0596e+08	0.005	0	0.02	0.065	0.045	0.112	0.02	128.61	48.785	11.473	0.01	0.01	3.0596e+08	-0.78949	-0.65906	0.17684
0.014339	-0.085868	0.014339	0	48.785	11.473	0.009	0.006	3.0596e+08	0.005	0	0.02	0.065	0.045	0.112	0.02	128.61	48.785	11.473	0.01	0.01	3.0596e+08	-0.14755	0.091072	-0.094545
-0.046342	-0.053691	-0.046342	0	48.785	11.473	0.009	0.006	3.0596e+08	0.005	0	0.02	0.065	0.045	0.112	0.02	128.61	48.785	11.473	0.01	0.01	3.0596e+08	-0.23211	0.64976	-0.024388
0.061067	-0.029539	0.061067	0	48.785	11.473	0.009	0.006	3.0596e+08	-0.04	-0.005	0.03	0.067	0.046	0.115	0.02	128.61	48.785	11.473	0.01	0.01	3.0596e+08	-0.68981	-1.0003	0.1727
-0.024869	-0.07985	-0.024869	0	48.785	11.473	0.009	0.006	3.0596e+08	-0.04	-0.005	0.03	0.067	0.046	0.115	0.02	128.61	48.785	11.473	0.01	0.01	3.0596e+08	-0.70557	1.2073	0.062936
-0.023889	-0.070521	-0.023889	0	48.785	11.473	0.009	0.006	3.0596e+08	-0.04	-0.005	0.03	0.067	0.046	0.115	0.02	128.6	48.785	11.473	0.01	0.01	3.0596e+08	0.30062	-0.6691	-0.23775
0.039313	-0.032554	0.039313	0	48.785	11.473	0.009	0.006	3.0596e+08	-0.04	-0.005	0.03	0.067	0.046	0.115	0.02	128.61	48.785	11.473	0.01	0.01	3.0596e+08	-0.55407	-0.18612	0.12285
-0.01596	-0.061755	-0.01596	0	48.785	11.473	0.009	0.006	3.0596e+08	-0.04	-0.005	0.03	0.067	0.046	0.115	0.02	128.61	48.785	11.473	0.01	0.01	3.0596e+08	-0.78783	0.93842	0.19014
0.0025622	-0.078197	0.0025622	0	48.785	11.473	0.009	0.006	3.0596e+08	0.015	0	0.035	0.069	0.047	0.118	0.02	128.6	48.785	11.473	0.01	0.01	3.0596e+08	0.31252	-0.73888	-0.32798
-0.024782	-0.051923	-0.024782	0	48.785	11.473	0.009	0.006	3.0596e+08	0.015	0	0.035	0.069	0.047	0.118	0.02	128.6	48.785	11.473	0.01	0.01	3.0596e+08	-0.37562	0.97565	0.03203
0.0037096	-0.050127	0.0037096	0	48.785	11.473	0.009	0.006	3.0596e+08	0.015	0	0.035	0.069	0.047	0.118	0.02	128.6	48.785	11.473	0.01	0.01	3.0596e+08	-0.51026	-0.25601	0.19027
0.020708	-0.069006	0.020708	0	48.785	11.473	0.009	0.006	3.0596e+08	0.015	0	0.035	0.069	0.047	0.118	0.02	128.6	48.785	11.473	0.01	0.01	3.0596e+08	-0.17904	-0.015507	-0.14882
-0.054324	-0.056677	-0.054324	0	48.785	11.473	0.009	0.006	3.0596e+08	0.015	0	0.035	0.069	0.047	0.118	0.02	128.6	48.785	11.473	0.01	0.01	3.0596e+08	-0.11275	0.70092	-0.065235
0.049032	-0.043773	0.049032	0	48.785	11.473	0.009	0.006	3.0596e+08	-0.04	-0.02	-0.035	0.07	0.048	0.12	0.02	128.6	48.785	11.473	0.01	0.01	3.0596e+08	-0.43594	-1.0075	0.11641
-0.0072632	-0.071304	-0.0072632	0	48.785	11.473	0.009	0.006	3.0596e+08	-0.04	-0.02	-0.035	0.07	0.048	0.12	0.02	128.6	48.785	11.473	0.01	0.01	3.0596e+08	-0.53441	1.1978	0.13441
-0.022338	-0.053774	-0.022338	0	48.785	11.473	0.009	0.006	3.0596e+08	-0.04	-0.02	-0.035	0.07	0.048	0.12	0.02	128.6	48.785	11.473	0.01	0.01	3.0596e+08	0.15802	-0.40293	-0.11625
0.02856	-0.02926	0.02856	0	48.785	11.473	0.009	0.006	3.0596e+08	-0.04	-0.02	-0.035	0.07	0.048	0.12	0.02	128.6	48.785	11.473	0.01	0.01	3.0596e+08	-0.53861	-0.075759	0.15825
-0.042164	-0.06876	-0.042164	0	48.785	11.473	0.009	0.006	3.0596e+08	-0.04	-0.02	-0.035	0.07	0.048	0.12	0.02	128.61	48.785	11.473	0.01	0.01	3.0596e+08	-0.83217	0.91569	0.28316
0.016936	-0.068419	0.016936	0	48.785	11.473	0.009	0.006	3.0596e+08	-0.005	-0.005	0.045	0.025	0.017	0.044	0.02	128.6	48.785	11.473	0.01	0.01	3.0596e+08	0.35572	-1.0237	-0.25373
0.0023232	-0.022877	0.0023232	0	48.785	11.473	0.009	0.006	3.0596e+08	-0.005	-0.005	0.045	0.025	0.017	0.044	0.02	128.6	48.785	11.473	0.01	0.01	3.0596e+08	-0.50923	0.94694	0.14866
-0.025914	-0.049543	-0.025914	0	48.785	11.473	0.009	0.006	3.0596e+08	-0.005	-0.005	0.045	0.025	0.017	0.044	0.02	128.61	48.785	11.473	0.01	0.01	3.0596e+08	-0.80035	-0.075761	0.19764
0.03066	-0.068324	0.03066	0	48.785	11.473	0.009	0.006	3.0596e+08	-0.005	-0.005	0.045	0.025	0.017	0.044	0.02	128.6	48.785	11.473	0.01	0.01	3.0596e+08	-0.0050779	-0.45737	-0.20596
-0.027463	-0.03987	-0.027463	0	48.785	11.473	0.009	0.006	3.0596e+08	-0.005	-0.005	0.045	0.025	0.017	0.044	0.02	128.6	48.785	11.473	0.01	0.01	3.0596e+08	-0.48232	1.355	0.060244
0.014402	-0.05307	0.014402	0	48.785	11.473	0.009	0.006	3.0596e+08	-0.015	0.01	0.015	0.03	0.02	0.051	0.02	128.61	48.785	11.473	0.01	0.01	3.0596e+08	-0.76369	-0.98611	0.2929
0.030613	-0.070347	0.030613	0	48.785	11.473	0.009	0.006	3.0596e+08	-0.015	0.01	0.015	0.03	0.02	0.051	0.02	128.61	48.785	11.473	0.01	0.01	3.0596e+08	-0.2745	0.47487	-0.046852
-0.043986	-0.033706	-0.043986	0	48.785	11.473	0.009	0.006	3.0596e+08	-0.015	0.01	0.015	0.03	0.02	0.051	0.02	128.61	48.785	11.473	0.01	0.01	3.0596e+08	-0.38405	0.86273	-0.00028066
0.054924	-0.016542	0.054924	0	48.785	11.473	0.009	0.006	3.0596e+08	-0.015	0.01	0.015	0.03	0.02	0.051	0.02	128.61	48.785	11.473	0.01	0.01	3.0596e+08	-1.0237	-0.81995	0.21474
-0.010294	-0.063127	-0.010294	0	48.785	11.473	0.009	0.006	3.0596e+08	-0.015	0.01	0.015	0.03	0.02	0.051	0.02	128.61	48.785	11.473	0.01	0.01	3.0596e+08	-1.1369	1.5071	-0.022505
-0.050945	-0.06257	-0.050945	0	48.785	11.473	0.009	0.006	3.0596e+08	-0.005	-0.01	0.015	0.034	0.023	0.058	0.02	128.6	48.785	11.473	0.01	0.01	3.0596e+08	-0.14211	-0.14129	-0.3642
0.030632	-0.052695	0.030632	0	48.785	11.473	0.009	0.006	3.0596e+08	-0.005	-0.01	0.015	0.034	0.023	0.058	0.02	128.6	48.785	11.473	0.01	0.01	3.0596e+08	-0.81333	-0.36615	-0.060287
-0.048476	-0.11001	-0.048476	0	48.785	11.473	0.009	0.006	3.0596e+08	-0.005	-0.01	0.015	0.034	0.023	0.058	0.02	128.6	48.785	11.473	0.01	0.01	3.0596e+08	-0.89664	1.1635	0.29195
0.0023805	-0.064525	0.0023805	0	48.785	11.473	0.009	0.006	3.0596e+08	-0.005	-0.01	0.015	0.034	0.023	0.058	0.02	128.6	48.785	11.473	0.01	0.01	3.0596e+08	0.39819	-1.0358	-0.14745
0.023912	0.010195	0.023912	0	48.785	11.473	0.009	0.006	3.0596e+08	-0.005	-0.01	0.015	0.034	0.023	0.058	0.02	128.61	48.785	11.473	0.01	0.01	3.0596e+08	-1.0236	0.48461	0.42738
-0.017765	-0.041435	-0.017765	0	48.785	11.473	0.009	0.006	3.0596e+08	-0.05	0.005	-0.03	0.037	0.025	0.064	0.02	128.61	48.785	11.473	0.01	0.01	3.0596e+08	-1.5064	0.28652	0.38685
0.03503	-0.075002	0.03503	0	48.785	11.473	0.009	0.006	3.0596e+08	-0.05	0.005	-0.03	0.037	0.025	0.064	0.02	128.61	48.785	11.473	0.01	0.01	3.0596e+08	-0.16481	-0.47132	-0.25136
-0.027867	-0.042116	-0.027867	0	48.785	11.473	0.009	0.006	3.0596e+08	-0.05	0.005	-0.03	0.037	0.025	0.064	0.02	128.61	48.785	11.473	0.01	0.01	3.0596e+08	-0.71751	1.3389	-0.023195
-0.010099	-0.041838	-0.010099	0	48.785	11.473	0.009	0.006	3.0596e+08	-0.05	0.005	-0.03	0.037	0.025	0.064	0.02	128.61	48.785	11.473	0.01	0.01	3.0596e+08	-1.1945	-0.53799	0.27979
0.0011825	-0.064154	0.0011825	0	48.785	11.473	0.009	0.006	3.0596e+08	-0.05	0.005	-0.03	0.037	0.025	0.064	0.02	128.61	48.785	11.473	0.01	0.01	3.0596e+08	-0.63448	0.31898	-0.15055
-0.046196	-0.043451	-0.046196	0	48.785	11.473	0.01	0.006	3.0596e+08	-0.005	-0.02	-0.015	0.04	0.027	0.069	0.02	128.6	48.785	11.473	0.01	0.01	3.0596e+08	-0.44958	0.32673	-0.25005
0.044536	-0.038672	0.044536	0	48.785	11.473	0.01	0.006	3.0596e+08	-0.005	-0.02	-0.015	0.04	0.027	0.069	0.02	128.6	48.785	11.473	0.01	0.01	3.0596e+08	-0.98382	-0.89723	0.012532
-0.009931	-0.089389	-0.009931	0	48.785	11.473	0.01	0.006	3.0596e+08	-0.005	-0.02	-0.015	0.04	0.027	0.069	0.02	128.6	48.785	11.473	0.01	0.01	3.0596e+08	-1.0801	0.99618	0.037961
0.00048261	-0.074823	0.00048261	0	48.785	11.473	0.01	0.006	3.0596e+08	-0.005	-0.02	-0.015	0.04	0.027	0.069	0.02	128.6	48.785	11.473	0.01	0.01	3.0596e+08	-0.25083	-0.48926	-0.11668
0.025902	-0.034448	0.025902	0	48.785	11.473	0.01	0.006	3.0596e+08	-0.005	-0.02	-0.015	0.04	0.027	0.069	0.02	128.6	48.785	11.473	0.01	0.01	3.0596e+08	-1.1385	0.20599	0.29431
-0.013231	-0.061934	-0.013231	0	48.785	11.473	0.01	0.007	3.0596e+08	-0.045	0.025	-0.035	0.043	0.029	0.073	0.02	128.61	48.785	11.473	0.01	0.01	3.0596e+08	-1.5119	0.61635	0.36768
0.019674	-0.084699	0.019674	0	48.785	11.473	0.01	0.007	3.0596e+08	-0.045	0.025	-0.035	0.043	0.029	0.073	0.02	128.6	48.785	11.473	0.01	0.01	3.0596e+08	0.022901	-0.60805	-0.25086
-0.034133	-0.041528	-0.034133	0	48.785	11.473	0.01	0.007	3.0596e+08	-0.045	0.025	-0.035	0.043	0.029	0.073	0.02	128.6	48.785	11.473	0.01	0.01	3.0596e+08	-0.63449	1.2447	0.078323
0.0045491	-0.038342	0.0045491	0	48.785	11.473	0.01	0.007	3.0596e+08	-0.045	0.025	-0.035	0.043	0.029	0.073	0.02	128.61	48.785	11.473	0.01	0.01	3.0596e+08	-0.9786	-0.45647	0.21987
0.029654	-0.07124	0.029654	0	48.785	11.473	0.01	0.007	3.0596e+08	-0.045	0.025	-0.035	0.043	0.029	0.073	0.02	128.6	48.785	11.473	0.01	0.01	3.0596e+08	-0.66565	0.31703	-0.088079
-0.058342	-0.05615	-0.058342	0	48.785	11.473	0.01	0.007	3.0596e+08	-0.02	-0.005	-0.005	0.046	0.031	0.078	0.02	128.6	48.785	11.473	0.01	0.01	3.0596e+08	-0.78649	0.92636	-0.013962
0.024476	-0.05272	0.024476	0	48.785	11.473	0.01	0.007	3.0596e+08	-0.02	-0.005	-0.005	0.046	0.031	0.078	0.02	128.6	48.785	11.473	0.01	0.01	3.0596e+08	-0.82979	-1.0564	0.042419
-0.021456	-0.075821	-0.021456	0	48.785	11.473	0.01	0.007	3.0596e+08	-0.02	-0.005	-0.005	0.046	0.031	0.078	0.02	128.6	48.785	11.473	0.01	0.01	3.0596e+08	-0.73592	1.1751	-0.035768
-0.020607	-0.06022	-0.020607	0	48.785	11.473	0.01	0.007	3.0596e+08	-0.02	-0.005	-0.005	0.046	0.031	0.078	0.02	128.6	48.785	11.473	0.01	0.01	3.0596e+08	-0.085937	-0.52294	-0.18492
0.019521	-0.046836	0.019521	0	48.785	11.473	0.01	0.007	3.0596e+08	-0.02	-0.005	-0.005	0.046	0.031	0.078	0.02	128.6	48.785	11.473	0.01	0.01	3.0596e+08	-0.88808	-0.0062292	0.14148
-0.029186	-0.074636	-0.029186	0	48.785	11.473	0.01	0.007	3.0596e+08	-0.03	-0.025	-0.045	0.048	0.033	0.082	0.02	128.6	48.785	11.473	0.01	0.01	3.0596e+08	-0.94338	0.74515	0.22581
0.013526	-0.074555	0.013526	0	48.785	11.473	0.01	0.007	3.0596e+08	-0.03	-0.025	-0.045	0.048	0.033	0.082	0.02	128.6	48.785	11.473	0.01	0.01	3.0596e+08	-0.046734	-0.76186	-0.13745
-0.024678	-0.044259	-0.024678	0	48.785	11.473	0.01	0.007	3.0596e+08	-0.03	-0.025	-0.045	0.048	0.033	0.082	0.02	128.6	48.785	11.473	0.01	0.01	3.0596e+08	-0.59124	0.95215	0.16981
-0.0027684	-0.057051	-0.0027684	0	48.785	11.473	0.01	0.007	3.0596e+08	-0.03	-0.025	-0.045	0.048	0.033	0.082	0.02	128.6	48.785	11.473	0.01	0.01	3.0596e+08	-0.7767	-0.56066	0.18117
0.012629	-0.085762	0.012629	0	48.785	11.473	0.01	0.007	3.0596e+08	-0.03	-0.025	-0.045	0.048	0.033	0.082	0.02	128.6	48.785	11.473	0.01	0.01	3.0596e+08	-0.15556	-0.010528	-0.038052
-0.06971	-0.052021	-0.06971	0	48.785	11.473	0.008	0.006	3.0596e+08	-0.02	0	0.005	0.05	0.034	0.085	0.02	128.6	48.785	11.473	0.01	0.01	3.0596e+08	-0.34018	0.82075	0.087371
0.020018	-0.041242	0.020018	0	48.785	11.473	0.008	0.006	3.0596e+08	-0.02	0	0.005	0.05	0.034	0.085	0.02	128.61	48.785	11.473	0.01	0.01	3.0596e+08	-0.49335	-1.1751	0.15862
0.02925	-0.072848	0.02925	0	48.785	11.473	0.008	0.006	3.0596e+08	-0.02	0	0.005	0.05	0.034	0.085	0.02	128.6	48.785	11.473	0.01	0.01	3.0596e+08	-0.33436	0.70688	-0.056482
-0.044864	-0.05609	-0.044864	0	48.785	11.473	0.008	0.006	3.0596e+08	-0.02	0	0.005	0.05	0.034	0.085	0.02	128.6	48.785	11.473	0.01	0.01	3.0596e+08	0.090514	0.008743	-0.18722
0.019934	-0.039085	0.019934	0	48.785	11.473	0.008	0.006	3.0596e+08	-0.02	0	0.005	0.05	0.034	0.085	0.02	128.6	48.785	11.473	0.01	0.01	3.0596e+08	-0.68769	-0.85481	0.08978
-0.010914	-0.083069	-0.010914	0	48.785	11.473	0.008	0.006	3.0596e+08	-0.02	-0.005	0.015	0.052	0.036	0.088	0.02	128.6	48.785	11.473	0.01	0.01	3.0596e+08	-0.79622	1.0014	0.2148
0.0031243	-0.071716	0.0031243	0	48.785	11.473	0.008	0.006	3.0596e+08	-0.02	-0.005	0.015	0.052	0.036	0.088	0.02	128.6	48.785	11.473	0.01	0.01	3.0596e+08	0.44619	-0.85638	-0.26435
0.0059987	-0.033769	0.0059987	0	48.785	11.473	0.008	0.006	3.0596e+08	-0.02	-0.005	0.015	0.052	0.036	0.088	0.02	128.6	48.785	11.473	0.01	0.01	3.0596e+08	-0.40546	0.35601	0.06585
-0.036392	-0.096079	-0.036392	0	48.785	11.473	0.008	0.006	3.0596e+08	-0.02	-0.005	0.015	0.052	0.036	0.088	0.02	128.6	48.785	11.473	0.01	0.01	3.0596e+08	-0.5758	0.29452	0.22543
0.045342	-0.078046	0.045342	0	48.785	11.473	0.008	0.006	3.0596e+08	-0.02	-0.005	0.015	0.052	0.036	0.088	0.02	128.6	48.785	11.473	0.01	0.01	3.0596e+08	0.772	-1.107	-0.1976
-0.0054908	-0.017748	-0.0054908	0	48.785	11.473	0.008	0.006	3.0596e+08	0.05	-0.02	0.005	0.054	0.037	0.092	0.02	128.6	48.785	11.473	0.01	0.01	3.0596e+08	-0.4867	1.1426	0.23194
-0.042418	-0.077449	-0.042418	0	48.785	11.473	0.008	0.006	3.0596e+08	0.05	-0.02	0.005	0.054	0.037	0.092	0.02	128.61	48.785	11.473	0.01	0.01	3.0596e+08	-0.70162	-0.3864	0.33182
0.049824	-0.09096	0.049824	0	48.785	11.473	0.008	0.006	3.0596e+08	0.05	-0.02	0.005	0.054	0.037	0.092	0.02	128.6	48.785	11.473	0.01	0.01	3.0596e+08	0.87795	-0.79769	-0.29621
-0.01106	-0.019362	-0.01106	0	48.785	11.473	0.008	0.006	3.0596e+08	0.05	-0.02	0.005	0.054	0.037	0.092	0.02	128.6	48.785	11.473	0.01	0.01	3.0596e+08	-0.00023804	1.1924	0.040753
-0.01243	-0.05426	-0.01243	0	48.785	11.473	0.008	0.006	3.0596e+08	0.05	-0.02	0.005	0.054	0.037	0.092	0.02	128.61	48.785	11.473	0.01	0.01	3.0596e+08	-0.42609	-0.61294	0.16332
0.025922	-0.083041	0.025922	0	48.785	11.473	0.008	0.006	3.0596e+08	-0.015	0.005	0.015	0.056	0.039	0.096	0.02	128.6	48.785	11.473	0.01	0.01	3.0596e+08	0.52862	-0.14475	-0.24879
-0.062902	-0.055097	-0.062902	0	48.785	11.473	0.008	0.006	3.0596e+08	-0.015	0.005	0.015	0.056	0.039	0.096	0.02	128.6	48.785	11.473	0.01	0.01	3.0596e+08	0.29904	0.86151	-0.17577
0.013981	-0.044435	0.013981	0	48.785	11.473	0.008	0.006	3.0596e+08	-0.015	0.005	0.015	0.056	0.039	0.096	0.02	128.6	48.785	11.473	0.01	0.01	3.0596e+08	-0.17652	-0.94317	0.14315
-0.0035814	-0.075237	-0.0035814	0	48.785	11.473	0.008	0.006	3.0596e+08	-0.015	0.005	0.015	0.056	0.039	0.096	0.02	128.6	48.785	11.473	0.01	0.01	3.0596e+08	0.16419	0.38816	-0.08483
-0.050381	-0.061704	-0.050381	0	48.785	11.473	0.008	0.006	3.0596e+08	-0.015	0.005	0.015	0.056	0.039	0.096	0.02	128.6	48.785	11.473	0.01	0.01	3.0596e+08	0.67117	-0.18064	-0.29172
0.046711	-0.033559	0.046711	0	48.785	11.473	0.008	0.006	3.0596e+08	-0.02	0	-0.035	0.058	0.04	0.099	0.02	128.6	48.785	11.473	0.01	0.01	3.0596e+08	-0.23848	-0.69042	0.13006
-0.01979	-0.095188	-0.01979	0	48.785	11.473	0.008	0.006	3.0596e+08	-0.02	0	-0.035	0.058	0.04	0.099	0.02	128.6	48.785	11.473	0.01	0.01	3.0596e+08	-0.24249	0.82762	0.22458
0.021132	-0.059212	0.021132	0	48.785	11.473	0.008	0.006	3.0596e+08	-0.02	0	-0.035	0.058	0.04	0.099	0.02	128.6	48.785	11.473	0.01	0.01	3.0596e+08	1.1611	-0.88962	-0.28403
0.0010651	-0.012515	0.0010651	0	48.785	11.473	0.008	0.006	3.0596e+08	-0.02	0	-0.035	0.058	0.04	0.099	0.02	128.6	48.785	11.473	0.01	0.01	3.0596e+08	-0.18775	0.52038	0.18313
-0.034775	-0.070098	-0.034775	0	48.785	11.473	0.008	0.006	3.0596e+08	-0.02	0	-0.035	0.058	0.04	0.099	0.02	128.6	48.785	11.473	0.01	0.01	3.0596e+08	-0.43281	0.081359	0.24706
0.045372	-0.085901	0.045372	0	48.785	11.473	0.008	0.006	3.0596e+08	0.015	0.015	0.025	0.06	0.041	0.103	0.02	128.6	48.785	11.473	0.01	0.01	3.0596e+08	1.0563	-1.1146	-0.36723
-0.021736	-0.018556	-0.021736	0	48.785	11.473	0.008	0.006	3.0596e+08	0.015	0.015	0.025	0.06	0.041	0.103	0.02	128.6	48.785	11.473	0.01	0.01	3.0596e+08	0.08252	1.2405	0.044651
-0.016367	-0.045712	-0.016367	0	48.785	11.473	0.008	0.006	3.0596e+08	0.015	0.015	0.025	0.06	0.041	0.103	0.02	128.6	48.785	11.473	0.01	0.01	3.0596e+08	-0.42007	-0.70365	0.16226
0.042953	-0.081259	0.042953	0	48.785	11.473	0.008	0.006	3.0596e+08	0.015	0.015	0.025	0.06	0.041	0.103	0.02	128.6	48.785	11.473	0.01	0.01	3.0596e+08	0.83307	-0.40108	-0.35514
-0.052406	-0.045077	-0.052406	0	48.785	11.473	0.008	0.006	3.0596e+08	0.015	0.015	0.025	0.06	0.041	0.103	0.02	128.6	48.785	11.473	0.01	0.01	3.0596e+08	0.27361	0.94985	-0.14029
0.00066007	-0.039788	0.00066007	0	48.785	11.473	0.009	0.006	3.0596e+08	0.055	-0.005	0.02	0.062	0.042	0.106	0.02	128.6	48.785	11.473	0.01	0.01	3.0596e+08	-0.43201	-0.95434	0.25155
-0.025848	-0.076191	-0.025848	0	48.785	11.473	0.009	0.006	3.0596e+08	0.055	-0.005	0.02	0.062	0.042	0.106	0.02	128.6	48.785	11.473	0.01	0.01	3.0596e+08	0.13766	0.48754	-0.0060948
-0.042154	-0.054404	-0.042154	0	48.785	11.473	0.009	0.006	3.0596e+08	0.055	-0.005	0.02	0.062	0.042	0.106	0.02	128.6	48.785	11.473	0.01	0.01	3.0596e+08	0.52398	-0.71038	-0.17973
0.060121	-0.032211	0.060121	0	48.785	11.473	0.009	0.006	3.0596e+08	0.055	-0.005	0.02	0.062	0.042	0.106	0.02	128.6	48.785	11.473	0.01	0.01	3.0596e+08	-0.133	-0.40917	0.033338
-0.028016	-0.075264	-0.028016	0	48.785	11.473	0.009	0.006	3.0596e+08	0.055	-0.005	0.02	0.062	0.042	0.106	0.02	128.6	48.785	11.473	0.01	0.01	3.0596e+08	-0.30115	0.88872	0.25401
-0.010745	-0.063277	-0.010745	0	48.785	11.473	0.009	0.006	3.0596e+08	0.005	0.005	0.06	0.064	0.044	0.109	0.02	128.6	48.785	11.473	0.01	0.01	3.0596e+08	0.89047	-1.2453	-0.27739
0.0060542	-0.015507	0.0060542	0	48.785	11.473	0.009	0.006	3.0596e+08	0.005	0.005	0.06	0.064	0.044	0.109	0.02	128.6	48.785	11.473	0.01	0.01	3.0596e+08	-0.28137	0.32123	0.16172
-0.045276	-0.066863	-0.045276	0	48.785	11.473	0.009	0.006	3.0596e+08	0.005	0.005	0.06	0.064	0.044	0.109	0.02	128.6	48.785	11.473	0.01	0.01	3.0596e+08	-0.69703	0.073964	0.23453
0.016687	-0.087689	0.016687	0	48.785	11.473	0.009	0.006	3.0596e+08	0.005	0.005	0.06	0.064	0.044	0.109	0.02	128.6	48.785	11.473	0.01	0.01	3.0596e+08	1.0998	-1.4953	-0.40686
-0.00086942	-0.024021	-0.00086942	0	48.785	11.473	0.009	0.006	3.0596e+08	0.005	0.005	0.06	0.064	0.044	0.109	0.02	128.6	48.785	11.473	0.01	0.01	3.0596e+08	0.16157	0.54937	-0.018362
-0.0094928	-0.059287	-0.0094928	0	48.785	11.473	0.009	0.006	3.0596e+08	0.015	0.025	0.005	0.065	0.045	0.112	0.02	128.6	48.785	11.473	0.01	0.01	3.0596e+08	-0.49004	-0.61835	0.12333
0.044584	-0.08642	0.044584	0	48.785	11.473	0.009	0.006	3.0596e+08	0.015	0.025	0.005	0.065	0.045	0.112	0.02	128.6	48.785	11.473	0.01	0.01	3.0596e+08	0.718	-0.65132	-0.26621
-0.017557	-0.046801	-0.017557	0	48.785	11.473	0.009	0.006	3.0596e+08	0.015	0.025	0.005	0.065	0.045	0.112	0.02	128.6	48.785	11.473	0.01	0.01	3.0596e+08	0.26792	0.62322	-0.062413
-0.010931	-0.054696	-0.010931	0	48.785	11.473	0.009	0.006	3.0596e+08	0.015	0.025	0.005	0.065	0.045	0.112	0.02	128.6	48.785	11.473	0.01	0.01	3.0596e+08	-0.46597	-0.83077	0.33395
0.039431	-0.072666	0.039431	0	48.785	11.473	0.009	0.006	3.0596e+08	0.015	0.025	0.005	0.065	0.045	0.112	0.02	128.6	48.785	11.473	0.01	0.01	3.0596e+08	0.51721	-0.36093	-0.20988
-0.034793	-0.039605	-0.034793	0	48.785	11.473	0.009	0.006	3.0596e+08	-0.025	-0.005	-0.005	0.067	0.046	0.115	0.02	128.6	48.785	11.473	0.01	0.01	3.0596e+08	0.4778	0.69594	-0.142
0.0035717	-0.051197	0.0035717	0	48.785	11.473	0.009	0.006	3.0596e+08	-0.025	-0.005	-0.005	0.067	0.046	0.115	0.02	128.6	48.785	11.473	0.01	0.01	3.0596e+08	-0.50162	-0.85013	0.26496
0.029623	-0.081108	0.029623	0	48.785	11.473	0.009	0.006	3.0596e+08	-0.025	-0.005	-0.005	0.067	0.046	0.115	0.02	128.6	48.785	11.473	0.01	0.01	3.0596e+08	0.45384	-0.14438	-0.074703
-0.03349	-0.032855	-0.03349	0	48.785	11.473	0.009	0.006	3.0596e+08	-0.025	-0.005	-0.005	0.067	0.046	0.115	0.02	128.6	48.785	11.473	0.01	0.01	3.0596e+08	0.61245	0.54186	-0.19172
0.039196	-0.02761	0.039196	0	48.785	11.473	0.009	0.006	3.0596e+08	-0.025	-0.005	-0.005	0.067	0.046	0.115	0.02	128.6	48.785	11.473	0.01	0.01	3.0596e+08	-0.28261	-1.0676	0.20704
0.019314	-0.083369	0.019314	0	48.785	11.473	0.009	0.006	3.0596e+08	0.02	0	0.005	0.069	0.047	0.118	0.02	128.6	48.785	11.473	0.01	0.01	3.0596e+08	-0.087392	0.25896	-0.029685
-0.04642	-0.0543	-0.04642	0	48.785	11.473	0.009	0.006	3.0596e+08	0.02	0	0.005	0.069	0.047	0.118	0.02	128.59	48.785	11.473	0.01	0.01	3.0596e+08	0.6349	0.39683	-0.22566
0.021269	-0.024248	0.021269	0	48.785	11.473	0.009	0.006	3.0596e+08	0.02	0	0.005	0.069	0.047	0.118	0.02	128.6	48.785	11.473	0.01	0.01	3.0596e+08	-0.29606	-0.72795	0.15422
-0.0076185	-0.070669	-0.0076185	0	48.785	11.473	0.009	0.006	3.0596e+08	0.02	0	0.005	0.069	0.047	0.118	0.02	128.6	48.785	11.473	0.01	0.01	3.0596e+08	-0.64445	0.69975	0.26292
-0.01812	-0.070206	-0.01812	0	48.785	11.473	0.009	0.006	3.0596e+08	0.02	0	0.005	0.069	0.047	0.118	0.02	128.6	48.785	11.473	0.01	0.01	3.0596e+08	0.80264	-0.45516	-0.3051
0.0186	-0.020902	0.0186	0	48.785	11.473	0.009	0.006	3.0596e+08	0.03	0.05	-0.015	0.071	0.048	0.121	0.02	128.6	48.785	11.473	0.01	0.01	3.0596e+08	-0.13902	-0.33195	0.06838
-0.034349	-0.064615	-0.034349	0	48.785	11.473	0.009	0.006	3.0596e+08	0.03	0.05	-0.015	0.071	0.048	0.121	0.02	128.6	48.785	11.473	0.01	0.01	3.0596e+08	-0.81651	0.57868	0.39491
0.02004	-0.064719	0.02004	0	48.785	11.473	0.009	0.006	3.0596e+08	0.03	0.05	-0.015	0.071	0.048	0.121	0.02	128.6	48.785	11.473	0.01	0.01	3.0596e+08	0.69257	-1.1344	-0.32001
-0.0056446	-0.021084	-0.0056446	0	48.785	11.473	0.009	0.006	3.0596e+08	0.03	0.05	-0.015	0.071	0.048	0.121	0.02	128.6	48.785	11.473	0.01	0.01	3.0596e+08	-0.099362	0.72555	0.057711
0.0037273	-0.048488	0.0037273	0	48.785	11.473	0.009	0.006	3.0596e+08	0.03	0.05	-0.015	0.071	0.048	0.121	0.02	128.6	48.785	11.473	0.01	0.01	3.0596e+08	-0.80251	-0.33341	0.24576
0.032952	-0.072048	0.032952	0	48.785	11.473	0.009	0.006	3.0596e+08	0.03	0.02	0.04	0.025	0.017	0.043	0.02	128.6	48.785	11.473	0.01	0.01	3.0596e+08	0.21824	-0.19225	-0.20654
-0.041505	-0.03006	-0.041505	0	48.785	11.473	0.009	0.006	3.0596e+08	0.03	0.02	0.04	0.025	0.017	0.043	0.02	128.6	48.785	11.473	0.01	0.01	3.0596e+08	-0.024177	0.88837	-0.099856
0.031798	-0.022024	0.031798	0	48.785	11.473	0.009	0.006	3.0596e+08	0.03	0.02	0.04	0.025	0.017	0.043	0.02	128.6	48.785	11.473	0.01	0.01	3.0596e+08	-0.86147	-1.0439	0.277
0.013694	-0.083529	0.013694	0	48.785	11.473	0.009	0.006	3.0596e+08	0.03	0.02	0.04	0.025	0.017	0.043	0.02	128.6	48.785	11.473	0.01	0.01	3.0596e+08	-0.48398	0.61785	-0.080254
-0.065832	-0.050445	-0.065832	0	48.785	11.473	0.009	0.006	3.0596e+08	0.03	0.02	0.04	0.025	0.017	0.043	0.02	128.59	48.785	11.473	0.01	0.01	3.0596e+08	0.30917	0.21267	-0.27533
0.013253	-0.016206	0.013253	0	48.785	11.473	0.009	0.006	3.0596e+08	0.005	0.015	0.01	0.03	0.02	0.051	0.02	128.6	48.785	11.473	0.01	0.01	3.0596e+08	-0.8651	-1.0664	0.16557
0.014804	-0.062663	0.014804	0	48.785	11.473	0.009	0.006	3.0596e+08	0.005	0.015	0.01	0.03	0.02	0.051	0.02	128.6	48.785	11.473	0.01	0.01	3.0596e+08	-1.0214	0.8038	0.16751
0.002685	-0.061296	0.002685	0	48.785	11.473	0.009	0.006	3.0596e+08	0.005	0.015	0.01	0.03	0.02	0.051	0.02	128.59	48.785	11.473	0.01	0.01	3.0596e+08	0.080214	-0.57877	-0.22203
0.012732	-0.018853	0.012732	0	48.785	11.473	0.009	0.006	3.0596e+08	0.005	0.015	0.01	0.03	0.02	0.051	0.02	128.6	48.785	11.473	0.01	0.01	3.0596e+08	-0.94966	0.033459	0.19829
-0.036387	-0.05801	-0.036387	0	48.785	11.473	0.009	0.006	3.0596e+08	0.005	0.015	0.01	0.03	0.02	0.051	0.02	128.6	48.785	11.473	0.01	0.01	3.0596e+08	-1.3718	0.57833	0.34451
0.011233	-0.060989	0.011233	0	48.785	11.473	0.009	0.006	3.0596e+08	0.025	0.03	0.005	0.034	0.023	0.057	0.02	128.6	48.785	11.473	0.01	0.01	3.0596e+08	0.050458	-1.0393	-0.3178
-0.031308	-0.025689	-0.031308	0	48.785	11.473	0.009	0.006	3.0596e+08	0.025	0.03	0.005	0.034	0.023	0.057	0.02	128.6	48.785	11.473	0.01	0.01	3.0596e+08	-1.0809	0.91894	0.20439
0.0020149	-0.053655	0.0020149	0	48.785	11.473	0.009	0.006	3.0596e+08	0.025	0.03	0.005	0.034	0.023	0.057	0.02	128.6	48.785	11.473	0.01	0.01	3.0596e+08	-1.1416	-0.63563	0.1743
0.014334	-0.061947	0.014334	0	48.785	11.473	0.009	0.006	3.0596e+08	0.025	0.03	0.005	0.034	0.023	0.057	0.02	128.6	48.785	11.473	0.01	0.01	3.0596e+08	-0.68505	-0.04807	-0.01999
-0.049669	-0.042232	-0.049669	0	48.785	11.473	0.009	0.006	3.0596e+08	0.025	0.03	0.005	0.034	0.023	0.057	0.02	128.6	48.785	11.473	0.01	0.01	3.0596e+08	-0.91815	0.52313	-0.015111
0.045201	-0.034431	0.045201	0	48.785	11.473	0.009	0.006	3.0596e+08	-0.015	0.015	0.01	0.037	0.025	0.063	0.02	128.6	48.785	11.473	0.01	0.01	3.0596e+08	-1.0807	-1.0895	0.12736
-0.014207	-0.067918	-0.014207	0	48.785	11.473	0.009	0.006	3.0596e+08	-0.015	0.015	0.01	0.037	0.025	0.063	0.02	128.6	48.785	11.473	0.01	0.01	3.0596e+08	-1.2307	0.97816	0.09991
-0.038205	-0.063602	-0.038205	0	48.785	11.473	0.009	0.006	3.0596e+08	-0.015	0.015	0.01	0.037	0.025	0.063	0.02	128.6	48.785	11.473	0.01	0.01	3.0596e+08	-0.58668	-0.48506	-0.11111
0.027151	-0.031019	0.027151	0	48.785	11.473	0.009	0.006	3.0596e+08	-0.015	0.015	0.01	0.037	0.025	0.063	0.02	128.6	48.785	11.473	0.01	0.01	3.0596e+08	-1.1574	-0.53501	0.13945
-0.023544	-0.063627	-0.023544	0	48.785	11.473	0.009	0.006	3.0596e+08	-0.015	0.015	0.01	0.037	0.025	0.063	0.02	128.6	48.785	11.473	0.01	0.01	3.0596e+08	-1.5696	0.67633	0.24463
0.021078	-0.072893	0.021078	0	48.785	11.473	0.01	0.006	3.0596e+08	0	0.03	-0.025	0.04	0.027	0.068	0.02	128.6	48.785	11.473	0.01	0.01	3.0596e+08	-0.33077	-0.99233	-0.20637
0.0011889	-0.026849	0.0011889	0	48.785	11.473	0.01	0.006	3.0596e+08	0	0.03	-0.025	0.04	0.027	0.068	0.02	128.6	48.785	11.473	0.01	0.01	3.0596e+08	-1.2902	0.47955	0.18638
-0.05416	-0.063551	-0.05416	0	48.785	11.473	0.01	0.006	3.0596e+08	0	0.03	-0.025	0.04	0.027	0.068	0.02	128.6	48.785	11.473	0.01	0.01	3.0596e+08	-1.565	-0.1697	0.24673
0.035466	-0.068534	0.035466	0	48.785	11.473	0.01	0.006	3.0596e+08	0	0.03	-0.025	0.04	0.027	0.068	0.02	128.6	48.785	11.473	0.01	0.01	3.0596e+08	-0.64565	-1.1433	-0.12517
-0.019975	-0.029726	-0.019975	0	48.785	11.473	0.01	0.006	3.0596e+08	0	0.03	-0.025	0.04	0.027	0.068	0.02	128.6	48.785	11.473	0.01	0.01	3.0596e+08	-1.1736	1.019	0.029671
-0.010721	-0.052596	-0.010721	0	48.785	11.473	0.01	0.007	3.0596e+08	-0.01	0.04	0.075	0.042	0.029	0.073	0.02	128.6	48.785	11.473	0.01	0.01	3.0596e+08	-1.3923	-0.9691	0.17032
0.015103	-0.072048	0.015103	0	48.785	11.473	0.01	0.007	3.0596e+08	-0.01	0.04	0.075	0.042	0.029	0.073	0.02	128.6	48.785	11.473	0.01	0.01	3.0596e+08	-0.88379	-0.21534	-0.073336
-0.034758	-0.041401	-0.034758	0	48.785	11.473	0.01	0.007	3.0596e+08	-0.01	0.04	0.075	0.042	0.029	0.073	0.02	128.6	48.785	11.473	0.01	0.01	3.0596e+08	-0.99198	0.6928	-0.022927
0.020038	-0.028157	0.020038	0	48.785	11.473	0.01	0.007	3.0596e+08	-0.01	0.04	0.075	0.042	0.029	0.073	0.02	128.6	48.785	11.473	0.01	0.01	3.0596e+08	-1.6837	-1.2307	0.25793
-0.00054281	-0.08768	-0.00054281	0	48.785	11.473	0.01	0.007	3.0596e+08	-0.01	0.04	0.075	0.042	0.029	0.073	0.02	128.6	48.785	11.473	0.01	0.01	3.0596e+08	-1.115	0.27003	-0.046772
-0.057057	-0.055076	-0.057057	0	48.785	11.473	0.01	0.007	3.0596e+08	0	0.035	-0.005	0.045	0.031	0.077	0.02	128.6	48.785	11.473	0.01	0.01	3.0596e+08	-0.68028	0.1778	-0.12392
0.032666	-0.022232	0.032666	0	48.785	11.473	0.01	0.007	3.0596e+08	0	0.035	-0.005	0.045	0.031	0.077	0.02	128.6	48.785	11.473	0.01	0.01	3.0596e+08	-1.4211	-1.1225	0.18051
0.023218	-0.082259	0.023218	0	48.785	11.473	0.01	0.007	3.0596e+08	0	0.035	-0.005	0.045	0.031	0.077	0.02	128.6	48.785	11.473	0.01	0.01	3.0596e+08	-1.4503	0.27696	0.12446
-0.038697	-0.066852	-0.038697	0	48.785	11.473	0.01	0.007	3.0596e+08	0	0.035	-0.005	0.045	0.031	0.077	0.02	128.6	48.785	11.473	0.01	0.01	3.0596e+08	-0.64754	-0.16432	-0.16976
0.030917	-0.028903	0.030917	0	48.785	11.473	0.01	0.007	3.0596e+08	0	0.035	-0.005	0.045	0.031	0.077	0.02	128.6	48.785	11.473	0.01	0.01	3.0596e+08	-1.5219	-0.81082	0.2306
-0.012902	-0.074923	-0.012902	0	48.785	11.473	0.01	0.007	3.0596e+08	-0.025	0.03	-0.005	0.047	0.032	0.081	0.02	128.6	48.785	11.473	0.01	0.01	3.0596e+08	-1.7155	0.46628	0.28516
-0.020336	-0.072461	-0.020336	0	48.785	11.473	0.01	0.007	3.0596e+08	-0.025	0.03	-0.005	0.047	0.032	0.081	0.02	128.6	48.785	11.473	0.01	0.01	3.0596e+08	-0.48056	-0.67625	-0.22319
0.035304	-0.025801	0.035304	0	48.785	11.473	0.01	0.007	3.0596e+08	-0.025	0.03	-0.005	0.047	0.032	0.081	0.02	128.6	48.785	11.473	0.01	0.01	3.0596e+08	-1.2416	-0.2889	0.077295
-0.041236	-0.080589	-0.041236	0	48.785	11.473	0.01	0.007	3.0596e+08	-0.025	0.03	-0.005	0.047	0.032	0.081	0.02	128.6	48.785	11.473	0.01	0.01	3.0596e+08	-1.8911	0.36883	0.3937
0.022648	-0.067088	0.022648	0	48.785	11.473	0.01	0.007	3.0596e+08	-0.025	0.03	-0.005	0.047	0.032	0.081	0.02	128.6	48.785	11.473	0.01	0.01	3.0596e+08	-0.45771	-1.1386	-0.20369
0.025064	-0.028589	0.025064	0	48.785	11.473	0.008	0.006	3.0596e+08	0.005	0.025	0.015	0.049	0.034	0.084	0.02	128.6	48.785	11.473	0.01	0.01	3.0596e+08	-0.99272	0.59638	-0.0012933
-0.035728	-0.06188	-0.035728	0	48.785	11.473	0.008	0.006	3.0596e+08	0.005	0.025	0.015	0.049	0.034	0.084	0.02	128.6	48.785	11.473	0.01	0.01	3.0596e+08	-1.8405	-0.12014	0.34644
0.023464	-0.093371	0.023464	0	48.785	11.473	0.008	0.006	3.0596e+08	0.005	0.025	0.015	0.049	0.034	0.084	0.02	128.6	48.785	11.473	0.01	0.01	3.0596e+08	-0.49281	-0.92261	-0.19955
-0.0078703	-0.046723	-0.0078703	0	48.785	11.473	0.008	0.006	3.0596e+08	0.005	0.025	0.015	0.049	0.034	0.084	0.02	128.6	48.785	11.473	0.01	0.01	3.0596e+08	-0.81213	0.91992	-0.013028
0.0069887	-0.050493	0.0069887	0	48.785	11.473	0.008	0.006	3.0596e+08	0.005	0.025	0.015	0.049	0.034	0.084	0.02	128.6	48.785	11.473	0.01	0.01	3.0596e+08	-1.4526	-0.75965	0.29322
0.038069	-0.091034	0.038069	0	48.785	11.473	0.008	0.006	3.0596e+08	0.03	0.06	-0.005	0.051	0.035	0.088	0.02	128.6	48.785	11.473	0.01	0.01	3.0596e+08	-0.78381	0.02225	-0.010993
-0.04872	-0.070205	-0.04872	0	48.785	11.473	0.008	0.006	3.0596e+08	0.03	0.06	-0.005	0.051	0.035	0.088	0.02	128.6	48.785	11.473	0.01	0.01	3.0596e+08	-0.36286	0.69459	-0.13498
0.022956	-0.048668	0.022956	0	48.785	11.473	0.008	0.006	3.0596e+08	0.03	0.06	-0.005	0.051	0.035	0.088	0.02	128.6	48.785	11.473	0.01	0.01	3.0596e+08	-1.1657	-1.0969	0.29386
0.01094	-0.08303	0.01094	0	48.785	11.473	0.008	0.006	3.0596e+08	0.03	0.06	-0.005	0.051	0.035	0.088	0.02	128.6	48.785	11.473	0.01	0.01	3.0596e+08	-1.0978	0.75789	0.23966
-0.038887	-0.071197	-0.038887	0	48.785	11.473	0.008	0.006	3.0596e+08	0.03	0.06	-0.005	0.051	0.035	0.088	0.02	128.6	48.785	11.473	0.01	0.01	3.0596e+08	-0.026884	-0.16666	-0.18006
0.037005	-0.03478	0.037005	0	48.785	11.473	0.008	0.006	3.0596e+08	-0.025	-0.015	0.03	0.053	0.037	0.091	0.02	128.6	48.785	11.473	0.01	0.01	3.0596e+08	-0.86689	-0.63204	0.16904
-0.023302	-0.092837	-0.023302	0	48.785	11.473	0.008	0.006	3.0596e+08	-0.025	-0.015	0.03	0.053	0.037	0.091	0.02	128.6	48.785	11.473	0.01	0.01	3.0596e+08	-1.1127	1.0499	0.2757
0.012921	-0.075443	0.012921	0	48.785	11.473	0.008	0.006	3.0596e+08	-0.025	-0.015	0.03	0.053	0.037	0.091	0.02	128.6	48.785	11.473	0.01	0.01	3.0596e+08	0.48001	-0.99553	-0.33271
0.016331	-0.023056	0.016331	0	48.785	11.473	0.008	0.006	3.0596e+08	-0.025	-0.015	0.03	0.053	0.037	0.091	0.02	128.6	48.785	11.473	0.01	0.01	3.0596e+08	-0.58149	0.58207	0.068265
-0.053329	-0.082482	-0.053329	0	48.785	11.473	0.008	0.006	3.0596e+08	-0.025	-0.015	0.03	0.053	0.037	0.091	0.02	128.6	48.785	11.473	0.01	0.01	3.0596e+08	-1.0999	0.321	0.33556
0.021036	-0.097167	0.021036	0	48.785	11.473	0.008	0.006	3.0596e+08	0.07	0.08	-0.075	0.057	0.039	0.097	0.02	128.6	48.785	11.473	0.01	0.01	3.0596e+08	0.56749	-1.1201	-0.37455
-0.025664	-0.037614	-0.025664	0	48.785	11.473	0.008	0.006	3.0596e+08	0.07	0.08	-0.075	0.057	0.039	0.097	0.02	128.6	48.785	11.473	0.01	0.01	3.0596e+08	-0.2805	1.0733	0.094187
-0.0085882	-0.064972	-0.0085882	0	48.785	11.473	0.008	0.006	3.0596e+08	0.07	0.08	-0.075	0.057	0.039	0.097	0.02	128.6	48.785	11.473	0.01	0.01	3.0596e+08	-0.44901	-0.5507	0.14084
0.039514	-0.083145	0.039514	0	48.785	11.473	0.008	0.006	3.0596e+08	0.07	0.08	-0.075	0.057	0.039	0.097	0.02	128.6	48.785	11.473	0.01	0.01	3.0596e+08	0.24099	-0.14678	-0.1176
-0.059259	-0.062508	-0.059259	0	48.785	11.473	0.008	0.006	3.0596e+08	0.07	0.08	-0.075	0.057	0.039	0.097	0.02	128.6	48.785	11.473	0.01	0.01	3.0596e+08	0.081488	0.70008	-0.054622
0.02397	-0.054725	0.02397	0	48.785	11.473	0.008	0.006	3.0596e+08	-0.04	-0.02	0.015	0.059	0.041	0.101	0.02	128.6	48.785	11.473	0.01	0.01	3.0596e+08	-0.31732	-1.0592	0.19672
-0.002889	-0.077441	-0.002889	0	48.785	11.473	0.008	0.006	3.0596e+08	-0.04	-0.02	0.015	0.059	0.041	0.101	0.02	128.6	48.785	11.473	0.01	0.01	3.0596e+08	-0.15201	0.87205	0.11108
-0.023124	-0.058965	-0.023124	0	48.785	11.473	0.008	0.006	3.0596e+08	-0.04	-0.02	0.015	0.059	0.041	0.101	0.02	128.6	48.785	11.473	0.01	0.01	3.0596e+08	0.67738	-0.47996	-0.20208
0.029751	-0.034762	0.029751	0	48.785	11.473	0.008	0.006	3.0596e+08	-0.04	-0.02	0.015	0.059	0.041	0.101	0.02	128.6	48.785	11.473	0.01	0.01	3.0596e+08	-0.10631	-0.20886	0.094925
-0.031109	-0.089243	-0.031109	0	48.785	11.473	0.008	0.006	3.0596e+08	-0.04	-0.02	0.015	0.059	0.041	0.101	0.02	128.6	48.785	11.473	0.01	0.01	3.0596e+08	-0.31495	0.64839	0.17827
0.034498	-0.069157	0.034498	0	48.785	11.473	0.008	0.006	3.0596e+08	0.025	0.015	-0.03	0.061	0.042	0.104	0.02	128.6	48.785	11.473	0.01	0.01	3.0596e+08	1.0864	-1.029	-0.28685
-0.015016	-0.022722	-0.015016	0	48.785	11.473	0.008	0.006	3.0596e+08	0.025	0.015	-0.03	0.061	0.042	0.104	0.02	128.6	48.785	11.473	0.01	0.01	3.0596e+08	-0.09708	0.92904	0.075672
-0.033305	-0.066428	-0.033305	0	48.785	11.473	0.008	0.006	3.0596e+08	0.025	0.015	-0.03	0.061	0.042	0.104	0.02	128.6	48.785	11.473	0.01	0.01	3.0596e+08	-0.29741	-0.40923	0.13393
0.044192	-0.091763	0.044192	0	48.785	11.473	0.008	0.006	3.0596e+08	0.025	0.015	-0.03	0.061	0.042	0.104	0.02	128.6	48.785	11.473	0.01	0.01	3.0596e+08	0.98119	-0.79172	-0.32139
-0.033645	-0.040317	-0.033645	0	48.785	11.473	0.008	0.006	3.0596e+08	0.025	0.015	-0.03	0.061	0.042	0.104	0.02	128.6	48.785	11.473	0.01	0.01	3.0596e+08	0.37201	1.2917	0.004859
0.0024027	-0.043152	0.0024027	0	48.785	11.473	0.009	0.006	3.0596e+08	0	-0.01	0.065	0.063	0.043	0.107	0.02	128.6	48.785	11.473	0.01	0.01	3.0596e+08	-0.010152	-0.98434	0.12804
0.035763	-0.083822	0.035763	0	48.785	11.473	0.009	0.006	3.0596e+08	0	-0.01	0.065	0.063	0.043	0.107	0.02	128.6	48.785	11.473	0.01	0.01	3.0596e+08	0.6091	0.27818	-0.15549
-0.054143	-0.053043	-0.054143	0	48.785	11.473	0.009	0.006	3.0596e+08	0	-0.01	0.065	0.063	0.043	0.107	0.02	128.6	48.785	11.473	0.01	0.01	3.0596e+08	0.6241	0.66484	-0.15492
0.011333	-0.033588	0.011333	0	48.785	11.473	0.009	0.006	3.0596e+08	0	-0.01	0.065	0.063	0.043	0.107	0.02	128.6	48.785	11.473	0.01	0.01	3.0596e+08	-0.070217	-0.95131	0.18691
0.0071329	-0.08186	0.0071329	0	48.785	11.473	0.009	0.006	3.0596e+08	0	-0.01	0.065	0.063	0.043	0.107	0.02	128.6	48.785	11.473	0.01	0.01	3.0596e+08	0.15859	0.79358	0.028262
-0.041726	-0.055621	-0.041726	0	48.785	11.473	0.009	0.006	3.0596e+08	0	0	-0.015	0.065	0.044	0.11	0.02	128.6	48.785	11.473	0.01	0.01	3.0596e+08	0.95382	-0.3894	-0.20858
0.030736	-0.019284	0.030736	0	48.785	11.473	0.009	0.006	3.0596e+08	0	0	-0.015	0.065	0.044	0.11	0.02	128.6	48.785	11.473	0.01	0.01	3.0596e+08	-0.16277	-0.42776	0.1595
-0.0038568	-0.09517	-0.0038568	0	48.785	11.473	0.009	0.006	3.0596e+08	0	0	-0.015	0.065	0.044	0.11	0.02	128.6	48.785	11.473	0.01	0.01	3.0596e+08	-0.029336	0.85703	0.17391
-0.0095967	-0.063776	-0.0095967	0	48.785	11.473	0.009	0.006	3.0596e+08	0	0	-0.015	0.065	0.044	0.11	0.02	128.6	48.785	11.473	0.01	0.01	3.0596e+08	1.2379	-0.88075	-0.36973
0.019596	-0.0027984	0.019596	0	48.785	11.473	0.009	0.006	3.0596e+08	0	0	-0.015	0.065	0.044	0.11	0.02	128.6	48.785	11.473	0.01	0.01	3.0596e+08	-0.22474	0.3491	0.18645
-0.019702	-0.091842	-0.019702	0	48.785	11.473	0.009	0.006	3.0596e+08	0.04	0.015	-0.05	0.066	0.045	0.113	0.02	128.6	48.785	11.473	0.01	0.01	3.0596e+08	-0.1671	0.49914	0.21877
-9.633e-05	-0.078228	-9.633e-05	0	48.785	11.473	0.009	0.006	3.0596e+08	0.04	0.015	-0.05	0.066	0.045	0.113	0.02	128.6	48.785	11.473	0.01	0.01	3.0596e+08	1.3594	-0.99963	-0.3919
-0.0056344	-0.0060303	-0.0056344	0	48.785	11.473	0.009	0.006	3.0596e+08	0.04	0.015	-0.05	0.066	0.045	0.113	0.02	128.6	48.785	11.473	0.01	0.01	3.0596e+08	-0.27701	0.59058	0.20443
0.0015577	-0.07954	0.0015577	0	48.785	11.473	0.009	0.006	3.0596e+08	0.04	0.015	-0.05	0.066	0.045	0.113	0.02	128.6	48.785	11.473	0.01	0.01	3.0596e+08	-0.076403	-0.023295	0.1194
0.019866	-0.076846	0.019866	0	48.785	11.473	0.009	0.006	3.0596e+08	0.04	0.015	-0.05	0.066	0.045	0.113	0.02	128.6	48.785	11.473	0.01	0.01	3.0596e+08	1.1603	-0.54239	-0.29433
-0.01799	-0.016725	-0.01799	0	48.785	11.473	0.009	0.006	3.0596e+08	-0.005	-0.03	-0.005	0.068	0.046	0.116	0.02	128.6	48.785	11.473	0.01	0.01	3.0596e+08	0.0060918	0.7765	0.11013
-0.017501	-0.071375	-0.017501	0	48.785	11.473	0.009	0.006	3.0596e+08	-0.005	-0.03	-0.005	0.068	0.046	0.116	0.02	128.6	48.785	11.473	0.01	0.01	3.0596e+08	-0.16439	-0.071677	0.18493
-0.0013745	-0.070972	-0.0013745	0	48.785	11.473	0.009	0.006	3.0596e+08	-0.005	-0.03	-0.005	0.068	0.046	0.116	0.02	128.6	48.785	11.473	0.01	0.01	3.0596e+08	1.1152	-0.7336	-0.32242
-0.031557	-0.018507	-0.031557	0	48.785	11.473	0.009	0.006	3.0596e+08	-0.005	-0.03	-0.005	0.068	0.046	0.116	0.02	128.6	48.785	11.473	0.01	0.01	3.0596e+08	-0.042939	0.64558	0.066965
0.04413	-0.073433	0.04413	0	48.785	11.473	0.009	0.006	3.0596e+08	-0.005	-0.03	-0.005	0.068	0.046	0.116	0.02	128.6	48.785	11.473	0.01	0.01	3.0596e+08	0.20207	-0.45805	0.02452
0.010142	-0.074962	0.010142	0	48.785	11.473	0.009	0.006	3.0596e+08	0.015	0.025	0.055	0.07	0.048	0.119	0.02	128.6	48.785	11.473	0.01	0.01	3.0596e+08	0.54589	0.06499	-0.032847
-0.04873	-0.035458	-0.04873	0	48.785	11.473	0.009	0.006	3.0596e+08	0.015	0.025	0.055	0.07	0.048	0.119	0.02	128.6	48.785	11.473	0.01	0.01	3.0596e+08	0.3042	0.62627	-0.086972
0.03712	-0.038726	0.03712	0	48.785	11.473	0.009	0.006	3.0596e+08	0.015	0.025	0.055	0.07	0.048	0.119	0.02	128.6	48.785	11.473	0.01	0.01	3.0596e+08	0.11629	-0.66698	0.068654
-0.0094357	-0.078371	-0.0094357	0	48.785	11.473	0.009	0.006	3.0596e+08	0.015	0.025	0.055	0.07	0.048	0.119	0.02	128.6	48.785	11.473	0.01	0.01	3.0596e+08	-0.017137	0.54575	0.094937
-0.028151	-0.065363	-0.028151	0	48.785	11.473	0.009	0.006	3.0596e+08	0.015	0.025	0.055	0.07	0.048	0.119	0.02	128.6	48.785	11.473	0.01	0.01	3.0596e+08	0.81938	-0.21816	-0.18728
0.032497	-0.011515	0.032497	0	48.785	11.473	0.009	0.006	3.0596e+08	0.02	-0.01	-0.02	0.071	0.049	0.122	0.02	128.6	48.785	11.473	0.01	0.01	3.0596e+08	0.0099025	-0.29797	0.039508
-0.036187	-0.080256	-0.036187	0	48.785	11.473	0.009	0.006	3.0596e+08	0.02	-0.01	-0.02	0.071	0.049	0.122	0.02	128.6	48.785	11.473	0.01	0.01	3.0596e+08	-0.21628	0.5075	0.15299
0.0092672	-0.066338	0.0092672	0	48.785	11.473	0.009	0.006	3.0596e+08	0.02	-0.01	-0.02	0.071	0.049	0.122	0.02	128.6	48.785	11.473	0.01	0.01	3.0596e+08	0.8857	-0.78	-0.24511
-0.0076963	-0.019294	-0.0076963	0	48.785	11.473	0.009	0.006	3.0596e+08	0.02	-0.01	-0.02	0.071	0.049	0.122	0.02	128.6	48.785	11.473	0.01	0.01	3.0596e+08	-0.3217	0.35031	0.18435
0.022868	-0.079351	0.022868	0	48.785	11.473	0.009	0.006	3.0596e+08	0.02	-0.01	-0.02	0.071	0.049	0.122	0.02	128.6	48.785	11.473	0.01	0.01	3.0596e+08	0.45116	-0.1372	-0.12663
0.017086	-0.060316	0.017086	0	48.785	11.473	0.009	0.006	3.0596e+08	-0.03	-0.03	-0.035	0.027	0.018	0.045	0.02	128.6	48.785	11.473	0.01	0.01	3.0596e+08	0.39483	-0.17066	-0.066903
-0.052868	-0.033643	-0.052868	0	48.785	11.473	0.009	0.006	3.0596e+08	-0.03	-0.03	-0.035	0.027	0.018	0.045	0.02	128.59	48.785	11.473	0.01	0.01	3.0596e+08	0.21874	0.7581	-0.11427
0.031234	-0.046039	0.031234	0	48.785	11.473	0.009	0.006	3.0596e+08	-0.03	-0.03	-0.035	0.027	0.018	0.045	0.02	128.6	48.785	11.473	0.01	0.01	3.0596e+08	-0.018113	-0.5077	0.12541
-0.0064041	-0.086109	-0.0064041	0	48.785	11.473	0.009	0.006	3.0596e+08	-0.03	-0.03	-0.035	0.027	0.018	0.045	0.02	128.6	48.785	11.473	0.01	0.01	3.0596e+08	-0.068291	0.30852	2.0458e-05
-0.036216	-0.044271	-0.036216	0	48.785	11.473	0.009	0.006	3.0596e+08	-0.03	-0.03	-0.035	0.027	0.018	0.045	0.02	128.59	48.785	11.473	0.01	0.01	3.0596e+08	0.65057	0.37926	-0.10226
0.015489	-0.0098743	0.015489	0	48.785	11.473	0.009	0.006	3.0596e+08	0.02	0.01	0.06	0.031	0.021	0.053	0.02	128.59	48.785	11.473	0.01	0.01	3.0596e+08	-0.28498	-0.67914	0.050942
-0.023232	-0.099528	-0.023232	0	48.785	11.473	0.009	0.006	3.0596e+08	0.02	0.01	0.06	0.031	0.021	0.053	0.02	128.6	48.785	11.473	0.01	0.01	3.0596e+08	-0.11651	0.27991	0.090182
-0.010939	-0.058814	-0.010939	0	48.785	11.473	0.009	0.006	3.0596e+08	0.02	0.01	0.06	0.031	0.021	0.053	0.02	128.59	48.785	11.473	0.01	0.01	3.0596e+08	0.79503	-0.521	-0.22266
0.029569	-0.0069171	0.029569	0	48.785	11.473	0.009	0.006	3.0596e+08	0.02	0.01	0.06	0.031	0.021	0.053	0.02	128.59	48.785	11.473	0.01	0.01	3.0596e+08	-0.41302	-0.15668	0.15827
0.023746	-0.078285	0.023746	0	48.785	11.473	0.009	0.006	3.0596e+08	0.02	0.01	0.06	0.031	0.021	0.053	0.02	128.59	48.785	11.473	0.01	0.01	3.0596e+08	-0.085688	0.43704	0.056306
-0.01582	-0.070212	-0.01582	0	48.785	11.473	0.009	0.006	3.0596e+08	0.01	0.005	0.01	0.035	0.024	0.059	0.02	128.59	48.785	11.473	0.01	0.01	3.0596e+08	0.60602	-0.14809	-0.24021
-0.0024955	-0.016453	-0.0024955	0	48.785	11.473	0.009	0.006	3.0596e+08	0.01	0.005	0.01	0.035	0.024	0.059	0.02	128.59	48.785	11.473	0.01	0.01	3.0596e+08	-0.38428	0.22513	0.13104
-0.012101	-0.075744	-0.012101	0	48.785	11.473	0.009	0.006	3.0596e+08	0.01	0.005	0.01	0.035	0.024	0.059	0.02	128.6	48.785	11.473	0.01	0.01	3.0596e+08	-0.54323	0.45511	0.23344
-0.013781	-0.070889	-0.013781	0	48.785	11.473	0.009	0.006	3.0596e+08	0.01	0.005	0.01	0.035	0.024	0.059	0.02	128.59	48.785	11.473	0.01	0.01	3.0596e+08	0.75178	-0.77749	-0.26957
-0.017019	-0.012672	-0.017019	0	48.785	11.473	0.009	0.006	3.0596e+08	0.01	0.005	0.01	0.035	0.024	0.059	0.02	128.59	48.785	11.473	0.01	0.01	3.0596e+08	-0.49296	0.40067	0.15011
0.014875	-0.092921	0.014875	0	48.785	11.473	0.01	0.006	3.0596e+08	-0.01	0.015	-0.08	0.038	0.026	0.065	0.02	128.59	48.785	11.473	0.01	0.01	3.0596e+08	-0.17873	-0.30379	0.058283
0.026503	-0.06555	0.026503	0	48.785	11.473	0.01	0.006	3.0596e+08	-0.01	0.015	-0.08	0.038	0.026	0.065	0.02	128.59	48.785	11.473	0.01	0.01	3.0596e+08	0.44479	-0.57118	-0.06604
-0.019732	-0.010228	-0.019732	0	48.785	11.473	0.01	0.006	3.0596e+08	-0.01	0.015	-0.08	0.038	0.026	0.065	0.02	128.59	48.785	11.473	0.01	0.01	3.0596e+08	-0.29541	0.74038	0.10689
0.019037	-0.072739	0.019037	0	48.785	11.473	0.01	0.006	3.0596e+08	-0.01	0.015	-0.08	0.038	0.026	0.065	0.02	128.6	48.785	11.473	0.01	0.01	3.0596e+08	-0.47913	-0.26472	0.14553
0.011958	-0.081897	0.011958	0	48.785	11.473	0.01	0.006	3.0596e+08	-0.01	0.015	-0.08	0.038	0.026	0.065	0.02	128.59	48.785	11.473	0.01	0.01	3.0596e+08	0.47341	-0.35344	-0.14645
-0.051338	-0.036083	-0.051338	0	48.785	11.473	0.01	0.007	3.0596e+08	0	-0.005	0.04	0.041	0.028	0.07	0.02	128.59	48.785	11.473	0.01	0.01	3.0596e+08	0.017699	0.97931	-0.03709
-0.0022493	-0.045367	-0.0022493	0	48.785	11.473	0.01	0.007	3.0596e+08	0	-0.005	0.04	0.041	0.028	0.07	0.02	128.6	48.785	11.473	0.01	0.01	3.0596e+08	-0.41978	-0.35873	0.16592
0.010009	-0.084771	0.010009	0	48.785	11.473	0.01	0.007	3.0596e+08	0	-0.005	0.04	0.041	0.028	0.07	0.02	128.59	48.785	11.473	0.01	0.01	3.0596e+08	0.19934	-0.18279	-0.087538
-0.045599	-0.046047	-0.045599	0	48.785	11.473	0.01	0.007	3.0596e+08	0	-0.005	0.04	0.041	0.028	0.07	0.02	128.59	48.785	11.473	0.01	0.01	3.0596e+08	0.05217	0.2938	0.038418
0.019417	-0.053096	0.019417	0	48.785	11.473	0.01	0.007	3.0596e+08	0	-0.005	0.04	0.041	0.028	0.07	0.02	128.59	48.785	11.473	0.01	0.01	3.0596e+08	-0.048159	-0.67727	-0.083345
0.01594	-0.083573	0.01594	0	48.785	11.473	0.01	0.007	3.0596e+08	-0.025	-0.03	0.04	0.044	0.03	0.075	0.02	128.59	48.785	11.473	0.01	0.01	3.0596e+08	0.08889	0.15643	0.10296
0.0041552	-0.050168	0.0041552	0	48.785	11.473	0.01	0.007	3.0596e+08	-0.025	-0.03	0.04	0.044	0.03	0.075	0.02	128.59	48.785	11.473	0.01	0.01	3.0596e+08	0.1878	-0.32469	-0.070923
-0.00086237	-0.044637	-0.00086237	0	48.785	11.473	0.01	0.007	3.0596e+08	-0.025	-0.03	0.04	0.044	0.03	0.075	0.02	128.59	48.785	11.473	0.01	0.01	3.0596e+08	0.058983	0.4493	0.044101
-0.017479	-0.073474	-0.017479	0	48.785	11.473	0.01	0.007	3.0596e+08	-0.025	-0.03	0.04	0.044	0.03	0.075	0.02	128.6	48.785	11.473	0.01	0.01	3.0596e+08	-0.35184	0.096068	0.16747
0.027885	-0.086357	0.027885	0	48.785	11.473	0.01	0.007	3.0596e+08	-0.025	-0.03	0.04	0.044	0.03	0.075	0.02	128.6	48.785	11.473	0.01	0.01	3.0596e+08	0.57112	-0.46564	-0.067305
-0.05233	-0.03013	-0.05233	0	48.785	11.473	0.01	0.007	3.0596e+08	0.025	0.02	0	0.046	0.032	0.079	0.02	128.59	48.785	11.473	0.01	0.01	3.0596e+08	0.27333	1.0722	-0.0027763
-0.0070046	-0.037862	-0.0070046	0	48.785	11.473	0.01	0.007	3.0596e+08	0.025	0.02	0	0.046	0.032	0.079	0.02	128.6	48.785	11.473	0.01	0.01	3.0596e+08	-0.23519	-0.93662	0.10498
0.024403	-0.10769	0.024403	0	48.785	11.473	0.01	0.007	3.0596e+08	0.025	0.02	0	0.046	0.032	0.079	0.02	128.59	48.785	11.473	0.01	0.01	3.0596e+08	0.39411	-0.17967	-0.10454
-0.043616	-0.041408	-0.043616	0	48.785	11.473	0.01	0.007	3.0596e+08	0.025	0.02	0	0.046	0.032	0.079	0.02	128.59	48.785	11.473	0.01	0.01	3.0596e+08	0.69193	0.55637	-0.14576
0.041244	-0.024757	0.041244	0	48.785	11.473	0.01	0.007	3.0596e+08	0.025	0.02	0	0.046	0.032	0.079	0.02	128.59	48.785	11.473	0.01	0.01	3.0596e+08	0.021661	-0.90955	0.062328
0.036555	-0.099838	0.036555	0	48.785	11.473	0.01	0.007	3.0596e+08	0.005	0	0.04	0.049	0.033	0.083	0.02	128.59	48.785	11.473	0.01	0.01	3.0596e+08	0.15101	0.48792	-0.067712
-0.040568	-0.053544	-0.040568	0	48.785	11.473	0.01	0.007	3.0596e+08	0.005	0	0.04	0.049	0.033	0.083	0.02	128.59	48.785	11.473	0.01	0.01	3.0596e+08	0.80407	0.23512	-0.15826
0.011027	-0.027754	0.011027	0	48.785	11.473	0.01	0.007	3.0596e+08	0.005	0	0.04	0.049	0.033	0.083	0.02	128.59	48.785	11.473	0.01	0.01	3.0596e+08	-0.38592	-0.24319	0.1746
-0.0077728	-0.098209	-0.0077728	0	48.785	11.473	0.01	0.007	3.0596e+08	0.005	0	0.04	0.049	0.033	0.083	0.02	128.59	48.785	11.473	0.01	0.01	3.0596e+08	0.11189	0.53774	0.096991
-0.023216	-0.056589	-0.023216	0	48.785	11.473	0.01	0.007	3.0596e+08	0.005	0	0.04	0.049	0.033	0.083	0.02	128.59	48.785	11.473	0.01	0.01	3.0596e+08	1.2381	-0.75641	-0.25848
-0.030318	-0.021037	-0.030318	0	48.785	11.473	0.008	0.006	3.0596e+08	-0.015	-0.01	-0.005	0.05	0.035	0.086	0.02	128.59	48.785	11.473	0.01	0.01	3.0596e+08	-0.34975	0.41975	0.16996
0.031909	-0.096654	0.031909	0	48.785	11.473	0.008	0.006	3.0596e+08	-0.015	-0.01	-0.005	0.05	0.035	0.086	0.02	128.59	48.785	11.473	0.01	0.01	3.0596e+08	0.55974	-0.47862	-0.031044
0.013333	-0.053857	0.013333	0	48.785	11.473	0.008	0.006	3.0596e+08	-0.015	-0.01	-0.005	0.05	0.035	0.086	0.02	128.59	48.785	11.473	0.01	0.01	3.0596e+08	0.49734	-0.38588	0.027938
-0.017214	-0.022437	-0.017214	0	48.785	11.473	0.008	0.006	3.0596e+08	-0.015	-0.01	-0.005	0.05	0.035	0.086	0.02	128.59	48.785	11.473	0.01	0.01	3.0596e+08	0.34238	0.79567	-0.0036009
0.014724	-0.06118	0.014724	0	48.785	11.473	0.008	0.006	3.0596e+08	-0.015	-0.01	-0.005	0.05	0.035	0.086	0.02	128.59	48.785	11.473	0.01	0.01	3.0596e+08	-0.043375	-0.30176	0.079833
-0.0010902	-0.075873	-0.0010902	0	48.785	11.473	0.008	0.006	3.0596e+08	0.01	0.005	-0.02	0.052	0.036	0.089	0.02	128.59	48.785	11.473	0.01	0.01	3.0596e+08	0.8912	-0.39374	-0.25211
-0.038102	-0.041507	-0.038102	0	48.785	11.473	0.008	0.006	3.0596e+08	0.01	0.005	-0.02	0.052	0.036	0.089	0.02	128.59	48.785	11.473	0.01	0.01	3.0596e+08	0.42704	0.98486	-0.091292
-0.0026647	-0.036701	-0.0026647	0	48.785	11.473	0.008	0.006	3.0596e+08	0.01	0.005	-0.02	0.052	0.036	0.089	0.02	128.59	48.785	11.473	0.01	0.01	3.0596e+08	-0.060262	-0.54967	0.072532
0.016623	-0.08104	0.016623	0	48.785	11.473	0.008	0.006	3.0596e+08	0.01	0.005	-0.02	0.052	0.036	0.089	0.02	128.59	48.785	11.473	0.01	0.01	3.0596e+08	0.53636	-0.23532	-0.11897
-0.038187	-0.045953	-0.038187	0	48.785	11.473	0.008	0.006	3.0596e+08	0.01	0.005	-0.02	0.052	0.036	0.089	0.02	128.59	48.785	11.473	0.01	0.01	3.0596e+08	0.41073	0.31373	-0.070153
0.025373	-0.050968	0.025373	0	48.785	11.473	0.008	0.006	3.0596e+08	0.005	-0.02	-0.035	0.055	0.038	0.093	0.02	128.59	48.785	11.473	0.01	0.01	3.0596e+08	0.27874	-0.72297	-0.11042
0.017188	-0.074298	0.017188	0	48.785	11.473	0.008	0.006	3.0596e+08	0.005	-0.02	-0.035	0.055	0.038	0.093	0.02	128.59	48.785	11.473	0.01	0.01	3.0596e+08	0.15265	0.39099	0.15956
-0.016392	-0.039326	-0.016392	0	48.785	11.473	0.008	0.006	3.0596e+08	0.005	-0.02	-0.035	0.055	0.038	0.093	0.02	128.59	48.785	11.473	0.01	0.01	3.0596e+08	0.56491	-0.20583	-0.10759
0.026198	-0.037957	0.026198	0	48.785	11.473	0.008	0.006	3.0596e+08	0.005	-0.02	-0.035	0.055	0.038	0.093	0.02	128.59	48.785	11.473	0.01	0.01	3.0596e+08	0.16796	0.079146	0.020559
-0.022006	-0.075872	-0.022006	0	48.785	11.473	0.008	0.006	3.0596e+08	0.005	-0.02	-0.035	0.055	0.038	0.093	0.02	128.59	48.785	11.473	0.01	0.01	3.0596e+08	-0.26989	0.64271	0.26749
-0.0062491	-0.063028	-0.0062491	0	48.785	11.473	0.008	0.006	3.0596e+08	-0.015	0.005	0.025	0.057	0.039	0.096	0.02	128.59	48.785	11.473	0.01	0.01	3.0596e+08	0.90042	-0.60214	-0.23072
0.020667	0.00036496	0.020667	0	48.785	11.473	0.008	0.006	3.0596e+08	-0.015	0.005	0.025	0.057	0.039	0.096	0.02	128.59	48.785	11.473	0.01	0.01	3.0596e+08	0.018872	0.41138	0.028919
-0.040437	-0.10217	-0.040437	0	48.785	11.473	0.008	0.006	3.0596e+08	-0.015	0.005	0.025	0.057	0.039	0.096	0.02	128.59	48.785	11.473	0.01	0.01	3.0596e+08	-0.34617	0.060548	0.11666
0.017693	-0.067638	0.017693	0	48.785	11.473	0.008	0.006	3.0596e+08	-0.015	0.005	0.025	0.057	0.039	0.096	0.02	128.59	48.785	11.473	0.01	0.01	3.0596e+08	1.3162	-0.82195	-0.27617
-0.0089756	-0.0020384	-0.0089756	0	48.785	11.473	0.008	0.006	3.0596e+08	-0.015	0.005	0.025	0.057	0.039	0.096	0.02	128.59	48.785	11.473	0.01	0.01	3.0596e+08	-0.22881	0.74715	0.080911
0.039373	-0.090183	0.039373	0	48.785	11.473	0.008	0.006	3.0596e+08	-0.015	-0.015	-0.005	0.059	0.04	0.1	0.02	128.59	48.785	11.473	0.01	0.01	3.0596e+08	0.28158	-0.63201	-0.09341
-0.026547	-0.076774	-0.026547	0	48.785	11.473	0.008	0.006	3.0596e+08	-0.015	-0.015	-0.005	0.059	0.04	0.1	0.02	128.59	48.785	11.473	0.01	0.01	3.0596e+08	0.51456	0.57227	-0.060528
-0.02406	-0.020737	-0.02406	0	48.785	11.473	0.008	0.006	3.0596e+08	-0.015	-0.015	-0.005	0.059	0.04	0.1	0.02	128.59	48.785	11.473	0.01	0.01	3.0596e+08	0.069194	-0.18821	0.087093
0.023277	-0.089629	0.023277	0	48.785	11.473	0.008	0.006	3.0596e+08	-0.015	-0.015	-0.005	0.059	0.04	0.1	0.02	128.59	48.785	11.473	0.01	0.01	3.0596e+08	-0.21663	0.23203	0.1662
-0.061727	-0.066972	-0.061727	0	48.785	11.473	0.008	0.006	3.0596e+08	-0.015	-0.015	-0.005	0.059	0.04	0.1	0.02	128.59	48.785	11.473	0.01	0.01	3.0596e+08	0.92256	-0.0080575	-0.14438
0.0037662	-0.022607	0.0037662	0	48.785	11.473	0.008	0.006	3.0596e+08	0.02	0.02	-0.015	0.061	0.041	0.103	0.02	128.59	48.785	11.473	0.01	0.01	3.0596e+08	0.06664	-0.25087	0.010633
0.025502	-0.1026	0.025502	0	48.785	11.473	0.008	0.006	3.0596e+08	0.02	0.02	-0.015	0.061	0.041	0.103	0.02	128.59	48.785	11.473	0.01	0.01	3.0596e+08	0.33248	0.112	0.073325
-0.0118	-0.055547	-0.0118	0	48.785	11.473	0.008	0.006	3.0596e+08	0.02	0.02	-0.015	0.061	0.041	0.103	0.02	128.59	48.785	11.473	0.01	0.01	3.0596e+08	0.84507	-0.344	-0.097842
-0.0082139	-0.01767	-0.0082139	0	48.785	11.473	0.008	0.006	3.0596e+08	0.02	0.02	-0.015	0.061	0.041	0.103	0.02	128.59	48.785	11.473	0.01	0.01	3.0596e+08	-0.13088	-0.050849	0.21385
0.054229	-0.08381	0.054229	0	48.785	11.473	0.008	0.006	3.0596e+08	0.02	0.02	-0.015	0.061	0.041	0.103	0.02	128.59	48.785	11.473	0.01	0.01	3.0596e+08	0.66696	0.15703	-0.15941
-0.0064187	-0.064287	-0.0064187	0	48.785	11.473	0.009	0.006	3.0596e+08	0.015	0.01	-0.02	0.062	0.043	0.106	0.02	128.59	48.785	11.473	0.01	0.01	3.0596e+08	0.31287	-0.0223	0.050418
-0.052401	-0.049462	-0.052401	0	48.785	11.473	0.009	0.006	3.0596e+08	0.015	0.01	-0.02	0.062	0.043	0.106	0.02	128.59	48.785	11.473	0.01	0.01	3.0596e+08	0.51241	0.35645	-0.14041
0.018477	-0.052341	0.018477	0	48.785	11.473	0.009	0.006	3.0596e+08	0.015	0.01	-0.02	0.062	0.043	0.106	0.02	128.59	48.785	11.473	0.01	0.01	3.0596e+08	0.46351	-0.28699	-0.018608
-0.024296	-0.063458	-0.024296	0	48.785	11.473	0.009	0.006	3.0596e+08	0.015	0.01	-0.02	0.062	0.043	0.106	0.02	128.59	48.785	11.473	0.01	0.01	3.0596e+08	0.14657	-0.034104	0.094484
0.01036	-0.058459	0.01036	0	48.785	11.473	0.009	0.006	3.0596e+08	0.015	0.01	-0.02	0.062	0.043	0.106	0.02	128.59	48.785	11.473	0.01	0.01	3.0596e+08	0.63167	-0.22267	-0.063503
-0.0085009	-0.045988	-0.0085009	0	48.785	11.473	0.009	0.006	3.0596e+08	-0.01	-0.015	0.045	0.064	0.044	0.109	0.02	128.59	48.785	11.473	0.01	0.01	3.0596e+08	0.70557	0.29049	-0.17624
-0.032544	-0.07049	-0.032544	0	48.785	11.473	0.009	0.006	3.0596e+08	-0.01	-0.015	0.045	0.064	0.044	0.109	0.02	128.59	48.785	11.473	0.01	0.01	3.0596e+08	0.21371	-0.10242	0.074752
0.022653	-0.054154	0.022653	0	48.785	11.473	0.009	0.006	3.0596e+08	-0.01	-0.015	0.045	0.064	0.044	0.109	0.02	128.59	48.785	11.473	0.01	0.01	3.0596e+08	0.50005	-0.21575	0.042046
-0.009692	-0.059762	-0.009692	0	48.785	11.473	0.009	0.006	3.0596e+08	-0.01	-0.015	0.045	0.064	0.044	0.109	0.02	128.59	48.785	11.473	0.01	0.01	3.0596e+08	0.61423	0.08657	-0.18899
0.048588	-0.039779	0.048588	0	48.785	11.473	0.009	0.006	3.0596e+08	-0.01	-0.015	0.045	0.064	0.044	0.109	0.02	128.59	48.785	11.473	0.01	0.01	3.0596e+08	0.32317	-0.22678	0.11149
0.0014734	-0.08669	0.0014734	0	48.785	11.473	0.009	0.006	3.0596e+08	0.015	0.03	-0.02	0.066	0.045	0.112	0.02	128.59	48.785	11.473	0.01	0.01	3.0596e+08	0.24274	0.51053	0.2466
-0.021797	-0.061522	-0.021797	0	48.785	11.473	0.009	0.006	3.0596e+08	0.015	0.03	-0.02	0.066	0.045	0.112	0.02	128.59	48.785	11.473	0.01	0.01	3.0596e+08	1.1466	0.17125	-0.27177
-0.010816	-0.012674	-0.010816	0	48.785	11.473	0.009	0.006	3.0596e+08	0.015	0.03	-0.02	0.066	0.045	0.112	0.02	128.59	48.785	11.473	0.01	0.01	3.0596e+08	0.11511	-0.24247	0.17851
-0.019103	-0.092735	-0.019103	0	48.785	11.473	0.009	0.006	3.0596e+08	0.015	0.03	-0.02	0.066	0.045	0.112	0.02	128.59	48.785	11.473	0.01	0.01	3.0596e+08	0.044816	0.3252	0.096399
0.0016225	-0.078996	0.0016225	0	48.785	11.473	0.009	0.006	3.0596e+08	0.015	0.03	-0.02	0.066	0.045	0.112	0.02	128.59	48.785	11.473	0.01	0.01	3.0596e+08	1.5855	-0.52558	-0.32391
0.008513	0.015312	0.008513	0	48.785	11.473	0.009	0.006	3.0596e+08	0.04	-0.015	-0.015	0.068	0.046	0.116	0.02	128.59	48.785	11.473	0.01	0.01	3.0596e+08	0.25696	-0.17951	0.054695
0.026676	-0.093219	0.026676	0	48.785	11.473	0.009	0.006	3.0596e+08	0.04	-0.015	-0.015	0.068	0.046	0.116	0.02	128.59	48.785	11.473	0.01	0.01	3.0596e+08	0.16507	0.39442	-0.034707
-0.019478	-0.092194	-0.019478	0	48.785	11.473	0.009	0.006	3.0596e+08	0.04	-0.015	-0.015	0.068	0.046	0.116	0.02	128.58	48.785	11.473	0.01	0.01	3.0596e+08	1.345	0.033909	-0.29113
-0.019256	0.0031427	-0.019256	0	48.785	11.473	0.009	0.006	3.0596e+08	0.04	-0.015	-0.015	0.068	0.046	0.116	0.02	128.59	48.785	11.473	0.01	0.01	3.0596e+08	-0.12702	-0.084976	0.23937
0.024183	-0.094381	0.024183	0	48.785	11.473	0.009	0.006	3.0596e+08	0.04	-0.015	-0.015	0.068	0.046	0.116	0.02	128.59	48.785	11.473	0.01	0.01	3.0596e+08	0.34687	0.13887	0.0047174
-0.053332	-0.059469	-0.053332	0	48.785	11.473	0.009	0.006	3.0596e+08	-0.02	-0.025	0.04	0.069	0.047	0.118	0.02	128.58	48.785	11.473	0.01	0.01	3.0596e+08	1.2273	0.095182	-0.24052
-0.0065827	-0.023658	-0.0065827	0	48.785	11.473	0.009	0.006	3.0596e+08	-0.02	-0.025	0.04	0.069	0.047	0.118	0.02	128.58	48.785	11.473	0.01	0.01	3.0596e+08	0.078049	-0.36838	0.085968
0.054982	-0.09278	0.054982	0	48.785	11.473	0.009	0.006	3.0596e+08	-0.02	-0.025	0.04	0.069	0.047	0.118	0.02	128.58	48.785	11.473	0.01	0.01	3.0596e+08	0.58308	0.1718	0.032361
-0.053621	-0.041894	-0.053621	0	48.785	11.473	0.009	0.006	3.0596e+08	-0.02	-0.025	0.04	0.069	0.047	0.118	0.02	128.58	48.785	11.473	0.01	0.01	3.0596e+08	0.94098	0.23899	-0.093826
0.021046	-0.017181	0.021046	0	48.785	11.473	0.009	0.006	3.0596e+08	-0.02	-0.025	0.04	0.069	0.047	0.118	0.02	128.59	48.785	11.473	0.01	0.01	3.0596e+08	-0.14274	-0.65024	0.20202
0.057841	-0.10563	0.057841	0	48.785	11.473	0.009	0.006	3.0596e+08	-0.005	-0.02	0.015	0.071	0.048	0.121	0.02	128.59	48.785	11.473	0.01	0.01	3.0596e+08	0.67217	0.45169	-0.032183
-0.086726	-0.039959	-0.086726	0	48.785	11.473	0.009	0.006	3.0596e+08	-0.005	-0.02	0.015	0.071	0.048	0.121	0.02	128.58	48.785	11.473	0.01	0.01	3.0596e+08	1.0976	0.33152	-0.2329
0.0053018	-0.011427	0.0053018	0	48.785	11.473	0.009	0.006	3.0596e+08	-0.005	-0.02	0.015	0.071	0.048	0.121	0.02	128.58	48.785	11.473	0.01	0.01	3.0596e+08	-0.039974	-0.43357	0.087395
0.052923	-0.10223	0.052923	0	48.785	11.473	0.009	0.006	3.0596e+08	-0.005	-0.02	0.015	0.071	0.048	0.121	0.02	128.58	48.785	11.473	0.01	0.01	3.0596e+08	0.40579	0.28076	-0.021727
-0.060675	-0.04098	-0.060675	0	48.785	11.473	0.009	0.006	3.0596e+08	-0.005	-0.02	0.015	0.071	0.048	0.121	0.02	128.58	48.785	11.473	0.01	0.01	3.0596e+08	0.88824	-0.17507	-0.11594
-0.0067985	-0.026593	-0.0067985	0	48.785	11.473	0.009	0.006	3.0596e+08	0.02	0.015	-0.01	0.026	0.018	0.045	0.02	128.58	48.785	11.473	0.01	0.01	3.0596e+08	-0.16301	-0.30223	0.052409
0.047754	-0.093388	0.047754	0	48.785	11.473	0.009	0.006	3.0596e+08	0.02	0.015	-0.01	0.026	0.018	0.045	0.02	128.58	48.785	11.473	0.01	0.01	3.0596e+08	0.73551	0.00082128	-0.091757
-0.014744	-0.042086	-0.014744	0	48.785	11.473	0.009	0.006	3.0596e+08	0.02	0.015	-0.01	0.026	0.018	0.045	0.02	128.58	48.785	11.473	0.01	0.01	3.0596e+08	0.52177	-0.30668	-0.098175
-0.028921	-0.026544	-0.028921	0	48.785	11.473	0.009	0.006	3.0596e+08	0.02	0.015	-0.01	0.026	0.018	0.045	0.02	128.58	48.785	11.473	0.01	0.01	3.0596e+08	0.30169	0.69008	0.032756
0.014404	-0.066978	0.014404	0	48.785	11.473	0.009	0.006	3.0596e+08	0.02	0.015	-0.01	0.026	0.018	0.045	0.02	128.58	48.785	11.473	0.01	0.01	3.0596e+08	0.059646	-0.16432	0.072983
0.0032657	-0.06927	0.0032657	0	48.785	11.473	0.009	0.006	3.0596e+08	0.01	0	-0.045	0.031	0.021	0.053	0.02	128.58	48.785	11.473	0.01	0.01	3.0596e+08	0.44404	-0.24303	0.022387
-0.023327	-0.038804	-0.023327	0	48.785	11.473	0.009	0.006	3.0596e+08	0.01	0	-0.045	0.031	0.021	0.053	0.02	128.58	48.785	11.473	0.01	0.01	3.0596e+08	0.36564	1.0448	-0.069056
0.019267	-0.023605	0.019267	0	48.785	11.473	0.009	0.006	3.0596e+08	0.01	0	-0.045	0.031	0.021	0.053	0.02	128.58	48.785	11.473	0.01	0.01	3.0596e+08	0.34489	-0.93436	-0.018611
-0.00076281	-0.085	-0.00076281	0	48.785	11.473	0.009	0.006	3.0596e+08	0.01	0	-0.045	0.031	0.021	0.053	0.02	128.58	48.785	11.473	0.01	0.01	3.0596e+08	0.030519	0.14731	-0.010478
-0.027177	-0.053473	-0.027177	0	48.785	11.473	0.009	0.006	3.0596e+08	0.01	0	-0.045	0.031	0.021	0.053	0.02	128.58	48.785	11.473	0.01	0.01	3.0596e+08	0.62508	0.37052	-0.094653
0.019733	-0.01077	0.019733	0	48.785	11.473	0.009	0.006	3.0596e+08	0.005	-0.015	0.005	0.035	0.024	0.06	0.02	128.58	48.785	11.473	0.01	0.01	3.0596e+08	0.20608	-0.78993	-0.082948
0.01507	-0.062365	0.01507	0	48.785	11.473	0.009	0.006	3.0596e+08	0.005	-0.015	0.005	0.035	0.024	0.06	0.02	128.58	48.785	11.473	0.01	0.01	3.0596e+08	-0.60477	0.6348	0.19252
-0.002872	-0.070705	-0.002872	0	48.785	11.473	0.009	0.006	3.0596e+08	0.005	-0.015	0.005	0.035	0.024	0.06	0.02	128.58	48.785	11.473	0.01	0.01	3.0596e+08	0.73104	-0.23493	-0.2571
0.0073414	-0.01145	0.0073414	0	48.785	11.473	0.009	0.006	3.0596e+08	0.005	-0.015	0.005	0.035	0.024	0.06	0.02	128.58	48.785	11.473	0.01	0.01	3.0596e+08	-0.34832	0.09024	0.11721
-0.037984	-0.072398	-0.037984	0	48.785	11.473	0.009	0.006	3.0596e+08	0.005	-0.015	0.005	0.035	0.024	0.06	0.02	128.58	48.785	11.473	0.01	0.01	3.0596e+08	-0.71633	0.85485	0.25383
0.011532	-0.061456	0.011532	0	48.785	11.473	0.01	0.006	3.0596e+08	0.005	0.005	0	0.038	0.026	0.065	0.02	128.58	48.785	11.473	0.01	0.01	3.0596e+08	0.8318	-1.1046	-0.25309
-0.0038599	-0.001589	-0.0038599	0	48.785	11.473	0.01	0.006	3.0596e+08	0.005	0.005	0	0.038	0.026	0.065	0.02	128.58	48.785	11.473	0.01	0.01	3.0596e+08	-0.24775	0.76294	0.028136
-0.0048251	-0.069416	-0.0048251	0	48.785	11.473	0.01	0.006	3.0596e+08	0.005	0.005	0	0.038	0.026	0.065	0.02	128.58	48.785	11.473	0.01	0.01	3.0596e+08	-0.5595	-0.035435	0.1484
0.034089	-0.058902	0.034089	0	48.785	11.473	0.01	0.006	3.0596e+08	0.005	0.005	0	0.038	0.026	0.065	0.02	128.58	48.785	11.473	0.01	0.01	3.0596e+08	0.21417	-0.78944	-0.14855
-0.034015	-0.014879	-0.034015	0	48.785	11.473	0.01	0.006	3.0596e+08	0.005	0.005	0	0.038	0.026	0.065	0.02	128.58	48.785	11.473	0.01	0.01	3.0596e+08	-0.56906	1.2187	0.11142
0.012512	-0.047294	0.012512	0	48.785	11.473	0.01	0.007	3.0596e+08	-0.03	0	-0.005	0.041	0.028	0.07	0.02	128.58	48.785	11.473	0.01	0.01	3.0596e+08	-1.0317	-0.6009	0.2567
0.023368	-0.081374	0.023368	0	48.785	11.473	0.01	0.007	3.0596e+08	-0.03	0	-0.005	0.041	0.028	0.07	0.02	128.58	48.785	11.473	0.01	0.01	3.0596e+08	0.035869	-0.11618	-0.19321
-0.074923	-0.036041	-0.074923	0	48.785	11.473	0.01	0.007	3.0596e+08	-0.03	0	-0.005	0.041	0.028	0.07	0.02	128.58	48.785	11.473	0.01	0.01	3.0596e+08	-0.25793	0.89878	-0.0797
0.014057	-0.027298	0.014057	0	48.785	11.473	0.01	0.007	3.0596e+08	-0.03	0	-0.005	0.041	0.028	0.07	0.02	128.58	48.785	11.473	0.01	0.01	3.0596e+08	-0.73036	-0.76401	0.071363
0.015788	-0.072636	0.015788	0	48.785	11.473	0.01	0.007	3.0596e+08	-0.03	0	-0.005	0.041	0.028	0.07	0.02	128.58	48.785	11.473	0.01	0.01	3.0596e+08	-0.69141	0.45893	0.048653
-0.039554	-0.048326	-0.039554	0	48.785	11.473	0.01	0.007	3.0596e+08	-0.01	0.005	-0.04	0.044	0.03	0.075	0.02	128.58	48.785	11.473	0.01	0.01	3.0596e+08	-0.19867	-0.17432	-0.10415
0.028966	-0.037624	0.028966	0	48.785	11.473	0.01	0.007	3.0596e+08	-0.01	0.005	-0.04	0.044	0.03	0.075	0.02	128.58	48.785	11.473	0.01	0.01	3.0596e+08	-0.8705	-0.42198	0.077794
-0.021592	-0.075231	-0.021592	0	48.785	11.473	0.01	0.007	3.0596e+08	-0.01	0.005	-0.04	0.044	0.03	0.075	0.02	128.58	48.785	11.473	0.01	0.01	3.0596e+08	-1.017	0.72286	0.19246
0.007054	-0.056264	0.007054	0	48.785	11.473	0.01	0.007	3.0596e+08	-0.01	0.005	-0.04	0.044	0.03	0.075	0.02	128.58	48.785	11.473	0.01	0.01	3.0596e+08	0.040023	-1.1848	-0.20791
0.012407	-0.025559	0.012407	0	48.785	11.473	0.01	0.007	3.0596e+08	-0.01	0.005	-0.04	0.044	0.03	0.075	0.02	128.58	48.785	11.473	0.01	0.01	3.0596e+08	-0.95023	0.93523	0.14287
-0.02374	-0.072645	-0.02374	0	48.785	11.473	0.01	0.007	3.0596e+08	0.02	0.005	-0.025	0.047	0.032	0.079	0.02	128.58	48.785	11.473	0.01	0.01	3.0596e+08	-1.1698	-0.024651	0.24564
0.053264	-0.073831	0.053264	0	48.785	11.473	0.01	0.007	3.0596e+08	0.02	0.005	-0.025	0.047	0.032	0.079	0.02	128.58	48.785	11.473	0.01	0.01	3.0596e+08	0.068551	-0.89321	-0.23803
-0.025928	-0.0097346	-0.025928	0	48.785	11.473	0.01	0.007	3.0596e+08	0.02	0.005	-0.025	0.047	0.032	0.079	0.02	128.58	48.785	11.473	0.01	0.01	3.0596e+08	-0.76724	1.5144	0.081434
-0.026766	-0.053196	-0.026766	0	48.785	11.473	0.01	0.007	3.0596e+08	0.02	0.005	-0.025	0.047	0.032	0.079	0.02	128.58	48.785	11.473	0.01	0.01	3.0596e+08	-1.4573	-0.82743	0.26632
0.030799	-0.098718	0.030799	0	48.785	11.473	0.01	0.007	3.0596e+08	0.02	0.005	-0.025	0.047	0.032	0.079	0.02	128.58	48.785	11.473	0.01	0.01	3.0596e+08	-0.25014	-0.39363	-0.1586
-0.031843	-0.025758	-0.031843	0	48.785	11.473	0.01	0.007	3.0596e+08	0.01	0.035	0.085	0.049	0.033	0.084	0.02	128.58	48.785	11.473	0.01	0.01	3.0596e+08	-0.47383	1.0618	-0.038999
0.0068768	-0.035933	0.0068768	0	48.785	11.473	0.01	0.007	3.0596e+08	0.01	0.035	0.085	0.049	0.033	0.084	0.02	128.58	48.785	11.473	0.01	0.01	3.0596e+08	-1.2316	-0.87603	0.20686
0.034084	-0.088779	0.034084	0	48.785	11.473	0.01	0.007	3.0596e+08	0.01	0.035	0.085	0.049	0.033	0.084	0.02	128.58	48.785	11.473	0.01	0.01	3.0596e+08	-0.45388	0.3797	-0.10238
-0.050713	-0.05064	-0.050713	0	48.785	11.473	0.01	0.007	3.0596e+08	0.01	0.035	0.085	0.049	0.033	0.084	0.02	128.58	48.785	11.473	0.01	0.01	3.0596e+08	-0.40325	0.4721	-0.10613
0.022155	-0.030864	0.022155	0	48.785	11.473	0.01	0.007	3.0596e+08	0.01	0.035	0.085	0.049	0.033	0.084	0.02	128.58	48.785	11.473	0.01	0.01	3.0596e+08	-1.2764	-0.61625	0.3117
0.0042601	-0.082808	0.0042601	0	48.785	11.473	0.008	0.006	3.0596e+08	-0.015	0.01	-0.03	0.05	0.035	0.086	0.02	128.58	48.785	11.473	0.01	0.01	3.0596e+08	-1.0145	0.7877	0.12747
-0.058782	-0.055331	-0.058782	0	48.785	11.473	0.008	0.006	3.0596e+08	-0.015	0.01	-0.03	0.05	0.035	0.086	0.02	128.58	48.785	11.473	0.01	0.01	3.0596e+08	-0.091279	-0.36278	-0.20831
0.037381	-0.019057	0.037381	0	48.785	11.473	0.008	0.006	3.0596e+08	-0.015	0.01	-0.03	0.05	0.035	0.086	0.02	128.58	48.785	11.473	0.01	0.01	3.0596e+08	-1.0842	-0.30591	0.11736
-0.018243	-0.093516	-0.018243	0	48.785	11.473	0.008	0.006	3.0596e+08	-0.015	0.01	-0.03	0.05	0.035	0.086	0.02	128.58	48.785	11.473	0.01	0.01	3.0596e+08	-1.2473	0.75216	0.18298
0.0086001	-0.055873	0.0086001	0	48.785	11.473	0.008	0.006	3.0596e+08	-0.015	0.01	-0.03	0.05	0.035	0.086	0.02	128.58	48.785	11.473	0.01	0.01	3.0596e+08	0.017937	-1.0512	-0.22659
0.026875	-0.020807	0.026875	0	48.785	11.473	0.008	0.006	3.0596e+08	-0.015	0.02	-0.005	0.053	0.036	0.09	0.02	128.58	48.785	11.473	0.01	0.01	3.0596e+08	-1.0037	0.66041	0.10085
-0.031981	-0.069651	-0.031981	0	48.785	11.473	0.008	0.006	3.0596e+08	-0.015	0.02	-0.005	0.053	0.036	0.09	0.02	128.58	48.785	11.473	0.01	0.01	3.0596e+08	-1.4253	0.23385	0.27692
0.014949	-0.079801	0.014949	0	48.785	11.473	0.008	0.006	3.0596e+08	-0.015	0.02	-0.005	0.053	0.036	0.09	0.02	128.58	48.785	11.473	0.01	0.01	3.0596e+08	-0.089622	-0.89146	-0.23134
-0.025799	-0.048911	-0.025799	0	48.785	11.473	0.008	0.006	3.0596e+08	-0.015	0.02	-0.005	0.053	0.036	0.09	0.02	128.58	48.785	11.473	0.01	0.01	3.0596e+08	-0.74018	1.0831	0.047371
0.0082358	-0.043288	0.0082358	0	48.785	11.473	0.008	0.006	3.0596e+08	-0.015	0.02	-0.005	0.053	0.036	0.09	0.02	128.58	48.785	11.473	0.01	0.01	3.0596e+08	-0.94305	-0.48107	0.17644
0.022763	-0.075271	0.022763	0	48.785	11.473	0.008	0.006	3.0596e+08	-0.005	0.02	-0.055	0.055	0.038	0.093	0.02	128.58	48.785	11.473	0.01	0.01	3.0596e+08	-0.70355	0.061264	-0.013294
-0.050368	-0.060421	-0.050368	0	48.785	11.473	0.008	0.006	3.0596e+08	-0.005	0.02	-0.055	0.055	0.038	0.093	0.02	128.58	48.785	11.473	0.01	0.01	3.0596e+08	-0.36192	0.46921	-0.094681
0.02503	-0.046517	0.02503	0	48.785	11.473	0.008	0.006	3.0596e+08	-0.005	0.02	-0.055	0.055	0.038	0.093	0.02	128.58	48.785	11.473	0.01	0.01	3.0596e+08	-0.90427	-0.88438	0.1371
-0.015234	-0.065905	-0.015234	0	48.785	11.473	0.008	0.006	3.0596e+08	-0.005	0.02	-0.055	0.055	0.038	0.093	0.02	128.58	48.785	11.473	0.01	0.01	3.0596e+08	-1.022	0.98411	0.23939
-0.032854	-0.065184	-0.032854	0	48.785	11.473	0.008	0.006	3.0596e+08	-0.005	0.02	-0.055	0.055	0.038	0.093	0.02	128.58	48.785	11.473	0.01	0.01	3.0596e+08	-0.087024	-0.60793	-0.20468
0.033096	-0.037873	0.033096	0	48.785	11.473	0.008	0.006	3.0596e+08	-0.015	0.01	0.07	0.057	0.039	0.097	0.02	128.58	48.785	11.473	0.01	0.01	3.0596e+08	-0.84004	-0.27098	0.11379
-0.029073	-0.08315	-0.029073	0	48.785	11.473	0.008	0.006	3.0596e+08	-0.015	0.01	0.07	0.057	0.039	0.097	0.02	128.58	48.785	11.473	0.01	0.01	3.0596e+08	-1.1926	0.94208	0.3004
0.0090679	-0.067116	0.0090679	0	48.785	11.473	0.008	0.006	3.0596e+08	-0.015	0.01	0.07	0.057	0.039	0.097	0.02	128.58	48.785	11.473	0.01	0.01	3.0596e+08	0.26572	-1.1912	-0.24153
0.0034539	-0.017856	0.0034539	0	48.785	11.473	0.008	0.006	3.0596e+08	-0.015	0.01	0.07	0.057	0.039	0.097	0.02	128.58	48.785	11.473	0.01	0.01	3.0596e+08	-0.70569	0.76099	0.070258
-0.050174	-0.074881	-0.050174	0	48.785	11.473	0.008	0.006	3.0596e+08	-0.015	0.01	0.07	0.057	0.039	0.097	0.02	128.58	48.785	11.473	0.01	0.01	3.0596e+08	-1.2976	0.030758	0.37338
0.034528	-0.084106	0.034528	0	48.785	11.473	0.008	0.006	3.0596e+08	0.03	0.02	-0.02	0.059	0.04	0.1	0.02	128.58	48.785	11.473	0.01	0.01	3.0596e+08	0.20805	-1.0926	-0.27622
-0.014748	-0.022528	-0.014748	0	48.785	11.473	0.008	0.006	3.0596e+08	0.03	0.02	-0.02	0.059	0.04	0.1	0.02	128.58	48.785	11.473	0.01	0.01	3.0596e+08	-0.6883	1.1665	0.094631
-0.012418	-0.056414	-0.012418	0	48.785	11.473	0.008	0.006	3.0596e+08	0.03	0.02	-0.02	0.059	0.04	0.1	0.02	128.58	48.785	11.473	0.01	0.01	3.0596e+08	-0.94333	-0.70903	0.15114
0.048662	-0.074185	0.048662	0	48.785	11.473	0.008	0.006	3.0596e+08	0.03	0.02	-0.02	0.059	0.04	0.1	0.02	128.58	48.785	11.473	0.01	0.01	3.0596e+08	-0.0934	-0.1736	-0.19897
-0.038935	-0.044995	-0.038935	0	48.785	11.473	0.008	0.006	3.0596e+08	0.03	0.02	-0.02	0.059	0.04	0.1	0.02	128.58	48.785	11.473	0.01	0.01	3.0596e+08	-0.40264	0.99141	-0.094421
0.011065	-0.047017	0.011065	0	48.785	11.473	0.008	0.006	3.0596e+08	-0.025	0.03	-0.035	0.061	0.041	0.103	0.02	128.58	48.785	11.473	0.01	0.01	3.0596e+08	-1.0088	-0.87572	0.32427
0.012559	-0.082259	0.012559	0	48.785	11.473	0.008	0.006	3.0596e+08	-0.025	0.03	-0.035	0.061	0.041	0.103	0.02	128.58	48.785	11.473	0.01	0.01	3.0596e+08	-0.47181	0.39585	-0.077288
-0.057775	-0.039687	-0.057775	0	48.785	11.473	0.008	0.006	3.0596e+08	-0.025	0.03	-0.035	0.061	0.041	0.103	0.02	128.58	48.785	11.473	0.01	0.01	3.0596e+08	-0.073469	0.036759	-0.16597
0.031422	-0.04015	0.031422	0	48.785	11.473	0.008	0.006	3.0596e+08	-0.025	0.03	-0.035	0.061	0.041	0.103	0.02	128.58	48.785	11.473	0.01	0.01	3.0596e+08	-0.99121	-0.71533	0.16993
0.0053806	-0.093808	0.0053806	0	48.785	11.473	0.008	0.006	3.0596e+08	-0.025	0.03	-0.035	0.061	0.041	0.103	0.02	128.58	48.785	11.473	0.01	0.01	3.0596e+08	-0.63073	0.70783	0.065649
-0.005835	-0.041867	-0.005835	0	48.785	11.473	0.009	0.006	3.0596e+08	0	0.01	0.025	0.062	0.043	0.107	0.02	128.58	48.785	11.473	0.01	0.01	3.0596e+08	-0.12124	-0.55501	-0.070538
0.037722	-0.025678	0.037722	0	48.785	11.473	0.009	0.006	3.0596e+08	0	0.01	0.025	0.062	0.043	0.107	0.02	128.58	48.785	11.473	0.01	0.01	3.0596e+08	-0.74468	0.089979	0.12946
-0.023449	-0.07621	-0.023449	0	48.785	11.473	0.009	0.006	3.0596e+08	0	0.01	0.025	0.062	0.043	0.107	0.02	128.58	48.785	11.473	0.01	0.01	3.0596e+08	-1.1555	0.54102	0.26504
0.012253	-0.075396	0.012253	0	48.785	11.473	0.009	0.006	3.0596e+08	0	0.01	0.025	0.062	0.043	0.107	0.02	128.58	48.785	11.473	0.01	0.01	3.0596e+08	0.13204	-0.85973	-0.25112
-0.0068513	-0.025598	-0.0068513	0	48.785	11.473	0.009	0.006	3.0596e+08	0	0.01	0.025	0.062	0.043	0.107	0.02	128.58	48.785	11.473	0.01	0.01	3.0596e+08	-0.60664	1.0183	0.051881
-0.021975	-0.049596	-0.021975	0	48.785	11.473	0.009	0.006	3.0596e+08	0.005	0.01	-0.015	0.064	0.044	0.11	0.02	128.58	48.785	11.473	0.01	0.01	3.0596e+08	-1.0283	-0.25394	0.19151
0.038261	-0.072764	0.038261	0	48.785	11.473	0.009	0.006	3.0596e+08	0.005	0.01	-0.015	0.064	0.044	0.11	0.02	128.58	48.785	11.473	0.01	0.01	3.0596e+08	-0.067286	-0.45459	-0.20941
-0.056619	-0.045989	-0.056619	0	48.785	11.473	0.009	0.006	3.0596e+08	0.005	0.01	-0.015	0.064	0.044	0.11	0.02	128.58	48.785	11.473	0.01	0.01	3.0596e+08	-0.66475	0.99466	0.00084991
0.014375	-0.047916	0.014375	0	48.785	11.473	0.009	0.006	3.0596e+08	0.005	0.01	-0.015	0.064	0.044	0.11	0.02	128.58	48.785	11.473	0.01	0.01	3.0596e+08	-0.71952	-1.0698	0.097232
0.014977	-0.072134	0.014977	0	48.785	11.473	0.009	0.006	3.0596e+08	0.005	0.01	-0.015	0.064	0.044	0.11	0.02	128.58	48.785	11.473	0.01	0.01	3.0596e+08	-0.80945	0.6613	0.10384
-0.029872	-0.050979	-0.029872	0	48.785	11.473	0.009	0.006	3.0596e+08	0.01	0.035	0.045	0.066	0.045	0.113	0.02	128.58	48.785	11.473	0.01	0.01	3.0596e+08	-0.29797	-0.16508	-0.097965
0.042747	-0.039546	0.042747	0	48.785	11.473	0.009	0.006	3.0596e+08	0.01	0.035	0.045	0.066	0.045	0.113	0.02	128.58	48.785	11.473	0.01	0.01	3.0596e+08	-0.78966	-0.35068	0.088563
-0.03088	-0.081052	-0.03088	0	48.785	11.473	0.009	0.006	3.0596e+08	0.01	0.035	0.045	0.066	0.045	0.113	0.02	128.58	48.785	11.473	0.01	0.01	3.0596e+08	-1.0688	0.95879	0.28792
0.023309	-0.068478	0.023309	0	48.785	11.473	0.009	0.006	3.0596e+08	0.01	0.035	0.045	0.066	0.045	0.113	0.02	128.58	48.785	11.473	0.01	0.01	3.0596e+08	0.20582	-0.89244	-0.19601
-0.0034891	-0.02442	-0.0034891	0	48.785	11.473	0.009	0.006	3.0596e+08	0.01	0.035	0.045	0.066	0.045	0.113	0.02	128.58	48.785	11.473	0.01	0.01	3.0596e+08	-0.76654	0.84521	0.16542
-0.030107	-0.064181	-0.030107	0	48.785	11.473	0.009	0.006	3.0596e+08	-0.02	0.025	-0.045	0.068	0.046	0.116	0.02	128.58	48.785	11.473	0.01	0.01	3.0596e+08	-1.1156	0.039006	0.22983
0.02102	-0.078261	0.02102	0	48.785	11.473	0.009	0.006	3.0596e+08	-0.02	0.025	-0.045	0.068	0.046	0.116	0.02	128.58	48.785	11.473	0.01	0.01	3.0596e+08	0.038272	-0.78139	-0.085557
-0.030459	-0.039244	-0.030459	0	48.785	11.473	0.009	0.006	3.0596e+08	-0.02	0.025	-0.045	0.068	0.046	0.116	0.02	128.58	48.785	11.473	0.01	0.01	3.0596e+08	-0.64239	1.1616	0.034981
0.023794	-0.04863	0.023794	0	48.785	11.473	0.009	0.006	3.0596e+08	-0.02	0.025	-0.045	0.068	0.046	0.116	0.02	128.58	48.785	11.473	0.01	0.01	3.0596e+08	-0.55342	-0.78796	0.089263
0.029135	-0.068533	0.029135	0	48.785	11.473	0.009	0.006	3.0596e+08	-0.02	0.025	-0.045	0.068	0.046	0.116	0.02	128.58	48.785	11.473	0.01	0.01	3.0596e+08	-0.46446	0.27595	-0.074069
-0.04623	-0.059675	-0.04623	0	48.785	11.473	0.009	0.006	3.0596e+08	0.015	0.02	-0.005	0.07	0.047	0.119	0.02	128.58	48.785	11.473	0.01	0.01	3.0596e+08	-0.40672	0.77127	-0.032087
0.019999	-0.048981	0.019999	0	48.785	11.473	0.009	0.006	3.0596e+08	0.015	0.02	-0.005	0.07	0.047	0.119	0.02	128.58	48.785	11.473	0.01	0.01	3.0596e+08	-0.70037	-0.88758	0.10765
-0.015786	-0.060531	-0.015786	0	48.785	11.473	0.009	0.006	3.0596e+08	0.015	0.02	-0.005	0.07	0.047	0.119	0.02	128.58	48.785	11.473	0.01	0.01	3.0596e+08	-0.99161	1.0969	0.24217
-0.018958	-0.07048	-0.018958	0	48.785	11.473	0.009	0.006	3.0596e+08	0.015	0.02	-0.005	0.07	0.047	0.119	0.02	128.58	48.785	11.473	0.01	0.01	3.0596e+08	-0.038052	-0.47323	-0.16849
0.036206	-0.033354	0.036206	0	48.785	11.473	0.009	0.006	3.0596e+08	0.015	0.02	-0.005	0.07	0.047	0.119	0.02	128.58	48.785	11.473	0.01	0.01	3.0596e+08	-0.514	-0.068465	0.018536
-0.040137	-0.081933	-0.040137	0	48.785	11.473	0.009	0.006	3.0596e+08	-0.02	-0.01	0.01	0.071	0.048	0.122	0.02	128.58	48.785	11.473	0.01	0.01	3.0596e+08	-1.0464	0.84031	0.28653
0.027233	-0.06993	0.027233	0	48.785	11.473	0.009	0.006	3.0596e+08	-0.02	-0.01	0.01	0.071	0.048	0.122	0.02	128.58	48.785	11.473	0.01	0.01	3.0596e+08	0.29795	-1.0649	-0.19381
0.0077587	-0.02377	0.0077587	0	48.785	11.473	0.009	0.006	3.0596e+08	-0.02	-0.01	0.01	0.071	0.048	0.122	0.02	128.58	48.785	11.473	0.01	0.01	3.0596e+08	-0.58808	1.0422	0.094151
-0.033817	-0.063097	-0.033817	0	48.785	11.473	0.009	0.006	3.0596e+08	-0.02	-0.01	0.01	0.071	0.048	0.122	0.02	128.58	48.785	11.473	0.01	0.01	3.0596e+08	-0.94434	-0.193	0.2115
0.030863	-0.082268	0.030863	0	48.785	11.473	0.009	0.006	3.0596e+08	-0.02	-0.01	0.01	0.071	0.048	0.122	0.02	128.58	48.785	11.473	0.01	0.01	3.0596e+08	0.14262	-0.59823	-0.23003
-0.030497	-0.043618	-0.030497	0	48.785	11.473	0.009	0.006	3.0596e+08	0.03	0.05	-0.01	0.027	0.018	0.046	0.02	128.58	48.785	11.473	0.01	0.01	3.0596e+08	-0.27186	1.3675	-0.035581
-0.0027921	-0.03835	-0.0027921	0	48.785	11.473	0.009	0.006	3.0596e+08	0.03	0.05	-0.01	0.027	0.018	0.046	0.02	128.58	48.785	11.473	0.01	0.01	3.0596e+08	-0.83436	-0.89111	0.23021
0.028072	-0.081192	0.028072	0	48.785	11.473	0.009	0.006	3.0596e+08	0.03	0.05	-0.01	0.027	0.018	0.046	0.02	128.58	48.785	11.473	0.01	0.01	3.0596e+08	-0.24862	0.33753	-0.14137
-0.063416	-0.058619	-0.063416	0	48.785	11.473	0.009	0.006	3.0596e+08	0.03	0.05	-0.01	0.027	0.018	0.046	0.02	128.58	48.785	11.473	0.01	0.01	3.0596e+08	-0.012724	0.85437	-0.14141
0.011668	-0.032151	0.011668	0	48.785	11.473	0.009	0.006	3.0596e+08	0.03	0.05	-0.01	0.027	0.018	0.046	0.02	128.58	48.785	11.473	0.01	0.01	3.0596e+08	-0.70127	-1.0135	0.22526
-0.018707	-0.074789	-0.018707	0	48.785	11.473	0.009	0.006	3.0596e+08	-0.005	0.02	0	0.031	0.021	0.053	0.02	128.58	48.785	11.473	0.01	0.01	3.0596e+08	-0.60503	0.69535	0.040691
-0.054839	-0.055409	-0.054839	0	48.785	11.473	0.009	0.006	3.0596e+08	-0.005	0.02	0	0.031	0.021	0.053	0.02	128.58	48.785	11.473	0.01	0.01	3.0596e+08	0.081812	-0.20248	-0.20944
0.052511	-0.032722	0.052511	0	48.785	11.473	0.009	0.006	3.0596e+08	-0.005	0.02	0	0.031	0.021	0.053	0.02	128.58	48.785	11.473	0.01	0.01	3.0596e+08	-0.66455	-0.76533	0.15497
-0.0094722	-0.079468	-0.0094722	0	48.785	11.473	0.009	0.006	3.0596e+08	-0.005	0.02	0	0.031	0.021	0.053	0.02	128.58	48.785	11.473	0.01	0.01	3.0596e+08	-0.82175	0.97983	0.20279
-0.01951	-0.064757	-0.01951	0	48.785	11.473	0.009	0.006	3.0596e+08	-0.005	0.02	0	0.031	0.021	0.053	0.02	128.58	48.785	11.473	0.01	0.01	3.0596e+08	0.35371	-0.59362	-0.27328
0.033459	-0.019635	0.033459	0	48.785	11.473	0.009	0.006	3.0596e+08	0.01	0.02	0.005	0.035	0.024	0.06	0.02	128.58	48.785	11.473	0.01	0.01	3.0596e+08	-0.63095	0.0052582	0.14813
-0.028792	-0.078247	-0.028792	0	48.785	11.473	0.009	0.006	3.0596e+08	0.01	0.02	0.005	0.035	0.024	0.06	0.02	128.58	48.785	11.473	0.01	0.01	3.0596e+08	-1.094	0.60112	0.38751
0.0076867	-0.075496	0.0076867	0	48.785	11.473	0.009	0.006	3.0596e+08	0.01	0.02	0.005	0.035	0.024	0.06	0.02	128.58	48.785	11.473	0.01	0.01	3.0596e+08	0.46487	-0.91494	-0.28015
-0.0015074	-0.0084134	-0.0015074	0	48.785	11.473	0.009	0.006	3.0596e+08	0.01	0.02	0.005	0.035	0.024	0.06	0.02	128.58	48.785	11.473	0.01	0.01	3.0596e+08	-0.55765	0.46226	0.11121
-0.026006	-0.061268	-0.026006	0	48.785	11.473	0.009	0.006	3.0596e+08	0.01	0.02	0.005	0.035	0.024	0.06	0.02	128.58	48.785	11.473	0.01	0.01	3.0596e+08	-1.0257	-0.16842	0.24252
0.040956	-0.077457	0.040956	0	48.785	11.473	0.01	0.006	3.0596e+08	0.005	0.03	0.03	0.038	0.026	0.065	0.02	128.58	48.785	11.473	0.01	0.01	3.0596e+08	0.15419	-0.68289	-0.25671
-0.017838	-0.029947	-0.017838	0	48.785	11.473	0.01	0.006	3.0596e+08	0.005	0.03	0.03	0.038	0.026	0.065	0.02	128.58	48.785	11.473	0.01	0.01	3.0596e+08	-0.53522	0.91976	0.091301
-0.013383	-0.058886	-0.013383	0	48.785	11.473	0.01	0.006	3.0596e+08	0.005	0.03	0.03	0.038	0.026	0.065	0.02	128.58	48.785	11.473	0.01	0.01	3.0596e+08	-1.0793	-0.52893	0.25646
0.0278	-0.068569	0.0278	0	48.785	11.473	0.01	0.006	3.0596e+08	0.005	0.03	0.03	0.038	0.026	0.065	0.02	128.58	48.785	11.473	0.01	0.01	3.0596e+08	0.027987	-0.27644	-0.16419
-0.059407	-0.044352	-0.059407	0	48.785	11.473	0.01	0.006	3.0596e+08	0.005	0.03	0.03	0.038	0.026	0.065	0.02	128.58	48.785	11.473	0.01	0.01	3.0596e+08	-0.28426	0.95273	-0.11099
0.028592	-0.041957	0.028592	0	48.785	11.473	0.01	0.007	3.0596e+08	0.01	0.04	-0.035	0.041	0.028	0.071	0.02	128.58	48.785	11.473	0.01	0.01	3.0596e+08	-0.91464	-0.87893	0.26107
0.0063355	-0.078086	0.0063355	0	48.785	11.473	0.01	0.007	3.0596e+08	0.01	0.04	-0.035	0.041	0.028	0.071	0.02	128.58	48.785	11.473	0.01	0.01	3.0596e+08	-0.62761	0.64137	0.052376
-0.047821	-0.048398	-0.047821	0	48.785	11.473	0.01	0.007	3.0596e+08	0.01	0.04	-0.035	0.041	0.028	0.071	0.02	128.58	48.785	11.473	0.01	0.01	3.0596e+08	-0.13652	0.028489	-0.098007
0.055441	-0.024146	0.055441	0	48.785	11.473	0.01	0.007	3.0596e+08	0.01	0.04	-0.035	0.041	0.028	0.071	0.02	128.58	48.785	11.473	0.01	0.01	3.0596e+08	-0.89361	-0.81103	0.12778
-0.027449	-0.079808	-0.027449	0	48.785	11.473	0.01	0.007	3.0596e+08	0.01	0.04	-0.035	0.041	0.028	0.071	0.02	128.58	48.785	11.473	0.01	0.01	3.0596e+08	-1.0833	1.0759	0.2101
-0.0017253	-0.059067	-0.0017253	0	48.785	11.473	0.01	0.007	3.0596e+08	0.005	0.02	-0.005	0.044	0.03	0.075	0.02	128.58	48.785	11.473	0.01	0.01	3.0596e+08	0.20585	-1.0138	-0.2648
0.03171	-0.026681	0.03171	0	48.785	11.473	0.01	0.007	3.0596e+08	0.005	0.02	-0.005	0.044	0.03	0.075	0.02	128.58	48.785	11.473	0.01	0.01	3.0596e+08	-0.83513	0.20573	0.17922
-0.020272	-0.057493	-0.020272	0	48.785	11.473	0.01	0.007	3.0596e+08	0.005	0.02	-0.005	0.044	0.03	0.075	0.02	128.58	48.785	11.473	0.01	0.01	3.0596e+08	-1.1691	0.41812	0.24704
0.033161	-0.074785	0.033161	0	48.785	11.473	0.01	0.007	3.0596e+08	0.005	0.02	-0.005	0.044	0.03	0.075	0.02	128.58	48.785	11.473	0.01	0.01	3.0596e+08	0.044903	-0.82699	-0.33278
-0.025765	-0.041524	-0.025765	0	48.785	11.473	0.01	0.007	3.0596e+08	0.005	0.02	-0.005	0.044	0.03	0.075	0.02	128.58	48.785	11.473	0.01	0.01	3.0596e+08	-0.74673	1.2164	0.098315
-0.015516	-0.052695	-0.015516	0	48.785	11.473	0.01	0.007	3.0596e+08	0	0.05	0.015	0.047	0.032	0.08	0.02	128.58	48.785	11.473	0.01	0.01	3.0596e+08	-1.0732	-0.45657	0.30628
0.021352	-0.07037	0.021352	0	48.785	11.473	0.01	0.007	3.0596e+08	0	0.05	0.015	0.047	0.032	0.08	0.02	128.58	48.785	11.473	0.01	0.01	3.0596e+08	-0.37395	-0.085099	-0.11595
-0.057183	-0.046319	-0.057183	0	48.785	11.473	0.01	0.007	3.0596e+08	0	0.05	0.015	0.047	0.032	0.08	0.02	128.58	48.785	11.473	0.01	0.01	3.0596e+08	-0.49841	0.4906	-0.038855
0.039335	-0.039571	0.039335	0	48.785	11.473	0.01	0.007	3.0596e+08	0	0.05	0.015	0.047	0.032	0.08	0.02	128.58	48.785	11.473	0.01	0.01	3.0596e+08	-0.90193	-1.0371	0.16883
0.0032614	-0.07538	0.0032614	0	48.785	11.473	0.01	0.007	3.0596e+08	0	0.05	0.015	0.047	0.032	0.08	0.02	128.58	48.785	11.473	0.01	0.01	3.0596e+08	-0.86476	0.90227	0.097195
-0.0085641	-0.051007	-0.0085641	0	48.785	11.473	0.01	0.007	3.0596e+08	-0.005	0.03	-0.05	0.049	0.033	0.084	0.02	128.58	48.785	11.473	0.01	0.01	3.0596e+08	-0.1973	-0.52796	-0.11243
0.016781	-0.028915	0.016781	0	48.785	11.473	0.01	0.007	3.0596e+08	-0.005	0.03	-0.05	0.049	0.033	0.084	0.02	128.58	48.785	11.473	0.01	0.01	3.0596e+08	-1.0089	0.14815	0.17607
-0.025316	-0.067531	-0.025316	0	48.785	11.473	0.01	0.007	3.0596e+08	-0.005	0.03	-0.05	0.049	0.033	0.084	0.02	128.58	48.785	11.473	0.01	0.01	3.0596e+08	-1.1253	0.59	0.16074
0.015177	-0.068956	0.015177	0	48.785	11.473	0.01	0.007	3.0596e+08	-0.005	0.03	-0.05	0.049	0.033	0.084	0.02	128.58	48.785	11.473	0.01	0.01	3.0596e+08	-0.12931	-0.96238	-0.22483
-0.037953	-0.043206	-0.037953	0	48.785	11.473	0.01	0.007	3.0596e+08	-0.005	0.03	-0.05	0.049	0.033	0.084	0.02	128.58	48.785	11.473	0.01	0.01	3.0596e+08	-0.86509	1.0536	0.088202
0.0052371	-0.051108	0.0052371	0	48.785	11.473	0.01	0.007	3.0596e+08	0.06	0.02	0.025	0.051	0.035	0.088	0.02	128.58	48.785	11.473	0.01	0.01	3.0596e+08	-0.82744	-0.62734	0.066575
0.03896	-0.075504	0.03896	0	48.785	11.473	0.01	0.007	3.0596e+08	0.06	0.02	0.025	0.051	0.035	0.088	0.02	128.58	48.785	11.473	0.01	0.01	3.0596e+08	-0.40242	-0.1624	-0.10476
-0.051788	-0.056293	-0.051788	0	48.785	11.473	0.01	0.007	3.0596e+08	0.06	0.02	0.025	0.051	0.035	0.088	0.02	128.58	48.785	11.473	0.01	0.01	3.0596e+08	-0.75539	0.96978	0.031517
0.01867	-0.058142	0.01867	0	48.785	11.473	0.01	0.007	3.0596e+08	0.06	0.02	0.025	0.051	0.035	0.088	0.02	128.58	48.785	11.473	0.01	0.01	3.0596e+08	-0.81654	-1.0509	0.1841
0.0093381	-0.076036	0.0093381	0	48.785	11.473	0.01	0.007	3.0596e+08	0.06	0.02	0.025	0.051	0.035	0.088	0.02	128.58	48.785	11.473	0.01	0.01	3.0596e+08	-0.71803	0.75715	0.13016
-0.045384	-0.061477	-0.045384	0	48.785	11.473	0.01	0.007	3.0596e+08	-0.025	0.045	-0.045	0.054	0.036	0.092	0.02	128.58	48.785	11.473	0.01	0.01	3.0596e+08	-0.20222	-0.028848	-0.042395
0.029574	-0.036382	0.029574	0	48.785	11.473	0.01	0.007	3.0596e+08	-0.025	0.045	-0.045	0.054	0.036	0.092	0.02	128.58	48.785	11.473	0.01	0.01	3.0596e+08	-0.77841	-0.6899	0.17356
-0.023139	-0.087953	-0.023139	0	48.785	11.473	0.01	0.007	3.0596e+08	-0.025	0.045	-0.045	0.054	0.036	0.092	0.02	128.58	48.785	11.473	0.01	0.01	3.0596e+08	-0.8948	0.94958	0.2309
0.0055972	-0.061764	0.0055972	0	48.785	11.473	0.01	0.007	3.0596e+08	-0.025	0.045	-0.045	0.054	0.036	0.092	0.02	128.58	48.785	11.473	0.01	0.01	3.0596e+08	0.17317	-1.1282	-0.11096
0.017322	-0.023724	0.017322	0	48.785	11.473	0.01	0.007	3.0596e+08	-0.025	0.045	-0.045	0.054	0.036	0.092	0.02	128.58	48.785	11.473	0.01	0.01	3.0596e+08	-0.58124	0.66258	0.061585
-0.053821	-0.073027	-0.053821	0	48.785	11.473	0.01	0.007	3.0596e+08	0.02	0.035	-0.005	0.056	0.038	0.095	0.02	128.59	48.785	11.473	0.01	0.01	3.0596e+08	-0.96312	0.21085	0.2321
0.023059	-0.08419	0.023059	0	48.785	11.473	0.01	0.007	3.0596e+08	0.02	0.035	-0.005	0.056	0.038	0.095	0.02	128.58	48.785	11.473	0.01	0.01	3.0596e+08	0.27352	-1.234	-0.31051
-0.0093084	-0.03311	-0.0093084	0	48.785	11.473	0.01	0.007	3.0596e+08	0.02	0.035	-0.005	0.056	0.038	0.095	0.02	128.58	48.785	11.473	0.01	0.01	3.0596e+08	-0.5005	1.3318	0.071679
-0.012099	-0.049196	-0.012099	0	48.785	11.473	0.01	0.007	3.0596e+08	0.02	0.035	-0.005	0.056	0.038	0.095	0.02	128.58	48.785	11.473	0.01	0.01	3.0596e+08	-0.62299	-0.61681	0.043318
0.039356	-0.077664	0.039356	0	48.785	11.473	0.01	0.007	3.0596e+08	0.02	0.035	-0.005	0.056	0.038	0.095	0.02	128.58	48.785	11.473	0.01	0.01	3.0596e+08	0.015614	-0.14716	-0.18259
-0.059308	-0.060018	-0.059308	0	48.785	11.473	0.01	0.007	3.0596e+08	0.025	0.03	0.025	0.058	0.039	0.099	0.02	128.58	48.785	11.473	0.01	0.01	3.0596e+08	-0.20299	0.91202	-0.13385
0.028561	-0.04997	0.028561	0	48.785	11.473	0.01	0.007	3.0596e+08	0.025	0.03	0.025	0.058	0.039	0.099	0.02	128.58	48.785	11.473	0.01	0.01	3.0596e+08	-0.45987	-1.1181	0.12352
0.0026115	-0.073733	0.0026115	0	48.785	11.473	0.01	0.007	3.0596e+08	0.025	0.03	0.025	0.058	0.039	0.099	0.02	128.58	48.785	11.473	0.01	0.01	3.0596e+08	-0.48204	0.80626	0.14434
-0.031036	-0.061664	-0.031036	0	48.785	11.473	0.01	0.007	3.0596e+08	0.025	0.03	0.025	0.058	0.039	0.099	0.02	128.58	48.785	11.473	0.01	0.01	3.0596e+08	0.19809	-0.44868	-0.14482
0.052721	-0.029005	0.052721	0	48.785	11.473	0.01	0.007	3.0596e+08	0.025	0.03	0.025	0.058	0.039	0.099	0.02	128.58	48.785	11.473	0.01	0.01	3.0596e+08	-0.53309	-0.51217	0.18263
-0.024868	-0.078713	-0.024868	0	48.785	11.473	0.01	0.007	3.0596e+08	0.035	0.045	0.005	0.06	0.04	0.102	0.02	128.58	48.785	11.473	0.01	0.01	3.0596e+08	-0.76057	0.98428	0.24497
0.022393	-0.059017	0.022393	0	48.785	11.473	0.01	0.007	3.0596e+08	0.035	0.045	0.005	0.06	0.04	0.102	0.02	128.58	48.785	11.473	0.01	0.01	3.0596e+08	0.43535	-1.1197	-0.157
0.0043014	-0.017636	0.0043014	0	48.785	11.473	0.01	0.007	3.0596e+08	0.035	0.045	0.005	0.06	0.04	0.102	0.02	128.58	48.785	11.473	0.01	0.01	3.0596e+08	-0.60616	0.79228	0.14563
-0.041184	-0.06305	-0.041184	0	48.785	11.473	0.01	0.007	3.0596e+08	0.035	0.045	0.005	0.06	0.04	0.102	0.02	128.59	48.785	11.473	0.01	0.01	3.0596e+08	-0.89336	0.089923	0.25341
0.025871	-0.082085	0.025871	0	48.785	11.473	0.01	0.007	3.0596e+08	0.035	0.045	0.005	0.06	0.04	0.102	0.02	128.58	48.785	11.473	0.01	0.01	3.0596e+08	0.39201	-1.0081	-0.32618
-0.035168	-0.028974	-0.035168	0	48.785	11.473	0.01	0.007	3.0596e+08	0.02	0	-0.02	0.062	0.042	0.105	0.02	128.58	48.785	11.473	0.01	0.01	3.0596e+08	-0.38121	1.2746	0.03244
0.0005472	-0.048354	0.0005472	0	48.785	11.473	0.01	0.007	3.0596e+08	0.02	0	-0.02	0.062	0.042	0.105	0.02	128.58	48.785	11.473	0.01	0.01	3.0596e+08	-0.5343	-0.73682	0.094933
0.042122	-0.075067	0.042122	0	48.785	11.473	0.01	0.007	3.0596e+08	0.02	0	-0.02	0.062	0.042	0.105	0.02	128.58	48.785	11.473	0.01	0.01	3.0596e+08	-0.051807	0.014036	-0.15873
-0.057343	-0.057652	-0.057343	0	48.785	11.473	0.01	0.007	3.0596e+08	0.02	0	-0.02	0.062	0.042	0.105	0.02	128.58	48.785	11.473	0.01	0.01	3.0596e+08	-0.23806	0.78724	-0.054729
0.028342	-0.047029	0.028342	0	48.785	11.473	0.01	0.007	3.0596e+08	0.02	0	-0.02	0.062	0.042	0.105	0.02	128.58	48.785	11.473	0.01	0.01	3.0596e+08	-0.60653	-1.0232	0.14265
-0.014878	-0.074199	-0.014878	0	48.785	11.473	0.01	0.007	3.0596e+08	0.03	0.045	-0.01	0.063	0.043	0.108	0.02	128.58	48.785	11.473	0.01	0.01	3.0596e+08	-0.55625	0.95424	0.11705
-0.020947	-0.052876	-0.020947	0	48.785	11.473	0.01	0.007	3.0596e+08	0.03	0.045	-0.01	0.063	0.043	0.108	0.02	128.58	48.785	11.473	0.01	0.01	3.0596e+08	0.25363	-0.78797	-0.14932
0.010593	-0.037938	0.010593	0	48.785	11.473	0.01	0.007	3.0596e+08	0.03	0.045	-0.01	0.063	0.043	0.108	0.02	128.58	48.785	11.473	0.01	0.01	3.0596e+08	-0.62581	0.025996	0.16449
-0.0059854	-0.073719	-0.0059854	0	48.785	11.473	0.01	0.007	3.0596e+08	0.03	0.045	-0.01	0.063	0.043	0.108	0.02	128.58	48.785	11.473	0.01	0.01	3.0596e+08	-0.41234	0.54348	0.06995
0.015211	-0.053684	0.015211	0	48.785	11.473	0.01	0.007	3.0596e+08	0.03	0.045	-0.01	0.063	0.043	0.108	0.02	128.58	48.785	11.473	0.01	0.01	3.0596e+08	0.12264	-0.59036	-0.10144
-0.044812	-0.045656	-0.044812	0	48.785	11.473	0.01	0.007	3.0596e+08	0	0.035	-0.025	0.065	0.044	0.112	0.02	128.58	48.785	11.473	0.01	0.01	3.0596e+08	-0.57153	0.72056	0.053204
0.031406	-0.043962	0.031406	0	48.785	11.473	0.01	0.007	3.0596e+08	0	0.035	-0.025	0.065	0.044	0.112	0.02	128.58	48.785	11.473	0.01	0.01	3.0596e+08	-0.34894	-0.63875	-0.0032182
0.010924	-0.061977	0.010924	0	48.785	11.473	0.01	0.007	3.0596e+08	0	0.035	-0.025	0.065	0.044	0.112	0.02	128.58	48.785	11.473	0.01	0.01	3.0596e+08	-0.44903	0.38691	-0.0039376
-0.03103	-0.05494	-0.03103	0	48.785	11.473	0.01	0.007	3.0596e+08	0	0.035	-0.025	0.065	0.044	0.112	0.02	128.58	48.785	11.473	0.01	0.01	3.0596e+08	-0.24807	0.14777	-0.041623
0.02722	-0.037391	0.02722	0	48.785	11.473	0.01	0.007	3.0596e+08	0	0.035	-0.025	0.065	0.044	0.112	0.02	128.58	48.785	11.473	0.01	0.01	3.0596e+08	-0.4274	-0.65752	0.060398
-0.014255	-0.060516	-0.014255	0	48.785	11.473	0.01	0.007	3.0596e+08	0.03	0.06	0.015	0.067	0.045	0.114	0.02	128.58	48.785	11.473	0.01	0.01	3.0596e+08	-0.74733	0.66537	0.1707
0.0067788	-0.060035	0.0067788	0	48.785	11.473	0.01	0.007	3.0596e+08	0.03	0.06	0.015	0.067	0.045	0.114	0.02	128.58	48.785	11.473	0.01	0.01	3.0596e+08	-0.11281	-0.51739	-0.1724
-0.023121	-0.045032	-0.023121	0	48.785	11.473	0.01	0.007	3.0596e+08	0.03	0.06	0.015	0.067	0.045	0.114	0.02	128.58	48.785	11.473	0.01	0.01	3.0596e+08	-0.59134	0.43487	0.12133
-0.0021687	-0.053654	-0.0021687	0	48.785	11.473	0.01	0.007	3.0596e+08	0.03	0.06	0.015	0.067	0.045	0.114	0.02	128.58	48.785	11.473	0.01	0.01	3.0596e+08	-0.65656	-0.0047249	0.20622
0.02122	-0.063017	0.02122	0	48.785	11.473	0.01	0.007	3.0596e+08	0.03	0.06	0.015	0.067	0.045	0.114	0.02	128.58	48.785	11.473	0.01	0.01	3.0596e+08	-0.42749	-0.396	-0.042783
-0.062054	-0.043803	-0.062054	0	48.785	11.473	0.011	0.007	3.0596e+08	-0.015	0.005	-0.015	0.069	0.046	0.117	0.02	128.58	48.785	11.473	0.01	0.01	3.0596e+08	-0.59203	0.72912	0.0072194
0.048886	-0.034881	0.048886	0	48.785	11.473	0.011	0.007	3.0596e+08	-0.015	0.005	-0.015	0.069	0.046	0.117	0.02	128.58	48.785	11.473	0.01	0.01	3.0596e+08	-0.54935	-1.0207	0.10447
0.0031361	-0.071451	0.0031361	0	48.785	11.473	0.011	0.007	3.0596e+08	-0.015	0.005	-0.015	0.069	0.046	0.117	0.02	128.58	48.785	11.473	0.01	0.01	3.0596e+08	-0.87993	0.83193	0.13734
-0.035641	-0.049467	-0.035641	0	48.785	11.473	0.011	0.007	3.0596e+08	-0.015	0.005	-0.015	0.069	0.046	0.117	0.02	128.58	48.785	11.473	0.01	0.01	3.0596e+08	-0.25239	0.078375	-0.096282
0.021145	-0.02402	0.021145	0	48.785	11.473	0.011	0.007	3.0596e+08	-0.015	0.005	-0.015	0.069	0.046	0.117	0.02	128.58	48.785	11.473	0.01	0.01	3.0596e+08	-0.88992	-0.56758	0.091881
-0.026417	-0.076808	-0.026417	0	48.785	11.473	0.011	0.007	3.0596e+08	0.01	0.055	-0.01	0.07	0.047	0.12	0.02	128.58	48.785	11.473	0.01	0.01	3.0596e+08	-1.1212	0.90549	0.17714
-0.00087088	-0.065384	-0.00087088	0	48.785	11.473	0.011	0.007	3.0596e+08	0.01	0.055	-0.01	0.07	0.047	0.12	0.02	128.58	48.785	11.473	0.01	0.01	3.0596e+08	-0.052203	-0.9888	-0.19178
-0.0017553	-0.019467	-0.0017553	0	48.785	11.473	0.011	0.007	3.0596e+08	0.01	0.055	-0.01	0.07	0.047	0.12	0.02	128.58	48.785	11.473	0.01	0.01	3.0596e+08	-0.86023	0.26206	0.077771
-0.021869	-0.066218	-0.021869	0	48.785	11.473	0.011	0.007	3.0596e+08	0.01	0.055	-0.01	0.07	0.047	0.12	0.02	128.58	48.785	11.473	0.01	0.01	3.0596e+08	-1.1843	0.20282	0.17894
0.039812	-0.07157	0.039812	0	48.785	11.473	0.011	0.007	3.0596e+08	0.01	0.055	-0.01	0.07	0.047	0.12	0.02	128.58	48.785	11.473	0.01	0.01	3.0596e+08	-0.1555	-0.90182	-0.16932
-0.0010646	-0.029499	-0.0010646	0	48.785	11.473	0.011	0.007	3.0596e+08	0.04	0.025	0.07	0.072	0.048	0.123	0.02	128.58	48.785	11.473	0.01	0.01	3.0596e+08	-0.96168	1.0659	0.15662
-0.041283	-0.059963	-0.041283	0	48.785	11.473	0.011	0.007	3.0596e+08	0.04	0.025	0.07	0.072	0.048	0.123	0.02	128.59	48.785	11.473	0.01	0.01	3.0596e+08	-1.2858	-0.38495	0.2737
0.044087	-0.069456	0.044087	0	48.785	11.473	0.011	0.007	3.0596e+08	0.04	0.025	0.07	0.072	0.048	0.123	0.02	128.58	48.785	11.473	0.01	0.01	3.0596e+08	-0.36947	-0.73457	-0.1688
-0.024386	-0.031201	-0.024386	0	48.785	11.473	0.011	0.007	3.0596e+08	0.04	0.025	0.07	0.072	0.048	0.123	0.02	128.58	48.785	11.473	0.01	0.01	3.0596e+08	-0.7187	1.2501	0.0079041
-0.0076131	-0.051629	-0.0076131	0	48.785	11.473	0.011	0.007	3.0596e+08	0.04	0.025	0.07	0.072	0.048	0.123	0.02	128.59	48.785	11.473	0.01	0.01	3.0596e+08	-1.2775	-0.83321	0.25874
0.028196	-0.078303	0.028196	0	48.785	11.473	0.011	0.007	3.0596e+08	-0.025	0.04	-0.055	0.028	0.019	0.048	0.02	128.58	48.785	11.473	0.01	0.01	3.0596e+08	-0.534	-0.11683	-0.066214
-0.045583	-0.032683	-0.045583	0	48.785	11.473	0.011	0.007	3.0596e+08	-0.025	0.04	-0.055	0.028	0.019	0.048	0.02	128.58	48.785	11.473	0.01	0.01	3.0596e+08	-0.67914	0.84219	0.01486
0.019325	-0.035556	0.019325	0	48.785	11.473	0.011	0.007	3.0596e+08	-0.025	0.04	-0.055	0.028	0.019	0.048	0.02	128.59	48.785	11.473	0.01	0.01	3.0596e+08	-1.4649	-1.0021	0.26526
0.014736	-0.089191	0.014736	0	48.785	11.473	0.011	0.007	3.0596e+08	-0.025	0.04	-0.055	0.028	0.019	0.048	0.02	128.59	48.785	11.473	0.01	0.01	3.0596e+08	-0.74735	0.27463	-0.046633
-0.051706	-0.049544	-0.051706	0	48.785	11.473	0.011	0.007	3.0596e+08	-0.025	0.04	-0.055	0.028	0.019	0.048	0.02	128.58	48.785	11.473	0.01	0.01	3.0596e+08	-0.32943	0.43653	-0.12625
0.02134	-0.023892	0.02134	0	48.785	11.473	0.011	0.007	3.0596e+08	0.025	0.055	-0.035	0.032	0.022	0.055	0.02	128.59	48.785	11.473	0.01	0.01	3.0596e+08	-1.3441	-0.69365	0.2556
0.017051	-0.082071	0.017051	0	48.785	11.473	0.011	0.007	3.0596e+08	0.025	0.055	-0.035	0.032	0.022	0.055	0.02	128.59	48.785	11.473	0.01	0.01	3.0596e+08	-1.1349	0.42484	0.10725
-0.040842	-0.06608	-0.040842	0	48.785	11.473	0.011	0.007	3.0596e+08	0.025	0.055	-0.035	0.032	0.022	0.055	0.02	128.58	48.785	11.473	0.01	0.01	3.0596e+08	-0.37092	-0.0041163	-0.18864
0.029648	-0.030109	0.029648	0	48.785	11.473	0.011	0.007	3.0596e+08	0.025	0.055	-0.035	0.032	0.022	0.055	0.02	128.59	48.785	11.473	0.01	0.01	3.0596e+08	-1.2308	-0.4937	0.18514
-0.021358	-0.074753	-0.021358	0	48.785	11.473	0.011	0.007	3.0596e+08	0.025	0.055	-0.035	0.032	0.022	0.055	0.02	128.59	48.785	11.473	0.01	0.01	3.0596e+08	-1.365	0.75321	0.26429
-0.026193	-0.075827	-0.026193	0	48.785	11.473	0.011	0.007	3.0596e+08	0.005	0.055	0.04	0.036	0.024	0.062	0.02	128.59	48.785	11.473	0.01	0.01	3.0596e+08	-0.30331	-0.77152	-0.17436
0.035109	-0.044068	0.035109	0	48.785	11.473	0.011	0.007	3.0596e+08	0.005	0.055	0.04	0.036	0.024	0.062	0.02	128.59	48.785	11.473	0.01	0.01	3.0596e+08	-0.8154	0.015864	0.037679
-0.039946	-0.091684	-0.039946	0	48.785	11.473	0.011	0.007	3.0596e+08	0.005	0.055	0.04	0.036	0.024	0.062	0.02	128.59	48.785	11.473	0.01	0.01	3.0596e+08	-1.3182	0.52637	0.41134
0.018051	-0.081064	0.018051	0	48.785	11.473	0.011	0.007	3.0596e+08	0.005	0.055	0.04	0.036	0.024	0.062	0.02	128.59	48.785	11.473	0.01	0.01	3.0596e+08	0.10913	-1.125	-0.21316
-0.00093385	-0.038657	-0.00093385	0	48.785	11.473	0.011	0.007	3.0596e+08	0.005	0.055	0.04	0.036	0.024	0.062	0.02	128.59	48.785	11.473	0.01	0.01	3.0596e+08	-0.58589	0.82077	0.13817
-0.015898	-0.071758	-0.015898	0	48.785	11.473	0.011	0.008	3.0596e+08	0.005	0.01	-0.04	0.039	0.026	0.067	0.02	128.59	48.785	11.473	0.01	0.01	3.0596e+08	-1.0965	-0.3064	0.26077
0.02378	-0.090701	0.02378	0	48.785	11.473	0.011	0.008	3.0596e+08	0.005	0.01	-0.04	0.039	0.026	0.067	0.02	128.59	48.785	11.473	0.01	0.01	3.0596e+08	0.15795	-0.55178	-0.12966
-0.055833	-0.062728	-0.055833	0	48.785	11.473	0.011	0.008	3.0596e+08	0.005	0.01	-0.04	0.039	0.026	0.067	0.02	128.59	48.785	11.473	0.01	0.01	3.0596e+08	-0.22769	0.8609	-0.072551
0.020438	-0.05415	0.020438	0	48.785	11.473	0.011	0.008	3.0596e+08	0.005	0.01	-0.04	0.039	0.026	0.067	0.02	128.59	48.785	11.473	0.01	0.01	3.0596e+08	-0.38761	-0.99547	0.12263
0.01818	-0.075923	0.01818	0	48.785	11.473	0.011	0.008	3.0596e+08	0.005	0.01	-0.04	0.039	0.026	0.067	0.02	128.59	48.785	11.473	0.01	0.01	3.0596e+08	-0.34057	0.51198	0.012944
-0.030933	-0.076256	-0.030933	0	48.785	11.473	0.011	0.008	3.0596e+08	0.025	0.04	0.035	0.042	0.028	0.072	0.02	128.59	48.785	11.473	0.01	0.01	3.0596e+08	0.37068	-0.10937	-0.17868
0.016531	-0.058592	0.016531	0	48.785	11.473	0.011	0.008	3.0596e+08	0.025	0.04	0.035	0.042	0.028	0.072	0.02	128.59	48.785	11.473	0.01	0.01	3.0596e+08	-0.15851	-0.67145	0.093353
-0.039619	-0.080764	-0.039619	0	48.785	11.473	0.011	0.008	3.0596e+08	0.025	0.04	0.035	0.042	0.028	0.072	0.02	128.59	48.785	11.473	0.01	0.01	3.0596e+08	-0.36829	0.79686	0.21856
-0.006943	-0.077951	-0.006943	0	48.785	11.473	0.011	0.008	3.0596e+08	0.025	0.04	0.035	0.042	0.028	0.072	0.02	128.59	48.785	11.473	0.01	0.01	3.0596e+08	0.80007	-1.1203	-0.27611
-0.022413	-0.050109	-0.022413	0	48.785	11.473	0.011	0.008	3.0596e+08	0.025	0.04	0.035	0.042	0.028	0.072	0.02	128.59	48.785	11.473	0.01	0.01	3.0596e+08	0.13125	0.42795	0.14523
-0.0045809	-0.08287	-0.0045809	0	48.785	11.473	0.011	0.008	3.0596e+08	-0.005	0.01	0.045	0.045	0.03	0.077	0.02	128.59	48.785	11.473	0.01	0.01	3.0596e+08	0.056188	-0.30585	0.14117
0.027075	-0.093393	0.027075	0	48.785	11.473	0.011	0.008	3.0596e+08	-0.005	0.01	0.045	0.045	0.03	0.077	0.02	128.59	48.785	11.473	0.01	0.01	3.0596e+08	1.0911	-0.64743	-0.17093
-0.041163	-0.056647	-0.041163	0	48.785	11.473	0.011	0.008	3.0596e+08	-0.005	0.01	0.045	0.045	0.03	0.077	0.02	128.59	48.785	11.473	0.01	0.01	3.0596e+08	0.62119	0.79692	0.058577
0.050667	-0.051823	0.050667	0	48.785	11.473	0.011	0.008	3.0596e+08	-0.005	0.01	0.045	0.045	0.03	0.077	0.02	128.59	48.785	11.473	0.01	0.01	3.0596e+08	0.56209	-1.3411	0.17557
0.022565	-0.099678	0.022565	0	48.785	11.473	0.011	0.008	3.0596e+08	-0.005	0.01	0.045	0.045	0.03	0.077	0.02	128.59	48.785	11.473	0.01	0.01	3.0596e+08	0.72199	0.43933	-0.09076
-0.045865	-0.07273	-0.045865	0	48.785	11.473	0.011	0.008	3.0596e+08	-0.035	-0.025	-0.11	0.048	0.032	0.081	0.02	128.59	48.785	11.473	0.01	0.01	3.0596e+08	1.3575	0.17963	-0.15851
0.042266	-0.043447	0.042266	0	48.785	11.473	0.011	0.008	3.0596e+08	-0.035	-0.025	-0.11	0.048	0.032	0.081	0.02	128.59	48.785	11.473	0.01	0.01	3.0596e+08	0.82492	-1.0959	0.040943
0.011479	-0.091482	0.011479	0	48.785	11.473	0.011	0.008	3.0596e+08	-0.035	-0.025	-0.11	0.048	0.032	0.081	0.02	128.59	48.785	11.473	0.01	0.01	3.0596e+08	0.68438	0.82889	0.025491
-0.018726	-0.094096	-0.018726	0	48.785	11.473	0.011	0.008	3.0596e+08	-0.035	-0.025	-0.11	0.048	0.032	0.081	0.02	128.59	48.785	11.473	0.01	0.01	3.0596e+08	1.8215	-0.43716	-0.28625
0.012837	-0.049006	0.012837	0	48.785	11.473	0.011	0.008	3.0596e+08	-0.035	-0.025	-0.11	0.048	0.032	0.081	0.02	128.59	48.785	11.473	0.01	0.01	3.0596e+08	1.009	-0.24322	0.018344
-0.039799	-0.098451	-0.039799	0	48.785	11.473	0.011	0.008	3.0596e+08	0.045	0.025	0.04	0.05	0.034	0.085	0.02	128.59	48.785	11.473	0.01	0.01	3.0596e+08	0.92731	0.69797	0.12657
0.011141	-0.084758	0.011141	0	48.785	11.473	0.011	0.008	3.0596e+08	0.045	0.025	0.04	0.05	0.034	0.085	0.02	128.59	48.785	11.473	0.01	0.01	3.0596e+08	2.4168	-1.0092	-0.32972
0.0018449	-0.040455	0.0018449	0	48.785	11.473	0.011	0.008	3.0596e+08	0.045	0.025	0.04	0.05	0.034	0.085	0.02	128.59	48.785	11.473	0.01	0.01	3.0596e+08	1.5748	0.7066	-0.047588
-0.04494	-0.096434	-0.04494	0	48.785	11.473	0.011	0.008	3.0596e+08	0.045	0.025	0.04	0.05	0.034	0.085	0.02	128.59	48.785	11.473	0.01	0.01	3.0596e+08	1.2457	-0.10617	0.15943
0.052144	-0.094038	0.052144	0	48.785	11.473	0.011	0.008	3.0596e+08	0.045	0.025	0.04	0.05	0.034	0.085	0.02	128.59	48.785	11.473	0.01	0.01	3.0596e+08	2.8055	-0.80242	-0.35258
-0.039767	-0.023756	-0.039767	0	48.785	11.473	0.008	0.006	3.0596e+08	0.015	-0.02	-0.03	0.05	0.034	0.088	0.02	128.59	48.785	11.473	0.01	0.01	3.0596e+08	1.8198	1.1864	0.0040178
-0.021752	-0.071017	-0.021752	0	48.785	11.473	0.008	0.006	3.0596e+08	0.015	-0.02	-0.03	0.05	0.034	0.088	0.02	128.59	48.785	11.473	0.01	0.01	3.0596e+08	1.334	-0.91529	0.11508
0.057289	-0.10217	0.057289	0	48.785	11.473	0.008	0.006	3.0596e+08	0.015	-0.02	-0.03	0.05	0.034	0.088	0.02	128.59	48.785	11.473	0.01	0.01	3.0596e+08	2.9281	-0.40532	-0.34517
-0.075713	-0.039632	-0.075713	0	48.785	11.473	0.008	0.006	3.0596e+08	0.015	-0.02	-0.03	0.05	0.034	0.088	0.02	128.58	48.785	11.473	0.01	0.01	3.0596e+08	2.2982	1.0028	-0.14281
0.025067	-0.045402	0.025067	0	48.785	11.473	0.008	0.006	3.0596e+08	0.015	-0.02	-0.03	0.05	0.034	0.088	0.02	128.59	48.785	11.473	0.01	0.01	3.0596e+08	1.8987	-1.0989	0.041791
0.05206	-0.089477	0.05206	0	48.785	11.473	0.008	0.006	3.0596e+08	0.015	-0.02	0.04	0.052	0.036	0.091	0.02	128.58	48.785	11.473	0.01	0.01	3.0596e+08	2.4578	0.23058	-0.24239
-0.072311	-0.044196	-0.072311	0	48.785	11.473	0.008	0.006	3.0596e+08	0.015	-0.02	0.04	0.052	0.036	0.091	0.02	128.58	48.785	11.473	0.01	0.01	3.0596e+08	2.5893	0.4015	-0.24303
0.01976	-0.035101	0.01976	0	48.785	11.473	0.008	0.006	3.0596e+08	0.015	-0.02	0.04	0.052	0.036	0.091	0.02	128.58	48.785	11.473	0.01	0.01	3.0596e+08	1.7864	-0.80571	0.018707
-0.020663	-0.07682	-0.020663	0	48.785	11.473	0.008	0.006	3.0596e+08	0.015	-0.02	0.04	0.052	0.036	0.091	0.02	128.58	48.785	11.473	0.01	0.01	3.0596e+08	2.1177	0.62541	-0.055299
-0.028167	-0.045049	-0.028167	0	48.785	11.473	0.008	0.006	3.0596e+08	0.015	-0.02	0.04	0.052	0.036	0.091	0.02	128.58	48.785	11.473	0.01	0.01	3.0596e+08	2.7904	-0.82114	-0.32215
0.020163	-0.015298	0.020163	0	48.785	11.473	0.008	0.006	3.0596e+08	0.045	-0.025	0.025	0.054	0.037	0.095	0.02	128.58	48.785	11.473	0.01	0.01	3.0596e+08	1.8064	0.16876	-0.062027
-0.047275	-0.074061	-0.047275	0	48.785	11.473	0.008	0.006	3.0596e+08	0.045	-0.025	0.025	0.054	0.037	0.095	0.02	128.58	48.785	11.473	0.01	0.01	3.0596e+08	1.7589	0.19904	0.00070834
0.029589	-0.059381	0.029589	0	48.785	11.473	0.008	0.006	3.0596e+08	0.045	-0.025	0.025	0.054	0.037	0.095	0.02	128.58	48.785	11.473	0.01	0.01	3.0596e+08	2.9365	-1.4731	-0.44367
0.0070887	-0.0068482	0.0070887	0	48.785	11.473	0.008	0.006	3.0596e+08	0.045	-0.025	0.025	0.054	0.037	0.095	0.02	128.58	48.785	11.473	0.01	0.01	3.0596e+08	1.6705	1.1089	-0.0072235
-0.018105	-0.04573	-0.018105	0	48.785	11.473	0.008	0.006	3.0596e+08	0.045	-0.025	0.025	0.054	0.037	0.095	0.02	128.58	48.785	11.473	0.01	0.01	3.0596e+08	1.4755	-0.61667	-0.044973
0.035166	-0.064752	0.035166	0	48.785	11.473	0.008	0.006	3.0596e+08	0.04	-0.01	0.085	0.056	0.038	0.098	0.02	128.57	48.785	11.473	0.01	0.01	3.0596e+08	2.4614	-0.95165	-0.34553
-0.0089991	-0.038457	-0.0089991	0	48.785	11.473	0.008	0.006	3.0596e+08	0.04	-0.01	0.085	0.056	0.038	0.098	0.02	128.57	48.785	11.473	0.01	0.01	3.0596e+08	1.7812	1.0599	-0.20927
0.051915	-0.016641	0.051915	0	48.785	11.473	0.008	0.006	3.0596e+08	0.04	-0.01	0.085	0.056	0.038	0.098	0.02	128.57	48.785	11.473	0.01	0.01	3.0596e+08	1.5083	-0.91821	-0.025678
0.046264	-0.044666	0.046264	0	48.785	11.473	0.008	0.006	3.0596e+08	0.04	-0.01	0.085	0.056	0.038	0.098	0.02	128.57	48.785	11.473	0.01	0.01	3.0596e+08	1.3222	0.43095	-0.15911
-0.012985	-0.04807	-0.012985	0	48.785	11.473	0.008	0.006	3.0596e+08	0.04	-0.01	0.085	0.056	0.038	0.098	0.02	128.57	48.785	11.473	0.01	0.01	3.0596e+08	1.7097	0.31588	-0.25829
0.044672	-0.025247	0.044672	0	48.785	11.473	0.008	0.006	3.0596e+08	-0.005	-0.04	-0.065	0.058	0.04	0.102	0.02	128.57	48.785	11.473	0.01	0.01	3.0596e+08	0.87127	-0.58824	0.060594
-0.016415	-0.06219	-0.016415	0	48.785	11.473	0.008	0.006	3.0596e+08	-0.005	-0.04	-0.065	0.058	0.04	0.102	0.02	128.57	48.785	11.473	0.01	0.01	3.0596e+08	0.60273	1.179	0.15613
0.01063	-0.049929	0.01063	0	48.785	11.473	0.008	0.006	3.0596e+08	-0.005	-0.04	-0.065	0.058	0.04	0.102	0.02	128.57	48.785	11.473	0.01	0.01	3.0596e+08	1.7948	-0.77311	-0.23099
-0.024697	-0.0082762	-0.024697	0	48.785	11.473	0.008	0.006	3.0596e+08	-0.005	-0.04	-0.065	0.058	0.04	0.102	0.02	128.57	48.785	11.473	0.01	0.01	3.0596e+08	0.60965	0.75437	0.15881
-0.014823	-0.056515	-0.014823	0	48.785	11.473	0.008	0.006	3.0596e+08	-0.005	-0.04	-0.065	0.058	0.04	0.102	0.02	128.57	48.785	11.473	0.01	0.01	3.0596e+08	0.30427	0.28636	0.1946
0.041661	-0.054213	0.041661	0	48.785	11.473	0.009	0.006	3.0596e+08	-0.01	-0.04	0.025	0.06	0.041	0.105	0.02	128.57	48.785	11.473	0.01	0.01	3.0596e+08	1.5112	-0.62122	-0.23086
-0.07159	-0.00054413	-0.07159	0	48.785	11.473	0.009	0.006	3.0596e+08	-0.01	-0.04	0.025	0.06	0.041	0.105	0.02	128.57	48.785	11.473	0.01	0.01	3.0596e+08	0.35926	1.5812	0.10363
0.0013279	-0.026351	0.0013279	0	48.785	11.473	0.009	0.006	3.0596e+08	-0.01	-0.04	0.025	0.06	0.041	0.105	0.02	128.57	48.785	11.473	0.01	0.01	3.0596e+08	-0.072589	-0.82201	0.21085
0.034771	-0.071915	0.034771	0	48.785	11.473	0.009	0.006	3.0596e+08	-0.01	-0.04	0.025	0.06	0.041	0.105	0.02	128.57	48.785	11.473	0.01	0.01	3.0596e+08	0.81691	0.1513	-0.28908
-0.088558	-0.023351	-0.088558	0	48.785	11.473	0.009	0.006	3.0596e+08	-0.01	-0.04	0.025	0.06	0.041	0.105	0.02	128.57	48.785	11.473	0.01	0.01	3.0596e+08	0.39903	1.0116	-0.03948
0.015319	-0.024203	0.015319	0	48.785	11.473	0.009	0.006	3.0596e+08	0.04	-0.03	-0.095	0.062	0.042	0.108	0.02	128.57	48.785	11.473	0.01	0.01	3.0596e+08	-0.13204	-0.89221	0.064432
0.013319	-0.065947	0.013319	0	48.785	11.473	0.009	0.006	3.0596e+08	0.04	-0.03	-0.095	0.062	0.042	0.108	0.02	128.57	48.785	11.473	0.01	0.01	3.0596e+08	-0.011921	0.63217	-0.0031079
-0.054612	-0.042701	-0.054612	0	48.785	11.473	0.009	0.006	3.0596e+08	0.04	-0.03	-0.095	0.062	0.042	0.108	0.02	128.57	48.785	11.473	0.01	0.01	3.0596e+08	0.39459	-0.29657	-0.1422
0.026762	-0.025809	0.026762	0	48.785	11.473	0.009	0.006	3.0596e+08	0.04	-0.03	-0.095	0.062	0.042	0.108	0.02	128.57	48.785	11.473	0.01	0.01	3.0596e+08	-0.5798	-0.28513	0.20983
-0.033839	-0.072236	-0.033839	0	48.785	11.473	0.009	0.006	3.0596e+08	0.04	-0.03	-0.095	0.062	0.042	0.108	0.02	128.57	48.785	11.473	0.01	0.01	3.0596e+08	-0.45109	0.59921	0.17317
0.0055598	-0.035931	0.0055598	0	48.785	11.473	0.009	0.006	3.0596e+08	-0.02	0.03	-0.025	0.064	0.043	0.111	0.02	128.57	48.785	11.473	0.01	0.01	3.0596e+08	0.5428	-1.3675	-0.16979
0.017232	-0.0064271	0.017232	0	48.785	11.473	0.009	0.006	3.0596e+08	-0.02	0.03	-0.025	0.064	0.043	0.111	0.02	128.57	48.785	11.473	0.01	0.01	3.0596e+08	-0.71102	1.0132	0.1364
-0.027492	-0.065761	-0.027492	0	48.785	11.473	0.009	0.006	3.0596e+08	-0.02	0.03	-0.025	0.064	0.043	0.111	0.02	128.57	48.785	11.473	0.01	0.01	3.0596e+08	-0.76749	-0.10699	0.18378
0.046625	-0.055856	0.046625	0	48.785	11.473	0.009	0.006	3.0596e+08	-0.02	0.03	-0.025	0.064	0.043	0.111	0.02	128.57	48.785	11.473	0.01	0.01	3.0596e+08	0.26121	-0.93365	-0.27872
-0.015486	-0.00228	-0.015486	0	48.785	11.473	0.009	0.006	3.0596e+08	-0.02	0.03	-0.025	0.064	0.043	0.111	0.02	128.57	48.785	11.473	0.01	0.01	3.0596e+08	-0.71734	1.4674	0.043697
-0.025356	-0.047547	-0.025356	0	48.785	11.473	0.009	0.006	3.0596e+08	0.005	0.01	0.045	0.065	0.044	0.114	0.02	128.57	48.785	11.473	0.01	0.01	3.0596e+08	-1.2922	-0.72389	0.152
0.025601	-0.086836	0.025601	0	48.785	11.473	0.009	0.006	3.0596e+08	0.005	0.01	0.045	0.065	0.044	0.114	0.02	128.57	48.785	11.473	0.01	0.01	3.0596e+08	-0.11722	-0.38161	-0.19759
-0.029943	-0.030412	-0.029943	0	48.785	11.473	0.009	0.006	3.0596e+08	0.005	0.01	0.045	0.065	0.044	0.114	0.02	128.57	48.785	11.473	0.01	0.01	3.0596e+08	-0.46652	0.79173	-0.072015
0.010088	-0.038283	0.010088	0	48.785	11.473	0.009	0.006	3.0596e+08	0.005	0.01	0.045	0.065	0.044	0.114	0.02	128.57	48.785	11.473	0.01	0.01	3.0596e+08	-1.0919	-0.72769	0.1699
0.043423	-0.079417	0.043423	0	48.785	11.473	0.009	0.006	3.0596e+08	0.005	0.01	0.045	0.065	0.044	0.114	0.02	128.57	48.785	11.473	0.01	0.01	3.0596e+08	-0.75787	0.27466	0.027745
-0.035913	-0.056889	-0.035913	0	48.785	11.473	0.009	0.006	3.0596e+08	0.035	0	0.045	0.067	0.046	0.117	0.02	128.57	48.785	11.473	0.01	0.01	3.0596e+08	-0.39117	0.1966	-0.074751
0.017539	-0.028309	0.017539	0	48.785	11.473	0.009	0.006	3.0596e+08	0.035	0	0.045	0.067	0.046	0.117	0.02	128.57	48.785	11.473	0.01	0.01	3.0596e+08	-1.161	-0.44938	0.23423
-0.032878	-0.079941	-0.032878	0	48.785	11.473	0.009	0.006	3.0596e+08	0.035	0	0.045	0.067	0.046	0.117	0.02	128.57	48.785	11.473	0.01	0.01	3.0596e+08	-1.2979	0.89247	0.26926
-0.0030678	-0.059982	-0.0030678	0	48.785	11.473	0.009	0.006	3.0596e+08	0.035	0	0.045	0.067	0.046	0.117	0.02	128.57	48.785	11.473	0.01	0.01	3.0596e+08	0.066323	-1.1329	-0.21146
-0.0060434	-0.017603	-0.0060434	0	48.785	11.473	0.009	0.006	3.0596e+08	0.035	0	0.045	0.067	0.046	0.117	0.02	128.57	48.785	11.473	0.01	0.01	3.0596e+08	-1.1879	0.64558	0.18673
-0.016718	-0.082797	-0.016718	0	48.785	11.473	0.009	0.006	3.0596e+08	-0.045	0.01	0	0.069	0.047	0.12	0.02	128.57	48.785	11.473	0.01	0.01	3.0596e+08	-1.0661	0.10853	0.1157
0.025617	-0.074663	0.025617	0	48.785	11.473	0.009	0.006	3.0596e+08	-0.045	0.01	0	0.069	0.047	0.12	0.02	128.57	48.785	11.473	0.01	0.01	3.0596e+08	-0.16452	-0.54426	-0.13621
-0.036332	-0.03819	-0.036332	0	48.785	11.473	0.009	0.006	3.0596e+08	-0.045	0.01	0	0.069	0.047	0.12	0.02	128.57	48.785	11.473	0.01	0.01	3.0596e+08	-0.92776	0.50322	0.053865
0.03286	-0.038124	0.03286	0	48.785	11.473	0.009	0.006	3.0596e+08	-0.045	0.01	0	0.069	0.047	0.12	0.02	128.57	48.785	11.473	0.01	0.01	3.0597e+08	-0.88495	-0.63027	0.045339
-0.0081898	-0.083466	-0.0081898	0	48.785	11.473	0.009	0.006	3.0596e+08	-0.045	0.01	0	0.069	0.047	0.12	0.02	128.57	48.785	11.473	0.01	0.01	3.0597e+08	-1.018	0.31739	0.088699
0.0071028	-0.067574	0.0071028	0	48.785	11.473	0.009	0.006	3.0597e+08	-0.02	0.01	-0.05	0.07	0.048	0.123	0.02	128.57	48.785	11.473	0.01	0.01	3.0597e+08	-0.25607	-0.2761	-0.11158
-0.0056942	-0.037311	-0.0056942	0	48.785	11.473	0.009	0.006	3.0597e+08	-0.02	0.01	-0.05	0.07	0.048	0.123	0.02	128.57	48.785	11.473	0.01	0.01	3.0597e+08	-1.0353	0.38153	0.2466
-0.04242	-0.063749	-0.04242	0	48.785	11.473	0.009	0.006	3.0597e+08	-0.02	0.01	-0.05	0.07	0.048	0.123	0.02	128.57	48.785	11.473	0.01	0.01	3.0597e+08	-0.95693	0.09414	0.13589
0.039228	-0.075534	0.039228	0	48.785	11.473	0.009	0.006	3.0597e+08	-0.02	0.01	-0.05	0.07	0.048	0.123	0.02	128.57	48.785	11.473	0.01	0.01	3.0597e+08	-0.077597	-0.71376	-0.18977
-0.044871	-0.042079	-0.044871	0	48.785	11.473	0.009	0.006	3.0597e+08	-0.02	0.01	-0.05	0.07	0.048	0.123	0.02	128.57	48.785	11.473	0.01	0.01	3.0597e+08	-0.79544	0.89413	0.083651
-0.0012704	-0.051767	-0.0012704	0	48.785	11.473	0.009	0.006	3.0597e+08	-0.04	-0.015	-0.015	0.026	0.018	0.046	0.02	128.57	48.785	11.473	0.01	0.01	3.0597e+08	-0.71703	-0.48668	0.15451
0.032029	-0.078449	0.032029	0	48.785	11.473	0.009	0.006	3.0597e+08	-0.04	-0.015	-0.015	0.026	0.018	0.046	0.02	128.57	48.785	11.473	0.01	0.01	3.0597e+08	-0.57433	-0.28857	0.037894
-0.03991	-0.050102	-0.03991	0	48.785	11.473	0.009	0.006	3.0597e+08	-0.04	-0.015	-0.015	0.026	0.018	0.046	0.02	128.57	48.785	11.473	0.01	0.01	3.0597e+08	-0.44849	0.4826	-0.04552
0.049206	-0.038808	0.049206	0	48.785	11.473	0.009	0.006	3.0597e+08	-0.04	-0.015	-0.015	0.026	0.018	0.046	0.02	128.57	48.785	11.473	0.01	0.01	3.0597e+08	-0.92572	-0.73753	0.16068
-0.002442	-0.090188	-0.002442	0	48.785	11.473	0.009	0.006	3.0597e+08	-0.04	-0.015	-0.015	0.026	0.018	0.046	0.02	128.57	48.785	11.473	0.01	0.01	3.0597e+08	-0.7298	0.71325	0.12106
-0.017926	-0.060599	-0.017926	0	48.785	11.473	0.009	0.006	3.0597e+08	0.01	0.02	0.005	0.031	0.021	0.054	0.02	128.57	48.785	11.473	0.01	0.01	3.0597e+08	0.084399	-0.24339	-0.17889
0.015135	-0.017523	0.015135	0	48.785	11.473	0.009	0.006	3.0597e+08	0.01	0.02	0.005	0.031	0.021	0.054	0.02	128.57	48.785	11.473	0.01	0.01	3.0597e+08	-1.0083	-0.063891	0.14685
-0.030576	-0.093968	-0.030576	0	48.785	11.473	0.009	0.006	3.0597e+08	0.01	0.02	0.005	0.031	0.021	0.054	0.02	128.57	48.785	11.473	0.01	0.01	3.0597e+08	-0.85909	0.73642	0.23319
-0.0090091	-0.079672	-0.0090091	0	48.785	11.473	0.009	0.006	3.0597e+08	0.01	0.02	0.005	0.031	0.021	0.054	0.02	128.57	48.785	11.473	0.01	0.01	3.0597e+08	0.51399	-1.1172	-0.34863
0.011214	-0.0084386	0.011214	0	48.785	11.473	0.009	0.006	3.0597e+08	0.01	0.02	0.005	0.031	0.021	0.054	0.02	128.57	48.785	11.473	0.01	0.01	3.0597e+08	-0.80805	0.396	0.1018
-0.0025349	-0.078561	-0.0025349	0	48.785	11.473	0.009	0.006	3.0597e+08	-0.005	0.02	0.01	0.035	0.024	0.061	0.02	128.57	48.785	11.473	0.01	0.01	3.0597e+08	-0.82525	0.24836	0.13387
0.0083798	-0.083993	0.0083798	0	48.785	11.473	0.009	0.006	3.0597e+08	-0.005	0.02	0.01	0.035	0.024	0.061	0.02	128.57	48.785	11.473	0.01	0.01	3.0597e+08	0.32114	-0.74447	-0.24742
-0.0046791	-0.019071	-0.0046791	0	48.785	11.473	0.009	0.006	3.0597e+08	-0.005	0.02	0.01	0.035	0.024	0.061	0.02	128.57	48.785	11.473	0.01	0.01	3.0597e+08	-0.61616	0.6839	0.11504
-0.029968	-0.088786	-0.029968	0	48.785	11.473	0.009	0.006	3.0597e+08	-0.005	0.02	0.01	0.035	0.024	0.061	0.02	128.57	48.785	11.473	0.01	0.01	3.0597e+08	-0.96529	0.11094	0.27521
0.02242	-0.072992	0.02242	0	48.785	11.473	0.009	0.006	3.0597e+08	-0.005	0.02	0.01	0.035	0.024	0.061	0.02	128.57	48.785	11.473	0.01	0.01	3.0597e+08	0.5009	-0.96134	-0.23136
-0.034335	-0.020445	-0.034335	0	48.785	11.473	0.01	0.006	3.0597e+08	-0.005	-0.005	0.03	0.038	0.026	0.066	0.02	128.57	48.785	11.473	0.01	0.01	3.0597e+08	-0.48892	0.94157	0.048795
0.0087872	-0.087517	0.0087872	0	48.785	11.473	0.01	0.006	3.0597e+08	-0.005	-0.005	0.03	0.038	0.026	0.066	0.02	128.57	48.785	11.473	0.01	0.01	3.0597e+08	-0.65943	-0.43332	0.19028
0.040395	-0.076401	0.040395	0	48.785	11.473	0.01	0.006	3.0597e+08	-0.005	-0.005	0.03	0.038	0.026	0.066	0.02	128.57	48.785	11.473	0.01	0.01	3.0597e+08	0.27125	-0.49569	-0.079535
-0.052323	-0.018773	-0.052323	0	48.785	11.473	0.01	0.006	3.0597e+08	-0.005	-0.005	0.03	0.038	0.026	0.066	0.02	128.57	48.785	11.473	0.01	0.01	3.0597e+08	-0.23992	1.0538	-0.025262
0.024625	-0.05973	0.024625	0	48.785	11.473	0.01	0.006	3.0597e+08	-0.005	-0.005	0.03	0.038	0.026	0.066	0.02	128.57	48.785	11.473	0.01	0.01	3.0597e+08	-0.77755	-0.83528	0.16966
0.025185	-0.090929	0.025185	0	48.785	11.473	0.01	0.007	3.0597e+08	-0.02	-0.015	-0.015	0.041	0.028	0.071	0.02	128.57	48.785	11.473	0.01	0.01	3.0597e+08	0.23126	-0.033802	-0.13021
-0.055505	-0.038786	-0.055505	0	48.785	11.473	0.01	0.007	3.0597e+08	-0.02	-0.015	-0.015	0.041	0.028	0.071	0.02	128.57	48.785	11.473	0.01	0.01	3.0597e+08	0.13462	0.83416	-0.14491
0.02163	-0.041349	0.02163	0	48.785	11.473	0.01	0.007	3.0597e+08	-0.02	-0.015	-0.015	0.041	0.028	0.071	0.02	128.57	48.785	11.473	0.01	0.01	3.0597e+08	-0.59427	-0.76509	0.13362
0.023227	-0.091769	0.023227	0	48.785	11.473	0.01	0.007	3.0597e+08	-0.02	-0.015	-0.015	0.041	0.028	0.071	0.02	128.57	48.785	11.473	0.01	0.01	3.0597e+08	0.029554	0.33852	-0.060584
-0.059602	-0.04626	-0.059602	0	48.785	11.473	0.01	0.007	3.0597e+08	-0.02	-0.015	-0.015	0.041	0.028	0.071	0.02	128.57	48.785	11.473	0.01	0.01	3.0597e+08	0.20452	0.37736	-0.11657
0.032016	-0.038052	0.032016	0	48.785	11.473	0.01	0.007	3.0597e+08	-0.01	0	-0.025	0.044	0.029	0.076	0.02	128.57	48.785	11.473	0.01	0.01	3.0597e+08	-0.4278	-0.67411	0.10311
0.014864	-0.091917	0.014864	0	48.785	11.473	0.01	0.007	3.0597e+08	-0.01	0	-0.025	0.044	0.029	0.076	0.02	128.57	48.785	11.473	0.01	0.01	3.0597e+08	-0.31682	0.52561	0.12359
-0.062416	-0.045071	-0.062416	0	48.785	11.473	0.01	0.007	3.0597e+08	-0.01	0	-0.025	0.044	0.029	0.076	0.02	128.57	48.785	11.473	0.01	0.01	3.0597e+08	0.32611	-0.13452	-0.12598
0.041922	-0.026583	0.041922	0	48.785	11.473	0.01	0.007	3.0597e+08	-0.01	0	-0.025	0.044	0.029	0.076	0.02	128.57	48.785	11.473	0.01	0.01	3.0597e+08	-0.43866	-0.50354	0.085398
-0.0053874	-0.093258	-0.0053874	0	48.785	11.473	0.01	0.007	3.0597e+08	-0.01	0	-0.025	0.044	0.029	0.076	0.02	128.57	48.785	11.473	0.01	0.01	3.0597e+08	-0.49157	0.86363	0.22135
-0.025185	-0.054191	-0.025185	0	48.785	11.473	0.01	0.007	3.0597e+08	0.01	0.015	0.05	0.046	0.031	0.081	0.02	128.57	48.785	11.473	0.01	0.01	3.0597e+08	0.57938	-0.65393	-0.2411
0.02729	-0.0059049	0.02729	0	48.785	11.473	0.01	0.007	3.0597e+08	0.01	0.015	0.05	0.046	0.031	0.081	0.02	128.57	48.785	11.473	0.01	0.01	3.0597e+08	-0.33531	0.16137	0.011115
-0.044591	-0.09133	-0.044591	0	48.785	11.473	0.01	0.007	3.0597e+08	0.01	0.015	0.05	0.046	0.031	0.081	0.02	128.57	48.785	11.473	0.01	0.01	3.0597e+08	-0.71477	0.53741	0.23596
0.020694	-0.06887	0.020694	0	48.785	11.473	0.01	0.007	3.0597e+08	0.01	0.015	0.05	0.046	0.031	0.081	0.02	128.57	48.785	11.473	0.01	0.01	3.0597e+08	0.66755	-1.2656	-0.29101
0.0023264	-0.018888	0.0023264	0	48.785	11.473	0.01	0.007	3.0597e+08	0.01	0.015	0.05	0.046	0.031	0.081	0.02	128.57	48.785	11.473	0.01	0.01	3.0597e+08	-0.38835	0.89934	0.06818
-0.0033436	-0.072633	-0.0033436	0	48.785	11.473	0.01	0.007	3.0597e+08	0.005	-0.005	0.005	0.049	0.033	0.085	0.02	128.57	48.785	11.473	0.01	0.01	3.0597e+08	-0.33024	-0.23217	-0.00030859
0.039304	-0.073078	0.039304	0	48.785	11.473	0.01	0.007	3.0597e+08	0.005	-0.005	0.005	0.049	0.033	0.085	0.02	128.57	48.785	11.473	0.01	0.01	3.0597e+08	0.28145	-0.50617	-0.1097
-0.047254	-0.043095	-0.047254	0	48.785	11.473	0.01	0.007	3.0597e+08	0.005	-0.005	0.005	0.049	0.033	0.085	0.02	128.57	48.785	11.473	0.01	0.01	3.0597e+08	-0.1268	1.2049	-0.065692
0.0026355	-0.049022	0.0026355	0	48.785	11.473	0.01	0.007	3.0597e+08	0.005	-0.005	0.005	0.049	0.033	0.085	0.02	128.57	48.785	11.473	0.01	0.01	3.0597e+08	-0.40669	-0.71046	0.24281
0.0066069	-0.077786	0.0066069	0	48.785	11.473	0.01	0.007	3.0597e+08	0.005	-0.005	0.005	0.049	0.033	0.085	0.02	128.57	48.785	11.473	0.01	0.01	3.0597e+08	-0.17708	0.16456	-0.024724
-0.056902	-0.04303	-0.056902	0	48.785	11.473	0.008	0.006	3.0597e+08	-0.025	0.015	-0.075	0.05	0.034	0.087	0.02	128.57	48.785	11.473	0.01	0.01	3.0597e+08	0.23862	0.24598	-0.11904
0.029758	-0.027368	0.029758	0	48.785	11.473	0.008	0.006	3.0597e+08	-0.025	0.015	-0.075	0.05	0.034	0.087	0.02	128.57	48.785	11.473	0.01	0.01	3.0597e+08	-0.48357	-0.87349	0.093057
-0.014008	-0.095215	-0.014008	0	48.785	11.473	0.008	0.006	3.0597e+08	-0.025	0.015	-0.075	0.05	0.034	0.087	0.02	128.57	48.785	11.473	0.01	0.01	3.0597e+08	-0.45202	0.81251	0.15731
0.0067512	-0.048326	0.0067512	0	48.785	11.473	0.008	0.006	3.0597e+08	-0.025	0.015	-0.075	0.05	0.034	0.087	0.02	128.57	48.785	11.473	0.01	0.01	3.0597e+08	0.51395	-0.78624	-0.1515
0.025203	-0.014088	0.025203	0	48.785	11.473	0.008	0.006	3.0597e+08	-0.025	0.015	-0.075	0.05	0.034	0.087	0.02	128.57	48.785	11.473	0.01	0.01	3.0597e+08	-0.50475	0.28106	0.085802
-0.036803	-0.079625	-0.036803	0	48.785	11.473	0.008	0.006	3.0597e+08	-0.015	-0.025	0.03	0.052	0.036	0.091	0.02	128.57	48.785	11.473	0.01	0.01	3.0597e+08	-0.73256	0.53188	0.20029
0.035259	-0.080248	0.035259	0	48.785	11.473	0.008	0.006	3.0597e+08	-0.015	-0.025	0.03	0.052	0.036	0.091	0.02	128.57	48.785	11.473	0.01	0.01	3.0597e+08	0.67205	-1.201	-0.35086
-0.0093253	-0.017047	-0.0093253	0	48.785	11.473	0.008	0.006	3.0597e+08	-0.015	-0.025	0.03	0.052	0.036	0.091	0.02	128.57	48.785	11.473	0.01	0.01	3.0597e+08	-0.52029	1.1753	0.14875
-0.026276	-0.061831	-0.026276	0	48.785	11.473	0.008	0.006	3.0597e+08	-0.015	-0.025	0.03	0.052	0.036	0.091	0.02	128.57	48.785	11.473	0.01	0.01	3.0597e+08	-0.83596	-0.30941	0.19379
0.049309	-0.091096	0.049309	0	48.785	11.473	0.008	0.006	3.0597e+08	-0.015	-0.025	0.03	0.052	0.036	0.091	0.02	128.57	48.785	11.473	0.01	0.01	3.0597e+08	0.5385	-0.65841	-0.26725
-0.038781	-0.023336	-0.038781	0	48.785	11.473	0.008	0.006	3.0597e+08	0.01	0.005	0.005	0.054	0.037	0.095	0.02	128.57	48.785	11.473	0.01	0.01	3.0597e+08	-0.22592	1.2348	0.028456
-0.028768	-0.062154	-0.028768	0	48.785	11.473	0.008	0.006	3.0597e+08	0.01	0.005	0.005	0.054	0.037	0.095	0.02	128.57	48.785	11.473	0.01	0.01	3.0597e+08	-0.75635	-0.7831	0.26368
0.051364	-0.087373	0.051364	0	48.785	11.473	0.008	0.006	3.0597e+08	0.01	0.005	0.005	0.054	0.037	0.095	0.02	128.57	48.785	11.473	0.01	0.01	3.0597e+08	0.41201	-0.43654	-0.20492
-0.054137	-0.015918	-0.054137	0	48.785	11.473	0.008	0.006	3.0597e+08	0.01	0.005	0.005	0.054	0.037	0.095	0.02	128.57	48.785	11.473	0.01	0.01	3.0597e+08	-0.091467	0.96204	0.0044441
0.0093353	-0.06345	0.0093353	0	48.785	11.473	0.008	0.006	3.0597e+08	0.01	0.005	0.005	0.054	0.037	0.095	0.02	128.57	48.785	11.473	0.01	0.01	3.0597e+08	-0.79832	-0.67759	0.21912
0.053918	-0.093796	0.053918	0	48.785	11.473	0.008	0.006	3.0597e+08	-0.03	0.025	0	0.056	0.039	0.099	0.02	128.57	48.785	11.473	0.01	0.01	3.0597e+08	0.41709	0.0044454	-0.15902
-0.067329	-0.015925	-0.067329	0	48.785	11.473	0.008	0.006	3.0597e+08	-0.03	0.025	0	0.056	0.039	0.099	0.02	128.57	48.785	11.473	0.01	0.01	3.0597e+08	0.089135	0.73952	-0.019776
0.0021361	-0.051361	0.0021361	0	48.785	11.473	0.008	0.006	3.0597e+08	-0.03	0.025	0	0.056	0.039	0.099	0.02	128.57	48.785	11.473	0.01	0.01	3.0597e+08	-0.97337	-0.53991	0.24465
0.024391	-0.10499	0.024391	0	48.785	11.473	0.008	0.006	3.0597e+08	-0.03	0.025	0	0.056	0.039	0.099	0.02	128.57	48.785	11.473	0.01	0.01	3.0597e+08	0.35446	-0.14546	-0.1355
-0.059556	-0.026992	-0.059556	0	48.785	11.473	0.008	0.006	3.0597e+08	-0.03	0.025	0	0.056	0.039	0.099	0.02	128.57	48.785	11.473	0.01	0.01	3.0597e+08	0.24003	0.36562	-0.12879
0.038106	-0.041356	0.038106	0	48.785	11.473	0.008	0.006	3.0597e+08	0.01	-0.005	0.03	0.058	0.04	0.102	0.02	128.57	48.785	11.473	0.01	0.01	3.0597e+08	-0.47971	-0.34907	0.11038
0.040823	-0.091337	0.040823	0	48.785	11.473	0.008	0.006	3.0597e+08	0.01	-0.005	0.03	0.058	0.04	0.102	0.02	128.57	48.785	11.473	0.01	0.01	3.0597e+08	0.1455	0.048223	-0.10438
-0.071166	-0.04178	-0.071166	0	48.785	11.473	0.008	0.006	3.0597e+08	0.01	-0.005	0.03	0.058	0.04	0.102	0.02	128.56	48.785	11.473	0.01	0.01	3.0597e+08	0.057337	0.37097	-0.06625
0.033027	-0.047611	0.033027	0	48.785	11.473	0.008	0.006	3.0597e+08	0.01	-0.005	0.03	0.058	0.04	0.102	0.02	128.57	48.785	11.473	0.01	0.01	3.0597e+08	-0.443	-0.54309	0.095269
0.0064588	-0.086708	0.0064588	0	48.785	11.473	0.008	0.006	3.0597e+08	0.01	-0.005	0.03	0.058	0.04	0.102	0.02	128.57	48.785	11.473	0.01	0.01	3.0597e+08	-0.21543	0.62101	0.12309
-0.056331	-0.046254	-0.056331	0	48.785	11.473	0.009	0.006	3.0597e+08	0	0.025	-0.055	0.06	0.041	0.105	0.02	128.57	48.785	11.473	0.01	0.01	3.0597e+08	0.40233	-0.31945	-0.12774
0.040551	-0.026295	0.040551	0	48.785	11.473	0.009	0.006	3.0597e+08	0	0.025	-0.055	0.06	0.041	0.105	0.02	128.57	48.785	11.473	0.01	0.01	3.0597e+08	-0.23971	-0.20957	0.023492
-0.022766	-0.099576	-0.022766	0	48.785	11.473	0.009	0.006	3.0597e+08	0	0.025	-0.055	0.06	0.041	0.105	0.02	128.57	48.785	11.473	0.01	0.01	3.0597e+08	-0.38827	0.76319	0.17972
0.0014761	-0.057547	0.0014761	0	48.785	11.473	0.009	0.006	3.0597e+08	0	0.025	-0.055	0.06	0.041	0.105	0.02	128.57	48.785	11.473	0.01	0.01	3.0597e+08	0.62278	-0.99949	-0.158
0.023473	-0.010754	0.023473	0	48.785	11.473	0.009	0.006	3.0597e+08	0	0.025	-0.055	0.06	0.041	0.105	0.02	128.57	48.785	11.473	0.01	0.01	3.0597e+08	-0.37124	0.46253	0.09559
-0.033671	-0.089893	-0.033671	0	48.785	11.473	0.009	0.006	3.0597e+08	-0.02	-0.025	0.105	0.062	0.042	0.108	0.02	128.57	48.785	11.473	0.01	0.01	3.0597e+08	-0.39831	0.24691	0.15769
0.024052	-0.077782	0.024052	0	48.785	11.473	0.009	0.006	3.0597e+08	-0.02	-0.025	0.105	0.062	0.042	0.108	0.02	128.57	48.785	11.473	0.01	0.01	3.0597e+08	0.68252	-1.0619	-0.22834
-0.0019848	-0.016024	-0.0019848	0	48.785	11.473	0.009	0.006	3.0597e+08	-0.02	-0.025	0.105	0.062	0.042	0.108	0.02	128.57	48.785	11.473	0.01	0.01	3.0597e+08	-0.18978	1.0281	0.094111
-0.014783	-0.068068	-0.014783	0	48.785	11.473	0.009	0.006	3.0597e+08	-0.02	-0.025	0.105	0.062	0.042	0.108	0.02	128.57	48.785	11.473	0.01	0.01	3.0597e+08	-0.39722	-0.20073	0.13421
0.021915	-0.074784	0.021915	0	48.785	11.473	0.009	0.006	3.0597e+08	-0.02	-0.025	0.105	0.062	0.042	0.108	0.02	128.57	48.785	11.473	0.01	0.01	3.0597e+08	0.53229	-0.47882	-0.16651
-0.053833	-0.043643	-0.053833	0	48.785	11.473	0.009	0.006	3.0597e+08	0.02	0.01	-0.09	0.064	0.044	0.112	0.02	128.56	48.785	11.473	0.01	0.01	3.0597e+08	0.074644	1.1381	-0.13849
0.0041067	-0.050902	0.0041067	0	48.785	11.473	0.009	0.006	3.0597e+08	0.02	0.01	-0.09	0.064	0.044	0.112	0.02	128.57	48.785	11.473	0.01	0.01	3.0597e+08	-0.21689	-0.86841	0.1546
0.0079234	-0.075806	0.0079234	0	48.785	11.473	0.009	0.006	3.0597e+08	0.02	0.01	-0.09	0.064	0.044	0.112	0.02	128.57	48.785	11.473	0.01	0.01	3.0597e+08	0.12987	0.15095	-0.00026618
-0.037958	-0.048026	-0.037958	0	48.785	11.473	0.009	0.006	3.0597e+08	0.02	0.01	-0.09	0.064	0.044	0.112	0.02	128.56	48.785	11.473	0.01	0.01	3.0597e+08	0.25889	-0.024322	-0.10926
0.049116	-0.0368	0.049116	0	48.785	11.473	0.009	0.006	3.0597e+08	0.02	0.01	-0.09	0.064	0.044	0.112	0.02	128.56	48.785	11.473	0.01	0.01	3.0597e+08	-0.10679	-0.55706	-0.022056
-0.0035145	-0.089235	-0.0035145	0	48.785	11.473	0.009	0.006	3.0597e+08	0.04	0.02	0.055	0.066	0.045	0.115	0.02	128.56	48.785	11.473	0.01	0.01	3.0597e+08	-0.18991	0.76554	0.14094
0.018173	-0.056722	0.018173	0	48.785	11.473	0.009	0.006	3.0597e+08	0.04	0.02	0.055	0.066	0.045	0.115	0.02	128.56	48.785	11.473	0.01	0.01	3.0597e+08	0.69275	-0.6351	-0.13753
-0.0016281	-0.01984	-0.0016281	0	48.785	11.473	0.009	0.006	3.0597e+08	0.04	0.02	0.055	0.066	0.045	0.115	0.02	128.56	48.785	11.473	0.01	0.01	3.0597e+08	-0.23975	0.55866	0.13185
-0.055951	-0.069744	-0.055951	0	48.785	11.473	0.009	0.006	3.0597e+08	0.04	0.02	0.055	0.066	0.045	0.115	0.02	128.57	48.785	11.473	0.01	0.01	3.0597e+08	-0.52459	0.20632	0.24567
0.025637	-0.091359	0.025637	0	48.785	11.473	0.009	0.006	3.0597e+08	0.04	0.02	0.055	0.066	0.045	0.115	0.02	128.56	48.785	11.473	0.01	0.01	3.0597e+08	0.7301	-1.2075	-0.28011
-0.020384	-0.019914	-0.020384	0	48.785	11.473	0.009	0.006	3.0597e+08	-0.015	-0.01	0.03	0.067	0.046	0.118	0.02	128.56	48.785	11.473	0.01	0.01	3.0597e+08	0.10671	1.1867	0.064029
-0.0050697	-0.052636	-0.0050697	0	48.785	11.473	0.009	0.006	3.0597e+08	-0.015	-0.01	0.03	0.067	0.046	0.118	0.02	128.57	48.785	11.473	0.01	0.01	3.0597e+08	-0.19782	-0.65012	0.049826
0.052026	-0.083023	0.052026	0	48.785	11.473	0.009	0.006	3.0597e+08	-0.015	-0.01	0.03	0.067	0.046	0.118	0.02	128.56	48.785	11.473	0.01	0.01	3.0597e+08	0.52062	-0.29717	-0.10614
-0.052858	-0.039953	-0.052858	0	48.785	11.473	0.009	0.006	3.0597e+08	-0.015	-0.01	0.03	0.067	0.046	0.118	0.02	128.56	48.785	11.473	0.01	0.01	3.0597e+08	0.095288	1.0488	-0.10088
0.01574	-0.045359	0.01574	0	48.785	11.473	0.009	0.006	3.0597e+08	-0.015	-0.01	0.03	0.067	0.046	0.118	0.02	128.56	48.785	11.473	0.01	0.01	3.0597e+08	-0.25737	-0.90798	0.16656
0.016487	-0.079526	0.016487	0	48.785	11.473	0.009	0.006	3.0597e+08	-0.01	-0.025	-0.065	0.069	0.047	0.121	0.02	128.56	48.785	11.473	0.01	0.01	3.0597e+08	0.040662	0.64391	0.008488
-0.053955	-0.049175	-0.053955	0	48.785	11.473	0.009	0.006	3.0597e+08	-0.01	-0.025	-0.065	0.069	0.047	0.121	0.02	128.56	48.785	11.473	0.01	0.01	3.0597e+08	0.58458	-0.13832	-0.18171
0.030971	-0.024426	0.030971	0	48.785	11.473	0.009	0.006	3.0597e+08	-0.01	-0.025	-0.065	0.069	0.047	0.121	0.02	128.56	48.785	11.473	0.01	0.01	3.0597e+08	-0.33965	-0.44731	0.073035
-0.021032	-0.099972	-0.021032	0	48.785	11.473	0.009	0.006	3.0597e+08	-0.01	-0.025	-0.065	0.069	0.047	0.121	0.02	128.56	48.785	11.473	0.01	0.01	3.0597e+08	-0.33439	0.75516	0.1925
0.019431	-0.054174	0.019431	0	48.785	11.473	0.009	0.006	3.0597e+08	-0.01	-0.025	-0.065	0.069	0.047	0.121	0.02	128.56	48.785	11.473	0.01	0.01	3.0597e+08	0.94679	-1.1704	-0.23677
0.009477	-0.01008	0.009477	0	48.785	11.473	0.009	0.006	3.0597e+08	0	0.005	0.035	0.071	0.048	0.123	0.02	128.56	48.785	11.473	0.01	0.01	3.0597e+08	-0.28682	0.82687	0.15166
-0.03274	-0.075102	-0.03274	0	48.785	11.473	0.009	0.006	3.0597e+08	0	0.005	0.035	0.071	0.048	0.123	0.02	128.56	48.785	11.473	0.01	0.01	3.0597e+08	-0.4369	0.038347	0.13994
0.033017	-0.073375	0.033017	0	48.785	11.473	0.009	0.006	3.0597e+08	0	0.005	0.035	0.071	0.048	0.123	0.02	128.56	48.785	11.473	0.01	0.01	3.0597e+08	0.79884	-1.0792	-0.21253
-0.043457	-0.036612	-0.043457	0	48.785	11.473	0.009	0.006	3.0597e+08	0	0.005	0.035	0.071	0.048	0.123	0.02	128.56	48.785	11.473	0.01	0.01	3.0597e+08	-0.29905	1.4324	0.097205
0.0017812	-0.051393	0.0017812	0	48.785	11.473	0.009	0.006	3.0597e+08	0	0.005	0.035	0.071	0.048	0.123	0.02	128.56	48.785	11.473	0.01	0.01	3.0597e+08	-0.042407	-0.68451	0.042457
0.038009	-0.065151	0.038009	0	48.785	11.473	0.009	0.006	3.0597e+08	0.01	0.005	-0.005	0.027	0.018	0.047	0.02	128.56	48.785	11.473	0.01	0.01	3.0597e+08	0.20908	-0.04897	-0.081831
-0.030569	-0.048726	-0.030569	0	48.785	11.473	0.009	0.006	3.0597e+08	0.01	0.005	-0.005	0.027	0.018	0.047	0.02	128.56	48.785	11.473	0.01	0.01	3.0597e+08	0.26655	0.57216	-0.12756
0.014886	-0.039962	0.014886	0	48.785	11.473	0.009	0.006	3.0597e+08	0.01	0.005	-0.005	0.027	0.018	0.047	0.02	128.56	48.785	11.473	0.01	0.01	3.0597e+08	-0.31746	-0.7626	0.071925
-0.028472	-0.077724	-0.028472	0	48.785	11.473	0.009	0.006	3.0597e+08	0.01	0.005	-0.005	0.027	0.018	0.047	0.02	128.56	48.785	11.473	0.01	0.01	3.0597e+08	-0.39584	0.70402	0.1684
0.016331	-0.057772	0.016331	0	48.785	11.473	0.009	0.006	3.0597e+08	0.01	0.005	-0.005	0.027	0.018	0.047	0.02	128.56	48.785	11.473	0.01	0.01	3.0597e+08	0.64551	-0.9505	-0.21544
0.0054458	-0.021739	0.0054458	0	48.785	11.473	0.009	0.006	3.0597e+08	0.02	0.01	0.01	0.031	0.021	0.054	0.02	128.56	48.785	11.473	0.01	0.01	3.0597e+08	-0.34075	0.63166	0.12461
-0.033831	-0.079782	-0.033831	0	48.785	11.473	0.009	0.006	3.0597e+08	0.02	0.01	0.01	0.031	0.021	0.054	0.02	128.56	48.785	11.473	0.01	0.01	3.0597e+08	-0.39808	0.24178	0.1355
0.049156	-0.078866	0.049156	0	48.785	11.473	0.009	0.006	3.0597e+08	0.02	0.01	0.01	0.031	0.021	0.054	0.02	128.56	48.785	11.473	0.01	0.01	3.0597e+08	0.7763	-1.0386	-0.26908
-0.039425	-0.012368	-0.039425	0	48.785	11.473	0.009	0.006	3.0597e+08	0.02	0.01	0.01	0.031	0.021	0.054	0.02	128.56	48.785	11.473	0.01	0.01	3.0597e+08	-0.36273	1.4848	0.19569
-0.021269	-0.05804	-0.021269	0	48.785	11.473	0.009	0.006	3.0597e+08	0.02	0.01	0.01	0.031	0.021	0.054	0.02	128.56	48.785	11.473	0.01	0.01	3.0597e+08	-0.67783	-0.78392	0.22572
0.037871	-0.089737	0.037871	0	48.785	11.473	0.009	0.006	3.0597e+08	-0.01	-0.025	-0.035	0.035	0.024	0.061	0.02	128.56	48.785	11.473	0.01	0.01	3.0597e+08	0.63541	-0.42041	-0.21017
-0.059284	-0.035782	-0.059284	0	48.785	11.473	0.009	0.006	3.0597e+08	-0.01	-0.025	-0.035	0.035	0.024	0.061	0.02	128.56	48.785	11.473	0.01	0.01	3.0597e+08	0.18387	1.1493	-0.084656
0.013819	-0.041438	0.013819	0	48.785	11.473	0.009	0.006	3.0597e+08	-0.01	-0.025	-0.035	0.035	0.024	0.061	0.02	128.56	48.785	11.473	0.01	0.01	3.0597e+08	-0.49583	-1.0812	0.18778
0.053635	-0.088287	0.053635	0	48.785	11.473	0.009	0.006	3.0597e+08	-0.01	-0.025	-0.035	0.035	0.024	0.061	0.02	128.56	48.785	11.473	0.01	0.01	3.0597e+08	0.30786	0.30844	-0.089963
-0.058335	-0.049551	-0.058335	0	48.785	11.473	0.009	0.006	3.0597e+08	-0.01	-0.025	-0.035	0.035	0.024	0.061	0.02	128.56	48.785	11.473	0.01	0.01	3.0597e+08	0.3005	0.4835	-0.16821
0.023185	-0.037938	0.023185	0	48.785	11.473	0.01	0.006	3.0597e+08	-0.005	0.04	-0.01	0.038	0.026	0.067	0.02	128.56	48.785	11.473	0.01	0.01	3.0597e+08	-0.54224	-0.59717	0.2587
0.0051194	-0.09364	0.0051194	0	48.785	11.473	0.01	0.006	3.0597e+08	-0.005	0.04	-0.01	0.038	0.026	0.067	0.02	128.56	48.785	11.473	0.01	0.01	3.0597e+08	0.029598	0.59695	-0.021342
-0.058086	-0.044982	-0.058086	0	48.785	11.473	0.01	0.006	3.0597e+08	-0.005	0.04	-0.01	0.038	0.026	0.067	0.02	128.56	48.785	11.473	0.01	0.01	3.0597e+08	0.65589	-0.45106	-0.19229
0.034132	-0.037027	0.034132	0	48.785	11.473	0.01	0.006	3.0597e+08	-0.005	0.04	-0.01	0.038	0.026	0.067	0.02	128.56	48.785	11.473	0.01	0.01	3.0597e+08	-0.49215	-0.25326	0.12211
0.0077029	-0.10788	0.0077029	0	48.785	11.473	0.01	0.006	3.0597e+08	-0.005	0.04	-0.01	0.038	0.026	0.067	0.02	128.56	48.785	11.473	0.01	0.01	3.0597e+08	-0.041167	0.6591	0.11491
-0.008908	-0.047087	-0.008908	0	48.785	11.473	0.01	0.007	3.0597e+08	0.005	0	0	0.041	0.028	0.072	0.02	128.56	48.785	11.473	0.01	0.01	3.0597e+08	0.87208	-0.78615	-0.21859
0.019685	-0.01832	0.019685	0	48.785	11.473	0.01	0.007	3.0597e+08	0.005	0	0	0.041	0.028	0.072	0.02	128.56	48.785	11.473	0.01	0.01	3.0597e+08	-0.22236	0.51974	0.11884
-0.034456	-0.089566	-0.034456	0	48.785	11.473	0.01	0.007	3.0597e+08	0.005	0	0	0.041	0.028	0.072	0.02	128.56	48.785	11.473	0.01	0.01	3.0597e+08	-0.33666	0.35556	0.22057
0.016987	-0.074161	0.016987	0	48.785	11.473	0.01	0.007	3.0597e+08	0.005	0	0	0.041	0.028	0.072	0.02	128.56	48.785	11.473	0.01	0.01	3.0597e+08	0.94709	-1.0906	-0.28977
-0.0051381	-0.022883	-0.0051381	0	48.785	11.473	0.01	0.007	3.0597e+08	0.005	0	0	0.041	0.028	0.072	0.02	128.56	48.785	11.473	0.01	0.01	3.0597e+08	-0.068353	1.0515	0.10044
-0.014692	-0.071299	-0.014692	0	48.785	11.473	0.01	0.007	3.0597e+08	0	0	0.005	0.044	0.03	0.077	0.02	128.56	48.785	11.473	0.01	0.01	3.0597e+08	-0.13108	-0.30175	0.062731
0.032827	-0.074349	0.032827	0	48.785	11.473	0.01	0.007	3.0597e+08	0	0	0.005	0.044	0.03	0.077	0.02	128.56	48.785	11.473	0.01	0.01	3.0597e+08	0.8895	-0.5807	-0.22416
-0.055226	-0.044567	-0.055226	0	48.785	11.473	0.01	0.007	3.0597e+08	0	0	0.005	0.044	0.03	0.077	0.02	128.56	48.785	11.473	0.01	0.01	3.0597e+08	0.19144	1.1082	-0.080473
0.011345	-0.059995	0.011345	0	48.785	11.473	0.01	0.007	3.0597e+08	0	0	0.005	0.044	0.03	0.077	0.02	128.56	48.785	11.473	0.01	0.01	3.0597e+08	0.15137	-0.86518	0.1214
0.012408	-0.07321	0.012408	0	48.785	11.473	0.01	0.007	3.0597e+08	0	0	0.005	0.044	0.03	0.077	0.02	128.56	48.785	11.473	0.01	0.01	3.0597e+08	0.30575	0.36899	0.033952
-0.047371	-0.04807	-0.047371	0	48.785	11.473	0.01	0.007	3.0597e+08	-0.015	-0.005	-0.045	0.047	0.032	0.081	0.02	128.56	48.785	11.473	0.01	0.01	3.0597e+08	0.58838	-0.048486	-0.15437
0.047485	-0.034477	0.047485	0	48.785	11.473	0.01	0.007	3.0597e+08	-0.015	-0.005	-0.045	0.047	0.032	0.081	0.02	128.56	48.785	11.473	0.01	0.01	3.0597e+08	0.11701	-0.514	-0.0083327
-0.025849	-0.092125	-0.025849	0	48.785	11.473	0.01	0.007	3.0597e+08	-0.015	-0.005	-0.045	0.047	0.032	0.081	0.02	128.56	48.785	11.473	0.01	0.01	3.0597e+08	-0.076092	0.8119	0.21444
0.023025	-0.05926	0.023025	0	48.785	11.473	0.01	0.007	3.0597e+08	-0.015	-0.005	-0.045	0.047	0.032	0.081	0.02	128.56	48.785	11.473	0.01	0.01	3.0597e+08	1.1864	-0.93082	-0.25513
-0.0039435	-0.016187	-0.0039435	0	48.785	11.473	0.01	0.007	3.0597e+08	-0.015	-0.005	-0.045	0.047	0.032	0.081	0.02	128.56	48.785	11.473	0.01	0.01	3.0597e+08	-0.025701	0.73682	0.14019
-0.044862	-0.07167	-0.044862	0	48.785	11.473	0.01	0.007	3.0597e+08	0.005	-0.015	0.075	0.049	0.033	0.085	0.02	128.56	48.785	11.473	0.01	0.01	3.0597e+08	-0.17111	-0.032544	0.15788
0.044344	-0.087047	0.044344	0	48.785	11.473	0.01	0.007	3.0597e+08	0.005	-0.015	0.075	0.049	0.033	0.085	0.02	128.56	48.785	11.473	0.01	0.01	3.0597e+08	1.0509	-1.1123	-0.28704
-0.023125	-0.02269	-0.023125	0	48.785	11.473	0.01	0.007	3.0597e+08	0.005	-0.015	0.075	0.049	0.033	0.085	0.02	128.56	48.785	11.473	0.01	0.01	3.0597e+08	0.36614	1.3307	-0.0013514
-0.0064391	-0.049297	-0.0064391	0	48.785	11.473	0.01	0.007	3.0597e+08	0.005	-0.015	0.075	0.049	0.033	0.085	0.02	128.56	48.785	11.473	0.01	0.01	3.0597e+08	-0.12114	-0.71716	0.14651
0.053849	-0.087245	0.053849	0	48.785	11.473	0.01	0.007	3.0597e+08	0.005	-0.015	0.075	0.049	0.033	0.085	0.02	128.56	48.785	11.473	0.01	0.01	3.0597e+08	0.80073	-0.23894	-0.22892
-0.050452	-0.039849	-0.050452	0	48.785	11.473	0.008	0.006	3.0597e+08	0	-0.01	0.005	0.051	0.035	0.087	0.02	128.56	48.785	11.473	0.01	0.01	3.0597e+08	0.57454	1.1328	-0.085128
0.0023538	-0.040074	0.0023538	0	48.785	11.473	0.008	0.006	3.0597e+08	0	-0.01	0.005	0.051	0.035	0.087	0.02	128.56	48.785	11.473	0.01	0.01	3.0597e+08	-0.19183	-0.84851	0.26849
0.017778	-0.088877	0.017778	0	48.785	11.473	0.008	0.006	3.0597e+08	0	-0.01	0.005	0.051	0.035	0.087	0.02	128.56	48.785	11.473	0.01	0.01	3.0597e+08	0.54962	0.33075	-0.10714
-0.056906	-0.034167	-0.056906	0	48.785	11.473	0.008	0.006	3.0597e+08	0	-0.01	0.005	0.051	0.035	0.087	0.02	128.56	48.785	11.473	0.01	0.01	3.0597e+08	0.85898	-0.024473	-0.20519
0.019033	-0.034177	0.019033	0	48.785	11.473	0.008	0.006	3.0597e+08	0	-0.01	0.005	0.051	0.035	0.087	0.02	128.56	48.785	11.473	0.01	0.01	3.0597e+08	-0.32035	-0.45243	0.16455
0.026388	-0.099314	0.026388	0	48.785	11.473	0.008	0.006	3.0597e+08	-0.005	-0.025	-0.055	0.053	0.037	0.091	0.02	128.56	48.785	11.473	0.01	0.01	3.0597e+08	0.37999	0.44722	-0.0075727
-0.002693	-0.038936	-0.002693	0	48.785	11.473	0.008	0.006	3.0597e+08	-0.005	-0.025	-0.055	0.053	0.037	0.091	0.02	128.56	48.785	11.473	0.01	0.01	3.0597e+08	0.73167	-0.47489	-0.074431
0.0038746	-0.020811	0.0038746	0	48.785	11.473	0.008	0.006	3.0597e+08	-0.005	-0.025	-0.055	0.053	0.037	0.091	0.02	128.56	48.785	11.473	0.01	0.01	3.0597e+08	-0.0038762	0.39875	0.066529
-0.030316	-0.078847	-0.030316	0	48.785	11.473	0.008	0.006	3.0597e+08	-0.005	-0.025	-0.055	0.053	0.037	0.091	0.02	128.56	48.785	11.473	0.01	0.01	3.0597e+08	-0.21831	0.37802	0.19707
0.011263	-0.074316	0.011263	0	48.785	11.473	0.008	0.006	3.0597e+08	-0.005	-0.025	-0.055	0.053	0.037	0.091	0.02	128.56	48.785	11.473	0.01	0.01	3.0597e+08	1.0213	-1.1285	-0.31875
-0.0019865	-0.020027	-0.0019865	0	48.785	11.473	0.008	0.006	3.0597e+08	0.045	0.035	0.005	0.055	0.038	0.094	0.02	128.56	48.785	11.473	0.01	0.01	3.0597e+08	0.18822	1.1735	0.061913
-0.030608	-0.058491	-0.030608	0	48.785	11.473	0.008	0.006	3.0597e+08	0.045	0.035	0.005	0.055	0.038	0.094	0.02	128.56	48.785	11.473	0.01	0.01	3.0597e+08	-0.17776	-0.33508	0.097631
0.035648	-0.072333	0.035648	0	48.785	11.473	0.008	0.006	3.0597e+08	0.045	0.035	0.005	0.055	0.038	0.094	0.02	128.56	48.785	11.473	0.01	0.01	3.0597e+08	0.88954	-0.69829	-0.20434
-0.05162	-0.042323	-0.05162	0	48.785	11.473	0.008	0.006	3.0597e+08	0.045	0.035	0.005	0.055	0.038	0.094	0.02	128.55	48.785	11.473	0.01	0.01	3.0597e+08	0.039796	1.1518	-0.012762
0.016181	-0.05691	0.016181	0	48.785	11.473	0.008	0.006	3.0597e+08	0.045	0.035	0.005	0.055	0.038	0.094	0.02	128.56	48.785	11.473	0.01	0.01	3.0597e+08	0.18161	-0.91929	0.063227
0.02637	-0.074514	0.02637	0	48.785	11.473	0.008	0.006	3.0597e+08	-0.045	-0.015	-0.015	0.057	0.039	0.098	0.02	128.56	48.785	11.473	0.01	0.01	3.0597e+08	0.23524	0.35603	0.056555
-0.055278	-0.04644	-0.055278	0	48.785	11.473	0.008	0.006	3.0597e+08	-0.045	-0.015	-0.015	0.057	0.039	0.098	0.02	128.55	48.785	11.473	0.01	0.01	3.0597e+08	0.64459	0.16964	-0.19389
0.038455	-0.038208	0.038455	0	48.785	11.473	0.008	0.006	3.0597e+08	-0.045	-0.015	-0.015	0.057	0.039	0.098	0.02	128.56	48.785	11.473	0.01	0.01	3.0597e+08	-0.088382	-0.64414	0.11625
-0.010595	-0.082292	-0.010595	0	48.785	11.473	0.008	0.006	3.0597e+08	-0.045	-0.015	-0.015	0.057	0.039	0.098	0.02	128.56	48.785	11.473	0.01	0.01	3.0597e+08	-0.096389	0.94514	0.1933
-0.006798	-0.060515	-0.006798	0	48.785	11.473	0.008	0.006	3.0597e+08	-0.045	-0.015	-0.015	0.057	0.039	0.098	0.02	128.55	48.785	11.473	0.01	0.01	3.0597e+08	1.0473	-0.70656	-0.30785
0.026721	-0.0038218	0.026721	0	48.785	11.473	0.008	0.006	3.0597e+08	0.075	0.025	0.06	0.059	0.041	0.101	0.02	128.56	48.785	11.473	0.01	0.01	3.0597e+08	-0.082548	0.17843	0.10282
-0.047362	-0.093118	-0.047362	0	48.785	11.473	0.008	0.006	3.0597e+08	0.075	0.025	0.06	0.059	0.041	0.101	0.02	128.56	48.785	11.473	0.01	0.01	3.0597e+08	-0.26356	0.63929	0.16217
0.029706	-0.068276	0.029706	0	48.785	11.473	0.008	0.006	3.0597e+08	0.075	0.025	0.06	0.059	0.041	0.101	0.02	128.55	48.785	11.473	0.01	0.01	3.0597e+08	1.2038	-1.4533	-0.31729
-0.0058843	-0.013525	-0.0058843	0	48.785	11.473	0.008	0.006	3.0597e+08	0.075	0.025	0.06	0.059	0.041	0.101	0.02	128.55	48.785	11.473	0.01	0.01	3.0597e+08	-0.23991	0.99104	0.13926
0.0052555	-0.078389	0.0052555	0	48.785	11.473	0.008	0.006	3.0597e+08	0.075	0.025	0.06	0.059	0.041	0.101	0.02	128.55	48.785	11.473	0.01	0.01	3.0597e+08	0.12907	-0.26085	-0.046374
0.028532	-0.067225	0.028532	0	48.785	11.473	0.009	0.006	3.0597e+08	-0.015	-0.03	-0.065	0.061	0.042	0.105	0.02	128.55	48.785	11.473	0.01	0.01	3.0597e+08	0.66611	-0.39265	-0.15691
-0.050687	-0.039043	-0.050687	0	48.785	11.473	0.009	0.006	3.0597e+08	-0.015	-0.03	-0.065	0.061	0.042	0.105	0.02	128.55	48.785	11.473	0.01	0.01	3.0597e+08	0.16022	1.1314	-0.0073946
0.0090414	-0.057563	0.0090414	0	48.785	11.473	0.009	0.006	3.0597e+08	-0.015	-0.03	-0.065	0.061	0.042	0.105	0.02	128.55	48.785	11.473	0.01	0.01	3.0597e+08	-0.12857	-0.64687	0.26067
0.0014242	-0.077619	0.0014242	0	48.785	11.473	0.009	0.006	3.0597e+08	-0.015	-0.03	-0.065	0.061	0.042	0.105	0.02	128.55	48.785	11.473	0.01	0.01	3.0597e+08	0.37433	0.29253	-0.087541
-0.065306	-0.04113	-0.065306	0	48.785	11.473	0.009	0.006	3.0597e+08	-0.015	-0.03	-0.065	0.061	0.042	0.105	0.02	128.55	48.785	11.473	0.01	0.01	3.0597e+08	0.569	0.1333	-0.12267
0.037931	-0.030574	0.037931	0	48.785	11.473	0.009	0.006	3.0597e+08	-0.025	0.005	0.04	0.063	0.043	0.108	0.02	128.55	48.785	11.473	0.01	0.01	3.0597e+08	-0.047487	-0.77596	0.070945
-0.0058196	-0.098008	-0.0058196	0	48.785	11.473	0.009	0.006	3.0597e+08	-0.025	0.005	0.04	0.063	0.043	0.108	0.02	128.55	48.785	11.473	0.01	0.01	3.0597e+08	0.0091461	0.65487	0.093512
0.0096005	-0.044078	0.0096005	0	48.785	11.473	0.009	0.006	3.0597e+08	-0.025	0.005	0.04	0.063	0.043	0.108	0.02	128.55	48.785	11.473	0.01	0.01	3.0597e+08	0.84329	-0.84243	-0.13726
0.014935	-0.021786	0.014935	0	48.785	11.473	0.009	0.006	3.0597e+08	-0.025	0.005	0.04	0.063	0.043	0.108	0.02	128.55	48.785	11.473	0.01	0.01	3.0597e+08	-0.11119	0.51324	0.095544
-0.025064	-0.074424	-0.025064	0	48.785	11.473	0.009	0.006	3.0597e+08	-0.025	0.005	0.04	0.063	0.043	0.108	0.02	128.55	48.785	11.473	0.01	0.01	3.0597e+08	-0.18724	0.24509	0.094564
0.028698	-0.069858	0.028698	0	48.785	11.473	0.009	0.006	3.0597e+08	0.025	0.025	-0.055	0.065	0.044	0.111	0.02	128.55	48.785	11.473	0.01	0.01	3.0597e+08	0.87311	-1.0152	-0.27953
-0.031399	-0.040569	-0.031399	0	48.785	11.473	0.009	0.006	3.0597e+08	0.025	0.025	-0.055	0.065	0.044	0.111	0.02	128.55	48.785	11.473	0.01	0.01	3.0597e+08	0.016604	1.3965	0.055326
-0.0090917	-0.048244	-0.0090917	0	48.785	11.473	0.009	0.006	3.0597e+08	0.025	0.025	-0.055	0.065	0.044	0.111	0.02	128.55	48.785	11.473	0.01	0.01	3.0597e+08	-0.092219	-0.65576	0.094458
0.040553	-0.080685	0.040553	0	48.785	11.473	0.009	0.006	3.0597e+08	0.025	0.025	-0.055	0.065	0.044	0.111	0.02	128.55	48.785	11.473	0.01	0.01	3.0597e+08	0.5485	-0.25034	-0.14522
-0.05566	-0.050651	-0.05566	0	48.785	11.473	0.009	0.006	3.0597e+08	0.025	0.025	-0.055	0.065	0.044	0.111	0.02	128.55	48.785	11.473	0.01	0.01	3.0597e+08	0.48603	0.9905	-0.13243
0.011895	-0.038435	0.011895	0	48.785	11.473	0.009	0.006	3.0597e+08	-0.005	-0.02	0.08	0.067	0.045	0.114	0.02	128.55	48.785	11.473	0.01	0.01	3.0597e+08	-0.11079	-1.0733	0.12729
0.0065461	-0.078349	0.0065461	0	48.785	11.473	0.009	0.006	3.0597e+08	-0.005	-0.02	0.08	0.067	0.045	0.114	0.02	128.55	48.785	11.473	0.01	0.01	3.0597e+08	0.07525	0.61961	0.10774
-0.034589	-0.054413	-0.034589	0	48.785	11.473	0.009	0.006	3.0597e+08	-0.005	-0.02	0.08	0.067	0.045	0.114	0.02	128.55	48.785	11.473	0.01	0.01	3.0597e+08	0.76652	-0.40402	-0.18821
0.039393	-0.025146	0.039393	0	48.785	11.473	0.009	0.006	3.0597e+08	-0.005	-0.02	0.08	0.067	0.045	0.114	0.02	128.55	48.785	11.473	0.01	0.01	3.0597e+08	-0.30915	-0.34133	0.13595
-0.0027957	-0.093321	-0.0027957	0	48.785	11.473	0.009	0.006	3.0597e+08	-0.005	-0.02	0.08	0.067	0.045	0.114	0.02	128.55	48.785	11.473	0.01	0.01	3.0597e+08	0.0026557	0.89112	0.11871
0.0077278	-0.054647	0.0077278	0	48.785	11.473	0.009	0.006	3.0597e+08	0	-0.02	-0.02	0.068	0.047	0.117	0.02	128.55	48.785	11.473	0.01	0.01	3.0597e+08	1.1044	-0.9506	-0.30929
-0.0038732	-0.011554	-0.0038732	0	48.785	11.473	0.009	0.006	3.0597e+08	0	-0.02	-0.02	0.068	0.047	0.117	0.02	128.55	48.785	11.473	0.01	0.01	3.0597e+08	-0.2464	0.75174	0.14566
-0.041851	-0.08505	-0.041851	0	48.785	11.473	0.009	0.006	3.0597e+08	0	-0.02	-0.02	0.068	0.047	0.117	0.02	128.55	48.785	11.473	0.01	0.01	3.0597e+08	-0.39134	0.27933	0.24017
0.022234	-0.077627	0.022234	0	48.785	11.473	0.009	0.006	3.0597e+08	0	-0.02	-0.02	0.068	0.047	0.117	0.02	128.55	48.785	11.473	0.01	0.01	3.0597e+08	1.2008	-1.2168	-0.37039
-0.010564	-0.011479	-0.010564	0	48.785	11.473	0.009	0.006	3.0597e+08	0	-0.02	-0.02	0.068	0.047	0.117	0.02	128.55	48.785	11.473	0.01	0.01	3.0597e+08	-0.051233	1.0421	0.10315
-0.010548	-0.06791	-0.010548	0	48.785	11.473	0.009	0.006	3.0597e+08	0	0	-0.035	0.07	0.048	0.12	0.02	128.55	48.785	11.473	0.01	0.01	3.0597e+08	-0.11681	-0.41049	0.039206
0.044483	-0.080845	0.044483	0	48.785	11.473	0.009	0.006	3.0597e+08	0	0	-0.035	0.07	0.048	0.12	0.02	128.55	48.785	11.473	0.01	0.01	3.0597e+08	0.80992	-0.46491	-0.23116
-0.046601	-0.033803	-0.046601	0	48.785	11.473	0.009	0.006	3.0597e+08	0	0	-0.035	0.07	0.048	0.12	0.02	128.55	48.785	11.473	0.01	0.01	3.0597e+08	0.036569	1.1744	0.029996
0.016781	-0.06126	0.016781	0	48.785	11.473	0.009	0.006	3.0597e+08	0	0	-0.035	0.07	0.048	0.12	0.02	128.55	48.785	11.473	0.01	0.01	3.0597e+08	-0.1233	-0.66173	0.2337
0.015899	-0.076833	0.015899	0	48.785	11.473	0.009	0.006	3.0597e+08	0	0	-0.035	0.07	0.048	0.12	0.02	128.55	48.785	11.473	0.01	0.01	3.0597e+08	0.49965	0.13539	-0.13362
-0.07102	-0.03114	-0.07102	0	48.785	11.473	0.009	0.006	3.0597e+08	-0.005	0.005	0.03	0.071	0.049	0.122	0.02	128.55	48.785	11.473	0.01	0.01	3.0597e+08	0.50207	0.269	-0.14051
0.043482	-0.041992	0.043482	0	48.785	11.473	0.009	0.006	3.0597e+08	-0.005	0.005	0.03	0.071	0.049	0.122	0.02	128.55	48.785	11.473	0.01	0.01	3.0597e+08	-0.2084	-0.72583	0.138
-0.0032126	-0.094652	-0.0032126	0	48.785	11.473	0.009	0.006	3.0597e+08	-0.005	0.005	0.03	0.071	0.049	0.122	0.02	128.55	48.785	11.473	0.01	0.01	3.0597e+08	0.092299	0.62098	0.044157
-0.0062048	-0.038777	-0.0062048	0	48.785	11.473	0.009	0.006	3.0597e+08	-0.005	0.005	0.03	0.071	0.049	0.122	0.02	128.55	48.785	11.473	0.01	0.01	3.0597e+08	0.72127	-0.5208	-0.10314
0.019891	-0.026251	0.019891	0	48.785	11.473	0.009	0.006	3.0597e+08	-0.005	0.005	0.03	0.071	0.049	0.122	0.02	128.55	48.785	11.473	0.01	0.01	3.0597e+08	-0.059186	0.23772	0.016931
-0.045597	-0.080593	-0.045597	0	48.785	11.473	0.009	0.006	3.0597e+08	0.04	0	-0.025	0.027	0.018	0.046	0.02	128.55	48.785	11.473	0.01	0.01	3.0597e+08	-0.22741	0.45757	0.16744
0.01994	-0.075316	0.01994	0	48.785	11.473	0.009	0.006	3.0597e+08	0.04	0	-0.025	0.027	0.018	0.046	0.02	128.55	48.785	11.473	0.01	0.01	3.0597e+08	0.91178	-1.1082	-0.29285
-0.0022307	-0.026073	-0.0022307	0	48.785	11.473	0.009	0.006	3.0597e+08	0.04	0	-0.025	0.027	0.018	0.046	0.02	128.55	48.785	11.473	0.01	0.01	3.0597e+08	0.045709	1.0709	0.098095
-0.031417	-0.056927	-0.031417	0	48.785	11.473	0.009	0.006	3.0597e+08	0.04	0	-0.025	0.027	0.018	0.046	0.02	128.55	48.785	11.473	0.01	0.01	3.0597e+08	-0.26356	-0.28705	0.16185
0.041641	-0.084121	0.041641	0	48.785	11.473	0.009	0.006	3.0597e+08	0.04	0	-0.025	0.027	0.018	0.046	0.02	128.55	48.785	11.473	0.01	0.01	3.0597e+08	0.80174	-0.75982	-0.24858
-0.036339	-0.032857	-0.036339	0	48.785	11.473	0.009	0.006	3.0597e+08	-0.01	-0.01	0.02	0.031	0.021	0.054	0.02	128.55	48.785	11.473	0.01	0.01	3.0597e+08	0.24289	1.2984	-0.043145
0.015109	-0.050296	0.015109	0	48.785	11.473	0.009	0.006	3.0597e+08	-0.01	-0.01	0.02	0.031	0.021	0.054	0.02	128.55	48.785	11.473	0.01	0.01	3.0597e+08	-0.11925	-0.96849	0.21044
0.038527	-0.08608	0.038527	0	48.785	11.473	0.009	0.006	3.0597e+08	-0.01	-0.01	0.02	0.031	0.021	0.054	0.02	128.55	48.785	11.473	0.01	0.01	3.0597e+08	0.41201	0.22758	-0.087537
-0.075737	-0.037486	-0.075737	0	48.785	11.473	0.009	0.006	3.0597e+08	-0.01	-0.01	0.02	0.031	0.021	0.054	0.02	128.55	48.785	11.473	0.01	0.01	3.0597e+08	0.45993	0.60378	-0.11762
0.0425	-0.037855	0.0425	0	48.785	11.473	0.009	0.006	3.0597e+08	-0.01	-0.01	0.02	0.031	0.021	0.054	0.02	128.55	48.785	11.473	0.01	0.01	3.0597e+08	-0.21624	-1.0287	0.14538
0.014786	-0.097367	0.014786	0	48.785	11.473	0.009	0.006	3.0597e+08	-0.01	0.005	0.005	0.035	0.024	0.06	0.02	128.55	48.785	11.473	0.01	0.01	3.0597e+08	0.099291	0.9586	0.010015
-0.065338	-0.0409	-0.065338	0	48.785	11.473	0.009	0.006	3.0597e+08	-0.01	0.005	0.005	0.035	0.024	0.06	0.02	128.55	48.785	11.473	0.01	0.01	3.0597e+08	0.94363	-0.23058	-0.20453
0.033406	-0.016745	0.033406	0	48.785	11.473	0.009	0.006	3.0597e+08	-0.01	0.005	0.005	0.035	0.024	0.06	0.02	128.55	48.785	11.473	0.01	0.01	3.0597e+08	-0.36599	-0.47487	0.15108
-0.022235	-0.10096	-0.022235	0	48.785	11.473	0.009	0.006	3.0597e+08	-0.01	0.005	0.005	0.035	0.024	0.06	0.02	128.55	48.785	11.473	0.01	0.01	3.0597e+08	-0.10205	0.84337	0.13769
-0.015072	-0.055737	-0.015072	0	48.785	11.473	0.009	0.006	3.0597e+08	-0.01	0.005	0.005	0.035	0.024	0.06	0.02	128.55	48.785	11.473	0.01	0.01	3.0597e+08	1.1616	-1.1379	-0.3511
0.027428	-0.013506	0.027428	0	48.785	11.473	0.01	0.006	3.0597e+08	-0.035	-0.01	0	0.039	0.026	0.066	0.02	128.55	48.785	11.473	0.01	0.01	3.0597e+08	-0.28064	0.32465	0.1302
-0.0024641	-0.085186	-0.0024641	0	48.785	11.473	0.01	0.006	3.0597e+08	-0.035	-0.01	0	0.039	0.026	0.066	0.02	128.55	48.785	11.473	0.01	0.01	3.0597e+08	-0.065531	0.36624	0.090874
0.026609	-0.059148	0.026609	0	48.785	11.473	0.01	0.006	3.0597e+08	-0.035	-0.01	0	0.039	0.026	0.066	0.02	128.54	48.785	11.473	0.01	0.01	3.0597e+08	0.85033	-0.78519	-0.2593
-0.010668	-0.025471	-0.010668	0	48.785	11.473	0.01	0.006	3.0597e+08	-0.035	-0.01	0	0.039	0.026	0.066	0.02	128.55	48.785	11.473	0.01	0.01	3.0597e+08	-0.1966	1.0299	0.16083
-0.020452	-0.073105	-0.020452	0	48.785	11.473	0.01	0.006	3.0597e+08	-0.035	-0.01	0	0.039	0.026	0.066	0.02	128.55	48.785	11.473	0.01	0.01	3.0597e+08	-0.32616	-0.2359	0.14779
0.02488	-0.063426	0.02488	0	48.785	11.473	0.01	0.007	3.0597e+08	0.04	0.005	0.065	0.042	0.028	0.071	0.02	128.54	48.785	11.473	0.01	0.01	3.0597e+08	0.77314	-0.65682	-0.25802
-0.061743	-0.029923	-0.061743	0	48.785	11.473	0.01	0.007	3.0597e+08	0.04	0.005	0.065	0.042	0.028	0.071	0.02	128.54	48.785	11.473	0.01	0.01	3.0597e+08	0.17573	1.1218	-0.05347
0.017405	-0.06047	0.017405	0	48.785	11.473	0.01	0.007	3.0597e+08	0.04	0.005	0.065	0.042	0.028	0.071	0.02	128.55	48.785	11.473	0.01	0.01	3.0597e+08	-0.18312	-0.90612	0.15637
0.029943	-0.084148	0.029943	0	48.785	11.473	0.01	0.007	3.0597e+08	0.04	0.005	0.065	0.042	0.028	0.071	0.02	128.55	48.785	11.473	0.01	0.01	3.0597e+08	0.38455	0.21542	-0.036839
-0.062688	-0.033657	-0.062688	0	48.785	11.473	0.01	0.007	3.0597e+08	0.04	0.005	0.065	0.042	0.028	0.071	0.02	128.54	48.785	11.473	0.01	0.01	3.0597e+08	0.28496	0.51379	-0.06338
0.040388	-0.033305	0.040388	0	48.785	11.473	0.01	0.007	3.0597e+08	-0.01	-0.005	-0.03	0.044	0.03	0.076	0.02	128.55	48.785	11.473	0.01	0.01	3.0597e+08	-0.12641	-0.88791	0.086768
-0.022573	-0.087813	-0.022573	0	48.785	11.473	0.01	0.007	3.0597e+08	-0.01	-0.005	-0.03	0.044	0.03	0.076	0.02	128.55	48.785	11.473	0.01	0.01	3.0597e+08	-0.24346	0.92532	0.1031
-0.0030678	-0.048698	-0.0030678	0	48.785	11.473	0.01	0.007	3.0597e+08	-0.01	-0.005	-0.03	0.044	0.03	0.076	0.02	128.54	48.785	11.473	0.01	0.01	3.0597e+08	0.78581	-0.81512	-0.20761
0.031935	-0.026466	0.031935	0	48.785	11.473	0.01	0.007	3.0597e+08	-0.01	-0.005	-0.03	0.044	0.03	0.076	0.02	128.55	48.785	11.473	0.01	0.01	3.0597e+08	-0.24142	0.18917	0.14702
-0.027512	-0.070193	-0.027512	0	48.785	11.473	0.01	0.007	3.0597e+08	-0.01	-0.005	-0.03	0.044	0.03	0.076	0.02	128.55	48.785	11.473	0.01	0.01	3.0597e+08	-0.35174	0.48479	0.16776
0.026319	-0.061408	0.026319	0	48.785	11.473	0.01	0.007	3.0597e+08	0.04	0	-0.045	0.047	0.032	0.08	0.02	128.54	48.785	11.473	0.01	0.01	3.0597e+08	0.75714	-0.94556	-0.28379
-0.039187	-0.039219	-0.039187	0	48.785	11.473	0.01	0.007	3.0597e+08	0.04	0	-0.045	0.047	0.032	0.08	0.02	128.54	48.785	11.473	0.01	0.01	3.0597e+08	-0.22319	1.1595	0.0099651
-0.0076055	-0.057069	-0.0076055	0	48.785	11.473	0.01	0.007	3.0597e+08	0.04	0	-0.045	0.047	0.032	0.08	0.02	128.54	48.785	11.473	0.01	0.01	3.0597e+08	-0.1242	-0.58959	0.10135
0.036907	-0.070576	0.036907	0	48.785	11.473	0.01	0.007	3.0597e+08	0.04	0	-0.045	0.047	0.032	0.08	0.02	128.54	48.785	11.473	0.01	0.01	3.0597e+08	0.15666	-0.20023	-0.056504
-0.045346	-0.040155	-0.045346	0	48.785	11.473	0.01	0.007	3.0597e+08	0.04	0	-0.045	0.047	0.032	0.08	0.02	128.54	48.785	11.473	0.01	0.01	3.0597e+08	0.15319	0.58043	-0.076969
0.026983	-0.035149	0.026983	0	48.785	11.473	0.01	0.007	3.0597e+08	-0.01	0.005	0.04	0.049	0.033	0.084	0.02	128.54	48.785	11.473	0.01	0.01	3.0597e+08	-0.33316	-0.79644	0.065705
-0.0088517	-0.087401	-0.0088517	0	48.785	11.473	0.01	0.007	3.0597e+08	-0.01	0.005	0.04	0.049	0.033	0.084	0.02	128.54	48.785	11.473	0.01	0.01	3.0597e+08	-0.25362	0.8563	0.16446
-0.0053029	-0.055239	-0.0053029	0	48.785	11.473	0.01	0.007	3.0597e+08	-0.01	0.005	0.04	0.049	0.033	0.084	0.02	128.54	48.785	11.473	0.01	0.01	3.0597e+08	0.68619	-0.52509	-0.21779
0.012026	-0.0094171	0.012026	0	48.785	11.473	0.01	0.007	3.0597e+08	-0.01	0.005	0.04	0.049	0.033	0.084	0.02	128.54	48.785	11.473	0.01	0.01	3.0597e+08	-0.54378	0.11966	0.16577
-0.048912	-0.084971	-0.048912	0	48.785	11.473	0.01	0.007	3.0597e+08	-0.01	0.005	0.04	0.049	0.033	0.084	0.02	128.55	48.785	11.473	0.01	0.01	3.0597e+08	-0.57843	0.65701	0.18786
0.032217	-0.071366	0.032217	0	48.785	11.473	0.01	0.007	3.0597e+08	-0.005	-0.015	-0.03	0.051	0.035	0.088	0.02	128.54	48.785	11.473	0.01	0.01	3.0597e+08	0.93626	-1.4163	-0.33499
0.0029538	-0.0052689	0.0029538	0	48.785	11.473	0.01	0.007	3.0597e+08	-0.005	-0.015	-0.03	0.051	0.035	0.088	0.02	128.54	48.785	11.473	0.01	0.01	3.0597e+08	-0.46525	0.8838	0.17986
-0.017373	-0.068286	-0.017373	0	48.785	11.473	0.01	0.007	3.0597e+08	-0.005	-0.015	-0.03	0.051	0.035	0.088	0.02	128.54	48.785	11.473	0.01	0.01	3.0597e+08	-0.57926	-0.030574	0.094162
0.04324	-0.076906	0.04324	0	48.785	11.473	0.01	0.007	3.0597e+08	-0.005	-0.015	-0.03	0.051	0.035	0.088	0.02	128.54	48.785	11.473	0.01	0.01	3.0597e+08	0.6136	-0.75564	-0.2756
-0.039201	-0.02508	-0.039201	0	48.785	11.473	0.01	0.007	3.0597e+08	-0.005	-0.015	-0.03	0.051	0.035	0.088	0.02	128.54	48.785	11.473	0.01	0.01	3.0597e+08	-0.39521	1.2967	0.079296
-0.010743	-0.066805	-0.010743	0	48.785	11.473	0.01	0.007	3.0597e+08	-0.005	0	0.02	0.054	0.036	0.092	0.02	128.54	48.785	11.473	0.01	0.01	3.0597e+08	-0.71512	-0.72274	0.237
0.03597	-0.072163	0.03597	0	48.785	11.473	0.01	0.007	3.0597e+08	-0.005	0	0.02	0.054	0.036	0.092	0.02	128.54	48.785	11.473	0.01	0.01	3.0597e+08	0.51726	-0.2779	-0.22166
-0.079537	-0.030373	-0.079537	0	48.785	11.473	0.01	0.007	3.0597e+08	-0.005	0	0.02	0.054	0.036	0.092	0.02	128.54	48.785	11.473	0.01	0.01	3.0597e+08	-0.09905	0.97787	-0.024351
0.031465	-0.057202	0.031465	0	48.785	11.473	0.01	0.007	3.0597e+08	-0.005	0	0.02	0.054	0.036	0.092	0.02	128.54	48.785	11.473	0.01	0.01	3.0597e+08	-0.62833	-0.94309	0.192
0.034216	-0.087284	0.034216	0	48.785	11.473	0.01	0.007	3.0597e+08	-0.005	0	0.02	0.054	0.036	0.092	0.02	128.54	48.785	11.473	0.01	0.01	3.0597e+08	0.1116	0.41778	-0.033723
-0.069213	-0.032478	-0.069213	0	48.785	11.473	0.01	0.007	3.0597e+08	0.02	0.015	0.02	0.056	0.038	0.096	0.02	128.54	48.785	11.473	0.01	0.01	3.0597e+08	0.086758	0.23895	-0.053995
0.049688	-0.032466	0.049688	0	48.785	11.473	0.01	0.007	3.0597e+08	0.02	0.015	0.02	0.056	0.038	0.096	0.02	128.54	48.785	11.473	0.01	0.01	3.0597e+08	-0.47852	-0.71717	0.088937
-0.012329	-0.087602	-0.012329	0	48.785	11.473	0.01	0.007	3.0597e+08	0.02	0.015	0.02	0.056	0.038	0.096	0.02	128.54	48.785	11.473	0.01	0.01	3.0597e+08	-0.41919	0.85941	0.067982
-0.016428	-0.04684	-0.016428	0	48.785	11.473	0.01	0.007	3.0597e+08	0.02	0.015	0.02	0.056	0.038	0.096	0.02	128.54	48.785	11.473	0.01	0.01	3.0597e+08	0.43749	-0.83416	-0.21171
0.032639	-0.031396	0.032639	0	48.785	11.473	0.01	0.007	3.0597e+08	0.02	0.015	0.02	0.056	0.038	0.096	0.02	128.54	48.785	11.473	0.01	0.01	3.0597e+08	-0.52173	0.17247	0.13544
-0.0358	-0.074392	-0.0358	0	48.785	11.473	0.01	0.007	3.0597e+08	-0.04	-0.015	-0.095	0.058	0.039	0.099	0.02	128.54	48.785	11.473	0.01	0.01	3.0597e+08	-0.61046	0.49154	0.18725
0.022876	-0.065246	0.022876	0	48.785	11.473	0.01	0.007	3.0597e+08	-0.04	-0.015	-0.095	0.058	0.039	0.099	0.02	128.54	48.785	11.473	0.01	0.01	3.0597e+08	0.45108	-1.0234	-0.28385
-0.011517	-0.036483	-0.011517	0	48.785	11.473	0.01	0.007	3.0597e+08	-0.04	-0.015	-0.095	0.058	0.039	0.099	0.02	128.54	48.785	11.473	0.01	0.01	3.0597e+08	-0.37135	1.1525	0.092406
-0.01892	-0.071401	-0.01892	0	48.785	11.473	0.01	0.007	3.0597e+08	-0.04	-0.015	-0.095	0.058	0.039	0.099	0.02	128.54	48.785	11.473	0.01	0.01	3.0597e+08	-0.40782	-0.29698	0.1333
0.020171	-0.071835	0.020171	0	48.785	11.473	0.01	0.007	3.0597e+08	-0.04	-0.015	-0.095	0.058	0.039	0.099	0.02	128.54	48.785	11.473	0.01	0.01	3.0597e+08	0.20308	-0.50526	-0.1282
-0.057563	-0.033104	-0.057563	0	48.785	11.473	0.01	0.007	3.0597e+08	0.045	0.03	0.025	0.06	0.04	0.102	0.02	128.54	48.785	11.473	0.01	0.01	3.0597e+08	-0.16898	0.88174	-0.050209
0.051228	-0.046829	0.051228	0	48.785	11.473	0.01	0.007	3.0597e+08	0.045	0.03	0.025	0.06	0.04	0.102	0.02	128.54	48.785	11.473	0.01	0.01	3.0597e+08	-0.32826	-1.1279	0.15525
0.013154	-0.087979	0.013154	0	48.785	11.473	0.01	0.007	3.0597e+08	0.045	0.03	0.025	0.06	0.04	0.102	0.02	128.54	48.785	11.473	0.01	0.01	3.0597e+08	-0.33889	0.77584	0.09369
-0.036526	-0.047939	-0.036526	0	48.785	11.473	0.01	0.007	3.0597e+08	0.045	0.03	0.025	0.06	0.04	0.102	0.02	128.54	48.785	11.473	0.01	0.01	3.0597e+08	0.44081	0.02762	-0.19503
0.018119	-0.019705	0.018119	0	48.785	11.473	0.01	0.007	3.0597e+08	0.045	0.03	0.025	0.06	0.04	0.102	0.02	128.54	48.785	11.473	0.01	0.01	3.0597e+08	-0.64991	-0.40568	0.12815
-0.03874	-0.09488	-0.03874	0	48.785	11.473	0.01	0.007	3.0597e+08	-0.02	-0.015	0.025	0.062	0.042	0.106	0.02	128.54	48.785	11.473	0.01	0.01	3.0597e+08	-0.60993	0.85915	0.16837
0.02206	-0.064252	0.02206	0	48.785	11.473	0.01	0.007	3.0597e+08	-0.02	-0.015	0.025	0.062	0.042	0.106	0.02	128.54	48.785	11.473	0.01	0.01	3.0597e+08	0.82446	-1.1571	-0.29778
-0.0012008	-0.012868	-0.0012008	0	48.785	11.473	0.01	0.007	3.0597e+08	-0.02	-0.015	0.025	0.062	0.042	0.106	0.02	128.54	48.785	11.473	0.01	0.01	3.0597e+08	-0.49533	0.48655	0.12055
-0.013221	-0.07519	-0.013221	0	48.785	11.473	0.01	0.007	3.0597e+08	-0.02	-0.015	0.025	0.062	0.042	0.106	0.02	128.54	48.785	11.473	0.01	0.01	3.0597e+08	-0.46707	0.11878	0.12116
0.033344	-0.077496	0.033344	0	48.785	11.473	0.01	0.007	3.0597e+08	-0.02	-0.015	0.025	0.062	0.042	0.106	0.02	128.54	48.785	11.473	0.01	0.01	3.0597e+08	0.46291	-0.81827	-0.23426
-0.044968	-0.035627	-0.044968	0	48.785	11.473	0.01	0.007	3.0597e+08	-0.01	-0.04	0.035	0.064	0.043	0.109	0.02	128.54	48.785	11.473	0.01	0.01	3.0597e+08	-0.40871	1.272	0.084473
0.0030571	-0.066461	0.0030571	0	48.785	11.473	0.01	0.007	3.0597e+08	-0.01	-0.04	0.035	0.064	0.043	0.109	0.02	128.54	48.785	11.473	0.01	0.01	3.0597e+08	-0.4004	-0.60963	0.18789
0.020302	-0.070311	0.020302	0	48.785	11.473	0.01	0.007	3.0597e+08	-0.01	-0.04	0.035	0.064	0.043	0.109	0.02	128.54	48.785	11.473	0.01	0.01	3.0597e+08	0.30683	-0.089762	-0.092504
-0.056952	-0.040361	-0.056952	0	48.785	11.473	0.01	0.007	3.0597e+08	-0.01	-0.04	0.035	0.064	0.043	0.109	0.02	128.54	48.785	11.473	0.01	0.01	3.0597e+08	-0.01606	0.43054	-0.097363
0.044071	-0.037385	0.044071	0	48.785	11.473	0.01	0.007	3.0597e+08	-0.01	-0.04	0.035	0.064	0.043	0.109	0.02	128.54	48.785	11.473	0.01	0.01	3.0597e+08	-0.36392	-0.81009	0.079897
-0.0083796	-0.091199	-0.0083796	0	48.785	11.473	0.01	0.007	3.0597e+08	0.02	0.03	-0.065	0.065	0.044	0.112	0.02	128.54	48.785	11.473	0.01	0.01	3.0597e+08	-0.35822	0.68942	0.11949
0.0015851	-0.049487	0.0015851	0	48.785	11.473	0.01	0.007	3.0597e+08	0.02	0.03	-0.065	0.065	0.044	0.112	0.02	128.54	48.785	11.473	0.01	0.01	3.0597e+08	0.5188	-0.4915	-0.14509
0.012375	-0.02139	0.012375	0	48.785	11.473	0.01	0.007	3.0597e+08	0.02	0.03	-0.065	0.065	0.044	0.112	0.02	128.54	48.785	11.473	0.01	0.01	3.0597e+08	-0.43267	0.26653	0.08404
-0.04951	-0.078027	-0.04951	0	48.785	11.473	0.01	0.007	3.0597e+08	0.02	0.03	-0.065	0.065	0.044	0.112	0.02	128.54	48.785	11.473	0.01	0.01	3.0597e+08	-0.65232	0.43492	0.16222
0.040203	-0.08242	0.040203	0	48.785	11.473	0.01	0.007	3.0597e+08	0.02	0.03	-0.065	0.065	0.044	0.112	0.02	128.54	48.785	11.473	0.01	0.01	3.0597e+08	0.77354	-1.1973	-0.28477
-0.0023332	-0.019994	-0.0023332	0	48.785	11.473	0.011	0.007	3.0597e+08	0.005	0.01	0.03	0.067	0.045	0.115	0.02	128.54	48.785	11.473	0.01	0.01	3.0597e+08	-0.25597	1.1395	0.10817
-0.040928	-0.054968	-0.040928	0	48.785	11.473	0.011	0.007	3.0597e+08	0.005	0.01	0.03	0.067	0.045	0.115	0.02	128.54	48.785	11.473	0.01	0.01	3.0597e+08	-0.64864	-0.20528	0.16876
0.054229	-0.088105	0.054229	0	48.785	11.473	0.011	0.007	3.0597e+08	0.005	0.01	0.03	0.067	0.045	0.115	0.02	128.54	48.785	11.473	0.01	0.01	3.0597e+08	0.57151	-0.83074	-0.27949
-0.035797	-0.026754	-0.035797	0	48.785	11.473	0.011	0.007	3.0597e+08	0.005	0.01	0.03	0.067	0.045	0.115	0.02	128.54	48.785	11.473	0.01	0.01	3.0597e+08	-0.096666	1.3215	0.045152
-0.0088839	-0.061983	-0.0088839	0	48.785	11.473	0.011	0.007	3.0597e+08	0.005	0.01	0.03	0.067	0.045	0.115	0.02	128.54	48.785	11.473	0.01	0.01	3.0597e+08	-0.69663	-0.76877	0.22554
0.038737	-0.076936	0.038737	0	48.785	11.473	0.011	0.007	3.0597e+08	-0.02	-0.005	0.01	0.069	0.046	0.118	0.02	128.54	48.785	11.473	0.01	0.01	3.0597e+08	0.46167	-0.15606	-0.1535
-0.081023	-0.032176	-0.081023	0	48.785	11.473	0.011	0.007	3.0597e+08	-0.02	-0.005	0.01	0.069	0.046	0.118	0.02	128.54	48.785	11.473	0.01	0.01	3.0597e+08	0.016417	0.79961	-0.10046
0.047161	-0.050206	0.047161	0	48.785	11.473	0.011	0.007	3.0597e+08	-0.02	-0.005	0.01	0.069	0.046	0.118	0.02	128.54	48.785	11.473	0.01	0.01	3.0597e+08	-0.44863	-0.96993	0.18792
0.027394	-0.091556	0.027394	0	48.785	11.473	0.011	0.007	3.0597e+08	-0.02	-0.005	0.01	0.069	0.046	0.118	0.02	128.54	48.785	11.473	0.01	0.01	3.0597e+08	-0.0039304	0.70809	-0.008338
-0.067813	-0.03677	-0.067813	0	48.785	11.473	0.011	0.007	3.0597e+08	-0.02	-0.005	0.01	0.069	0.046	0.118	0.02	128.54	48.785	11.473	0.01	0.01	3.0597e+08	0.4073	0.14217	-0.14564
0.039349	-0.026492	0.039349	0	48.785	11.473	0.011	0.007	3.0597e+08	0.005	-0.005	0.025	0.07	0.047	0.121	0.02	128.54	48.785	11.473	0.01	0.01	3.0597e+08	-0.6393	-0.55392	0.1629
-0.025796	-0.094459	-0.025796	0	48.785	11.473	0.011	0.007	3.0597e+08	0.005	-0.005	0.025	0.07	0.047	0.121	0.02	128.54	48.785	11.473	0.01	0.01	3.0597e+08	-0.36235	0.77415	0.14406
-0.016503	-0.05266	-0.016503	0	48.785	11.473	0.011	0.007	3.0597e+08	0.005	-0.005	0.025	0.07	0.047	0.121	0.02	128.54	48.785	11.473	0.01	0.01	3.0597e+08	0.74836	-1.0037	-0.29155
0.016793	-0.023526	0.016793	0	48.785	11.473	0.011	0.007	3.0597e+08	0.005	-0.005	0.025	0.07	0.047	0.121	0.02	128.54	48.785	11.473	0.01	0.01	3.0597e+08	-0.64634	0.26795	0.18828
0.0056871	-0.085473	0.0056871	0	48.785	11.473	0.011	0.007	3.0597e+08	0.005	-0.005	0.025	0.07	0.047	0.121	0.02	128.54	48.785	11.473	0.01	0.01	3.0597e+08	-0.037293	0.12203	0.020545
0.015664	-0.056139	0.015664	0	48.785	11.473	0.011	0.007	3.0597e+08	0.015	0.015	-0.05	0.072	0.048	0.123	0.02	128.54	48.785	11.473	0.01	0.01	3.0597e+08	0.25048	-0.6914	-0.19275
-0.020188	-0.03636	-0.020188	0	48.785	11.473	0.011	0.007	3.0597e+08	0.015	0.015	-0.05	0.072	0.048	0.123	0.02	128.54	48.785	11.473	0.01	0.01	3.0597e+08	-0.29299	1.0345	0.083678
0.0033343	-0.070389	0.0033343	0	48.785	11.473	0.011	0.007	3.0597e+08	0.015	0.015	-0.05	0.072	0.048	0.123	0.02	128.54	48.785	11.473	0.01	0.01	3.0597e+08	-0.30959	-0.26027	0.14726
0.010832	-0.070094	0.010832	0	48.785	11.473	0.011	0.007	3.0597e+08	0.015	0.015	-0.05	0.072	0.048	0.123	0.02	128.54	48.785	11.473	0.01	0.01	3.0597e+08	0.32254	-0.27519	-0.17561
-0.063145	-0.034522	-0.063145	0	48.785	11.473	0.011	0.007	3.0597e+08	0.015	0.015	-0.05	0.072	0.048	0.123	0.02	128.54	48.785	11.473	0.01	0.01	3.0597e+08	-0.0029404	0.77268	-0.043982
0.026317	-0.047906	0.026317	0	48.785	11.473	0.011	0.007	3.0597e+08	-0.01	-0.015	0.025	0.029	0.019	0.049	0.02	128.54	48.785	11.473	0.01	0.01	3.0597e+08	-0.32018	-0.96768	0.098662
0.015991	-0.088659	0.015991	0	48.785	11.473	0.011	0.007	3.0597e+08	-0.01	-0.015	0.025	0.029	0.019	0.049	0.02	128.54	48.785	11.473	0.01	0.01	3.0597e+08	-0.13759	0.54173	0.1018
-0.030598	-0.04347	-0.030598	0	48.785	11.473	0.011	0.007	3.0597e+08	-0.01	-0.015	0.025	0.029	0.019	0.049	0.02	128.54	48.785	11.473	0.01	0.01	3.0597e+08	0.34387	-0.068523	-0.11311
0.03113	-0.022679	0.03113	0	48.785	11.473	0.011	0.007	3.0597e+08	-0.01	-0.015	0.025	0.029	0.019	0.049	0.02	128.54	48.785	11.473	0.01	0.01	3.0597e+08	-0.33507	-0.49274	0.055984
-0.028948	-0.088942	-0.028948	0	48.785	11.473	0.011	0.007	3.0597e+08	-0.01	-0.015	0.025	0.029	0.019	0.049	0.02	128.54	48.785	11.473	0.01	0.01	3.0597e+08	-0.55934	0.86862	0.21386
0.004803	-0.067473	0.004803	0	48.785	11.473	0.011	0.007	3.0597e+08	0	0	0	0.033	0.022	0.056	0.02	128.54	48.785	11.473	0.01	0.01	3.0597e+08	0.80389	-0.98879	-0.33677
0.018276	-0.017768	0.018276	0	48.785	11.473	0.011	0.007	3.0597e+08	0	0	0	0.033	0.022	0.056	0.02	128.54	48.785	11.473	0.01	0.01	3.0597e+08	-0.40914	0.45349	0.15376
-0.032904	-0.072104	-0.032904	0	48.785	11.473	0.011	0.007	3.0597e+08	0	0	0	0.033	0.022	0.056	0.02	128.54	48.785	11.473	0.01	0.01	3.0597e+08	-0.64855	0.43142	0.18546
0.030048	-0.081198	0.030048	0	48.785	11.473	0.011	0.007	3.0597e+08	0	0	0	0.033	0.022	0.056	0.02	128.54	48.785	11.473	0.01	0.01	3.0597e+08	0.90191	-1.0052	-0.32013
-0.016617	-0.016992	-0.016617	0	48.785	11.473	0.011	0.007	3.0597e+08	0	0	0	0.033	0.022	0.056	0.02	128.54	48.785	11.473	0.01	0.01	3.0597e+08	-0.29487	1.0061	0.065723
-0.040268	-0.074073	-0.040268	0	48.785	11.473	0.011	0.007	3.0597e+08	-0.02	-0.02	0.04	0.036	0.024	0.062	0.02	128.54	48.785	11.473	0.01	0.01	3.0597e+08	-0.63134	-0.20601	0.23682
0.047172	-0.077231	0.047172	0	48.785	11.473	0.011	0.007	3.0597e+08	-0.02	-0.02	0.04	0.036	0.024	0.062	0.02	128.54	48.785	11.473	0.01	0.01	3.0597e+08	0.73995	-0.98117	-0.27504
-0.040072	-0.016194	-0.040072	0	48.785	11.473	0.011	0.007	3.0597e+08	-0.02	-0.02	0.04	0.036	0.024	0.062	0.02	128.54	48.785	11.473	0.01	0.01	3.0597e+08	-0.34371	1.0929	0.0888
0.021866	-0.079968	0.021866	0	48.785	11.473	0.011	0.007	3.0597e+08	-0.02	-0.02	0.04	0.036	0.024	0.062	0.02	128.54	48.785	11.473	0.01	0.01	3.0597e+08	-0.34827	-0.69406	0.124
0.045462	-0.076817	0.045462	0	48.785	11.473	0.011	0.007	3.0597e+08	-0.02	-0.02	0.04	0.036	0.024	0.062	0.02	128.54	48.785	11.473	0.01	0.01	3.0597e+08	0.49404	0.0014704	-0.095624
-0.069287	-0.02362	-0.069287	0	48.785	11.473	0.011	0.008	3.0597e+08	0.025	0.025	-0.01	0.039	0.026	0.067	0.02	128.54	48.785	11.473	0.01	0.01	3.0597e+08	0.01954	0.97089	-0.051683
0.025156	-0.05056	0.025156	0	48.785	11.473	0.011	0.008	3.0597e+08	0.025	0.025	-0.01	0.039	0.026	0.067	0.02	128.54	48.785	11.473	0.01	0.01	3.0597e+08	-0.67728	-0.81256	0.25955
0.008744	-0.093627	0.008744	0	48.785	11.473	0.011	0.008	3.0597e+08	0.025	0.025	-0.01	0.039	0.026	0.067	0.02	128.54	48.785	11.473	0.01	0.01	3.0597e+08	0.3068	0.23112	-0.11756
-0.070026	-0.041	-0.070026	0	48.785	11.473	0.011	0.008	3.0597e+08	0.025	0.025	-0.01	0.039	0.026	0.067	0.02	128.54	48.785	11.473	0.01	0.01	3.0597e+08	0.36124	0.30638	-0.1295
0.027058	-0.035095	0.027058	0	48.785	11.473	0.011	0.008	3.0597e+08	0.025	0.025	-0.01	0.039	0.026	0.067	0.02	128.54	48.785	11.473	0.01	0.01	3.0597e+08	-0.3176	-0.55996	0.071644
0.019252	-0.083499	0.019252	0	48.785	11.473	0.011	0.008	3.0597e+08	-0.015	-0.005	0.005	0.042	0.028	0.072	0.02	128.54	48.785	11.473	0.01	0.01	3.0597e+08	0.035983	0.34606	-0.0092323
-0.028756	-0.043447	-0.028756	0	48.785	11.473	0.011	0.008	3.0597e+08	-0.015	-0.005	0.005	0.042	0.028	0.072	0.02	128.53	48.785	11.473	0.01	0.01	3.0597e+08	0.25889	-0.3128	-0.084349
0.035468	-0.040878	0.035468	0	48.785	11.473	0.011	0.008	3.0597e+08	-0.015	-0.005	0.005	0.042	0.028	0.072	0.02	128.53	48.785	11.473	0.01	0.01	3.0597e+08	-0.30652	-0.17686	0.013353
-0.013906	-0.085373	-0.013906	0	48.785	11.473	0.011	0.008	3.0597e+08	-0.015	-0.005	0.005	0.042	0.028	0.072	0.02	128.54	48.785	11.473	0.01	0.01	3.0597e+08	-0.17949	0.48265	0.14766
0.0031309	-0.052313	0.0031309	0	48.785	11.473	0.011	0.008	3.0597e+08	-0.015	-0.005	0.005	0.042	0.028	0.072	0.02	128.53	48.785	11.473	0.01	0.01	3.0597e+08	0.62249	-0.81502	-0.27909
-0.012023	-0.032086	-0.012023	0	48.785	11.473	0.011	0.008	3.0597e+08	0.025	0.005	0.005	0.045	0.03	0.077	0.02	128.53	48.785	11.473	0.01	0.01	3.0597e+08	-0.18252	1.0037	0.079377
-0.015666	-0.0769	-0.015666	0	48.785	11.473	0.011	0.008	3.0597e+08	0.025	0.005	0.005	0.045	0.03	0.077	0.02	128.53	48.785	11.473	0.01	0.01	3.0597e+08	-0.35192	-0.37524	0.15949
0.039682	-0.078869	0.039682	0	48.785	11.473	0.011	0.008	3.0597e+08	0.025	0.005	0.005	0.045	0.03	0.077	0.02	128.53	48.785	11.473	0.01	0.01	3.0597e+08	0.45504	-0.47763	-0.072142
-0.049877	-0.032811	-0.049877	0	48.785	11.473	0.011	0.008	3.0597e+08	0.025	0.005	0.005	0.045	0.03	0.077	0.02	128.53	48.785	11.473	0.01	0.01	3.0597e+08	0.05412	1.2124	0.003892
0.0071109	-0.036037	0.0071109	0	48.785	11.473	0.011	0.008	3.0597e+08	0.025	0.005	0.005	0.045	0.03	0.077	0.02	128.54	48.785	11.473	0.01	0.01	3.0597e+08	-0.20267	-1.0557	0.12595
0.015691	-0.095297	0.015691	0	48.785	11.473	0.011	0.008	3.0597e+08	-0.015	0	-0.03	0.047	0.032	0.081	0.02	128.53	48.785	11.473	0.01	0.01	3.0597e+08	0.064559	0.21874	-0.025217
-0.055341	-0.045542	-0.055341	0	48.785	11.473	0.011	0.008	3.0597e+08	-0.015	0	-0.03	0.047	0.032	0.081	0.02	128.53	48.785	11.473	0.01	0.01	3.0597e+08	0.55818	0.3737	-0.16061
0.035326	-0.024468	0.035326	0	48.785	11.473	0.011	0.008	3.0597e+08	-0.015	0	-0.03	0.047	0.032	0.081	0.02	128.53	48.785	11.473	0.01	0.01	3.0597e+08	-0.21273	-0.90544	0.10787
0.024186	-0.083571	0.024186	0	48.785	11.473	0.011	0.008	3.0597e+08	-0.015	0	-0.03	0.047	0.032	0.081	0.02	128.53	48.785	11.473	0.01	0.01	3.0597e+08	-0.2765	0.77147	0.058691
-0.019809	-0.059323	-0.019809	0	48.785	11.473	0.011	0.008	3.0597e+08	-0.015	0	-0.03	0.047	0.032	0.081	0.02	128.53	48.785	11.473	0.01	0.01	3.0597e+08	0.89186	-0.28721	-0.3185
-0.0013432	-0.021732	-0.0013432	0	48.785	11.473	0.011	0.008	3.0597e+08	0.02	0.01	0.04	0.05	0.033	0.085	0.02	128.53	48.785	11.473	0.01	0.01	3.0597e+08	-0.57154	-0.013604	0.17183
-0.02662	-0.095282	-0.02662	0	48.785	11.473	0.011	0.008	3.0597e+08	0.02	0.01	0.04	0.05	0.033	0.085	0.02	128.53	48.785	11.473	0.01	0.01	3.0597e+08	-0.4512	0.60882	0.17692
0.016651	-0.057649	0.016651	0	48.785	11.473	0.011	0.008	3.0597e+08	0.02	0.01	0.04	0.05	0.033	0.085	0.02	128.53	48.785	11.473	0.01	0.01	3.0597e+08	0.9324	-1.1743	-0.25073
-0.0075921	-0.017087	-0.0075921	0	48.785	11.473	0.011	0.008	3.0597e+08	0.02	0.01	0.04	0.05	0.033	0.085	0.02	128.53	48.785	11.473	0.01	0.01	3.0597e+08	-0.2295	0.79824	0.048797
-0.0087327	-0.088529	-0.0087327	0	48.785	11.473	0.011	0.008	3.0597e+08	0.02	0.01	0.04	0.05	0.033	0.085	0.02	128.53	48.785	11.473	0.01	0.01	3.0597e+08	-0.37553	-0.099814	0.20164
0.043895	-0.071845	0.043895	0	48.785	11.473	0.008	0.006	3.0597e+08	-0.01	-0.015	0.005	0.05	0.034	0.087	0.02	128.53	48.785	11.473	0.01	0.01	3.0597e+08	0.89142	-0.89911	-0.2448
-0.035935	-0.012445	-0.035935	0	48.785	11.473	0.008	0.006	3.0597e+08	-0.01	-0.015	0.005	0.05	0.034	0.087	0.02	128.53	48.785	11.473	0.01	0.01	3.0597e+08	-0.2677	1.4285	0.1569
-0.001104	-0.066475	-0.001104	0	48.785	11.473	0.008	0.006	3.0597e+08	-0.01	-0.015	0.005	0.05	0.034	0.087	0.02	128.53	48.785	11.473	0.01	0.01	3.0597e+08	-0.49019	-0.70937	0.17739
0.031135	-0.077772	0.031135	0	48.785	11.473	0.008	0.006	3.0597e+08	-0.01	-0.015	0.005	0.05	0.034	0.087	0.02	128.53	48.785	11.473	0.01	0.01	3.0597e+08	0.70258	-0.29687	-0.16594
-0.074599	-0.039781	-0.074599	0	48.785	11.473	0.008	0.006	3.0597e+08	-0.01	-0.015	0.005	0.05	0.034	0.087	0.02	128.53	48.785	11.473	0.01	0.01	3.0597e+08	0.11297	1.0974	-0.10445
0.020576	-0.042861	0.020576	0	48.785	11.473	0.008	0.006	3.0597e+08	-0.025	0.005	-0.025	0.052	0.036	0.091	0.02	128.53	48.785	11.473	0.01	0.01	3.0597e+08	-0.087049	-0.91696	0.061843
0.017374	-0.072036	0.017374	0	48.785	11.473	0.008	0.006	3.0597e+08	-0.025	0.005	-0.025	0.052	0.036	0.091	0.02	128.53	48.785	11.473	0.01	0.01	3.0597e+08	-0.068179	0.45775	0.016619
-0.030003	-0.050736	-0.030003	0	48.785	11.473	0.008	0.006	3.0597e+08	-0.025	0.005	-0.025	0.052	0.036	0.091	0.02	128.53	48.785	11.473	0.01	0.01	3.0597e+08	0.38829	-0.17937	-0.13091
0.037235	-0.040942	0.037235	0	48.785	11.473	0.008	0.006	3.0597e+08	-0.025	0.005	-0.025	0.052	0.036	0.091	0.02	128.53	48.785	11.473	0.01	0.01	3.0597e+08	-0.16328	-0.41949	0.0026884
-0.035183	-0.079052	-0.035183	0	48.785	11.473	0.008	0.006	3.0597e+08	-0.025	0.005	-0.025	0.052	0.036	0.091	0.02	128.53	48.785	11.473	0.01	0.01	3.0597e+08	-0.34657	0.70133	0.20375
0.026063	-0.056018	0.026063	0	48.785	11.473	0.008	0.006	3.0597e+08	0.035	-0.005	0.02	0.054	0.037	0.095	0.02	128.53	48.785	11.473	0.01	0.01	3.0597e+08	0.76817	-1.1228	-0.264
-0.00829	-0.028289	-0.00829	0	48.785	11.473	0.008	0.006	3.0597e+08	0.035	-0.005	0.02	0.054	0.037	0.095	0.02	128.53	48.785	11.473	0.01	0.01	3.0597e+08	-0.3621	1.1094	0.15054
-0.027073	-0.074519	-0.027073	0	48.785	11.473	0.008	0.006	3.0597e+08	0.035	-0.005	0.02	0.054	0.037	0.095	0.02	128.53	48.785	11.473	0.01	0.01	3.0597e+08	-0.34128	-0.18468	0.17926
0.056535	-0.074905	0.056535	0	48.785	11.473	0.008	0.006	3.0597e+08	0.035	-0.005	0.02	0.054	0.037	0.095	0.02	128.53	48.785	11.473	0.01	0.01	3.0597e+08	0.62998	-0.7246	-0.19142
-0.045659	-0.019541	-0.045659	0	48.785	11.473	0.008	0.006	3.0597e+08	0.035	-0.005	0.02	0.054	0.037	0.095	0.02	128.53	48.785	11.473	0.01	0.01	3.0597e+08	0.0086358	1.4047	0.039164
-0.02148	-0.051456	-0.02148	0	48.785	11.473	0.008	0.006	3.0597e+08	-0.03	0.01	0.005	0.056	0.038	0.098	0.02	128.53	48.785	11.473	0.01	0.01	3.0597e+08	-0.61107	-0.86969	0.20569
0.028258	-0.095635	0.028258	0	48.785	11.473	0.008	0.006	3.0597e+08	-0.03	0.01	0.005	0.056	0.038	0.098	0.02	128.53	48.785	11.473	0.01	0.01	3.0597e+08	0.47777	-0.14534	-0.15893
-0.04584	-0.026853	-0.04584	0	48.785	11.473	0.008	0.006	3.0597e+08	-0.03	0.01	0.005	0.056	0.038	0.098	0.02	128.53	48.785	11.473	0.01	0.01	3.0597e+08	0.26725	0.38093	-0.11798
0.01222	-0.045033	0.01222	0	48.785	11.473	0.008	0.006	3.0597e+08	-0.03	0.01	0.005	0.056	0.038	0.098	0.02	128.53	48.785	11.473	0.01	0.01	3.0597e+08	-0.39316	-0.53324	0.077833
0.039128	-0.081116	0.039128	0	48.785	11.473	0.008	0.006	3.0597e+08	-0.03	0.01	0.005	0.056	0.038	0.098	0.02	128.53	48.785	11.473	0.01	0.01	3.0597e+08	0.21273	0.339	-0.073436
-0.021003	-0.043504	-0.021003	0	48.785	11.473	0.008	0.006	3.0597e+08	0.02	-0.015	-0.025	0.058	0.04	0.102	0.02	128.53	48.785	11.473	0.01	0.01	3.0597e+08	0.24005	-0.081476	-0.11254
0.014148	-0.038744	0.014148	0	48.785	11.473	0.008	0.006	3.0597e+08	0.02	-0.015	-0.025	0.058	0.04	0.102	0.02	128.53	48.785	11.473	0.01	0.01	3.0597e+08	-0.31107	-0.064136	0.14823
-0.029624	-0.08313	-0.029624	0	48.785	11.473	0.008	0.006	3.0597e+08	0.02	-0.015	-0.025	0.058	0.04	0.102	0.02	128.53	48.785	11.473	0.01	0.01	3.0597e+08	-0.44032	0.56158	0.17444
0.0052873	-0.061816	0.0052873	0	48.785	11.473	0.008	0.006	3.0597e+08	0.02	-0.015	-0.025	0.058	0.04	0.102	0.02	128.53	48.785	11.473	0.01	0.01	3.0597e+08	0.76615	-1.1362	-0.259
-0.014128	-0.020464	-0.014128	0	48.785	11.473	0.008	0.006	3.0597e+08	0.02	-0.015	-0.025	0.058	0.04	0.102	0.02	128.53	48.785	11.473	0.01	0.01	3.0597e+08	-0.21956	1.1776	0.061831
-0.016201	-0.073558	-0.016201	0	48.785	11.473	0.009	0.006	3.0597e+08	-0.005	0	0.005	0.06	0.041	0.105	0.02	128.53	48.785	11.473	0.01	0.01	3.0597e+08	-0.34127	-0.51029	0.1593
0.049563	-0.075151	0.049563	0	48.785	11.473	0.009	0.006	3.0597e+08	-0.005	0	0.005	0.06	0.041	0.105	0.02	128.53	48.785	11.473	0.01	0.01	3.0597e+08	0.6606	-0.53829	-0.17243
-0.059689	-0.028817	-0.059689	0	48.785	11.473	0.009	0.006	3.0597e+08	-0.005	0	0.005	0.06	0.041	0.105	0.02	128.53	48.785	11.473	0.01	0.01	3.0597e+08	-0.2863	1.189	0.12459
0.024881	-0.040127	0.024881	0	48.785	11.473	0.009	0.006	3.0597e+08	-0.005	0	0.005	0.06	0.041	0.105	0.02	128.53	48.785	11.473	0.01	0.01	3.0597e+08	-0.10547	-1.0691	0.031884
0.027316	-0.083264	0.027316	0	48.785	11.473	0.009	0.006	3.0597e+08	-0.005	0	0.005	0.06	0.041	0.105	0.02	128.53	48.785	11.473	0.01	0.01	3.0597e+08	-0.11436	0.4682	-0.020799
-0.051609	-0.054454	-0.051609	0	48.785	11.473	0.009	0.006	3.0597e+08	0.025	0.02	0.03	0.062	0.042	0.108	0.02	128.53	48.785	11.473	0.01	0.01	3.0597e+08	0.53895	0.23552	-0.19092
0.023037	-0.034746	0.023037	0	48.785	11.473	0.009	0.006	3.0597e+08	0.025	0.02	0.03	0.062	0.042	0.108	0.02	128.53	48.785	11.473	0.01	0.01	3.0597e+08	-0.41953	-0.62802	0.082558
-0.011957	-0.071821	-0.011957	0	48.785	11.473	0.009	0.006	3.0597e+08	0.025	0.02	0.03	0.062	0.042	0.108	0.02	128.53	48.785	11.473	0.01	0.01	3.0597e+08	-0.45791	0.77306	0.18653
0.003907	-0.070572	0.003907	0	48.785	11.473	0.009	0.006	3.0597e+08	0.025	0.02	0.03	0.062	0.042	0.108	0.02	128.53	48.785	11.473	0.01	0.01	3.0597e+08	0.83781	-0.75684	-0.35972
0.0094102	-0.019122	0.0094102	0	48.785	11.473	0.009	0.006	3.0597e+08	0.025	0.02	0.03	0.062	0.042	0.108	0.02	128.53	48.785	11.473	0.01	0.01	3.0597e+08	-0.35865	0.35023	0.17702
-0.0492	-0.082957	-0.0492	0	48.785	11.473	0.009	0.006	3.0597e+08	-0.02	-0.02	-0.04	0.064	0.043	0.111	0.02	128.53	48.785	11.473	0.01	0.01	3.0597e+08	-0.4379	0.49037	0.16783
0.034462	-0.066652	0.034462	0	48.785	11.473	0.009	0.006	3.0597e+08	-0.02	-0.02	-0.04	0.064	0.043	0.111	0.02	128.53	48.785	11.473	0.01	0.01	3.0597e+08	0.77637	-1.4086	-0.25796
-0.01647	-0.016323	-0.01647	0	48.785	11.473	0.009	0.006	3.0597e+08	-0.02	-0.02	-0.04	0.064	0.043	0.111	0.02	128.53	48.785	11.473	0.01	0.01	3.0597e+08	-0.46748	1.1189	0.17348
0.010039	-0.083133	0.010039	0	48.785	11.473	0.009	0.006	3.0597e+08	-0.02	-0.02	-0.04	0.064	0.043	0.111	0.02	128.53	48.785	11.473	0.01	0.01	3.0597e+08	-0.24196	-0.35741	0.069994
0.045538	-0.06784	0.045538	0	48.785	11.473	0.009	0.006	3.0597e+08	-0.02	-0.02	-0.04	0.064	0.043	0.111	0.02	128.53	48.785	11.473	0.01	0.01	3.0597e+08	0.61431	-0.47971	-0.16623
-0.064966	-0.026088	-0.064966	0	48.785	11.473	0.009	0.006	3.0597e+08	-0.005	0	0.085	0.065	0.044	0.114	0.02	128.53	48.785	11.473	0.01	0.01	3.0597e+08	-0.10624	1.3407	0.022158
0.016847	-0.049311	0.016847	0	48.785	11.473	0.009	0.006	3.0597e+08	-0.005	0	0.085	0.065	0.044	0.114	0.02	128.53	48.785	11.473	0.01	0.01	3.0597e+08	-0.51596	-0.88505	0.25275
0.012283	-0.089873	0.012283	0	48.785	11.473	0.009	0.006	3.0597e+08	-0.005	0	0.085	0.065	0.044	0.114	0.02	128.53	48.785	11.473	0.01	0.01	3.0597e+08	0.11778	0.25728	-0.10104
-0.065473	-0.044077	-0.065473	0	48.785	11.473	0.009	0.006	3.0597e+08	-0.005	0	0.085	0.065	0.044	0.114	0.02	128.53	48.785	11.473	0.01	0.01	3.0597e+08	0.39649	0.28195	-0.10713
0.022186	-0.035583	0.022186	0	48.785	11.473	0.009	0.006	3.0597e+08	-0.005	0	0.085	0.065	0.044	0.114	0.02	128.53	48.785	11.473	0.01	0.01	3.0597e+08	-0.28754	-0.78508	0.015426
0.0079166	-0.086666	0.0079166	0	48.785	11.473	0.009	0.006	3.0597e+08	-0.005	0.005	-0.025	0.067	0.046	0.117	0.02	128.53	48.785	11.473	0.01	0.01	3.0597e+08	-0.11948	0.5361	0.066146
0.0013022	-0.044987	0.0013022	0	48.785	11.473	0.009	0.006	3.0597e+08	-0.005	0.005	-0.025	0.067	0.046	0.117	0.02	128.53	48.785	11.473	0.01	0.01	3.0597e+08	0.38389	-0.55839	-0.11041
0.02044	-0.039291	0.02044	0	48.785	11.473	0.009	0.006	3.0597e+08	-0.005	0.005	-0.025	0.067	0.046	0.117	0.02	128.53	48.785	11.473	0.01	0.01	3.0597e+08	-0.37196	0.28355	0.19284
-0.019605	-0.08058	-0.019605	0	48.785	11.473	0.009	0.006	3.0597e+08	-0.005	0.005	-0.025	0.067	0.046	0.117	0.02	128.53	48.785	11.473	0.01	0.01	3.0597e+08	-0.21788	0.43277	0.12093
0.016199	-0.054609	0.016199	0	48.785	11.473	0.009	0.006	3.0597e+08	-0.005	0.005	-0.025	0.067	0.046	0.117	0.02	128.53	48.785	11.473	0.01	0.01	3.0597e+08	0.77367	-0.75549	-0.26085
-0.044327	-0.0351	-0.044327	0	48.785	11.473	0.009	0.006	3.0597e+08	0.025	-0.005	-0.005	0.068	0.047	0.12	0.02	128.53	48.785	11.473	0.01	0.01	3.0597e+08	-0.33561	1.098	0.057803
-0.0075335	-0.060645	-0.0075335	0	48.785	11.473	0.009	0.006	3.0597e+08	0.025	-0.005	-0.005	0.068	0.047	0.12	0.02	128.53	48.785	11.473	0.01	0.01	3.0597e+08	-0.22057	-0.65214	0.074578
0.031325	-0.076328	0.031325	0	48.785	11.473	0.009	0.006	3.0597e+08	0.025	-0.005	-0.005	0.068	0.047	0.12	0.02	128.53	48.785	11.473	0.01	0.01	3.0597e+08	0.062412	-0.0991	0.031326
-0.020396	-0.044186	-0.020396	0	48.785	11.473	0.009	0.006	3.0597e+08	0.025	-0.005	-0.005	0.068	0.047	0.12	0.02	128.53	48.785	11.473	0.01	0.01	3.0597e+08	0.19959	0.35105	-0.07621
0.023353	-0.025847	0.023353	0	48.785	11.473	0.009	0.006	3.0597e+08	0.025	-0.005	-0.005	0.068	0.047	0.12	0.02	128.53	48.785	11.473	0.01	0.01	3.0597e+08	-0.050619	-0.60846	-0.037005
-0.036235	-0.079333	-0.036235	0	48.785	11.473	0.009	0.006	3.0597e+08	0.005	0.015	0.02	0.07	0.048	0.122	0.02	128.53	48.785	11.473	0.01	0.01	3.0597e+08	-0.44968	0.60232	0.2027
0.020951	-0.074294	0.020951	0	48.785	11.473	0.009	0.006	3.0597e+08	0.005	0.015	0.02	0.07	0.048	0.122	0.02	128.53	48.785	11.473	0.01	0.01	3.0597e+08	0.56091	-0.90078	-0.27645
0.0022266	-0.029163	0.0022266	0	48.785	11.473	0.009	0.006	3.0597e+08	0.005	0.015	0.02	0.07	0.048	0.122	0.02	128.53	48.785	11.473	0.01	0.01	3.0597e+08	-0.30281	0.78914	0.23075
-0.024187	-0.059753	-0.024187	0	48.785	11.473	0.009	0.006	3.0597e+08	0.005	0.015	0.02	0.07	0.048	0.122	0.02	128.53	48.785	11.473	0.01	0.01	3.0597e+08	-0.23799	0.065212	0.060664
0.05036	-0.073143	0.05036	0	48.785	11.473	0.009	0.006	3.0597e+08	0.005	0.015	0.02	0.07	0.048	0.122	0.02	128.53	48.785	11.473	0.01	0.01	3.0597e+08	0.62777	-0.756	-0.21139
-0.049854	-0.039065	-0.049854	0	48.785	11.473	0.009	0.006	3.0597e+08	-0.025	-0.005	-0.015	0.026	0.018	0.046	0.02	128.53	48.785	11.473	0.01	0.01	3.0597e+08	-0.12616	1.3158	-0.024028
-0.0039491	-0.046972	-0.0039491	0	48.785	11.473	0.009	0.006	3.0597e+08	-0.025	-0.005	-0.015	0.026	0.018	0.046	0.02	128.53	48.785	11.473	0.01	0.01	3.0597e+08	-0.40375	-0.80504	0.22907
0.020759	-0.085237	0.020759	0	48.785	11.473	0.009	0.006	3.0597e+08	-0.025	-0.005	-0.015	0.026	0.018	0.046	0.02	128.53	48.785	11.473	0.01	0.01	3.0597e+08	0.040398	0.042746	-0.071214
-0.058652	-0.038754	-0.058652	0	48.785	11.473	0.009	0.006	3.0597e+08	-0.025	-0.005	-0.015	0.026	0.018	0.046	0.02	128.53	48.785	11.473	0.01	0.01	3.0597e+08	0.33369	0.36823	-0.11352
0.029585	-0.032573	0.029585	0	48.785	11.473	0.009	0.006	3.0597e+08	-0.025	-0.005	-0.015	0.026	0.018	0.046	0.02	128.53	48.785	11.473	0.01	0.01	3.0597e+08	-0.37272	-0.8958	0.071716
0.019326	-0.094356	0.019326	0	48.785	11.473	0.009	0.006	3.0597e+08	0.015	0.005	-0.015	0.031	0.021	0.053	0.02	128.53	48.785	11.473	0.01	0.01	3.0597e+08	-0.066731	0.79238	0.015937
-0.019817	-0.04924	-0.019817	0	48.785	11.473	0.009	0.006	3.0597e+08	0.015	0.005	-0.015	0.031	0.021	0.053	0.02	128.52	48.785	11.473	0.01	0.01	3.0597e+08	0.57416	-0.38488	-0.16776
0.019197	-0.012974	0.019197	0	48.785	11.473	0.009	0.006	3.0597e+08	0.015	0.005	-0.015	0.031	0.021	0.053	0.02	128.53	48.785	11.473	0.01	0.01	3.0597e+08	-0.59366	0.045124	0.19591
-0.038583	-0.09475	-0.038583	0	48.785	11.473	0.009	0.006	3.0597e+08	0.015	0.005	-0.015	0.031	0.021	0.053	0.02	128.53	48.785	11.473	0.01	0.01	3.0597e+08	-0.55623	0.74881	0.24232
0.0037459	-0.066093	0.0037459	0	48.785	11.473	0.009	0.006	3.0597e+08	0.015	0.005	-0.015	0.031	0.021	0.053	0.02	128.52	48.785	11.473	0.01	0.01	3.0597e+08	0.9605	-1.3918	-0.37065
0.0044913	-0.01261	0.0044913	0	48.785	11.473	0.009	0.006	3.0597e+08	-0.02	0.02	0.065	0.034	0.023	0.06	0.02	128.53	48.785	11.473	0.01	0.01	3.0597e+08	-0.39133	0.89427	0.17306
-0.0084113	-0.078526	-0.0084113	0	48.785	11.473	0.009	0.006	3.0597e+08	-0.02	0.02	0.065	0.034	0.023	0.06	0.02	128.53	48.785	11.473	0.01	0.01	3.0597e+08	-0.34445	-0.12892	0.035841
0.034527	-0.062253	0.034527	0	48.785	11.473	0.009	0.006	3.0597e+08	-0.02	0.02	0.065	0.034	0.023	0.06	0.02	128.52	48.785	11.473	0.01	0.01	3.0597e+08	0.58232	-0.74235	-0.14894
-0.043704	-0.040931	-0.043704	0	48.785	11.473	0.009	0.006	3.0597e+08	-0.02	0.02	0.065	0.034	0.023	0.06	0.02	128.52	48.785	11.473	0.01	0.01	3.0597e+08	-0.42386	1.2657	0.062351
0.015237	-0.063583	0.015237	0	48.785	11.473	0.009	0.006	3.0597e+08	-0.02	0.02	0.065	0.034	0.023	0.06	0.02	128.53	48.785	11.473	0.01	0.01	3.0597e+08	-0.12447	-0.75964	0.069282
0.0075288	-0.060047	0.0075288	0	48.785	11.473	0.01	0.006	3.0597e+08	0.005	0	-0.005	0.037	0.025	0.065	0.02	128.53	48.785	11.473	0.01	0.01	3.0597e+08	0.040396	0.23002	0.0072033
-0.039147	-0.047751	-0.039147	0	48.785	11.473	0.01	0.006	3.0597e+08	0.005	0	-0.005	0.037	0.025	0.065	0.02	128.52	48.785	11.473	0.01	0.01	3.0597e+08	0.16582	0.018199	-0.12102
0.035713	-0.041162	0.035713	0	48.785	11.473	0.01	0.006	3.0597e+08	0.005	0	-0.005	0.037	0.025	0.065	0.02	128.52	48.785	11.473	0.01	0.01	3.0597e+08	-0.36285	-0.45109	0.051321
-0.034162	-0.08549	-0.034162	0	48.785	11.473	0.01	0.006	3.0597e+08	0.005	0	-0.005	0.037	0.025	0.065	0.02	128.53	48.785	11.473	0.01	0.01	3.0597e+08	-0.41376	0.70007	0.18987
0.027619	-0.056659	0.027619	0	48.785	11.473	0.01	0.006	3.0597e+08	0.005	0	-0.005	0.037	0.025	0.065	0.02	128.52	48.785	11.473	0.01	0.01	3.0597e+08	0.7457	-0.85084	-0.25055
0.0059292	-0.018601	0.0059292	0	48.785	11.473	0.01	0.006	3.0597e+08	0.015	0.015	0.025	0.04	0.027	0.07	0.02	128.52	48.785	11.473	0.01	0.01	3.0597e+08	-0.33725	0.71178	0.11352
-0.049872	-0.068646	-0.049872	0	48.785	11.473	0.01	0.006	3.0597e+08	0.015	0.015	0.025	0.04	0.027	0.07	0.02	128.53	48.785	11.473	0.01	0.01	3.0597e+08	-0.51207	0.074402	0.14995
0.040423	-0.083114	0.040423	0	48.785	11.473	0.01	0.006	3.0597e+08	0.015	0.015	0.025	0.04	0.027	0.07	0.02	128.52	48.785	11.473	0.01	0.01	3.0597e+08	0.53644	-1.1529	-0.22086
-0.024098	-0.028633	-0.024098	0	48.785	11.473	0.01	0.006	3.0597e+08	0.015	0.015	0.025	0.04	0.027	0.07	0.02	128.52	48.785	11.473	0.01	0.01	3.0597e+08	-0.15503	1.3573	0.070564
-0.0055859	-0.0509	-0.0055859	0	48.785	11.473	0.01	0.006	3.0597e+08	0.015	0.015	0.025	0.04	0.027	0.07	0.02	128.53	48.785	11.473	0.01	0.01	3.0597e+08	-0.46626	-0.6362	0.18872
0.047812	-0.080317	0.047812	0	48.785	11.473	0.01	0.007	3.0597e+08	0.04	0.005	0.07	0.043	0.029	0.075	0.02	128.52	48.785	11.473	0.01	0.01	3.0597e+08	0.46138	-0.22373	-0.19259
-0.058795	-0.040392	-0.058795	0	48.785	11.473	0.01	0.007	3.0597e+08	0.04	0.005	0.07	0.043	0.029	0.075	0.02	128.52	48.785	11.473	0.01	0.01	3.0597e+08	0.077933	1.013	-0.10454
0.014081	-0.044974	0.014081	0	48.785	11.473	0.01	0.007	3.0597e+08	0.04	0.005	0.07	0.043	0.029	0.075	0.02	128.53	48.785	11.473	0.01	0.01	3.0597e+08	-0.58928	-0.97404	0.27807
0.020215	-0.086385	0.020215	0	48.785	11.473	0.01	0.007	3.0597e+08	0.04	0.005	0.07	0.043	0.029	0.075	0.02	128.52	48.785	11.473	0.01	0.01	3.0597e+08	-0.029755	0.54615	-0.033677
-0.067975	-0.034944	-0.067975	0	48.785	11.473	0.01	0.007	3.0597e+08	0.04	0.005	0.07	0.043	0.029	0.075	0.02	128.52	48.785	11.473	0.01	0.01	3.0597e+08	0.44499	-0.043895	-0.19972
0.037671	-0.032595	0.037671	0	48.785	11.473	0.01	0.007	3.0597e+08	-0.02	0.005	-0.035	0.046	0.031	0.079	0.02	128.52	48.785	11.473	0.01	0.01	3.0597e+08	-0.56711	-0.65698	0.10225
0.012393	-0.10108	0.012393	0	48.785	11.473	0.01	0.007	3.0597e+08	-0.02	0.005	-0.035	0.046	0.031	0.079	0.02	128.52	48.785	11.473	0.01	0.01	3.0597e+08	-0.24223	0.87529	0.10419
-0.024507	-0.046384	-0.024507	0	48.785	11.473	0.01	0.007	3.0597e+08	-0.02	0.005	-0.035	0.046	0.031	0.079	0.02	128.52	48.785	11.473	0.01	0.01	3.0597e+08	0.66248	-0.7005	-0.20234
0.023919	-0.01342	0.023919	0	48.785	11.473	0.01	0.007	3.0597e+08	-0.02	0.005	-0.035	0.046	0.031	0.079	0.02	128.52	48.785	11.473	0.01	0.01	3.0597e+08	-0.65162	0.29519	0.17269
-0.03505	-0.095751	-0.03505	0	48.785	11.473	0.01	0.007	3.0597e+08	-0.02	0.005	-0.035	0.046	0.031	0.079	0.02	128.53	48.785	11.473	0.01	0.01	3.0597e+08	-0.58767	0.53977	0.26986
0.013148	-0.064528	0.013148	0	48.785	11.473	0.01	0.007	3.0597e+08	-0.04	-0.02	0	0.048	0.032	0.084	0.02	128.52	48.785	11.473	0.01	0.01	3.0597e+08	0.85742	-1.2109	-0.34535
0.0028341	-0.012732	0.0028341	0	48.785	11.473	0.01	0.007	3.0597e+08	-0.04	-0.02	0	0.048	0.032	0.084	0.02	128.52	48.785	11.473	0.01	0.01	3.0597e+08	-0.49699	0.89251	0.19003
-0.0077527	-0.075641	-0.0077527	0	48.785	11.473	0.01	0.007	3.0597e+08	-0.04	-0.02	0	0.048	0.032	0.084	0.02	128.52	48.785	11.473	0.01	0.01	3.0597e+08	-0.4095	-0.1786	0.059941
0.028311	-0.062225	0.028311	0	48.785	11.473	0.01	0.007	3.0597e+08	-0.04	-0.02	0	0.048	0.032	0.084	0.02	128.52	48.785	11.473	0.01	0.01	3.0597e+08	0.43898	-0.65495	-0.11823
-0.04633	-0.040206	-0.04633	0	48.785	11.473	0.01	0.007	3.0597e+08	-0.04	-0.02	0	0.048	0.032	0.084	0.02	128.52	48.785	11.473	0.01	0.01	3.0597e+08	-0.32794	1.2194	-0.039173
0.025049	-0.060389	0.025049	0	48.785	11.473	0.008	0.006	3.0597e+08	0.03	0	-0.02	0.05	0.034	0.086	0.02	128.52	48.785	11.473	0.01	0.01	3.0597e+08	-0.12528	-0.83192	0.10972
0.022167	-0.072476	0.022167	0	48.785	11.473	0.008	0.006	3.0597e+08	0.03	0	-0.02	0.05	0.034	0.086	0.02	128.52	48.785	11.473	0.01	0.01	3.0597e+08	-0.024099	0.23358	-0.075022
-0.062886	-0.041763	-0.062886	0	48.785	11.473	0.008	0.006	3.0597e+08	0.03	0	-0.02	0.05	0.034	0.086	0.02	128.52	48.785	11.473	0.01	0.01	3.0597e+08	0.15359	0.47436	-0.09355
0.033167	-0.042793	0.033167	0	48.785	11.473	0.008	0.006	3.0597e+08	0.03	0	-0.02	0.05	0.034	0.086	0.02	128.52	48.785	11.473	0.01	0.01	3.0597e+08	-0.41044	-0.76574	0.078886
-0.011866	-0.092164	-0.011866	0	48.785	11.473	0.008	0.006	3.0597e+08	0.03	0	-0.02	0.05	0.034	0.086	0.02	128.52	48.785	11.473	0.01	0.01	3.0597e+08	-0.37311	0.86827	0.17429
-0.025283	-0.057226	-0.025283	0	48.785	11.473	0.008	0.006	3.0597e+08	0.035	0.02	0.015	0.052	0.036	0.089	0.02	128.52	48.785	11.473	0.01	0.01	3.0597e+08	0.59644	-0.58633	-0.21626
0.033299	-0.014746	0.033299	0	48.785	11.473	0.008	0.006	3.0597e+08	0.035	0.02	0.015	0.052	0.036	0.089	0.02	128.52	48.785	11.473	0.01	0.01	3.0597e+08	-0.37649	-0.18792	0.10442
-0.042507	-0.094153	-0.042507	0	48.785	11.473	0.008	0.006	3.0597e+08	0.035	0.02	0.015	0.052	0.036	0.089	0.02	128.52	48.785	11.473	0.01	0.01	3.0597e+08	-0.48391	0.81605	0.20531
0.011292	-0.065163	0.011292	0	48.785	11.473	0.008	0.006	3.0597e+08	0.035	0.02	0.015	0.052	0.036	0.089	0.02	128.52	48.785	11.473	0.01	0.01	3.0597e+08	0.81564	-1.3434	-0.2755
0.016279	-0.011769	0.016279	0	48.785	11.473	0.008	0.006	3.0597e+08	0.035	0.02	0.015	0.052	0.036	0.089	0.02	128.52	48.785	11.473	0.01	0.01	3.0597e+08	-0.39701	0.70187	0.16355
-0.023708	-0.076961	-0.023708	0	48.785	11.473	0.008	0.006	3.0597e+08	-0.03	0	0.06	0.054	0.037	0.093	0.02	128.52	48.785	11.473	0.01	0.01	3.0597e+08	-0.4733	0.20428	0.091807
0.036956	-0.071601	0.036956	0	48.785	11.473	0.008	0.006	3.0597e+08	-0.03	0	0.06	0.054	0.037	0.093	0.02	128.52	48.785	11.473	0.01	0.01	3.0597e+08	0.78099	-0.85423	-0.31226
-0.028318	-0.0224	-0.028318	0	48.785	11.473	0.008	0.006	3.0597e+08	-0.03	0	0.06	0.054	0.037	0.093	0.02	128.52	48.785	11.473	0.01	0.01	3.0597e+08	-0.25093	1.1769	0.068204
-0.021623	-0.07354	-0.021623	0	48.785	11.473	0.008	0.006	3.0597e+08	-0.03	0	0.06	0.054	0.037	0.093	0.02	128.52	48.785	11.473	0.01	0.01	3.0597e+08	-0.60283	-0.49166	0.17758
0.034586	-0.075065	0.034586	0	48.785	11.473	0.008	0.006	3.0597e+08	-0.03	0	0.06	0.054	0.037	0.093	0.02	128.52	48.785	11.473	0.01	0.01	3.0597e+08	0.63831	-0.45526	-0.1652
-0.070313	-0.032625	-0.070313	0	48.785	11.473	0.008	0.006	3.0597e+08	-0.005	0.01	-0.07	0.056	0.039	0.097	0.02	128.52	48.785	11.473	0.01	0.01	3.0597e+08	-0.078272	0.84403	-0.022799
0.039244	-0.059097	0.039244	0	48.785	11.473	0.008	0.006	3.0597e+08	-0.005	0.01	-0.07	0.056	0.039	0.097	0.02	128.52	48.785	11.473	0.01	0.01	3.0597e+08	-0.21905	-0.962	0.10563
0.035956	-0.085306	0.035956	0	48.785	11.473	0.008	0.006	3.0597e+08	-0.005	0.01	-0.07	0.056	0.039	0.097	0.02	128.52	48.785	11.473	0.01	0.01	3.0597e+08	0.15415	0.51225	0.03448
-0.045947	-0.039948	-0.045947	0	48.785	11.473	0.008	0.006	3.0597e+08	-0.005	0.01	-0.07	0.056	0.039	0.097	0.02	128.52	48.785	11.473	0.01	0.01	3.0597e+08	0.26029	0.19185	-0.047651
0.033304	-0.030115	0.033304	0	48.785	11.473	0.008	0.006	3.0597e+08	-0.005	0.01	-0.07	0.056	0.039	0.097	0.02	128.52	48.785	11.473	0.01	0.01	3.0597e+08	-0.38828	-0.49119	0.11531
-0.031296	-0.085212	-0.031296	0	48.785	11.473	0.008	0.006	3.0597e+08	-0.025	-0.01	0.015	0.058	0.04	0.1	0.02	128.52	48.785	11.473	0.01	0.01	3.0597e+08	-0.43758	0.76322	0.19564
-0.0015511	-0.059546	-0.0015511	0	48.785	11.473	0.008	0.006	3.0597e+08	-0.025	-0.01	0.015	0.058	0.04	0.1	0.02	128.52	48.785	11.473	0.01	0.01	3.0597e+08	0.80813	-0.92604	-0.27939
0.017169	-0.02263	0.017169	0	48.785	11.473	0.008	0.006	3.0597e+08	-0.025	-0.01	0.015	0.058	0.04	0.1	0.02	128.52	48.785	11.473	0.01	0.01	3.0597e+08	-0.14553	0.38731	0.033591
-0.044625	-0.074136	-0.044625	0	48.785	11.473	0.008	0.006	3.0597e+08	-0.025	-0.01	0.015	0.058	0.04	0.1	0.02	128.52	48.785	11.473	0.01	0.01	3.0597e+08	-0.48254	0.30205	0.12874
0.044819	-0.076067	0.044819	0	48.785	11.473	0.008	0.006	3.0597e+08	-0.025	-0.01	0.015	0.058	0.04	0.1	0.02	128.52	48.785	11.473	0.01	0.01	3.0597e+08	0.8124	-1.1261	-0.3107
-0.0078625	-0.027742	-0.0078625	0	48.785	11.473	0.008	0.006	3.0597e+08	0	0.01	0.04	0.06	0.041	0.104	0.02	128.52	48.785	11.473	0.01	0.01	3.0597e+08	-0.17579	1.2324	0.075231
-0.022598	-0.070662	-0.022598	0	48.785	11.473	0.008	0.006	3.0597e+08	0	0.01	0.04	0.06	0.041	0.104	0.02	128.52	48.785	11.473	0.01	0.01	3.0597e+08	-0.33182	-0.4228	0.098032
0.036289	-0.072618	0.036289	0	48.785	11.473	0.008	0.006	3.0597e+08	0	0.01	0.04	0.06	0.041	0.104	0.02	128.52	48.785	11.473	0.01	0.01	3.0597e+08	0.66519	-0.51685	-0.20429
-0.075441	-0.032882	-0.075441	0	48.785	11.473	0.008	0.006	3.0597e+08	0	0.01	0.04	0.06	0.041	0.104	0.02	128.52	48.785	11.473	0.01	0.01	3.0597e+08	-0.00090906	1.2196	-0.024847
0.02834	-0.059786	0.02834	0	48.785	11.473	0.008	0.006	3.0597e+08	0	0.01	0.04	0.06	0.041	0.104	0.02	128.52	48.785	11.473	0.01	0.01	3.0597e+08	-0.32189	-1.0346	0.2195
0.033394	-0.091909	0.033394	0	48.785	11.473	0.009	0.006	3.0597e+08	0.025	-0.015	-0.055	0.062	0.042	0.107	0.02	128.52	48.785	11.473	0.01	0.01	3.0597e+08	0.33363	0.41129	-0.055211
-0.074746	-0.035691	-0.074746	0	48.785	11.473	0.009	0.006	3.0597e+08	0.025	-0.015	-0.055	0.062	0.042	0.107	0.02	128.52	48.785	11.473	0.01	0.01	3.0597e+08	0.4772	0.42406	-0.088103
0.04702	-0.024181	0.04702	0	48.785	11.473	0.009	0.006	3.0597e+08	0.025	-0.015	-0.055	0.062	0.042	0.107	0.02	128.52	48.785	11.473	0.01	0.01	3.0597e+08	-0.3187	-0.95508	0.11704
-0.0099319	-0.092683	-0.0099319	0	48.785	11.473	0.009	0.006	3.0597e+08	0.025	-0.015	-0.055	0.062	0.042	0.107	0.02	128.52	48.785	11.473	0.01	0.01	3.0597e+08	-0.088161	0.90537	0.084186
-0.024625	-0.056907	-0.024625	0	48.785	11.473	0.009	0.006	3.0597e+08	0.025	-0.015	-0.055	0.062	0.042	0.107	0.02	128.52	48.785	11.473	0.01	0.01	3.0597e+08	0.719	-0.83237	-0.23877
0.039033	-0.022776	0.039033	0	48.785	11.473	0.009	0.006	3.0597e+08	0.005	0.02	0.07	0.064	0.043	0.11	0.02	128.52	48.785	11.473	0.01	0.01	3.0597e+08	-0.34172	-0.025726	0.15222
-0.015047	-0.085394	-0.015047	0	48.785	11.473	0.009	0.006	3.0597e+08	0.005	0.02	0.07	0.064	0.043	0.11	0.02	128.52	48.785	11.473	0.01	0.01	3.0597e+08	-0.084543	0.61699	0.065599
0.022267	-0.060888	0.022267	0	48.785	11.473	0.009	0.006	3.0597e+08	0.005	0.02	0.07	0.064	0.043	0.11	0.02	128.52	48.785	11.473	0.01	0.01	3.0597e+08	0.83587	-0.88147	-0.33639
-0.0081657	-0.031561	-0.0081657	0	48.785	11.473	0.009	0.006	3.0597e+08	0.005	0.02	0.07	0.064	0.043	0.11	0.02	128.52	48.785	11.473	0.01	0.01	3.0597e+08	-0.2403	1.0462	0.18514
-0.030781	-0.076938	-0.030781	0	48.785	11.473	0.009	0.006	3.0597e+08	0.005	0.02	0.07	0.064	0.043	0.11	0.02	128.52	48.785	11.473	0.01	0.01	3.0597e+08	-0.25692	-0.10136	0.10325
0.027124	-0.066184	0.027124	0	48.785	11.473	0.009	0.006	3.0597e+08	0.005	0.005	0.04	0.065	0.045	0.113	0.02	128.52	48.785	11.473	0.01	0.01	3.0597e+08	0.84367	-0.70899	-0.20842
-0.06179	-0.034949	-0.06179	0	48.785	11.473	0.009	0.006	3.0597e+08	0.005	0.005	0.04	0.065	0.045	0.113	0.02	128.52	48.785	11.473	0.01	0.01	3.0597e+08	0.0038313	0.97232	-0.016092
0.012906	-0.059119	0.012906	0	48.785	11.473	0.009	0.006	3.0597e+08	0.005	0.005	0.04	0.065	0.045	0.113	0.02	128.52	48.785	11.473	0.01	0.01	3.0597e+08	-0.066512	-0.91669	0.077583
0.033771	-0.090955	0.033771	0	48.785	11.473	0.009	0.006	3.0597e+08	0.005	0.005	0.04	0.065	0.045	0.113	0.02	128.52	48.785	11.473	0.01	0.01	3.0597e+08	0.34739	0.2371	0.0068061
-0.011731	-0.036196	-0.011731	0	48.785	11.473	0.009	0.006	3.0597e+08	0.005	0.005	0.04	0.065	0.045	0.113	0.02	128.52	48.785	11.473	0.01	0.01	3.0597e+08	0.31751	0.11167	0.021772
0.025797	-0.031699	0.025797	0	48.785	11.473	0.009	0.006	3.0597e+08	-0.025	-0.04	-0.07	0.067	0.046	0.116	0.02	128.52	48.785	11.473	0.01	0.01	3.0597e+08	0.004948	-0.1883	0.059933
-0.036613	-0.076097	-0.036613	0	48.785	11.473	0.009	0.006	3.0597e+08	-0.025	-0.04	-0.07	0.067	0.046	0.116	0.02	128.52	48.785	11.473	0.01	0.01	3.0597e+08	-0.16864	0.6065	0.12991
0.012768	-0.063848	0.012768	0	48.785	11.473	0.009	0.006	3.0597e+08	-0.025	-0.04	-0.07	0.067	0.046	0.116	0.02	128.52	48.785	11.473	0.01	0.01	3.0597e+08	0.81328	-0.97441	-0.27057
-0.018395	-0.040226	-0.018395	0	48.785	11.473	0.009	0.006	3.0597e+08	-0.025	-0.04	-0.07	0.067	0.046	0.116	0.02	128.52	48.785	11.473	0.01	0.01	3.0597e+08	-0.00044182	0.97105	0.07213
-0.024862	-0.05516	-0.024862	0	48.785	11.473	0.009	0.006	3.0597e+08	-0.025	-0.04	-0.07	0.067	0.046	0.116	0.02	128.52	48.785	11.473	0.01	0.01	3.0597e+08	0.11807	-0.15774	0.017112
0.049397	-0.072825	0.049397	0	48.785	11.473	0.009	0.006	3.0597e+08	0.02	0.01	-0.025	0.069	0.047	0.119	0.02	128.52	48.785	11.473	0.01	0.01	3.0597e+08	0.47532	-0.65166	-0.138
-0.0404	-0.049066	-0.0404	0	48.785	11.473	0.009	0.006	3.0597e+08	0.02	0.01	-0.025	0.069	0.047	0.119	0.02	128.52	48.785	11.473	0.01	0.01	3.0597e+08	0.20504	0.88566	-0.04088
0.0039971	-0.048909	0.0039971	0	48.785	11.473	0.009	0.006	3.0597e+08	0.02	0.01	-0.025	0.069	0.047	0.119	0.02	128.51	48.785	11.473	0.01	0.01	3.0597e+08	0.14258	-0.84813	-0.04147
-0.0027743	-0.082529	-0.0027743	0	48.785	11.473	0.009	0.006	3.0597e+08	0.02	0.01	-0.025	0.069	0.047	0.119	0.02	128.52	48.785	11.473	0.01	0.01	3.0597e+08	-0.048238	0.45434	0.13113
0.0069016	-0.047362	0.0069016	0	48.785	11.473	0.009	0.006	3.0597e+08	0.02	0.01	-0.025	0.069	0.047	0.119	0.02	128.51	48.785	11.473	0.01	0.01	3.0597e+08	0.82227	-0.34646	-0.1446
0.0050038	-0.025145	0.0050038	0	48.785	11.473	0.009	0.006	3.0597e+08	0.05	0.02	-0.065	0.07	0.048	0.121	0.02	128.52	48.785	11.473	0.01	0.01	3.0597e+08	-0.15099	0.18723	0.15411
-0.031573	-0.086907	-0.031573	0	48.785	11.473	0.009	0.006	3.0597e+08	0.05	0.02	-0.065	0.07	0.048	0.121	0.02	128.52	48.785	11.473	0.01	0.01	3.0597e+08	-0.17599	0.41886	0.12784
0.053624	-0.069148	0.053624	0	48.785	11.473	0.009	0.006	3.0597e+08	0.05	0.02	-0.065	0.07	0.048	0.121	0.02	128.52	48.785	11.473	0.01	0.01	3.0597e+08	1.0619	-1.0472	-0.22605
-0.032804	-0.0037316	-0.032804	0	48.785	11.473	0.009	0.006	3.0597e+08	0.05	0.02	-0.065	0.07	0.048	0.121	0.02	128.52	48.785	11.473	0.01	0.01	3.0597e+08	-0.13393	1.2015	0.1108
-0.024886	-0.064477	-0.024886	0	48.785	11.473	0.009	0.006	3.0597e+08	0.05	0.02	-0.065	0.07	0.048	0.121	0.02	128.52	48.785	11.473	0.01	0.01	3.0597e+08	-0.3803	-0.31466	0.13003
0.028484	-0.0837	0.028484	0	48.785	11.473	0.009	0.006	3.0597e+08	-0.015	-0.015	0.03	0.026	0.018	0.045	0.02	128.51	48.785	11.473	0.01	0.01	3.0597e+08	0.89663	-0.8588	-0.24249
-0.050115	-0.025343	-0.050115	0	48.785	11.473	0.009	0.006	3.0597e+08	-0.015	-0.015	0.03	0.026	0.018	0.045	0.02	128.51	48.785	11.473	0.01	0.01	3.0597e+08	0.030724	0.97421	0.0033739
0.019542	-0.051947	0.019542	0	48.785	11.473	0.009	0.006	3.0597e+08	-0.015	-0.015	0.03	0.026	0.018	0.045	0.02	128.51	48.785	11.473	0.01	0.01	3.0597e+08	-0.042496	-0.64895	0.00034529
0.039146	-0.072047	0.039146	0	48.785	11.473	0.009	0.006	3.0597e+08	-0.015	-0.015	0.03	0.026	0.018	0.045	0.02	128.51	48.785	11.473	0.01	0.01	3.0597e+08	0.44937	0.096847	-0.12958
-0.028338	-0.044346	-0.028338	0	48.785	11.473	0.009	0.006	3.0597e+08	-0.015	-0.015	0.03	0.026	0.018	0.045	0.02	128.51	48.785	11.473	0.01	0.01	3.0597e+08	0.13114	0.45011	-0.048274
0.012511	-0.04281	0.012511	0	48.785	11.473	0.009	0.006	3.0597e+08	0.015	0	-0.01	0.031	0.021	0.053	0.02	128.51	48.785	11.473	0.01	0.01	3.0597e+08	-0.10842	-0.37635	0.11397
-0.037518	-0.069699	-0.037518	0	48.785	11.473	0.009	0.006	3.0597e+08	0.015	0	-0.01	0.031	0.021	0.053	0.02	128.51	48.785	11.473	0.01	0.01	3.0597e+08	-0.25697	0.6321	0.16811
0.0079726	-0.058381	0.0079726	0	48.785	11.473	0.009	0.006	3.0597e+08	0.015	0	-0.01	0.031	0.021	0.053	0.02	128.51	48.785	11.473	0.01	0.01	3.0597e+08	0.67534	-1.0725	-0.231
-0.008212	-0.023479	-0.008212	0	48.785	11.473	0.009	0.006	3.0597e+08	0.015	0	-0.01	0.031	0.021	0.053	0.02	128.51	48.785	11.473	0.01	0.01	3.0597e+08	-0.17661	0.79754	0.11201
-0.019497	-0.068976	-0.019497	0	48.785	11.473	0.009	0.006	3.0597e+08	0.015	0	-0.01	0.031	0.021	0.053	0.02	128.51	48.785	11.473	0.01	0.01	3.0597e+08	-0.16241	-0.11967	0.063749
0.04647	-0.072476	0.04647	0	48.785	11.473	0.009	0.006	3.0597e+08	0	0.02	0.01	0.034	0.023	0.059	0.02	128.51	48.785	11.473	0.01	0.01	3.0597e+08	0.4188	-0.60943	-0.11581
-0.039112	-0.03288	-0.039112	0	48.785	11.473	0.009	0.006	3.0597e+08	0	0.02	0.01	0.034	0.023	0.059	0.02	128.51	48.785	11.473	0.01	0.01	3.0597e+08	-0.17879	0.90449	0.05407
0.021244	-0.033236	0.021244	0	48.785	11.473	0.009	0.006	3.0597e+08	0	0.02	0.01	0.034	0.023	0.059	0.02	128.51	48.785	11.473	0.01	0.01	3.0597e+08	-0.076945	-0.781	-0.025924
-0.01254	-0.077582	-0.01254	0	48.785	11.473	0.009	0.006	3.0597e+08	0	0.02	0.01	0.034	0.023	0.059	0.02	128.51	48.785	11.473	0.01	0.01	3.0597e+08	-0.33028	0.47405	0.055574
-0.0016903	-0.056126	-0.0016903	0	48.785	11.473	0.009	0.006	3.0597e+08	0	0.02	0.01	0.034	0.023	0.059	0.02	128.51	48.785	11.473	0.01	0.01	3.0597e+08	0.4864	-0.28928	-0.14769
0.012374	-0.034301	0.012374	0	48.785	11.473	0.009	0.006	3.0597e+08	0	-0.005	0.01	0.038	0.026	0.065	0.02	128.51	48.785	11.473	0.01	0.01	3.0597e+08	-0.35815	0.083548	0.16357
-0.046263	-0.064764	-0.046263	0	48.785	11.473	0.009	0.006	3.0597e+08	0	-0.005	0.01	0.038	0.026	0.065	0.02	128.51	48.785	11.473	0.01	0.01	3.0597e+08	-0.48472	0.36337	0.13672
0.044772	-0.073141	0.044772	0	48.785	11.473	0.009	0.006	3.0597e+08	0	-0.005	0.01	0.038	0.026	0.065	0.02	128.51	48.785	11.473	0.01	0.01	3.0597e+08	0.65954	-0.9083	-0.29542
-0.016837	-0.029944	-0.016837	0	48.785	11.473	0.009	0.006	3.0597e+08	0	-0.005	0.01	0.038	0.026	0.065	0.02	128.51	48.785	11.473	0.01	0.01	3.0597e+08	-0.25956	1.0262	0.1178
-0.021007	-0.059295	-0.021007	0	48.785	11.473	0.009	0.006	3.0597e+08	0	-0.005	0.01	0.038	0.026	0.065	0.02	128.51	48.785	11.473	0.01	0.01	3.0597e+08	-0.45604	-0.37522	0.12911
0.043806	-0.071043	0.043806	0	48.785	11.473	0.01	0.006	3.0597e+08	-0.03	-0.025	0.03	0.041	0.028	0.07	0.02	128.51	48.785	11.473	0.01	0.01	3.0597e+08	0.37056	-0.62904	-0.12081
-0.067246	-0.032791	-0.067246	0	48.785	11.473	0.01	0.006	3.0597e+08	-0.03	-0.025	0.03	0.041	0.028	0.07	0.02	128.51	48.785	11.473	0.01	0.01	3.0597e+08	-0.16754	1.2093	0.022703
0.035304	-0.053912	0.035304	0	48.785	11.473	0.01	0.006	3.0597e+08	-0.03	-0.025	0.03	0.041	0.028	0.07	0.02	128.51	48.785	11.473	0.01	0.01	3.0597e+08	-0.4781	-1.1415	0.12338
0.034595	-0.088658	0.034595	0	48.785	11.473	0.01	0.006	3.0597e+08	-0.03	-0.025	0.03	0.041	0.028	0.07	0.02	128.51	48.785	11.473	0.01	0.01	3.0597e+08	0.18977	0.48341	-0.074365
-0.073163	-0.03141	-0.073163	0	48.785	11.473	0.01	0.006	3.0597e+08	-0.03	-0.025	0.03	0.041	0.028	0.07	0.02	128.51	48.785	11.473	0.01	0.01	3.0597e+08	0.23766	0.59615	-0.10082
0.027326	-0.029263	0.027326	0	48.785	11.473	0.01	0.007	3.0597e+08	0.015	0.005	-0.03	0.043	0.029	0.075	0.02	128.51	48.785	11.473	0.01	0.01	3.0597e+08	-0.80907	-0.88325	0.25947
0.0094921	-0.10681	0.0094921	0	48.785	11.473	0.01	0.007	3.0597e+08	0.015	0.005	-0.03	0.043	0.029	0.075	0.02	128.51	48.785	11.473	0.01	0.01	3.0597e+08	-0.10891	0.64138	-0.0069902
-0.059047	-0.041115	-0.059047	0	48.785	11.473	0.01	0.007	3.0597e+08	0.015	0.005	-0.03	0.043	0.029	0.075	0.02	128.51	48.785	11.473	0.01	0.01	3.0597e+08	0.61087	-0.35286	-0.21419
0.025101	-0.021741	0.025101	0	48.785	11.473	0.01	0.007	3.0597e+08	0.015	0.005	-0.03	0.043	0.029	0.075	0.02	128.51	48.785	11.473	0.01	0.01	3.0597e+08	-0.57081	-0.20989	0.11911
0.041339	-0.092615	0.041339	0	48.785	11.473	0.01	0.007	3.0597e+08	0.015	0.005	-0.03	0.043	0.029	0.075	0.02	128.51	48.785	11.473	0.01	0.01	3.0597e+08	-0.1426	0.30746	0.014312
-0.041205	-0.050979	-0.041205	0	48.785	11.473	0.01	0.007	3.0597e+08	-0.005	0.025	0.055	0.046	0.031	0.079	0.02	128.51	48.785	11.473	0.01	0.01	3.0597e+08	0.32826	-0.25408	-0.12558
0.010468	-0.033209	0.010468	0	48.785	11.473	0.01	0.007	3.0597e+08	-0.005	0.025	0.055	0.046	0.031	0.079	0.02	128.51	48.785	11.473	0.01	0.01	3.0597e+08	-0.62799	0.051234	0.16231
-0.0010958	-0.087364	-0.0010958	0	48.785	11.473	0.01	0.007	3.0597e+08	-0.005	0.025	0.055	0.046	0.031	0.079	0.02	128.51	48.785	11.473	0.01	0.01	3.0597e+08	-0.37154	0.56485	0.17624
-0.026441	-0.049785	-0.026441	0	48.785	11.473	0.01	0.007	3.0597e+08	-0.005	0.025	0.055	0.046	0.031	0.079	0.02	128.51	48.785	11.473	0.01	0.01	3.0597e+08	0.60893	-0.85132	-0.29076
0.027053	-0.021725	0.027053	0	48.785	11.473	0.01	0.007	3.0597e+08	-0.005	0.025	0.055	0.046	0.031	0.079	0.02	128.51	48.785	11.473	0.01	0.01	3.0597e+08	-0.3736	0.42454	0.033236
-0.029583	-0.10213	-0.029583	0	48.785	11.473	0.01	0.007	3.0597e+08	0.005	0	-0.035	0.048	0.033	0.083	0.02	128.51	48.785	11.473	0.01	0.01	3.0597e+08	-0.55482	0.31238	0.21896
0.025409	-0.056916	0.025409	0	48.785	11.473	0.01	0.007	3.0597e+08	0.005	0	-0.035	0.048	0.033	0.083	0.02	128.51	48.785	11.473	0.01	0.01	3.0597e+08	0.74504	-1.131	-0.21819
-0.005226	-0.012301	-0.005226	0	48.785	11.473	0.01	0.007	3.0597e+08	0.005	0	-0.035	0.048	0.033	0.083	0.02	128.51	48.785	11.473	0.01	0.01	3.0597e+08	-0.46478	1.0575	0.15293
-0.013307	-0.084131	-0.013307	0	48.785	11.473	0.01	0.007	3.0597e+08	0.005	0	-0.035	0.048	0.033	0.083	0.02	128.51	48.785	11.473	0.01	0.01	3.0597e+08	-0.38763	-0.24922	0.074731
0.023575	-0.067303	0.023575	0	48.785	11.473	0.01	0.007	3.0597e+08	0.005	0	-0.035	0.048	0.033	0.083	0.02	128.51	48.785	11.473	0.01	0.01	3.0597e+08	0.59342	-0.67242	-0.14685
-0.061108	-0.03527	-0.061108	0	48.785	11.473	0.008	0.006	3.0597e+08	-0.005	-0.005	0.015	0.05	0.035	0.085	0.02	128.51	48.785	11.473	0.01	0.01	3.0597e+08	-0.29997	1.0762	0.011599
0.021666	-0.058812	0.021666	0	48.785	11.473	0.008	0.006	3.0597e+08	-0.005	-0.005	0.015	0.05	0.035	0.085	0.02	128.51	48.785	11.473	0.01	0.01	3.0597e+08	-0.17985	-0.70571	0.045636
0.014819	-0.06741	0.014819	0	48.785	11.473	0.008	0.006	3.0597e+08	-0.005	-0.005	0.015	0.05	0.035	0.085	0.02	128.51	48.785	11.473	0.01	0.01	3.0597e+08	-0.053744	0.18802	-0.018591
-0.013171	-0.045331	-0.013171	0	48.785	11.473	0.008	0.006	3.0597e+08	-0.005	-0.005	0.015	0.05	0.035	0.085	0.02	128.51	48.785	11.473	0.01	0.01	3.0597e+08	0.13894	0.15517	-0.074589
0.029928	-0.046776	0.029928	0	48.785	11.473	0.008	0.006	3.0597e+08	-0.005	-0.005	0.015	0.05	0.035	0.085	0.02	128.51	48.785	11.473	0.01	0.01	3.0597e+08	-0.12662	-0.50468	0.0057261
-0.029567	-0.076217	-0.029567	0	48.785	11.473	0.008	0.006	3.0597e+08	0.01	-0.005	0.01	0.052	0.036	0.089	0.02	128.51	48.785	11.473	0.01	0.01	3.0597e+08	-0.52298	0.58683	0.21281
0.020494	-0.058267	0.020494	0	48.785	11.473	0.008	0.006	3.0597e+08	0.01	-0.005	0.01	0.052	0.036	0.089	0.02	128.51	48.785	11.473	0.01	0.01	3.0597e+08	0.61686	-0.6058	-0.2213
-0.042274	-0.03937	-0.042274	0	48.785	11.473	0.008	0.006	3.0597e+08	0.01	-0.005	0.01	0.052	0.036	0.089	0.02	128.51	48.785	11.473	0.01	0.01	3.0597e+08	-0.256	0.72773	0.11376
-0.012165	-0.061609	-0.012165	0	48.785	11.473	0.008	0.006	3.0597e+08	0.01	-0.005	0.01	0.052	0.036	0.089	0.02	128.51	48.785	11.473	0.01	0.01	3.0597e+08	-0.22259	-0.37778	0.061936
0.059598	-0.081318	0.059598	0	48.785	11.473	0.008	0.006	3.0597e+08	0.01	-0.005	0.01	0.052	0.036	0.089	0.02	128.51	48.785	11.473	0.01	0.01	3.0597e+08	0.20795	-0.26093	-0.032678
-0.054277	-0.03743	-0.054277	0	48.785	11.473	0.008	0.006	3.0597e+08	-0.03	0.01	0.015	0.054	0.037	0.093	0.02	128.51	48.785	11.473	0.01	0.01	3.0597e+08	0.095508	0.86832	-0.047531
0.00763	-0.027359	0.00763	0	48.785	11.473	0.008	0.006	3.0597e+08	-0.03	0.01	0.015	0.054	0.037	0.093	0.02	128.51	48.785	11.473	0.01	0.01	3.0597e+08	-0.40505	-0.83502	0.095115
-0.0034625	-0.092372	-0.0034625	0	48.785	11.473	0.008	0.006	3.0597e+08	-0.03	0.01	0.015	0.054	0.037	0.093	0.02	128.51	48.785	11.473	0.01	0.01	3.0597e+08	-0.28587	0.55787	0.12283
-0.0093101	-0.059486	-0.0093101	0	48.785	11.473	0.008	0.006	3.0597e+08	-0.03	0.01	0.015	0.054	0.037	0.093	0.02	128.51	48.785	11.473	0.01	0.01	3.0597e+08	0.71273	-0.35211	-0.2931
0.012921	-0.015098	0.012921	0	48.785	11.473	0.008	0.006	3.0597e+08	-0.03	0.01	0.015	0.054	0.037	0.093	0.02	128.51	48.785	11.473	0.01	0.01	3.0597e+08	-0.38267	-0.24615	0.13484
-0.017304	-0.079526	-0.017304	0	48.785	11.473	0.008	0.006	3.0597e+08	0	-0.02	-0.015	0.056	0.039	0.096	0.02	128.51	48.785	11.473	0.01	0.01	3.0597e+08	-0.35032	0.56189	0.080017
0.036893	-0.073088	0.036893	0	48.785	11.473	0.008	0.006	3.0597e+08	0	-0.02	-0.015	0.056	0.039	0.096	0.02	128.51	48.785	11.473	0.01	0.01	3.0597e+08	0.68999	-0.96553	-0.26305
-0.02025	-0.023475	-0.02025	0	48.785	11.473	0.008	0.006	3.0597e+08	0	-0.02	-0.015	0.056	0.039	0.096	0.02	128.51	48.785	11.473	0.01	0.01	3.0597e+08	-0.51475	1.1218	0.20436
-0.014924	-0.077093	-0.014924	0	48.785	11.473	0.008	0.006	3.0597e+08	0	-0.02	-0.015	0.056	0.039	0.096	0.02	128.51	48.785	11.473	0.01	0.01	3.0597e+08	-0.37099	-0.21432	0.13408
0.035141	-0.067888	0.035141	0	48.785	11.473	0.008	0.006	3.0597e+08	0	-0.02	-0.015	0.056	0.039	0.096	0.02	128.51	48.785	11.473	0.01	0.01	3.0597e+08	0.73792	-0.73161	-0.24747
-0.070337	-0.032728	-0.070337	0	48.785	11.473	0.008	0.006	3.0597e+08	-0.005	0	0.055	0.058	0.04	0.1	0.02	128.51	48.785	11.473	0.01	0.01	3.0597e+08	-0.26309	1.225	0.0782
0.028895	-0.057192	0.028895	0	48.785	11.473	0.008	0.006	3.0597e+08	-0.005	0	0.055	0.058	0.04	0.1	0.02	128.51	48.785	11.473	0.01	0.01	3.0597e+08	-0.2705	-1.0017	0.080748
0.029981	-0.0786	0.029981	0	48.785	11.473	0.008	0.006	3.0597e+08	-0.005	0	0.055	0.058	0.04	0.1	0.02	128.51	48.785	11.473	0.01	0.01	3.0597e+08	0.1783	0.31615	-0.015723
-0.04584	-0.039055	-0.04584	0	48.785	11.473	0.008	0.006	3.0597e+08	-0.005	0	0.055	0.058	0.04	0.1	0.02	128.51	48.785	11.473	0.01	0.01	3.0597e+08	0.20776	0.42615	-0.09417
0.032438	-0.026733	0.032438	0	48.785	11.473	0.008	0.006	3.0597e+08	-0.005	0	0.055	0.058	0.04	0.1	0.02	128.51	48.785	11.473	0.01	0.01	3.0597e+08	-0.3683	-0.68344	0.072387
-0.045772	-0.088089	-0.045772	0	48.785	11.473	0.008	0.006	3.0597e+08	0.02	0.015	-0.03	0.06	0.041	0.103	0.02	128.51	48.785	11.473	0.01	0.01	3.0597e+08	-0.40821	0.86547	0.10479
0.0025956	-0.059547	0.0025956	0	48.785	11.473	0.008	0.006	3.0597e+08	0.02	0.015	-0.03	0.06	0.041	0.103	0.02	128.51	48.785	11.473	0.01	0.01	3.0597e+08	0.6428	-1.1461	-0.23709
0.012119	-0.02928	0.012119	0	48.785	11.473	0.008	0.006	3.0597e+08	0.02	0.015	-0.03	0.06	0.041	0.103	0.02	128.51	48.785	11.473	0.01	0.01	3.0597e+08	-0.44151	0.53613	0.15736
-0.015211	-0.071568	-0.015211	0	48.785	11.473	0.008	0.006	3.0597e+08	0.02	0.015	-0.03	0.06	0.041	0.103	0.02	128.51	48.785	11.473	0.01	0.01	3.0597e+08	-0.058055	0.16595	-0.0014027
0.036797	-0.061097	0.036797	0	48.785	11.473	0.008	0.006	3.0597e+08	0.02	0.015	-0.03	0.06	0.041	0.103	0.02	128.51	48.785	11.473	0.01	0.01	3.0597e+08	0.48828	-0.79816	-0.12537
-0.037488	-0.048972	-0.037488	0	48.785	11.473	0.009	0.006	3.0597e+08	-0.01	0.005	-0.01	0.062	0.043	0.106	0.02	128.51	48.785	11.473	0.01	0.01	3.0597e+08	-0.33128	1.2125	0.032131
-0.0093991	-0.056997	-0.0093991	0	48.785	11.473	0.009	0.006	3.0597e+08	-0.01	0.005	-0.01	0.062	0.043	0.106	0.02	128.51	48.785	11.473	0.01	0.01	3.0597e+08	-0.28954	-0.59794	0.14308
0.012573	-0.063197	0.012573	0	48.785	11.473	0.009	0.006	3.0597e+08	-0.01	0.005	-0.01	0.062	0.043	0.106	0.02	128.51	48.785	11.473	0.01	0.01	3.0597e+08	-0.017912	0.027214	0.042438
-0.01927	-0.046969	-0.01927	0	48.785	11.473	0.009	0.006	3.0597e+08	-0.01	0.005	-0.01	0.062	0.043	0.106	0.02	128.51	48.785	11.473	0.01	0.01	3.0597e+08	0.21812	0.10589	-0.079984
0.020115	-0.032087	0.020115	0	48.785	11.473	0.009	0.006	3.0597e+08	-0.01	0.005	-0.01	0.062	0.043	0.106	0.02	128.51	48.785	11.473	0.01	0.01	3.0597e+08	-0.32693	-0.43187	0.0052898
-0.01788	-0.087773	-0.01788	0	48.785	11.473	0.009	0.006	3.0597e+08	0	0.01	0.035	0.064	0.044	0.11	0.02	128.51	48.785	11.473	0.01	0.01	3.0597e+08	-0.29947	0.52783	0.11553
0.034017	-0.059988	0.034017	0	48.785	11.473	0.009	0.006	3.0597e+08	0	0.01	0.035	0.064	0.044	0.11	0.02	128.51	48.785	11.473	0.01	0.01	3.0597e+08	0.63034	-0.81692	-0.23982
-0.004862	-0.017427	-0.004862	0	48.785	11.473	0.009	0.006	3.0597e+08	0	0.01	0.035	0.064	0.044	0.11	0.02	128.51	48.785	11.473	0.01	0.01	3.0597e+08	-0.45493	0.79116	0.162
-0.033752	-0.072385	-0.033752	0	48.785	11.473	0.009	0.006	3.0597e+08	0	0.01	0.035	0.064	0.044	0.11	0.02	128.51	48.785	11.473	0.01	0.01	3.0597e+08	-0.48687	0.090396	0.10229
0.031065	-0.07834	0.031065	0	48.785	11.473	0.009	0.006	3.0597e+08	0	0.01	0.035	0.064	0.044	0.11	0.02	128.51	48.785	11.473	0.01	0.01	3.0597e+08	0.69194	-1.0286	-0.21229
-0.052795	-0.039772	-0.052795	0	48.785	11.473	0.009	0.006	3.0597e+08	-0.01	0.015	0.005	0.066	0.045	0.113	0.02	128.51	48.785	11.473	0.01	0.01	3.0597e+08	-0.2657	1.4016	0.081805
0.0096582	-0.047845	0.0096582	0	48.785	11.473	0.009	0.006	3.0597e+08	-0.01	0.015	0.005	0.066	0.045	0.113	0.02	128.51	48.785	11.473	0.01	0.01	3.0597e+08	-0.24572	-0.7831	0.11663
0.037414	-0.078977	0.037414	0	48.785	11.473	0.009	0.006	3.0597e+08	-0.01	0.015	0.005	0.066	0.045	0.113	0.02	128.51	48.785	11.473	0.01	0.01	3.0597e+08	0.23074	-0.1185	-0.10304
-0.051522	-0.044144	-0.051522	0	48.785	11.473	0.009	0.006	3.0597e+08	-0.01	0.015	0.005	0.066	0.045	0.113	0.02	128.51	48.785	11.473	0.01	0.01	3.0597e+08	0.1207	0.7962	-0.05496
0.023318	-0.041647	0.023318	0	48.785	11.473	0.009	0.006	3.0597e+08	-0.01	0.015	0.005	0.066	0.045	0.113	0.02	128.51	48.785	11.473	0.01	0.01	3.0597e+08	-0.43901	-0.93324	0.13699
-0.012891	-0.07472	-0.012891	0	48.785	11.473	0.009	0.006	3.0597e+08	0.02	-0.015	-0.015	0.067	0.046	0.116	0.02	128.51	48.785	11.473	0.01	0.01	3.0597e+08	-0.17007	0.79765	0.10908
-0.035246	-0.052853	-0.035246	0	48.785	11.473	0.009	0.006	3.0597e+08	0.02	-0.015	-0.015	0.067	0.046	0.116	0.02	128.51	48.785	11.473	0.01	0.01	3.0597e+08	0.41486	-0.67062	-0.22449
0.044284	-0.026439	0.044284	0	48.785	11.473	0.009	0.006	3.0597e+08	0.02	-0.015	-0.015	0.067	0.046	0.116	0.02	128.51	48.785	11.473	0.01	0.01	3.0597e+08	-0.46205	-0.11773	0.068693
-0.012686	-0.09628	-0.012686	0	48.785	11.473	0.009	0.006	3.0597e+08	0.02	-0.015	-0.015	0.067	0.046	0.116	0.02	128.51	48.785	11.473	0.01	0.01	3.0597e+08	-0.3146	0.82923	0.14532
0.0086777	-0.058152	0.0086777	0	48.785	11.473	0.009	0.006	3.0597e+08	0.02	-0.015	-0.015	0.067	0.046	0.116	0.02	128.5	48.785	11.473	0.01	0.01	3.0597e+08	0.83809	-0.97339	-0.28805
0.0067307	-0.010336	0.0067307	0	48.785	11.473	0.009	0.006	3.0597e+08	-0.03	-0.01	0.015	0.069	0.047	0.119	0.02	128.5	48.785	11.473	0.01	0.01	3.0597e+08	-0.50682	0.75866	0.14154
-0.047091	-0.085178	-0.047091	0	48.785	11.473	0.009	0.006	3.0597e+08	-0.03	-0.01	0.015	0.069	0.047	0.119	0.02	128.51	48.785	11.473	0.01	0.01	3.0597e+08	-0.62294	0.1882	0.27377
0.015638	-0.079245	0.015638	0	48.785	11.473	0.009	0.006	3.0597e+08	-0.03	-0.01	0.015	0.069	0.047	0.119	0.02	128.5	48.785	11.473	0.01	0.01	3.0597e+08	0.85819	-1.1477	-0.31019
-0.017291	-0.0096127	-0.017291	0	48.785	11.473	0.009	0.006	3.0597e+08	-0.03	-0.01	0.015	0.069	0.047	0.119	0.02	128.51	48.785	11.473	0.01	0.01	3.0597e+08	-0.44476	0.94184	0.17137
0.018836	-0.075882	0.018836	0	48.785	11.473	0.009	0.006	3.0597e+08	-0.03	-0.01	0.015	0.069	0.047	0.119	0.02	128.51	48.785	11.473	0.01	0.01	3.0597e+08	-0.093611	-0.5263	-0.048411
0.043376	-0.06354	0.043376	0	48.785	11.473	0.009	0.006	3.0597e+08	0.005	0.025	0.015	0.071	0.048	0.121	0.02	128.5	48.785	11.473	0.01	0.01	3.0597e+08	0.35334	-0.14967	-0.049819
-0.062528	-0.040917	-0.062528	0	48.785	11.473	0.009	0.006	3.0597e+08	0.005	0.025	0.015	0.071	0.048	0.121	0.02	128.5	48.785	11.473	0.01	0.01	3.0597e+08	-0.2225	0.88134	-0.08505
0.026107	-0.057877	0.026107	0	48.785	11.473	0.009	0.006	3.0597e+08	0.005	0.025	0.015	0.071	0.048	0.121	0.02	128.5	48.785	11.473	0.01	0.01	3.0597e+08	-0.22455	-0.77325	0.12846
-0.0063236	-0.069115	-0.0063236	0	48.785	11.473	0.009	0.006	3.0597e+08	0.005	0.025	0.015	0.071	0.048	0.121	0.02	128.5	48.785	11.473	0.01	0.01	3.0597e+08	-0.1256	0.64589	0.017795
-0.026524	-0.045132	-0.026524	0	48.785	11.473	0.009	0.006	3.0597e+08	0.005	0.025	0.015	0.071	0.048	0.121	0.02	128.5	48.785	11.473	0.01	0.01	3.0597e+08	0.33998	-0.47381	-0.1356
0.03055	-0.033829	0.03055	0	48.785	11.473	0.009	0.006	3.0597e+08	-0.035	-0.025	0	0.026	0.018	0.045	0.02	128.5	48.785	11.473	0.01	0.01	3.0597e+08	-0.37974	-0.06105	-0.00020283
-0.037148	-0.092285	-0.037148	0	48.785	11.473	0.009	0.006	3.0597e+08	-0.035	-0.025	0	0.026	0.018	0.045	0.02	128.5	48.785	11.473	0.01	0.01	3.0597e+08	-0.34287	0.55503	0.21349
0.021327	-0.055177	0.021327	0	48.785	11.473	0.009	0.006	3.0597e+08	-0.035	-0.025	0	0.026	0.018	0.045	0.02	128.5	48.785	11.473	0.01	0.01	3.0597e+08	0.61457	-1.0344	-0.20143
-0.014739	-0.023167	-0.014739	0	48.785	11.473	0.009	0.006	3.0597e+08	-0.035	-0.025	0	0.026	0.018	0.045	0.02	128.5	48.785	11.473	0.01	0.01	3.0597e+08	-0.37671	0.82959	0.16177
-0.0016008	-0.065664	-0.0016008	0	48.785	11.473	0.009	0.006	3.0597e+08	-0.035	-0.025	0	0.026	0.018	0.045	0.02	128.5	48.785	11.473	0.01	0.01	3.0597e+08	-0.13543	-0.21496	0.012247
0.040344	-0.076604	0.040344	0	48.785	11.473	0.009	0.006	3.0597e+08	0.06	0.02	0.015	0.031	0.021	0.053	0.02	128.5	48.785	11.473	0.01	0.01	3.0597e+08	0.23165	-0.59979	-0.083521
-0.053115	-0.042449	-0.053115	0	48.785	11.473	0.009	0.006	3.0597e+08	0.06	0.02	0.015	0.031	0.021	0.053	0.02	128.5	48.785	11.473	0.01	0.01	3.0597e+08	-0.15725	1.1476	0.05125
0.010043	-0.036039	0.010043	0	48.785	11.473	0.009	0.006	3.0597e+08	0.06	0.02	0.015	0.031	0.021	0.053	0.02	128.5	48.785	11.473	0.01	0.01	3.0597e+08	-0.21645	-0.69691	0.11213
0.012519	-0.076156	0.012519	0	48.785	11.473	0.009	0.006	3.0597e+08	0.06	0.02	0.015	0.031	0.021	0.053	0.02	128.5	48.785	11.473	0.01	0.01	3.0597e+08	-0.1975	0.32473	-0.030123
-0.037368	-0.057886	-0.037368	0	48.785	11.473	0.009	0.006	3.0597e+08	0.06	0.02	0.015	0.031	0.021	0.053	0.02	128.5	48.785	11.473	0.01	0.01	3.0597e+08	0.53068	0.22734	-0.20341
0.013624	-0.025074	0.013624	0	48.785	11.473	0.009	0.006	3.0597e+08	-0.02	0	-0.02	0.035	0.024	0.059	0.02	128.5	48.785	11.473	0.01	0.01	3.0597e+08	-0.45454	-0.74938	0.09662
-0.017032	-0.085787	-0.017032	0	48.785	11.473	0.009	0.006	3.0597e+08	-0.02	0	-0.02	0.035	0.024	0.059	0.02	128.5	48.785	11.473	0.01	0.01	3.0597e+08	-0.37832	0.7743	0.12841
-0.0098991	-0.065285	-0.0098991	0	48.785	11.473	0.009	0.006	3.0597e+08	-0.02	0	-0.02	0.035	0.024	0.059	0.02	128.5	48.785	11.473	0.01	0.01	3.0597e+08	0.60478	-0.84217	-0.2641
0.036327	-0.014313	0.036327	0	48.785	11.473	0.009	0.006	3.0597e+08	-0.02	0	-0.02	0.035	0.024	0.059	0.02	128.5	48.785	11.473	0.01	0.01	3.0597e+08	-0.59005	0.053487	0.16199
0.0041479	-0.095787	0.0041479	0	48.785	11.473	0.009	0.006	3.0597e+08	-0.02	0	-0.02	0.035	0.024	0.059	0.02	128.5	48.785	11.473	0.01	0.01	3.0597e+08	-0.30727	0.76347	0.16502
-0.010644	-0.06344	-0.010644	0	48.785	11.473	0.009	0.006	3.0597e+08	-0.025	0.01	0	0.038	0.026	0.065	0.02	128.5	48.785	11.473	0.01	0.01	3.0597e+08	0.80085	-0.64159	-0.31511
-0.0031376	0.0014984	-0.0031376	0	48.785	11.473	0.009	0.006	3.0597e+08	-0.025	0.01	0	0.038	0.026	0.065	0.02	128.5	48.785	11.473	0.01	0.01	3.0597e+08	-0.66218	0.5053	0.21769
-0.022077	-0.095536	-0.022077	0	48.785	11.473	0.009	0.006	3.0597e+08	-0.025	0.01	0	0.038	0.026	0.065	0.02	128.5	48.785	11.473	0.01	0.01	3.0597e+08	-0.62589	0.28326	0.24933
-0.0039465	-0.072501	-0.0039465	0	48.785	11.473	0.009	0.006	3.0597e+08	-0.025	0.01	0	0.038	0.026	0.065	0.02	128.5	48.785	11.473	0.01	0.01	3.0597e+08	1.0037	-0.94957	-0.34725
-0.023913	-0.00042729	-0.023913	0	48.785	11.473	0.009	0.006	3.0597e+08	-0.025	0.01	0	0.038	0.026	0.065	0.02	128.5	48.785	11.473	0.01	0.01	3.0597e+08	-0.64099	0.51332	0.13174
0.022834	-0.086153	0.022834	0	48.785	11.473	0.01	0.006	3.0597e+08	0.02	-0.02	0.01	0.041	0.028	0.07	0.02	128.5	48.785	11.473	0.01	0.01	3.0597e+08	-0.22243	-0.34091	-0.0063223
0.026425	-0.062955	0.026425	0	48.785	11.473	0.01	0.006	3.0597e+08	0.02	-0.02	0.01	0.041	0.028	0.07	0.02	128.5	48.785	11.473	0.01	0.01	3.0597e+08	0.34916	-0.34882	-0.15883
-0.025591	-0.02614	-0.025591	0	48.785	11.473	0.01	0.006	3.0597e+08	0.02	-0.02	0.01	0.041	0.028	0.07	0.02	128.5	48.785	11.473	0.01	0.01	3.0597e+08	-0.35656	0.7329	0.12568
0.017449	-0.081208	0.017449	0	48.785	11.473	0.01	0.006	3.0597e+08	0.02	-0.02	0.01	0.041	0.028	0.07	0.02	128.5	48.785	11.473	0.01	0.01	3.0597e+08	-0.53832	-0.16865	0.15949
0.0046871	-0.066044	0.0046871	0	48.785	11.473	0.01	0.006	3.0597e+08	0.02	-0.02	0.01	0.041	0.028	0.07	0.02	128.5	48.785	11.473	0.01	0.01	3.0597e+08	0.61256	-0.37936	-0.22973
-0.060137	-0.024981	-0.060137	0	48.785	11.473	0.01	0.007	3.0597e+08	0	0	-0.015	0.044	0.03	0.075	0.02	128.5	48.785	11.473	0.01	0.01	3.0597e+08	-0.15425	0.90107	-0.023367
0.027553	-0.066635	0.027553	0	48.785	11.473	0.01	0.007	3.0597e+08	0	0	-0.015	0.044	0.03	0.075	0.02	128.5	48.785	11.473	0.01	0.01	3.0597e+08	-0.52483	-0.65056	0.19542
0.022849	-0.088209	0.022849	0	48.785	11.473	0.01	0.007	3.0597e+08	0	0	-0.015	0.044	0.03	0.075	0.02	128.5	48.785	11.473	0.01	0.01	3.0597e+08	0.3074	0.059416	-0.055094
-0.075595	-0.025131	-0.075595	0	48.785	11.473	0.01	0.007	3.0597e+08	0	0	-0.015	0.044	0.03	0.075	0.02	128.5	48.785	11.473	0.01	0.01	3.0597e+08	-0.14379	0.62302	0.067071
0.049575	-0.039199	0.049575	0	48.785	11.473	0.01	0.007	3.0597e+08	0	0	-0.015	0.044	0.03	0.075	0.02	128.5	48.785	11.473	0.01	0.01	3.0597e+08	-0.12234	-1.0395	-0.039488
0.0064782	-0.084979	0.0064782	0	48.785	11.473	0.01	0.007	3.0597e+08	0	0.005	0.03	0.046	0.031	0.079	0.02	128.5	48.785	11.473	0.01	0.01	3.0597e+08	-0.26024	0.76642	0.075454
-0.039187	-0.05277	-0.039187	0	48.785	11.473	0.01	0.007	3.0597e+08	0	0.005	0.03	0.046	0.031	0.079	0.02	128.5	48.785	11.473	0.01	0.01	3.0597e+08	0.34159	-0.292	-0.13701
0.044962	-0.029528	0.044962	0	48.785	11.473	0.01	0.007	3.0597e+08	0	0.005	0.03	0.046	0.031	0.079	0.02	128.5	48.785	11.473	0.01	0.01	3.0597e+08	-0.40943	-0.33442	0.091999
-0.034497	-0.079735	-0.034497	0	48.785	11.473	0.01	0.007	3.0597e+08	0	0.005	0.03	0.046	0.031	0.079	0.02	128.5	48.785	11.473	0.01	0.01	3.0597e+08	-0.62717	0.82349	0.19143
0.019146	-0.062815	0.019146	0	48.785	11.473	0.01	0.007	3.0597e+08	0	0.005	0.03	0.046	0.031	0.079	0.02	128.5	48.785	11.473	0.01	0.01	3.0597e+08	0.68476	-0.9621	-0.30858
0.0011994	-0.026947	0.0011994	0	48.785	11.473	0.01	0.007	3.0597e+08	0	0.02	-0.015	0.049	0.033	0.083	0.02	128.5	48.785	11.473	0.01	0.01	3.0597e+08	-0.26206	0.76246	0.099329
-0.042256	-0.078468	-0.042256	0	48.785	11.473	0.01	0.007	3.0597e+08	0	0.02	-0.015	0.049	0.033	0.083	0.02	128.5	48.785	11.473	0.01	0.01	3.0597e+08	-0.52808	0.081952	0.16208
0.017303	-0.072705	0.017303	0	48.785	11.473	0.01	0.007	3.0597e+08	0	0.02	-0.015	0.049	0.033	0.083	0.02	128.5	48.785	11.473	0.01	0.01	3.0597e+08	0.5252	-0.94524	-0.15814
-0.042495	-0.031664	-0.042495	0	48.785	11.473	0.01	0.007	3.0597e+08	0	0.02	-0.015	0.049	0.033	0.083	0.02	128.5	48.785	11.473	0.01	0.01	3.0597e+08	-0.22777	0.93934	0.010868
0.041612	-0.054882	0.041612	0	48.785	11.473	0.01	0.007	3.0597e+08	0	0.02	-0.015	0.049	0.033	0.083	0.02	128.5	48.785	11.473	0.01	0.01	3.0597e+08	-0.19089	-0.82201	0.11446
0.029828	-0.082203	0.029828	0	48.785	11.473	0.008	0.006	3.0597e+08	0.005	-0.005	0.01	0.05	0.035	0.086	0.02	128.5	48.785	11.473	0.01	0.01	3.0597e+08	0.06887	0.29262	0.0019236
-0.030428	-0.041618	-0.030428	0	48.785	11.473	0.008	0.006	3.0597e+08	0.005	-0.005	0.01	0.05	0.035	0.086	0.02	128.5	48.785	11.473	0.01	0.01	3.0597e+08	0.19577	0.51529	-0.080467
-0.0022374	-0.028689	-0.0022374	0	48.785	11.473	0.008	0.006	3.0597e+08	0.005	-0.005	0.01	0.05	0.035	0.086	0.02	128.5	48.785	11.473	0.01	0.01	3.0597e+08	-0.46871	-0.50289	0.12957
-0.025586	-0.080109	-0.025586	0	48.785	11.473	0.008	0.006	3.0597e+08	0.005	-0.005	0.01	0.05	0.035	0.086	0.02	128.5	48.785	11.473	0.01	0.01	3.0597e+08	-0.51247	0.59095	0.12806
0.013356	-0.072449	0.013356	0	48.785	11.473	0.008	0.006	3.0597e+08	0.005	-0.005	0.01	0.05	0.035	0.086	0.02	128.5	48.785	11.473	0.01	0.01	3.0597e+08	0.74551	-0.8304	-0.23888
0.0057406	-0.015958	0.0057406	0	48.785	11.473	0.008	0.006	3.0597e+08	0.015	0.005	-0.03	0.053	0.036	0.09	0.02	128.5	48.785	11.473	0.01	0.01	3.0597e+08	-0.070826	0.31229	0.01604
-0.035273	-0.064167	-0.035273	0	48.785	11.473	0.008	0.006	3.0597e+08	0.015	0.005	-0.03	0.053	0.036	0.09	0.02	128.5	48.785	11.473	0.01	0.01	3.0597e+08	-0.64523	0.28579	0.13572
0.052478	-0.088996	0.052478	0	48.785	11.473	0.008	0.006	3.0597e+08	0.015	0.005	-0.03	0.053	0.036	0.09	0.02	128.5	48.785	11.473	0.01	0.01	3.0597e+08	0.67556	-1.0333	-0.26837
-0.02152	-0.021291	-0.02152	0	48.785	11.473	0.008	0.006	3.0597e+08	0.015	0.005	-0.03	0.053	0.036	0.09	0.02	128.5	48.785	11.473	0.01	0.01	3.0597e+08	-0.3767	1.2347	0.1481
-0.014106	-0.067972	-0.014106	0	48.785	11.473	0.008	0.006	3.0597e+08	0.015	0.005	-0.03	0.053	0.036	0.09	0.02	128.5	48.785	11.473	0.01	0.01	3.0597e+08	-0.48589	-0.42521	0.11964
0.041656	-0.074479	0.041656	0	48.785	11.473	0.008	0.006	3.0597e+08	-0.035	0.01	0	0.055	0.038	0.093	0.02	128.5	48.785	11.473	0.01	0.01	3.0597e+08	0.7022	-0.49505	-0.20247
-0.084436	-0.027912	-0.084436	0	48.785	11.473	0.008	0.006	3.0597e+08	-0.035	0.01	0	0.055	0.038	0.093	0.02	128.5	48.785	11.473	0.01	0.01	3.0597e+08	-0.1904	1.1497	0.0033798
0.029736	-0.054709	0.029736	0	48.785	11.473	0.008	0.006	3.0597e+08	-0.035	0.01	0	0.055	0.038	0.093	0.02	128.5	48.785	11.473	0.01	0.01	3.0597e+08	-0.46677	-0.96866	0.22413
0.025951	-0.092112	0.025951	0	48.785	11.473	0.008	0.006	3.0597e+08	-0.035	0.01	0	0.055	0.038	0.093	0.02	128.5	48.785	11.473	0.01	0.01	3.0597e+08	0.17156	0.38062	-0.066903
-0.064751	-0.032282	-0.064751	0	48.785	11.473	0.008	0.006	3.0597e+08	-0.035	0.01	0	0.055	0.038	0.093	0.02	128.5	48.785	11.473	0.01	0.01	3.0597e+08	0.29314	0.34272	-0.070889
0.049882	-0.024486	0.049882	0	48.785	11.473	0.008	0.006	3.0597e+08	-0.01	-0.05	-0.06	0.057	0.039	0.097	0.02	128.5	48.785	11.473	0.01	0.01	3.0597e+08	-0.40631	-0.81556	0.075044
-0.014065	-0.090678	-0.014065	0	48.785	11.473	0.008	0.006	3.0597e+08	-0.01	-0.05	-0.06	0.057	0.039	0.097	0.02	128.5	48.785	11.473	0.01	0.01	3.0597e+08	-0.23673	0.85671	0.048134
-0.03273	-0.059911	-0.03273	0	48.785	11.473	0.008	0.006	3.0597e+08	-0.01	-0.05	-0.06	0.057	0.039	0.097	0.02	128.5	48.785	11.473	0.01	0.01	3.0597e+08	0.54941	-0.7328	-0.21257
0.045721	-0.023655	0.045721	0	48.785	11.473	0.008	0.006	3.0597e+08	-0.01	-0.05	-0.06	0.057	0.039	0.097	0.02	128.5	48.785	11.473	0.01	0.01	3.0597e+08	-0.57143	-0.070138	0.13648
-0.016141	-0.08252	-0.016141	0	48.785	11.473	0.008	0.006	3.0597e+08	-0.01	-0.05	-0.06	0.057	0.039	0.097	0.02	128.5	48.785	11.473	0.01	0.01	3.0597e+08	-0.29402	0.69133	0.11063
0.010962	-0.061927	0.010962	0	48.785	11.473	0.008	0.006	3.0597e+08	0.02	0.035	0.05	0.059	0.04	0.1	0.02	128.5	48.785	11.473	0.01	0.01	3.0597e+08	0.7363	-0.9173	-0.29136
-0.0012088	-0.026482	-0.0012088	0	48.785	11.473	0.008	0.006	3.0597e+08	0.02	0.035	0.05	0.059	0.04	0.1	0.02	128.5	48.785	11.473	0.01	0.01	3.0597e+08	-0.46349	0.79886	0.16506
-0.040586	-0.079402	-0.040586	0	48.785	11.473	0.008	0.006	3.0597e+08	0.02	0.035	0.05	0.059	0.04	0.1	0.02	128.5	48.785	11.473	0.01	0.01	3.0597e+08	-0.49421	0.051507	0.19232
0.028962	-0.068272	0.028962	0	48.785	11.473	0.008	0.006	3.0597e+08	0.02	0.035	0.05	0.059	0.04	0.1	0.02	128.5	48.785	11.473	0.01	0.01	3.0597e+08	0.61054	-1.094	-0.23038
-0.031971	-0.017987	-0.031971	0	48.785	11.473	0.008	0.006	3.0597e+08	0.02	0.035	0.05	0.059	0.04	0.1	0.02	128.5	48.785	11.473	0.01	0.01	3.0597e+08	-0.2526	1.2229	0.059161
0.010499	-0.077457	0.010499	0	48.785	11.473	0.008	0.006	3.0597e+08	-0.005	-0.005	0.025	0.061	0.042	0.104	0.02	128.5	48.785	11.473	0.01	0.01	3.0597e+08	-0.3132	-0.69527	0.10671
0.041473	-0.080141	0.041473	0	48.785	11.473	0.008	0.006	3.0597e+08	-0.005	-0.005	0.025	0.061	0.042	0.104	0.02	128.5	48.785	11.473	0.01	0.01	3.0597e+08	0.58087	-0.15873	-0.13342
-0.068301	-0.025914	-0.068301	0	48.785	11.473	0.008	0.006	3.0597e+08	-0.005	-0.005	0.025	0.061	0.042	0.104	0.02	128.5	48.785	11.473	0.01	0.01	3.0597e+08	-0.10915	1.0694	0.013948
0.034798	-0.045916	0.034798	0	48.785	11.473	0.008	0.006	3.0597e+08	-0.005	-0.005	0.025	0.061	0.042	0.104	0.02	128.5	48.785	11.473	0.01	0.01	3.0597e+08	-0.39962	-0.94827	0.18178
0.0078095	-0.087578	0.0078095	0	48.785	11.473	0.008	0.006	3.0597e+08	-0.005	-0.005	0.025	0.061	0.042	0.104	0.02	128.5	48.785	11.473	0.01	0.01	3.0597e+08	0.042725	0.54448	-0.057524
-0.06009	-0.046713	-0.06009	0	48.785	11.473	0.009	0.006	3.0597e+08	0	-0.015	0.005	0.062	0.043	0.107	0.02	128.5	48.785	11.473	0.01	0.01	3.0597e+08	0.47223	-0.069187	-0.16735
0.034847	-0.033941	0.034847	0	48.785	11.473	0.009	0.006	3.0597e+08	0	-0.015	0.005	0.062	0.043	0.107	0.02	128.5	48.785	11.473	0.01	0.01	3.0597e+08	-0.35355	-0.65662	0.047653
-0.0085354	-0.084323	-0.0085354	0	48.785	11.473	0.009	0.006	3.0597e+08	0	-0.015	0.005	0.062	0.043	0.107	0.02	128.5	48.785	11.473	0.01	0.01	3.0597e+08	-0.27123	0.69063	0.098849
0.011998	-0.051793	0.011998	0	48.785	11.473	0.009	0.006	3.0597e+08	0	-0.015	0.005	0.062	0.043	0.107	0.02	128.5	48.785	11.473	0.01	0.01	3.0597e+08	0.57644	-0.68923	-0.19702
0.011976	-0.03073	0.011976	0	48.785	11.473	0.009	0.006	3.0597e+08	0	-0.015	0.005	0.062	0.043	0.107	0.02	128.5	48.785	11.473	0.01	0.01	3.0597e+08	-0.30689	0.53252	0.17031
-0.029046	-0.079107	-0.029046	0	48.785	11.473	0.009	0.006	3.0597e+08	-0.01	0.005	0.025	0.064	0.044	0.11	0.02	128.5	48.785	11.473	0.01	0.01	3.0597e+08	-0.29167	0.26099	0.08436
0.02344	-0.065144	0.02344	0	48.785	11.473	0.009	0.006	3.0597e+08	-0.01	0.005	0.025	0.064	0.044	0.11	0.02	128.5	48.785	11.473	0.01	0.01	3.0597e+08	0.72702	-0.87149	-0.22788
-0.056519	-0.032431	-0.056519	0	48.785	11.473	0.009	0.006	3.0597e+08	-0.01	0.005	0.025	0.064	0.044	0.11	0.02	128.5	48.785	11.473	0.01	0.01	3.0597e+08	-0.27433	1.1265	0.085083
0.016088	-0.061225	0.016088	0	48.785	11.473	0.009	0.006	3.0597e+08	-0.01	0.005	0.025	0.064	0.044	0.11	0.02	128.5	48.785	11.473	0.01	0.01	3.0597e+08	-0.19874	-0.85209	0.092056
0.04031	-0.084148	0.04031	0	48.785	11.473	0.009	0.006	3.0597e+08	-0.01	0.005	0.025	0.064	0.044	0.11	0.02	128.5	48.785	11.473	0.01	0.01	3.0597e+08	0.15119	0.065491	0.0068171
-0.044688	-0.038591	-0.044688	0	48.785	11.473	0.009	0.006	3.0597e+08	-0.005	0.01	-0.025	0.066	0.045	0.113	0.02	128.5	48.785	11.473	0.01	0.01	3.0597e+08	0.27831	0.63868	-0.053626
0.019036	-0.027248	0.019036	0	48.785	11.473	0.009	0.006	3.0597e+08	-0.005	0.01	-0.025	0.066	0.045	0.113	0.02	128.5	48.785	11.473	0.01	0.01	3.0597e+08	-0.32979	-0.80542	0.060586
-0.024865	-0.091525	-0.024865	0	48.785	11.473	0.009	0.006	3.0597e+08	-0.005	0.01	-0.025	0.066	0.045	0.113	0.02	128.5	48.785	11.473	0.01	0.01	3.0597e+08	-0.26462	0.88486	0.10468
0.00096637	-0.057742	0.00096637	0	48.785	11.473	0.009	0.006	3.0597e+08	-0.005	0.01	-0.025	0.066	0.045	0.113	0.02	128.5	48.785	11.473	0.01	0.01	3.0597e+08	0.68981	-0.86891	-0.19893
0.018326	-0.019637	0.018326	0	48.785	11.473	0.009	0.006	3.0597e+08	-0.005	0.01	-0.025	0.066	0.045	0.113	0.02	128.5	48.785	11.473	0.01	0.01	3.0597e+08	-0.28512	0.1654	0.10407
-0.019339	-0.073078	-0.019339	0	48.785	11.473	0.009	0.006	3.0597e+08	0.025	-0.015	0.03	0.068	0.046	0.116	0.02	128.5	48.785	11.473	0.01	0.01	3.0597e+08	-0.20764	0.47842	0.051556
0.028779	-0.072732	0.028779	0	48.785	11.473	0.009	0.006	3.0597e+08	0.025	-0.015	0.03	0.068	0.046	0.116	0.02	128.49	48.785	11.473	0.01	0.01	3.0597e+08	0.71634	-1.0137	-0.31096
-0.033213	-0.033898	-0.033213	0	48.785	11.473	0.009	0.006	3.0597e+08	0.025	-0.015	0.03	0.068	0.046	0.116	0.02	128.49	48.785	11.473	0.01	0.01	3.0597e+08	-0.34874	1.2582	0.13534
-0.0024708	-0.06495	-0.0024708	0	48.785	11.473	0.009	0.006	3.0597e+08	0.025	-0.015	0.03	0.068	0.046	0.116	0.02	128.5	48.785	11.473	0.01	0.01	3.0597e+08	-0.16452	-0.43996	0.17867
0.030289	-0.076883	0.030289	0	48.785	11.473	0.009	0.006	3.0597e+08	0.025	-0.015	0.03	0.068	0.046	0.116	0.02	128.49	48.785	11.473	0.01	0.01	3.0597e+08	0.3712	-0.37782	-0.15652
-0.065644	-0.034899	-0.065644	0	48.785	11.473	0.009	0.006	3.0597e+08	-0.03	0.01	-0.025	0.069	0.047	0.119	0.02	128.49	48.785	11.473	0.01	0.01	3.0597e+08	0.041007	0.81857	0.029027
0.03548	-0.043944	0.03548	0	48.785	11.473	0.009	0.006	3.0597e+08	-0.03	0.01	-0.025	0.069	0.047	0.119	0.02	128.5	48.785	11.473	0.01	0.01	3.0597e+08	-0.23016	-1.0131	0.054824
0.0028456	-0.087431	0.0028456	0	48.785	11.473	0.009	0.006	3.0597e+08	-0.03	0.01	-0.025	0.069	0.047	0.119	0.02	128.5	48.785	11.473	0.01	0.01	3.0597e+08	-0.077427	0.68985	0.062722
-0.0083057	-0.045068	-0.0083057	0	48.785	11.473	0.009	0.006	3.0597e+08	-0.03	0.01	-0.025	0.069	0.047	0.119	0.02	128.49	48.785	11.473	0.01	0.01	3.0597e+08	0.47424	-0.40328	-0.094917
0.023532	-0.019915	0.023532	0	48.785	11.473	0.009	0.006	3.0597e+08	-0.03	0.01	-0.025	0.069	0.047	0.119	0.02	128.5	48.785	11.473	0.01	0.01	3.0597e+08	-0.31054	0.059296	0.10491
-0.05227	-0.079955	-0.05227	0	48.785	11.473	0.009	0.006	3.0597e+08	0.01	0	0.005	0.071	0.048	0.121	0.02	128.5	48.785	11.473	0.01	0.01	3.0597e+08	-0.34897	0.64383	0.16007
0.024495	-0.072273	0.024495	0	48.785	11.473	0.009	0.006	3.0597e+08	0.01	0	0.005	0.071	0.048	0.121	0.02	128.49	48.785	11.473	0.01	0.01	3.0597e+08	0.77525	-1.3932	-0.34771
-0.0011115	-0.023039	-0.0011115	0	48.785	11.473	0.009	0.006	3.0597e+08	0.01	0	0.005	0.071	0.048	0.121	0.02	128.49	48.785	11.473	0.01	0.01	3.0597e+08	-0.34805	1.2048	0.1585
-0.019268	-0.063722	-0.019268	0	48.785	11.473	0.009	0.006	3.0597e+08	0.01	0	0.005	0.071	0.048	0.121	0.02	128.49	48.785	11.473	0.01	0.01	3.0597e+08	-0.25334	-0.21139	0.050813
0.046302	-0.074945	0.046302	0	48.785	11.473	0.009	0.006	3.0597e+08	0.01	0	0.005	0.071	0.048	0.121	0.02	128.49	48.785	11.473	0.01	0.01	3.0597e+08	0.59459	-0.71712	-0.18161
-0.052938	-0.042797	-0.052938	0	48.785	11.473	0.009	0.006	3.0597e+08	0	0.005	-0.03	0.027	0.018	0.045	0.02	128.49	48.785	11.473	0.01	0.01	3.0597e+08	-0.12116	1.3501	-0.016976
0.0033728	-0.05275	0.0033728	0	48.785	11.473	0.009	0.006	3.0597e+08	0	0.005	-0.03	0.027	0.018	0.045	0.02	128.49	48.785	11.473	0.01	0.01	3.0597e+08	-0.28508	-0.91244	0.12738
0.0095991	-0.072369	0.0095991	0	48.785	11.473	0.009	0.006	3.0597e+08	0	0.005	-0.03	0.027	0.018	0.045	0.02	128.49	48.785	11.473	0.01	0.01	3.0597e+08	0.11255	0.28335	0.027151
-0.039645	-0.046999	-0.039645	0	48.785	11.473	0.009	0.006	3.0597e+08	0	0.005	-0.03	0.027	0.018	0.045	0.02	128.49	48.785	11.473	0.01	0.01	3.0597e+08	0.2696	-0.14804	-0.12321
0.039258	-0.034934	0.039258	0	48.785	11.473	0.009	0.006	3.0597e+08	0	0.005	-0.03	0.027	0.018	0.045	0.02	128.49	48.785	11.473	0.01	0.01	3.0597e+08	-0.32833	-0.43575	0.086174
-0.01283	-0.090053	-0.01283	0	48.785	11.473	0.009	0.006	3.0597e+08	0.02	-0.01	0.045	0.031	0.021	0.053	0.02	128.49	48.785	11.473	0.01	0.01	3.0597e+08	-0.14057	0.74249	0.10231
0.018157	-0.053205	0.018157	0	48.785	11.473	0.009	0.006	3.0597e+08	0.02	-0.01	0.045	0.031	0.021	0.053	0.02	128.49	48.785	11.473	0.01	0.01	3.0597e+08	0.69535	-0.94628	-0.18576
-0.0023221	-0.019206	-0.0023221	0	48.785	11.473	0.009	0.006	3.0597e+08	0.02	-0.01	0.045	0.031	0.021	0.053	0.02	128.49	48.785	11.473	0.01	0.01	3.0597e+08	-0.42221	0.92052	0.19382
-0.038477	-0.071275	-0.038477	0	48.785	11.473	0.009	0.006	3.0597e+08	0.02	-0.01	0.045	0.031	0.021	0.053	0.02	128.49	48.785	11.473	0.01	0.01	3.0597e+08	-0.41637	-0.020899	0.12175
0.025956	-0.07756	0.025956	0	48.785	11.473	0.009	0.006	3.0597e+08	0.02	-0.01	0.045	0.031	0.021	0.053	0.02	128.49	48.785	11.473	0.01	0.01	3.0597e+08	0.70499	-1.0601	-0.27884
-0.030942	-0.033484	-0.030942	0	48.785	11.473	0.009	0.006	3.0597e+08	-0.04	-0.01	-0.005	0.035	0.024	0.059	0.02	128.49	48.785	11.473	0.01	0.01	3.0597e+08	-0.06753	1.3818	0.043521
-0.00032411	-0.048604	-0.00032411	0	48.785	11.473	0.009	0.006	3.0597e+08	-0.04	-0.01	-0.005	0.035	0.024	0.059	0.02	128.49	48.785	11.473	0.01	0.01	3.0597e+08	-0.26077	-0.782	0.089635
0.047527	-0.08254	0.047527	0	48.785	11.473	0.009	0.006	3.0597e+08	-0.04	-0.01	-0.005	0.035	0.024	0.059	0.02	128.49	48.785	11.473	0.01	0.01	3.0597e+08	0.43441	-0.17733	-0.14896
-0.054022	-0.04471	-0.054022	0	48.785	11.473	0.009	0.006	3.0597e+08	-0.04	-0.01	-0.005	0.035	0.024	0.059	0.02	128.49	48.785	11.473	0.01	0.01	3.0597e+08	0.080601	0.90703	-0.048284
0.023973	-0.045514	0.023973	0	48.785	11.473	0.009	0.006	3.0597e+08	-0.04	-0.01	-0.005	0.035	0.024	0.059	0.02	128.49	48.785	11.473	0.01	0.01	3.0597e+08	-0.33664	-0.92864	0.16505
0.0045114	-0.080186	0.0045114	0	48.785	11.473	0.01	0.006	3.0597e+08	0.02	0.025	0.025	0.038	0.026	0.065	0.02	128.49	48.785	11.473	0.01	0.01	3.0597e+08	0.003552	0.71343	0.040165
-0.050438	-0.045897	-0.050438	0	48.785	11.473	0.01	0.006	3.0597e+08	0.02	0.025	0.025	0.038	0.026	0.065	0.02	128.49	48.785	11.473	0.01	0.01	3.0597e+08	0.50307	-0.35762	-0.16483
0.039634	-0.027795	0.039634	0	48.785	11.473	0.01	0.006	3.0597e+08	0.02	0.025	0.025	0.038	0.026	0.065	0.02	128.49	48.785	11.473	0.01	0.01	3.0597e+08	-0.49902	-0.39599	0.13732
-0.017311	-0.099492	-0.017311	0	48.785	11.473	0.01	0.006	3.0597e+08	0.02	0.025	0.025	0.038	0.026	0.065	0.02	128.49	48.785	11.473	0.01	0.01	3.0597e+08	-0.25172	0.90632	0.16156
0.0073713	-0.049191	0.0073713	0	48.785	11.473	0.01	0.006	3.0597e+08	0.02	0.025	0.025	0.038	0.026	0.065	0.02	128.49	48.785	11.473	0.01	0.01	3.0597e+08	0.8991	-1.1092	-0.25924
0.012787	-0.012337	0.012787	0	48.785	11.473	0.01	0.007	3.0597e+08	0.01	-0.015	-0.025	0.041	0.028	0.07	0.02	128.49	48.785	11.473	0.01	0.01	3.0597e+08	-0.39265	0.8139	0.12762
-0.04134	-0.082229	-0.04134	0	48.785	11.473	0.01	0.007	3.0597e+08	0.01	-0.015	-0.025	0.041	0.028	0.07	0.02	128.49	48.785	11.473	0.01	0.01	3.0597e+08	-0.39847	0.21703	0.20866
0.0189	-0.074635	0.0189	0	48.785	11.473	0.01	0.007	3.0597e+08	0.01	-0.015	-0.025	0.041	0.028	0.07	0.02	128.49	48.785	11.473	0.01	0.01	3.0597e+08	0.79138	-1.2612	-0.34859
-0.019868	-0.021898	-0.019868	0	48.785	11.473	0.01	0.007	3.0597e+08	0.01	-0.015	-0.025	0.041	0.028	0.07	0.02	128.49	48.785	11.473	0.01	0.01	3.0597e+08	-0.36621	1.2551	0.16122
0.007962	-0.065763	0.007962	0	48.785	11.473	0.01	0.007	3.0597e+08	0.01	-0.015	-0.025	0.041	0.028	0.07	0.02	128.49	48.785	11.473	0.01	0.01	3.0597e+08	-0.029549	-0.45801	-0.0033323
0.037354	-0.068544	0.037354	0	48.785	11.473	0.01	0.007	3.0597e+08	0.005	0.005	0.025	0.044	0.03	0.075	0.02	128.49	48.785	11.473	0.01	0.01	3.0597e+08	0.37864	-0.25071	-0.13836
-0.055577	-0.045486	-0.055577	0	48.785	11.473	0.01	0.007	3.0597e+08	0.005	0.005	0.025	0.044	0.03	0.075	0.02	128.49	48.785	11.473	0.01	0.01	3.0597e+08	-0.039736	0.78079	-0.021028
0.02189	-0.055703	0.02189	0	48.785	11.473	0.01	0.007	3.0597e+08	0.005	0.005	0.025	0.044	0.03	0.075	0.02	128.49	48.785	11.473	0.01	0.01	3.0597e+08	-0.19993	-0.90629	0.084976
-0.0068012	-0.073626	-0.0068012	0	48.785	11.473	0.01	0.007	3.0597e+08	0.005	0.005	0.025	0.044	0.03	0.075	0.02	128.49	48.785	11.473	0.01	0.01	3.0597e+08	-0.1275	0.67091	0.13047
-0.0082221	-0.045923	-0.0082221	0	48.785	11.473	0.01	0.007	3.0597e+08	0.005	0.005	0.025	0.044	0.03	0.075	0.02	128.49	48.785	11.473	0.01	0.01	3.0597e+08	0.55854	-0.50198	-0.13127
0.017199	-0.030399	0.017199	0	48.785	11.473	0.01	0.007	3.0597e+08	-0.025	-0.02	-0.015	0.046	0.031	0.079	0.02	128.49	48.785	11.473	0.01	0.01	3.0597e+08	-0.2936	0.12314	0.10993
-0.039835	-0.086562	-0.039835	0	48.785	11.473	0.01	0.007	3.0597e+08	-0.025	-0.02	-0.015	0.046	0.031	0.079	0.02	128.49	48.785	11.473	0.01	0.01	3.0597e+08	-0.31577	0.56622	0.14729
0.041646	-0.063089	0.041646	0	48.785	11.473	0.01	0.007	3.0597e+08	-0.025	-0.02	-0.015	0.046	0.031	0.079	0.02	128.49	48.785	11.473	0.01	0.01	3.0597e+08	0.77454	-1.1672	-0.22606
-0.021525	-0.015684	-0.021525	0	48.785	11.473	0.01	0.007	3.0597e+08	-0.025	-0.02	-0.015	0.046	0.031	0.079	0.02	128.49	48.785	11.473	0.01	0.01	3.0597e+08	-0.34966	1.1918	0.15103
-0.015517	-0.067768	-0.015517	0	48.785	11.473	0.01	0.007	3.0597e+08	-0.025	-0.02	-0.015	0.046	0.031	0.079	0.02	128.49	48.785	11.473	0.01	0.01	3.0597e+08	-0.13616	-0.29632	0.0024051
0.042458	-0.077644	0.042458	0	48.785	11.473	0.01	0.007	3.0597e+08	0.04	0.01	0.06	0.049	0.033	0.083	0.02	128.49	48.785	11.473	0.01	0.01	3.0597e+08	0.4791	-0.61485	-0.17679
-0.063086	-0.0411	-0.063086	0	48.785	11.473	0.01	0.007	3.0597e+08	0.04	0.01	0.06	0.049	0.033	0.083	0.02	128.49	48.785	11.473	0.01	0.01	3.0597e+08	-0.078554	1.0255	0.044828
0.017709	-0.05008	0.017709	0	48.785	11.473	0.01	0.007	3.0597e+08	0.04	0.01	0.06	0.049	0.033	0.083	0.02	128.49	48.785	11.473	0.01	0.01	3.0597e+08	-0.11514	-0.96046	0.018412
0.0098316	-0.07384	0.0098316	0	48.785	11.473	0.01	0.007	3.0597e+08	0.04	0.01	0.06	0.049	0.033	0.083	0.02	128.49	48.785	11.473	0.01	0.01	3.0597e+08	-0.092752	0.4449	0.023202
0.0039555	-0.047722	0.0039555	0	48.785	11.473	0.01	0.007	3.0597e+08	0.04	0.01	0.06	0.049	0.033	0.083	0.02	128.49	48.785	11.473	0.01	0.01	3.0597e+08	0.46044	-0.14036	-0.12607
0.0055903	-0.039051	0.0055903	0	48.785	11.473	0.008	0.006	3.0597e+08	-0.04	0	0.015	0.05	0.035	0.086	0.02	128.49	48.785	11.473	0.01	0.01	3.0597e+08	-0.30083	0.038578	0.19247
-0.043611	-0.077854	-0.043611	0	48.785	11.473	0.008	0.006	3.0597e+08	-0.04	0	0.015	0.05	0.035	0.086	0.02	128.49	48.785	11.473	0.01	0.01	3.0597e+08	-0.24699	0.48078	0.078178
0.025502	-0.05773	0.025502	0	48.785	11.473	0.008	0.006	3.0597e+08	-0.04	0	0.015	0.05	0.035	0.086	0.02	128.49	48.785	11.473	0.01	0.01	3.0597e+08	0.73218	-1.0162	-0.19675
-0.039064	-0.033895	-0.039064	0	48.785	11.473	0.008	0.006	3.0597e+08	-0.04	0	0.015	0.05	0.035	0.086	0.02	128.49	48.785	11.473	0.01	0.01	3.0597e+08	-0.26077	0.98689	0.091977
0.020705	-0.060976	0.020705	0	48.785	11.473	0.008	0.006	3.0597e+08	-0.04	0	0.015	0.05	0.035	0.086	0.02	128.49	48.785	11.473	0.01	0.01	3.0597e+08	0.030987	-0.59937	-0.0085411
0.042959	-0.079735	0.042959	0	48.785	11.473	0.008	0.006	3.0597e+08	0	0.005	-0.045	0.052	0.036	0.089	0.02	128.49	48.785	11.473	0.01	0.01	3.0597e+08	0.23938	-0.12314	-0.045031
-0.052775	-0.036642	-0.052775	0	48.785	11.473	0.008	0.006	3.0597e+08	0	0.005	-0.045	0.052	0.036	0.089	0.02	128.49	48.785	11.473	0.01	0.01	3.0597e+08	0.097138	0.93595	-0.0445
0.015476	-0.033416	0.015476	0	48.785	11.473	0.008	0.006	3.0597e+08	0	0.005	-0.045	0.052	0.036	0.089	0.02	128.49	48.785	11.473	0.01	0.01	3.0597e+08	-0.39444	-0.81248	0.12229
-0.013624	-0.087954	-0.013624	0	48.785	11.473	0.008	0.006	3.0597e+08	0	0.005	-0.045	0.052	0.036	0.089	0.02	128.49	48.785	11.473	0.01	0.01	3.0597e+08	-0.11904	0.62796	0.058853
-0.017746	-0.061049	-0.017746	0	48.785	11.473	0.008	0.006	3.0597e+08	0	0.005	-0.045	0.052	0.036	0.089	0.02	128.49	48.785	11.473	0.01	0.01	3.0597e+08	0.67534	-0.51132	-0.21942
0.018358	-0.020684	0.018358	0	48.785	11.473	0.008	0.006	3.0597e+08	0.055	-0.02	0.015	0.055	0.038	0.093	0.02	128.49	48.785	11.473	0.01	0.01	3.0597e+08	-0.27761	-0.31162	0.067581
-0.0088932	-0.081979	-0.0088932	0	48.785	11.473	0.008	0.006	3.0597e+08	0.055	-0.02	0.015	0.055	0.038	0.093	0.02	128.49	48.785	11.473	0.01	0.01	3.0597e+08	-0.24572	0.59811	0.10436
0.031306	-0.064975	0.031306	0	48.785	11.473	0.008	0.006	3.0597e+08	0.055	-0.02	0.015	0.055	0.038	0.093	0.02	128.49	48.785	11.473	0.01	0.01	3.0597e+08	0.71828	-0.96571	-0.2208
-0.0050569	-0.026974	-0.0050569	0	48.785	11.473	0.008	0.006	3.0597e+08	0.055	-0.02	0.015	0.055	0.038	0.093	0.02	128.49	48.785	11.473	0.01	0.01	3.0597e+08	-0.31507	1.0645	0.15469
-0.037559	-0.074889	-0.037559	0	48.785	11.473	0.008	0.006	3.0597e+08	0.055	-0.02	0.015	0.055	0.038	0.093	0.02	128.49	48.785	11.473	0.01	0.01	3.0597e+08	-0.44548	0.14915	0.17954
0.018682	-0.070946	0.018682	0	48.785	11.473	0.008	0.006	3.0597e+08	-0.045	-0.005	-0.025	0.057	0.039	0.097	0.02	128.49	48.785	11.473	0.01	0.01	3.0597e+08	0.8475	-0.99207	-0.26426
-0.041222	-0.021382	-0.041222	0	48.785	11.473	0.008	0.006	3.0597e+08	-0.045	-0.005	-0.025	0.057	0.039	0.097	0.02	128.49	48.785	11.473	0.01	0.01	3.0597e+08	-0.21746	0.88715	0.041844
0.00068562	-0.065148	0.00068562	0	48.785	11.473	0.008	0.006	3.0597e+08	-0.045	-0.005	-0.025	0.057	0.039	0.097	0.02	128.49	48.785	11.473	0.01	0.01	3.0597e+08	-0.26064	-0.44215	0.056525
0.040465	-0.081622	0.040465	0	48.785	11.473	0.008	0.006	3.0597e+08	-0.045	-0.005	-0.025	0.057	0.039	0.097	0.02	128.49	48.785	11.473	0.01	0.01	3.0597e+08	0.47605	-0.40096	-0.088007
-0.0055081	-0.037819	-0.0055081	0	48.785	11.473	0.008	0.006	3.0597e+08	-0.045	-0.005	-0.025	0.057	0.039	0.097	0.02	128.49	48.785	11.473	0.01	0.01	3.0597e+08	-0.010982	0.4043	0.02964
0.0115	-0.039614	0.0115	0	48.785	11.473	0.008	0.006	3.0597e+08	0.04	0.02	0.025	0.059	0.04	0.1	0.02	128.49	48.785	11.473	0.01	0.01	3.0597e+08	0.12816	-0.012989	-0.029026
-0.026026	-0.060399	-0.026026	0	48.785	11.473	0.008	0.006	3.0597e+08	0.04	0.02	0.025	0.059	0.04	0.1	0.02	128.49	48.785	11.473	0.01	0.01	3.0597e+08	-0.3397	0.42075	0.12201
0.010902	-0.07323	0.010902	0	48.785	11.473	0.008	0.006	3.0597e+08	0.04	0.02	0.025	0.059	0.04	0.1	0.02	128.49	48.785	11.473	0.01	0.01	3.0597e+08	0.43161	-0.66103	-0.12318
-0.028446	-0.054835	-0.028446	0	48.785	11.473	0.008	0.006	3.0597e+08	0.04	0.02	0.025	0.059	0.04	0.1	0.02	128.49	48.785	11.473	0.01	0.01	3.0597e+08	-0.13062	0.82674	0.070745
-0.027186	-0.038386	-0.027186	0	48.785	11.473	0.008	0.006	3.0597e+08	0.04	0.02	0.025	0.059	0.04	0.1	0.02	128.49	48.785	11.473	0.01	0.01	3.0597e+08	0.043601	-0.50979	-0.017332
0.030945	-0.075226	0.030945	0	48.785	11.473	0.008	0.006	3.0597e+08	-0.015	-0.01	0.015	0.061	0.042	0.104	0.02	128.49	48.785	11.473	0.01	0.01	3.0597e+08	0.069009	-0.25398	-0.00943
0.0062227	-0.047014	0.0062227	0	48.785	11.473	0.008	0.006	3.0597e+08	-0.015	-0.01	0.015	0.061	0.042	0.104	0.02	128.49	48.785	11.473	0.01	0.01	3.0597e+08	0.14695	0.12718	0.01821
-0.0091025	-0.045135	-0.0091025	0	48.785	11.473	0.008	0.006	3.0597e+08	-0.015	-0.01	0.015	0.061	0.042	0.104	0.02	128.49	48.785	11.473	0.01	0.01	3.0597e+08	-0.02268	-0.068512	0.023418
-0.008496	-0.07065	-0.008496	0	48.785	11.473	0.008	0.006	3.0597e+08	-0.015	-0.01	0.015	0.061	0.042	0.104	0.02	128.49	48.785	11.473	0.01	0.01	3.0597e+08	-0.1873	0.21677	0.14125
0.027173	-0.057954	0.027173	0	48.785	11.473	0.008	0.006	3.0597e+08	-0.015	-0.01	0.015	0.061	0.042	0.104	0.02	128.49	48.785	11.473	0.01	0.01	3.0597e+08	0.72866	-0.53459	-0.27254
-0.040157	-0.036569	-0.040157	0	48.785	11.473	0.009	0.006	3.0597e+08	0.055	0.025	0.02	0.063	0.043	0.107	0.02	128.49	48.785	11.473	0.01	0.01	3.0597e+08	-0.3436	0.97817	0.15501
0.013136	-0.060278	0.013136	0	48.785	11.473	0.009	0.006	3.0597e+08	0.055	0.025	0.02	0.063	0.043	0.107	0.02	128.49	48.785	11.473	0.01	0.01	3.0597e+08	0.017268	-0.74481	-0.063237
0.037869	-0.084444	0.037869	0	48.785	11.473	0.009	0.006	3.0597e+08	0.055	0.025	0.02	0.063	0.043	0.107	0.02	128.49	48.785	11.473	0.01	0.01	3.0597e+08	0.22232	0.023536	0.010082
-0.05594	-0.030813	-0.05594	0	48.785	11.473	0.009	0.006	3.0597e+08	0.055	0.025	0.02	0.063	0.043	0.107	0.02	128.49	48.785	11.473	0.01	0.01	3.0597e+08	0.096329	0.99099	0.03103
-0.005145	-0.035815	-0.005145	0	48.785	11.473	0.009	0.006	3.0597e+08	0.055	0.025	0.02	0.063	0.043	0.107	0.02	128.49	48.785	11.473	0.01	0.01	3.0597e+08	-0.44908	-0.83568	0.14133
-0.0033175	-0.10332	-0.0033175	0	48.785	11.473	0.009	0.006	3.0597e+08	0	0.02	0.005	0.064	0.044	0.11	0.02	128.49	48.785	11.473	0.01	0.01	3.0597e+08	0.30313	0.086769	-0.089639
-0.014707	-0.033027	-0.014707	0	48.785	11.473	0.009	0.006	3.0597e+08	0	0.02	0.005	0.064	0.044	0.11	0.02	128.48	48.785	11.473	0.01	0.01	3.0597e+08	0.57863	-0.15626	-0.17159
0.024453	-0.023387	0.024453	0	48.785	11.473	0.009	0.006	3.0597e+08	0	0.02	0.005	0.064	0.044	0.11	0.02	128.49	48.785	11.473	0.01	0.01	3.0597e+08	-0.52653	-0.12398	0.1793
0.040733	-0.095135	0.040733	0	48.785	11.473	0.009	0.006	3.0597e+08	0	0.02	0.005	0.064	0.044	0.11	0.02	128.48	48.785	11.473	0.01	0.01	3.0597e+08	0.30539	0.12541	-0.1287
-0.052263	-0.049273	-0.052263	0	48.785	11.473	0.009	0.006	3.0597e+08	0	0.02	0.005	0.064	0.044	0.11	0.02	128.48	48.785	11.473	0.01	0.01	3.0597e+08	0.24997	0.24027	-0.029563
0.0020921	-0.029128	0.0020921	0	48.785	11.473	0.009	0.006	3.0597e+08	0.01	-0.025	-0.005	0.066	0.045	0.113	0.02	128.49	48.785	11.473	0.01	0.01	3.0597e+08	-0.36403	-0.11605	0.11106
0.014574	-0.085904	0.014574	0	48.785	11.473	0.009	0.006	3.0597e+08	0.01	-0.025	-0.005	0.066	0.045	0.113	0.02	128.49	48.785	11.473	0.01	0.01	3.0597e+08	-0.19093	0.53211	0.12229
-0.061094	-0.04999	-0.061094	0	48.785	11.473	0.009	0.006	3.0597e+08	0.01	-0.025	-0.005	0.066	0.045	0.113	0.02	128.48	48.785	11.473	0.01	0.01	3.0597e+08	0.62313	-0.62075	-0.24284
0.038227	-0.022564	0.038227	0	48.785	11.473	0.009	0.006	3.0597e+08	0.01	-0.025	-0.005	0.066	0.045	0.113	0.02	128.48	48.785	11.473	0.01	0.01	3.0597e+08	-0.27545	-0.032566	0.010213
-0.0038363	-0.09861	-0.0038363	0	48.785	11.473	0.009	0.006	3.0597e+08	0.01	-0.025	-0.005	0.066	0.045	0.113	0.02	128.49	48.785	11.473	0.01	0.01	3.0597e+08	-0.25745	0.30532	0.19333
0.0046636	-0.049273	0.0046636	0	48.785	11.473	0.009	0.006	3.0597e+08	-0.02	-0.04	0.015	0.068	0.046	0.116	0.02	128.48	48.785	11.473	0.01	0.01	3.0597e+08	0.758	-0.95878	-0.24843
-0.0009799	-0.023216	-0.0009799	0	48.785	11.473	0.009	0.006	3.0597e+08	-0.02	-0.04	0.015	0.068	0.046	0.116	0.02	128.49	48.785	11.473	0.01	0.01	3.0597e+08	-0.47265	0.83651	0.22472
0.00098703	-0.077452	0.00098703	0	48.785	11.473	0.009	0.006	3.0597e+08	-0.02	-0.04	0.015	0.068	0.046	0.116	0.02	128.49	48.785	11.473	0.01	0.01	3.0597e+08	0.0096875	-0.028247	0.029824
0.015074	-0.065418	0.015074	0	48.785	11.473	0.009	0.006	3.0597e+08	-0.02	-0.04	0.015	0.068	0.046	0.116	0.02	128.48	48.785	11.473	0.01	0.01	3.0597e+08	0.22624	-0.48962	-0.069512
-0.047213	-0.044897	-0.047213	0	48.785	11.473	0.009	0.006	3.0597e+08	-0.02	-0.04	0.015	0.068	0.046	0.116	0.02	128.48	48.785	11.473	0.01	0.01	3.0597e+08	-0.029147	0.88085	-3.9376e-05
0.020272	-0.050839	0.020272	0	48.785	11.473	0.009	0.006	3.0597e+08	-0.015	0.025	-0.005	0.07	0.047	0.119	0.02	128.48	48.785	11.473	0.01	0.01	3.0597e+08	0.060805	-0.63092	-0.019497
-0.016015	-0.062384	-0.016015	0	48.785	11.473	0.009	0.006	3.0597e+08	-0.015	0.025	-0.005	0.07	0.047	0.119	0.02	128.48	48.785	11.473	0.01	0.01	3.0597e+08	-0.278	0.26146	0.076784
0.013698	-0.047862	0.013698	0	48.785	11.473	0.009	0.006	3.0597e+08	-0.015	0.025	-0.005	0.07	0.047	0.119	0.02	128.48	48.785	11.473	0.01	0.01	3.0597e+08	0.43946	-0.27131	-0.14116
0.012851	-0.045327	0.012851	0	48.785	11.473	0.009	0.006	3.0597e+08	-0.015	0.025	-0.005	0.07	0.047	0.119	0.02	128.48	48.785	11.473	0.01	0.01	3.0597e+08	-0.05481	-0.076789	0.0014872
-0.034887	-0.074146	-0.034887	0	48.785	11.473	0.009	0.006	3.0597e+08	-0.015	0.025	-0.005	0.07	0.047	0.119	0.02	128.48	48.785	11.473	0.01	0.01	3.0597e+08	-0.36907	0.48198	0.12387
0.026255	-0.059681	0.026255	0	48.785	11.473	0.009	0.006	3.0597e+08	-0.005	0.015	0.02	0.071	0.049	0.122	0.02	128.48	48.785	11.473	0.01	0.01	3.0597e+08	0.63431	-0.82693	-0.21185
-0.036525	-0.03611	-0.036525	0	48.785	11.473	0.009	0.006	3.0597e+08	-0.005	0.015	0.02	0.071	0.049	0.122	0.02	128.48	48.785	11.473	0.01	0.01	3.0597e+08	-0.19175	0.82951	0.04168
0.027865	-0.06279	0.027865	0	48.785	11.473	0.009	0.006	3.0597e+08	-0.005	0.015	0.02	0.071	0.049	0.122	0.02	128.48	48.785	11.473	0.01	0.01	3.0597e+08	-0.17233	-0.51372	0.10848
0.03067	-0.083869	0.03067	0	48.785	11.473	0.009	0.006	3.0597e+08	-0.005	0.015	0.02	0.071	0.049	0.122	0.02	128.48	48.785	11.473	0.01	0.01	3.0597e+08	0.14128	0.0052469	-0.014467
-0.059875	-0.02559	-0.059875	0	48.785	11.473	0.009	0.006	3.0597e+08	-0.005	0.015	0.02	0.071	0.049	0.122	0.02	128.48	48.785	11.473	0.01	0.01	3.0597e+08	0.27155	0.95861	-0.017603
0.0032029	-0.032022	0.0032029	0	48.785	11.473	0.009	0.006	3.0597e+08	0.015	-0.015	-0.03	0.027	0.018	0.046	0.02	128.48	48.785	11.473	0.01	0.01	3.0597e+08	-0.63721	-0.79728	0.20717
-0.0075096	-0.10392	-0.0075096	0	48.785	11.473	0.009	0.006	3.0597e+08	0.015	-0.015	-0.03	0.027	0.018	0.046	0.02	128.48	48.785	11.473	0.01	0.01	3.0597e+08	0.052114	0.3363	-0.019528
-0.014294	-0.037573	-0.014294	0	48.785	11.473	0.009	0.006	3.0597e+08	0.015	-0.015	-0.03	0.027	0.018	0.046	0.02	128.48	48.785	11.473	0.01	0.01	3.0597e+08	0.75767	-0.45383	-0.20673
-0.0075256	-0.02517	-0.0075256	0	48.785	11.473	0.009	0.006	3.0597e+08	0.015	-0.015	-0.03	0.027	0.018	0.046	0.02	128.48	48.785	11.473	0.01	0.01	3.0597e+08	-0.62479	-0.1163	0.12223
0.042737	-0.090018	0.042737	0	48.785	11.473	0.009	0.006	3.0597e+08	0.015	-0.015	-0.03	0.027	0.018	0.046	0.02	128.48	48.785	11.473	0.01	0.01	3.0597e+08	0.24488	0.11953	-0.1067
0.0063523	-0.051394	0.0063523	0	48.785	11.473	0.009	0.006	3.0597e+08	0	0.02	-0.01	0.032	0.022	0.054	0.02	128.48	48.785	11.473	0.01	0.01	3.0597e+08	0.2449	-0.2434	-0.052437
-0.017004	-0.029889	-0.017004	0	48.785	11.473	0.009	0.006	3.0597e+08	0	0.02	-0.01	0.032	0.022	0.054	0.02	128.48	48.785	11.473	0.01	0.01	3.0597e+08	-0.26501	0.55319	0.084429
-0.007425	-0.077269	-0.007425	0	48.785	11.473	0.009	0.006	3.0597e+08	0	0.02	-0.01	0.032	0.022	0.054	0.02	128.48	48.785	11.473	0.01	0.01	3.0597e+08	-0.483	0.11553	0.2134
0.0048556	-0.068542	0.0048556	0	48.785	11.473	0.009	0.006	3.0597e+08	0	0.02	-0.01	0.032	0.022	0.054	0.02	128.48	48.785	11.473	0.01	0.01	3.0597e+08	0.69308	-0.83723	-0.29881
-0.035097	-0.02317	-0.035097	0	48.785	11.473	0.009	0.006	3.0597e+08	0	0.02	-0.01	0.032	0.022	0.054	0.02	128.48	48.785	11.473	0.01	0.01	3.0597e+08	-0.16709	1.1902	0.087402
-0.009004	-0.069721	-0.009004	0	48.785	11.473	0.009	0.006	3.0597e+08	-0.005	-0.005	-0.01	0.035	0.024	0.06	0.02	128.48	48.785	11.473	0.01	0.01	3.0597e+08	-0.38098	-0.70549	0.16581
0.042838	-0.080459	0.042838	0	48.785	11.473	0.009	0.006	3.0597e+08	-0.005	-0.005	-0.01	0.035	0.024	0.06	0.02	128.48	48.785	11.473	0.01	0.01	3.0597e+08	0.55675	-0.28905	-0.11949
-0.05157	-0.030429	-0.05157	0	48.785	11.473	0.009	0.006	3.0597e+08	-0.005	-0.005	-0.01	0.035	0.024	0.06	0.02	128.48	48.785	11.473	0.01	0.01	3.0597e+08	-0.19913	0.78012	0.06621
0.028714	-0.039444	0.028714	0	48.785	11.473	0.009	0.006	3.0597e+08	-0.005	-0.005	-0.01	0.035	0.024	0.06	0.02	128.48	48.785	11.473	0.01	0.01	3.0597e+08	-0.018459	-0.89971	-0.064074
0.00071016	-0.079175	0.00071016	0	48.785	11.473	0.009	0.006	3.0597e+08	-0.005	-0.005	-0.01	0.035	0.024	0.06	0.02	128.48	48.785	11.473	0.01	0.01	3.0597e+08	-0.30171	0.58064	0.1025
-0.0051855	-0.051247	-0.0051855	0	48.785	11.473	0.01	0.006	3.0597e+08	-0.015	0.005	0.01	0.038	0.026	0.066	0.02	128.48	48.785	11.473	0.01	0.01	3.0597e+08	0.43242	-0.44751	-0.17897
0.026976	-0.040455	0.026976	0	48.785	11.473	0.01	0.006	3.0597e+08	-0.015	0.005	0.01	0.038	0.026	0.066	0.02	128.48	48.785	11.473	0.01	0.01	3.0597e+08	-0.22319	0.25473	0.12906
-0.055582	-0.059886	-0.055582	0	48.785	11.473	0.01	0.006	3.0597e+08	-0.015	0.005	0.01	0.038	0.026	0.066	0.02	128.48	48.785	11.473	0.01	0.01	3.0597e+08	-0.49272	0.48286	0.19082
0.03834	-0.07413	0.03834	0	48.785	11.473	0.01	0.006	3.0597e+08	-0.015	0.005	0.01	0.038	0.026	0.066	0.02	128.48	48.785	11.473	0.01	0.01	3.0597e+08	0.72846	-1.0281	-0.37078
-0.017106	-0.034477	-0.017106	0	48.785	11.473	0.01	0.006	3.0597e+08	-0.015	0.005	0.01	0.038	0.026	0.066	0.02	128.48	48.785	11.473	0.01	0.01	3.0597e+08	-0.1944	1.1836	0.085477
-0.027476	-0.06438	-0.027476	0	48.785	11.473	0.01	0.007	3.0597e+08	0.015	0.02	0.005	0.042	0.028	0.071	0.02	128.48	48.785	11.473	0.01	0.01	3.0597e+08	-0.3187	-0.46163	0.11786
0.039954	-0.07299	0.039954	0	48.785	11.473	0.01	0.007	3.0597e+08	0.015	0.02	0.005	0.042	0.028	0.071	0.02	128.48	48.785	11.473	0.01	0.01	3.0597e+08	0.39675	-0.68099	-0.09781
-0.065248	-0.034418	-0.065248	0	48.785	11.473	0.01	0.007	3.0597e+08	0.015	0.02	0.005	0.042	0.028	0.071	0.02	128.48	48.785	11.473	0.01	0.01	3.0597e+08	-0.023278	1.0876	-0.033903
0.054802	-0.050663	0.054802	0	48.785	11.473	0.01	0.007	3.0597e+08	0.015	0.02	0.005	0.042	0.028	0.071	0.02	128.48	48.785	11.473	0.01	0.01	3.0597e+08	-0.32328	-1.1316	0.18252
0.018014	-0.093276	0.018014	0	48.785	11.473	0.01	0.007	3.0597e+08	0.015	0.02	0.005	0.042	0.028	0.071	0.02	128.48	48.785	11.473	0.01	0.01	3.0597e+08	0.071259	0.68166	-0.057219
-0.061432	-0.028915	-0.061432	0	48.785	11.473	0.01	0.007	3.0597e+08	0	-0.015	0.035	0.044	0.03	0.076	0.02	128.48	48.785	11.473	0.01	0.01	3.0597e+08	0.45105	0.4456	-0.085815
0.02425	-0.024729	0.02425	0	48.785	11.473	0.01	0.007	3.0597e+08	0	-0.015	0.035	0.044	0.03	0.076	0.02	128.48	48.785	11.473	0.01	0.01	3.0597e+08	-0.78757	-0.72705	0.24917
0.0024388	-0.10771	0.0024388	0	48.785	11.473	0.01	0.007	3.0597e+08	0	-0.015	0.035	0.044	0.03	0.076	0.02	128.48	48.785	11.473	0.01	0.01	3.0597e+08	-0.099242	0.68995	-0.013628
-0.043713	-0.040321	-0.043713	0	48.785	11.473	0.01	0.007	3.0597e+08	0	-0.015	0.035	0.044	0.03	0.076	0.02	128.48	48.785	11.473	0.01	0.01	3.0597e+08	0.86802	-0.56253	-0.28211
0.0068599	-0.020975	0.0068599	0	48.785	11.473	0.01	0.007	3.0597e+08	0	-0.015	0.035	0.044	0.03	0.076	0.02	128.48	48.785	11.473	0.01	0.01	3.0597e+08	-0.60726	-0.045286	0.083613
0.03259	-0.094887	0.03259	0	48.785	11.473	0.01	0.007	3.0597e+08	-0.025	-0.015	-0.05	0.047	0.032	0.08	0.02	128.48	48.785	11.473	0.01	0.01	3.0597e+08	-0.0060337	0.23579	0.016111
-0.0088418	-0.051763	-0.0088418	0	48.785	11.473	0.01	0.007	3.0597e+08	-0.025	-0.015	-0.05	0.047	0.032	0.08	0.02	128.48	48.785	11.473	0.01	0.01	3.0597e+08	0.39785	-0.51245	-0.1121
0.0063013	-0.028043	0.0063013	0	48.785	11.473	0.01	0.007	3.0597e+08	-0.025	-0.015	-0.05	0.047	0.032	0.08	0.02	128.48	48.785	11.473	0.01	0.01	3.0597e+08	-0.46407	0.42205	0.13194
-0.01183	-0.088414	-0.01183	0	48.785	11.473	0.01	0.007	3.0597e+08	-0.025	-0.015	-0.05	0.047	0.032	0.08	0.02	128.48	48.785	11.473	0.01	0.01	3.0597e+08	-0.38969	0.27864	0.20375
0.00076677	-0.060097	0.00076677	0	48.785	11.473	0.01	0.007	3.0597e+08	-0.025	-0.015	-0.05	0.047	0.032	0.08	0.02	128.48	48.785	11.473	0.01	0.01	3.0597e+08	0.80905	-0.92236	-0.32905
-0.022929	-0.019852	-0.022929	0	48.785	11.473	0.01	0.007	3.0597e+08	0.02	0.025	0.045	0.049	0.033	0.084	0.02	128.48	48.785	11.473	0.01	0.01	3.0597e+08	-0.24404	1.086	0.10356
-0.011534	-0.080946	-0.011534	0	48.785	11.473	0.01	0.007	3.0597e+08	0.02	0.025	0.045	0.049	0.033	0.084	0.02	128.48	48.785	11.473	0.01	0.01	3.0597e+08	-0.42713	-0.41063	0.19962
0.03296	-0.074053	0.03296	0	48.785	11.473	0.01	0.007	3.0597e+08	0.02	0.025	0.045	0.049	0.033	0.084	0.02	128.48	48.785	11.473	0.01	0.01	3.0597e+08	0.64129	-0.45107	-0.1486
-0.065342	-0.02905	-0.065342	0	48.785	11.473	0.01	0.007	3.0597e+08	0.02	0.025	0.045	0.049	0.033	0.084	0.02	128.48	48.785	11.473	0.01	0.01	3.0597e+08	-0.25451	0.94577	0.075983
0.044503	-0.046511	0.044503	0	48.785	11.473	0.01	0.007	3.0597e+08	0.02	0.025	0.045	0.049	0.033	0.084	0.02	128.48	48.785	11.473	0.01	0.01	3.0597e+08	0.10943	-1.1261	-0.065242
-6.1629e-05	-0.07722	-6.1629e-05	0	48.785	11.473	0.008	0.006	3.0597e+08	0.015	-0.01	-0.025	0.051	0.035	0.086	0.02	128.48	48.785	11.473	0.01	0.01	3.0597e+08	-0.16013	0.65682	0.033723
-0.018869	-0.049497	-0.018869	0	48.785	11.473	0.008	0.006	3.0597e+08	0.015	-0.01	-0.025	0.051	0.035	0.086	0.02	128.48	48.785	11.473	0.01	0.01	3.0597e+08	0.34079	-0.2784	-0.11827
0.04262	-0.041818	0.04262	0	48.785	11.473	0.008	0.006	3.0597e+08	0.015	-0.01	-0.025	0.051	0.035	0.086	0.02	128.48	48.785	11.473	0.01	0.01	3.0597e+08	-0.23364	-0.22983	0.088504
-0.049946	-0.069712	-0.049946	0	48.785	11.473	0.008	0.006	3.0597e+08	0.015	-0.01	-0.025	0.051	0.035	0.086	0.02	128.48	48.785	11.473	0.01	0.01	3.0597e+08	-0.49682	0.79623	0.18067
0.03716	-0.068354	0.03716	0	48.785	11.473	0.008	0.006	3.0597e+08	0.015	-0.01	-0.025	0.051	0.035	0.086	0.02	128.48	48.785	11.473	0.01	0.01	3.0597e+08	0.85501	-0.93619	-0.35452
-0.011417	-0.029717	-0.011417	0	48.785	11.473	0.008	0.006	3.0597e+08	0.005	-0.01	0.035	0.053	0.036	0.09	0.02	128.48	48.785	11.473	0.01	0.01	3.0597e+08	-0.18908	0.89529	0.1292
-0.045137	-0.07086	-0.045137	0	48.785	11.473	0.008	0.006	3.0597e+08	0.005	-0.01	0.035	0.053	0.036	0.09	0.02	128.48	48.785	11.473	0.01	0.01	3.0597e+08	-0.44077	-0.14325	0.11121
0.049066	-0.073896	0.049066	0	48.785	11.473	0.008	0.006	3.0597e+08	0.005	-0.01	0.035	0.053	0.036	0.09	0.02	128.48	48.785	11.473	0.01	0.01	3.0597e+08	0.58877	-0.94769	-0.10845
-0.055337	-0.023049	-0.055337	0	48.785	11.473	0.008	0.006	3.0597e+08	0.005	-0.01	0.035	0.053	0.036	0.09	0.02	128.48	48.785	11.473	0.01	0.01	3.0597e+08	-0.035289	1.1954	0.011392
0.034399	-0.060757	0.034399	0	48.785	11.473	0.008	0.006	3.0597e+08	0.005	-0.01	0.035	0.053	0.036	0.09	0.02	128.48	48.785	11.473	0.01	0.01	3.0597e+08	-0.29081	-1.0279	0.10439
0.036141	-0.090642	0.036141	0	48.785	11.473	0.008	0.006	3.0597e+08	-0.01	0.015	-0.035	0.055	0.038	0.094	0.02	128.48	48.785	11.473	0.01	0.01	3.0597e+08	0.37274	0.36761	-0.085707
-0.072664	-0.027932	-0.072664	0	48.785	11.473	0.008	0.006	3.0597e+08	-0.01	0.015	-0.035	0.055	0.038	0.094	0.02	128.48	48.785	11.473	0.01	0.01	3.0597e+08	0.27339	0.79601	-0.069001
0.026622	-0.029288	0.026622	0	48.785	11.473	0.008	0.006	3.0597e+08	-0.01	0.015	-0.035	0.055	0.038	0.094	0.02	128.48	48.785	11.473	0.01	0.01	3.0597e+08	-0.64064	-0.93813	0.26399
0.0084001	-0.10384	0.0084001	0	48.785	11.473	0.008	0.006	3.0597e+08	-0.01	0.015	-0.035	0.055	0.038	0.094	0.02	128.48	48.785	11.473	0.01	0.01	3.0597e+08	0.013848	0.69181	-0.072153
-0.06652	-0.043851	-0.06652	0	48.785	11.473	0.008	0.006	3.0597e+08	-0.01	0.015	-0.035	0.055	0.038	0.094	0.02	128.48	48.785	11.473	0.01	0.01	3.0597e+08	0.78817	-0.20114	-0.22994
0.024829	-0.016187	0.024829	0	48.785	11.473	0.008	0.006	3.0597e+08	-0.01	-0.01	0.02	0.057	0.039	0.097	0.02	128.48	48.785	11.473	0.01	0.01	3.0597e+08	-0.29498	-0.45343	0.052407
0.032005	-0.092535	0.032005	0	48.785	11.473	0.008	0.006	3.0597e+08	-0.01	-0.01	0.02	0.057	0.039	0.097	0.02	128.48	48.785	11.473	0.01	0.01	3.0597e+08	-0.21189	0.51158	0.067455
-0.030526	-0.060705	-0.030526	0	48.785	11.473	0.008	0.006	3.0597e+08	-0.01	-0.01	0.02	0.057	0.039	0.097	0.02	128.48	48.785	11.473	0.01	0.01	3.0597e+08	0.61292	-0.55751	-0.13776
0.018202	-0.025368	0.018202	0	48.785	11.473	0.008	0.006	3.0597e+08	-0.01	-0.01	0.02	0.057	0.039	0.097	0.02	128.48	48.785	11.473	0.01	0.01	3.0597e+08	-0.56458	0.10189	0.18749
-0.0058681	-0.087604	-0.0058681	0	48.785	11.473	0.008	0.006	3.0597e+08	-0.01	-0.01	0.02	0.057	0.039	0.097	0.02	128.48	48.785	11.473	0.01	0.01	3.0597e+08	-0.2102	0.56198	0.1367
-0.01639	-0.051538	-0.01639	0	48.785	11.473	0.008	0.006	3.0597e+08	-0.025	0	-0.045	0.059	0.041	0.101	0.02	128.47	48.785	11.473	0.01	0.01	3.0597e+08	0.80263	-0.87259	-0.32958
0.018103	-0.018396	0.018103	0	48.785	11.473	0.008	0.006	3.0597e+08	-0.025	0	-0.045	0.059	0.041	0.101	0.02	128.48	48.785	11.473	0.01	0.01	3.0597e+08	-0.37094	0.64322	0.1495
-0.026286	-0.09669	-0.026286	0	48.785	11.473	0.008	0.006	3.0597e+08	-0.025	0	-0.045	0.059	0.041	0.101	0.02	128.48	48.785	11.473	0.01	0.01	3.0597e+08	-0.47433	0.3124	0.23589
0.016699	-0.056132	0.016699	0	48.785	11.473	0.008	0.006	3.0597e+08	-0.025	0	-0.045	0.059	0.041	0.101	0.02	128.48	48.785	11.473	0.01	0.01	3.0597e+08	0.83918	-1.0502	-0.23017
0.0019259	-0.007472	0.0019259	0	48.785	11.473	0.008	0.006	3.0597e+08	-0.025	0	-0.045	0.059	0.041	0.101	0.02	128.48	48.785	11.473	0.01	0.01	3.0597e+08	-0.27241	0.87764	0.023552
-0.027808	-0.08404	-0.027808	0	48.785	11.473	0.008	0.006	3.0597e+08	0.025	0.01	0.015	0.061	0.042	0.104	0.02	128.48	48.785	11.473	0.01	0.01	3.0597e+08	-0.38876	-0.040692	0.19051
0.011767	-0.075754	0.011767	0	48.785	11.473	0.008	0.006	3.0597e+08	0.025	0.01	0.015	0.061	0.042	0.104	0.02	128.47	48.785	11.473	0.01	0.01	3.0597e+08	0.77479	-0.97697	-0.27984
-0.026257	-0.0166	-0.026257	0	48.785	11.473	0.008	0.006	3.0597e+08	0.025	0.01	0.015	0.061	0.042	0.104	0.02	128.48	48.785	11.473	0.01	0.01	3.0597e+08	-0.4471	0.93833	0.16276
0.03548	-0.076717	0.03548	0	48.785	11.473	0.008	0.006	3.0597e+08	0.025	0.01	0.015	0.061	0.042	0.104	0.02	128.48	48.785	11.473	0.01	0.01	3.0597e+08	-0.069203	-0.51711	-0.022189
0.024606	-0.061783	0.024606	0	48.785	11.473	0.008	0.006	3.0597e+08	0.025	0.01	0.015	0.061	0.042	0.104	0.02	128.48	48.785	11.473	0.01	0.01	3.0597e+08	0.3456	0.11787	-0.04604
-0.06532	-0.04053	-0.06532	0	48.785	11.473	0.009	0.006	3.0597e+08	0	-0.01	0.045	0.063	0.043	0.107	0.02	128.47	48.785	11.473	0.01	0.01	3.0597e+08	0.080394	0.71362	-0.16552
0.020692	-0.056066	0.020692	0	48.785	11.473	0.009	0.006	3.0597e+08	0	-0.01	0.045	0.063	0.043	0.107	0.02	128.47	48.785	11.473	0.01	0.01	3.0597e+08	-0.27322	-0.76555	0.14774
-0.016872	-0.074773	-0.016872	0	48.785	11.473	0.009	0.006	3.0597e+08	0	-0.01	0.045	0.063	0.043	0.107	0.02	128.48	48.785	11.473	0.01	0.01	3.0597e+08	-0.16094	0.61691	0.094184
-0.014857	-0.043286	-0.014857	0	48.785	11.473	0.009	0.006	3.0597e+08	0	-0.01	0.045	0.063	0.043	0.107	0.02	128.47	48.785	11.473	0.01	0.01	3.0597e+08	0.37367	-0.60455	-0.095699
0.023962	-0.034202	0.023962	0	48.785	11.473	0.009	0.006	3.0597e+08	0	-0.01	0.045	0.063	0.043	0.107	0.02	128.47	48.785	11.473	0.01	0.01	3.0597e+08	-0.18432	-0.097326	-0.035892
-0.0073936	-0.087401	-0.0073936	0	48.785	11.473	0.009	0.006	3.0597e+08	-0.015	-0.005	-0.025	0.065	0.044	0.11	0.02	128.48	48.785	11.473	0.01	0.01	3.0597e+08	-0.20164	0.38118	0.14283
0.030611	-0.056477	0.030611	0	48.785	11.473	0.009	0.006	3.0597e+08	-0.015	-0.005	-0.025	0.065	0.044	0.11	0.02	128.47	48.785	11.473	0.01	0.01	3.0597e+08	0.56566	-0.6993	-0.17199
-0.028683	-0.026648	-0.028683	0	48.785	11.473	0.009	0.006	3.0597e+08	-0.015	-0.005	-0.025	0.065	0.044	0.11	0.02	128.47	48.785	11.473	0.01	0.01	3.0597e+08	-0.25243	1.0088	0.10802
-0.011201	-0.057691	-0.011201	0	48.785	11.473	0.009	0.006	3.0597e+08	-0.015	-0.005	-0.025	0.065	0.044	0.11	0.02	128.48	48.785	11.473	0.01	0.01	3.0597e+08	-0.36252	-0.33736	0.15547
0.038591	-0.084535	0.038591	0	48.785	11.473	0.009	0.006	3.0597e+08	-0.015	-0.005	-0.025	0.065	0.044	0.11	0.02	128.47	48.785	11.473	0.01	0.01	3.0597e+08	0.41083	-0.43167	-0.18551
-0.063005	-0.042439	-0.063005	0	48.785	11.473	0.009	0.006	3.0597e+08	0.055	0.005	-0.005	0.066	0.045	0.113	0.02	128.47	48.785	11.473	0.01	0.01	3.0597e+08	0.11342	1.0959	-0.053413
0.0039607	-0.036611	0.0039607	0	48.785	11.473	0.009	0.006	3.0597e+08	0.055	0.005	-0.005	0.066	0.045	0.113	0.02	128.47	48.785	11.473	0.01	0.01	3.0597e+08	-0.22222	-0.94563	0.058787
0.012602	-0.082913	0.012602	0	48.785	11.473	0.009	0.006	3.0597e+08	0.055	0.005	-0.005	0.066	0.045	0.113	0.02	128.47	48.785	11.473	0.01	0.01	3.0597e+08	-0.18295	0.34144	0.036057
-0.001813	-0.050304	-0.001813	0	48.785	11.473	0.009	0.006	3.0597e+08	0.055	0.005	-0.005	0.066	0.045	0.113	0.02	128.47	48.785	11.473	0.01	0.01	3.0597e+08	0.48147	-0.12455	-0.11686
0.014095	-0.029955	0.014095	0	48.785	11.473	0.009	0.006	3.0597e+08	0.055	0.005	-0.005	0.066	0.045	0.113	0.02	128.47	48.785	11.473	0.01	0.01	3.0597e+08	-0.35644	-0.34477	0.086373
-0.020632	-0.083294	-0.020632	0	48.785	11.473	0.009	0.006	3.0597e+08	-0.01	-0.01	-0.01	0.068	0.046	0.116	0.02	128.47	48.785	11.473	0.01	0.01	3.0597e+08	-0.25396	0.64286	0.1027
0.017925	-0.055726	0.017925	0	48.785	11.473	0.009	0.006	3.0597e+08	-0.01	-0.01	-0.01	0.068	0.046	0.116	0.02	128.47	48.785	11.473	0.01	0.01	3.0597e+08	0.72301	-1.0619	-0.26424
-0.036836	-0.031363	-0.036836	0	48.785	11.473	0.009	0.006	3.0597e+08	-0.01	-0.01	-0.01	0.068	0.046	0.116	0.02	128.47	48.785	11.473	0.01	0.01	3.0597e+08	-0.46949	1.0837	0.19785
0.01548	-0.07212	0.01548	0	48.785	11.473	0.009	0.006	3.0597e+08	-0.01	-0.01	-0.01	0.068	0.046	0.116	0.02	128.47	48.785	11.473	0.01	0.01	3.0597e+08	-0.14015	-0.461	0.011036
0.036013	-0.072814	0.036013	0	48.785	11.473	0.009	0.006	3.0597e+08	-0.01	-0.01	-0.01	0.068	0.046	0.116	0.02	128.47	48.785	11.473	0.01	0.01	3.0597e+08	0.33836	-0.33064	-0.04771
-0.057348	-0.032781	-0.057348	0	48.785	11.473	0.009	0.006	3.0597e+08	0.01	0.015	-0.04	0.07	0.047	0.119	0.02	128.47	48.785	11.473	0.01	0.01	3.0597e+08	0.067988	1.2242	-0.05379
0.015041	-0.033084	0.015041	0	48.785	11.473	0.009	0.006	3.0597e+08	0.01	0.015	-0.04	0.07	0.047	0.119	0.02	128.47	48.785	11.473	0.01	0.01	3.0597e+08	-0.32793	-0.93716	0.15872
-0.0031533	-0.088905	-0.0031533	0	48.785	11.473	0.009	0.006	3.0597e+08	0.01	0.015	-0.04	0.07	0.047	0.119	0.02	128.47	48.785	11.473	0.01	0.01	3.0597e+08	-0.107	0.40409	0.005995
-0.02929	-0.059678	-0.02929	0	48.785	11.473	0.009	0.006	3.0597e+08	0.01	0.015	-0.04	0.07	0.047	0.119	0.02	128.47	48.785	11.473	0.01	0.01	3.0597e+08	0.51925	-0.073643	-0.1338
0.012435	-0.022366	0.012435	0	48.785	11.473	0.009	0.006	3.0597e+08	0.01	0.015	-0.04	0.07	0.047	0.119	0.02	128.47	48.785	11.473	0.01	0.01	3.0597e+08	-0.38571	-0.60313	0.037252
0.011493	-0.077535	0.011493	0	48.785	11.473	0.009	0.006	3.0597e+08	-0.015	-0.005	0.04	0.071	0.048	0.122	0.02	128.47	48.785	11.473	0.01	0.01	3.0597e+08	-0.18238	0.59681	0.059074
0.011286	-0.064106	0.011286	0	48.785	11.473	0.009	0.006	3.0597e+08	-0.015	-0.005	0.04	0.071	0.048	0.122	0.02	128.47	48.785	11.473	0.01	0.01	3.0597e+08	0.54309	-0.60375	-0.19921
-0.004082	-0.028523	-0.004082	0	48.785	11.473	0.009	0.006	3.0597e+08	-0.015	-0.005	0.04	0.071	0.048	0.122	0.02	128.47	48.785	11.473	0.01	0.01	3.0597e+08	-0.40606	0.47211	0.14193
-0.029297	-0.078721	-0.029297	0	48.785	11.473	0.009	0.006	3.0597e+08	-0.015	-0.005	0.04	0.071	0.048	0.122	0.02	128.47	48.785	11.473	0.01	0.01	3.0597e+08	-0.62126	0.40246	0.23703
0.016539	-0.063813	0.016539	0	48.785	11.473	0.009	0.006	3.0597e+08	-0.015	-0.005	0.04	0.071	0.048	0.122	0.02	128.47	48.785	11.473	0.01	0.01	3.0597e+08	0.82546	-1.1306	-0.26479
-0.0090487	-0.018484	-0.0090487	0	48.785	11.473	0.009	0.006	3.0597e+08	0	-0.005	0.01	0.027	0.018	0.046	0.02	128.47	48.785	11.473	0.01	0.01	3.0597e+08	-0.20914	1.0808	0.0046879
-0.036182	-0.087418	-0.036182	0	48.785	11.473	0.009	0.006	3.0597e+08	0	-0.005	0.01	0.027	0.018	0.046	0.02	128.47	48.785	11.473	0.01	0.01	3.0597e+08	-0.6437	-0.12271	0.22585
0.047299	-0.068925	0.047299	0	48.785	11.473	0.009	0.006	3.0597e+08	0	-0.005	0.01	0.027	0.018	0.046	0.02	128.47	48.785	11.473	0.01	0.01	3.0597e+08	0.9765	-1.0692	-0.24328
-0.025604	-0.0045045	-0.025604	0	48.785	11.473	0.009	0.006	3.0597e+08	0	-0.005	0.01	0.027	0.018	0.046	0.02	128.47	48.785	11.473	0.01	0.01	3.0597e+08	-0.44945	1.14	0.13372
-0.02637	-0.083849	-0.02637	0	48.785	11.473	0.009	0.006	3.0597e+08	0	-0.005	0.01	0.027	0.018	0.046	0.02	128.47	48.785	11.473	0.01	0.01	3.0597e+08	-0.5623	-0.34169	0.20486
0.041082	-0.08132	0.041082	0	48.785	11.473	0.009	0.006	3.0597e+08	0.01	0.005	0.015	0.031	0.021	0.054	0.02	128.47	48.785	11.473	0.01	0.01	3.0597e+08	0.80301	-0.79992	-0.28659
-0.028364	-0.0097022	-0.028364	0	48.785	11.473	0.009	0.006	3.0597e+08	0.01	0.005	0.015	0.031	0.021	0.054	0.02	128.47	48.785	11.473	0.01	0.01	3.0597e+08	-0.13787	0.98329	0.040378
0.01616	-0.070169	0.01616	0	48.785	11.473	0.009	0.006	3.0597e+08	0.01	0.005	0.015	0.031	0.021	0.054	0.02	128.47	48.785	11.473	0.01	0.01	3.0597e+08	-0.49535	-0.42118	0.17808
0.031722	-0.079969	0.031722	0	48.785	11.473	0.009	0.006	3.0597e+08	0.01	0.005	0.015	0.031	0.021	0.054	0.02	128.47	48.785	11.473	0.01	0.01	3.0597e+08	0.47859	-0.096692	-0.19634
-0.058869	-0.024857	-0.058869	0	48.785	11.473	0.009	0.006	3.0597e+08	0.01	0.005	0.015	0.031	0.021	0.054	0.02	128.47	48.785	11.473	0.01	0.01	3.0597e+08	0.072887	0.76001	-0.047024
0.026342	-0.059624	0.026342	0	48.785	11.473	0.009	0.006	3.0597e+08	-0.035	-0.005	0.005	0.035	0.024	0.06	0.02	128.47	48.785	11.473	0.01	0.01	3.0597e+08	-0.51402	-0.60308	0.22973
0.016128	-0.084476	0.016128	0	48.785	11.473	0.009	0.006	3.0597e+08	-0.035	-0.005	0.005	0.035	0.024	0.06	0.02	128.47	48.785	11.473	0.01	0.01	3.0597e+08	0.441	0.12618	-0.14762
-0.088388	-0.024419	-0.088388	0	48.785	11.473	0.009	0.006	3.0597e+08	-0.035	-0.005	0.005	0.035	0.024	0.06	0.02	128.47	48.785	11.473	0.01	0.01	3.0597e+08	0.017348	0.36682	-0.036667
0.054234	-0.048392	0.054234	0	48.785	11.473	0.009	0.006	3.0597e+08	-0.035	-0.005	0.005	0.035	0.024	0.06	0.02	128.47	48.785	11.473	0.01	0.01	3.0597e+08	-0.31707	-0.8606	0.11037
0.019988	-0.091492	0.019988	0	48.785	11.473	0.009	0.006	3.0597e+08	-0.035	-0.005	0.005	0.035	0.024	0.06	0.02	128.47	48.785	11.473	0.01	0.01	3.0597e+08	-0.031119	0.71485	0.053459
-0.040759	-0.035163	-0.040759	0	48.785	11.473	0.01	0.006	3.0597e+08	0.015	0	-0.045	0.038	0.026	0.066	0.02	128.47	48.785	11.473	0.01	0.01	3.0597e+08	0.32877	-0.19155	-0.10547
0.033699	-0.027565	0.033699	0	48.785	11.473	0.01	0.006	3.0597e+08	0.015	0	-0.045	0.038	0.026	0.066	0.02	128.47	48.785	11.473	0.01	0.01	3.0597e+08	-0.24619	-0.15122	0.0060647
-0.043539	-0.088163	-0.043539	0	48.785	11.473	0.01	0.006	3.0597e+08	0.015	0	-0.045	0.038	0.026	0.066	0.02	128.47	48.785	11.473	0.01	0.01	3.0597e+08	-0.5396	0.60689	0.24965
0.010111	-0.061739	0.010111	0	48.785	11.473	0.01	0.006	3.0597e+08	0.015	0	-0.045	0.038	0.026	0.066	0.02	128.47	48.785	11.473	0.01	0.01	3.0597e+08	0.57715	-1.1049	-0.24389
0.0068618	-0.024418	0.0068618	0	48.785	11.473	0.01	0.006	3.0597e+08	0.015	0	-0.045	0.038	0.026	0.066	0.02	128.47	48.785	11.473	0.01	0.01	3.0597e+08	-0.25684	0.83564	0.096647
-0.027238	-0.066186	-0.027238	0	48.785	11.473	0.01	0.007	3.0597e+08	0.04	0.03	0.045	0.041	0.028	0.071	0.02	128.47	48.785	11.473	0.01	0.01	3.0597e+08	-0.20748	-0.0054289	0.067545
0.041933	-0.06806	0.041933	0	48.785	11.473	0.01	0.007	3.0597e+08	0.04	0.03	0.045	0.041	0.028	0.071	0.02	128.47	48.785	11.473	0.01	0.01	3.0597e+08	0.3708	-0.61966	-0.16243
-0.04595	-0.042152	-0.04595	0	48.785	11.473	0.01	0.007	3.0597e+08	0.04	0.03	0.045	0.041	0.028	0.071	0.02	128.47	48.785	11.473	0.01	0.01	3.0597e+08	-0.22701	0.88748	-0.0056279
0.014654	-0.049444	0.014654	0	48.785	11.473	0.01	0.007	3.0597e+08	0.04	0.03	0.045	0.041	0.028	0.071	0.02	128.47	48.785	11.473	0.01	0.01	3.0597e+08	-0.18181	-0.88473	0.019744
0.011176	-0.077366	0.011176	0	48.785	11.473	0.01	0.007	3.0597e+08	0.04	0.03	0.045	0.041	0.028	0.071	0.02	128.47	48.785	11.473	0.01	0.01	3.0597e+08	-0.30603	0.33152	0.10095
0.005365	-0.04215	0.005365	0	48.785	11.473	0.01	0.007	3.0597e+08	-0.015	-0.02	-0.005	0.044	0.03	0.075	0.02	128.47	48.785	11.473	0.01	0.01	3.0597e+08	0.52644	-0.21011	-0.14402
-0.0087575	-0.02834	-0.0087575	0	48.785	11.473	0.01	0.007	3.0597e+08	-0.015	-0.02	-0.005	0.044	0.03	0.075	0.02	128.47	48.785	11.473	0.01	0.01	3.0597e+08	-0.46824	0.23475	0.085302
-0.028071	-0.081946	-0.028071	0	48.785	11.473	0.01	0.007	3.0597e+08	-0.015	-0.02	-0.005	0.044	0.03	0.075	0.02	128.47	48.785	11.473	0.01	0.01	3.0597e+08	-0.42772	0.25097	0.14412
0.0542	-0.073202	0.0542	0	48.785	11.473	0.01	0.007	3.0597e+08	-0.015	-0.02	-0.005	0.044	0.03	0.075	0.02	128.47	48.785	11.473	0.01	0.01	3.0597e+08	0.51033	-0.75521	-0.20218
-0.043443	-0.013821	-0.043443	0	48.785	11.473	0.01	0.007	3.0597e+08	-0.015	-0.02	-0.005	0.044	0.03	0.075	0.02	128.47	48.785	11.473	0.01	0.01	3.0597e+08	-0.39279	1.1087	0.21435
-0.016355	-0.055081	-0.016355	0	48.785	11.473	0.01	0.007	3.0597e+08	-0.005	0.01	-0.025	0.047	0.032	0.08	0.02	128.47	48.785	11.473	0.01	0.01	3.0597e+08	-0.46356	-0.55518	0.038734
0.045079	-0.087937	0.045079	0	48.785	11.473	0.01	0.007	3.0597e+08	-0.005	0.01	-0.025	0.047	0.032	0.08	0.02	128.47	48.785	11.473	0.01	0.01	3.0597e+08	0.41264	-0.51138	-0.11244
-0.076313	-0.038443	-0.076313	0	48.785	11.473	0.01	0.007	3.0597e+08	-0.005	0.01	-0.025	0.047	0.032	0.08	0.02	128.47	48.785	11.473	0.01	0.01	3.0597e+08	-0.09537	1.1022	-0.029741
0.019289	-0.037247	0.019289	0	48.785	11.473	0.01	0.007	3.0597e+08	-0.005	0.01	-0.025	0.047	0.032	0.08	0.02	128.47	48.785	11.473	0.01	0.01	3.0597e+08	-0.37321	-0.90615	0.12946
0.034728	-0.079847	0.034728	0	48.785	11.473	0.01	0.007	3.0597e+08	-0.005	0.01	-0.025	0.047	0.032	0.08	0.02	128.47	48.785	11.473	0.01	0.01	3.0597e+08	-0.17844	0.26068	-0.027622
-0.035521	-0.049815	-0.035521	0	48.785	11.473	0.01	0.007	3.0597e+08	-0.015	-0.02	0.01	0.049	0.033	0.084	0.02	128.47	48.785	11.473	0.01	0.01	3.0597e+08	0.21828	0.10846	-0.12054
0.020553	-0.03141	0.020553	0	48.785	11.473	0.01	0.007	3.0597e+08	-0.015	-0.02	0.01	0.049	0.033	0.084	0.02	128.47	48.785	11.473	0.01	0.01	3.0597e+08	-0.5792	-0.43796	0.11616
-0.030876	-0.089691	-0.030876	0	48.785	11.473	0.01	0.007	3.0597e+08	-0.015	-0.02	0.01	0.049	0.033	0.084	0.02	128.47	48.785	11.473	0.01	0.01	3.0597e+08	-0.4731	0.77718	0.10773
0.012176	-0.052961	0.012176	0	48.785	11.473	0.01	0.007	3.0597e+08	-0.015	-0.02	0.01	0.049	0.033	0.084	0.02	128.47	48.785	11.473	0.01	0.01	3.0597e+08	0.56245	-1.2078	-0.16701
0.005444	-0.024855	0.005444	0	48.785	11.473	0.01	0.007	3.0597e+08	-0.015	-0.02	0.01	0.049	0.033	0.084	0.02	128.47	48.785	11.473	0.01	0.01	3.0597e+08	-0.51452	0.90166	0.095931
-0.021856	-0.08071	-0.021856	0	48.785	11.473	0.008	0.006	3.0597e+08	0.015	0	0.005	0.051	0.035	0.086	0.02	128.47	48.785	11.473	0.01	0.01	3.0597e+08	-0.43468	-0.036159	0.13898
0.051051	-0.070645	0.051051	0	48.785	11.473	0.008	0.006	3.0597e+08	0.015	0	0.005	0.051	0.035	0.086	0.02	128.47	48.785	11.473	0.01	0.01	3.0597e+08	0.56815	-0.98301	-0.2548
-0.037171	-0.019896	-0.037171	0	48.785	11.473	0.008	0.006	3.0597e+08	0.015	0	0.005	0.051	0.035	0.086	0.02	128.47	48.785	11.473	0.01	0.01	3.0597e+08	-0.45817	1.5225	0.18062
-0.0072468	-0.057754	-0.0072468	0	48.785	11.473	0.008	0.006	3.0597e+08	0.015	0	0.005	0.051	0.035	0.086	0.02	128.47	48.785	11.473	0.01	0.01	3.0597e+08	-0.59529	-0.79353	0.1255
0.027882	-0.082691	0.027882	0	48.785	11.473	0.008	0.006	3.0597e+08	0.015	0	0.005	0.051	0.035	0.086	0.02	128.47	48.785	11.473	0.01	0.01	3.0597e+08	0.26312	-0.25127	-0.094932
-0.063799	-0.043673	-0.063799	0	48.785	11.473	0.008	0.006	3.0597e+08	-0.01	0.015	0.015	0.053	0.036	0.09	0.02	128.47	48.785	11.473	0.01	0.01	3.0597e+08	-0.020932	0.84238	-0.068791
0.020206	-0.041442	0.020206	0	48.785	11.473	0.008	0.006	3.0597e+08	-0.01	0.015	0.015	0.053	0.036	0.09	0.02	128.47	48.785	11.473	0.01	0.01	3.0597e+08	-0.33205	-0.87493	0.074226
0.027354	-0.071249	0.027354	0	48.785	11.473	0.008	0.006	3.0597e+08	-0.01	0.015	0.015	0.053	0.036	0.09	0.02	128.47	48.785	11.473	0.01	0.01	3.0597e+08	-0.21049	0.48381	0.017709
-0.017811	-0.055876	-0.017811	0	48.785	11.473	0.008	0.006	3.0597e+08	-0.01	0.015	0.015	0.053	0.036	0.09	0.02	128.47	48.785	11.473	0.01	0.01	3.0597e+08	0.27718	-0.11937	-0.16797
0.020248	-0.037857	0.020248	0	48.785	11.473	0.008	0.006	3.0597e+08	-0.01	0.015	0.015	0.053	0.036	0.09	0.02	128.47	48.785	11.473	0.01	0.01	3.0597e+08	-0.56801	-0.17966	0.1414
-0.041012	-0.083402	-0.041012	0	48.785	11.473	0.008	0.006	3.0597e+08	-0.025	0	-0.065	0.055	0.038	0.093	0.02	128.47	48.785	11.473	0.01	0.01	3.0597e+08	-0.51067	0.76484	0.18304
0.01328	-0.056379	0.01328	0	48.785	11.473	0.008	0.006	3.0597e+08	-0.025	0	-0.065	0.055	0.038	0.093	0.02	128.47	48.785	11.473	0.01	0.01	3.0597e+08	0.63545	-1.3245	-0.27834
-0.0081603	-0.025425	-0.0081603	0	48.785	11.473	0.008	0.006	3.0597e+08	-0.025	0	-0.065	0.055	0.038	0.093	0.02	128.47	48.785	11.473	0.01	0.01	3.0597e+08	-0.48369	0.96428	0.11327
-0.016853	-0.083303	-0.016853	0	48.785	11.473	0.008	0.006	3.0597e+08	-0.025	0	-0.065	0.055	0.038	0.093	0.02	128.47	48.785	11.473	0.01	0.01	3.0597e+08	-0.49151	-0.027756	0.16655
0.041856	-0.072695	0.041856	0	48.785	11.473	0.008	0.006	3.0597e+08	-0.025	0	-0.065	0.055	0.038	0.093	0.02	128.47	48.785	11.473	0.01	0.01	3.0597e+08	0.59787	-0.8048	-0.19858
-0.057294	-0.025713	-0.057294	0	48.785	11.473	0.008	0.006	3.0597e+08	-0.005	0	0.055	0.057	0.039	0.097	0.02	128.47	48.785	11.473	0.01	0.01	3.0597e+08	-0.34929	1.3253	0.1279
0.022734	-0.051709	0.022734	0	48.785	11.473	0.008	0.006	3.0597e+08	-0.005	0	0.055	0.057	0.039	0.097	0.02	128.47	48.785	11.473	0.01	0.01	3.0597e+08	-0.30479	-0.9665	0.088942
0.021209	-0.082076	0.021209	0	48.785	11.473	0.008	0.006	3.0597e+08	-0.005	0	0.055	0.057	0.039	0.097	0.02	128.47	48.785	11.473	0.01	0.01	3.0597e+08	-0.001119	0.35596	-0.042202
-0.052441	-0.047237	-0.052441	0	48.785	11.473	0.008	0.006	3.0597e+08	-0.005	0	0.055	0.057	0.039	0.097	0.02	128.47	48.785	11.473	0.01	0.01	3.0597e+08	0.27765	0.21514	-0.087028
0.03059	-0.038009	0.03059	0	48.785	11.473	0.008	0.006	3.0597e+08	-0.005	0	0.055	0.057	0.039	0.097	0.02	128.47	48.785	11.473	0.01	0.01	3.0597e+08	-0.4974	-0.76316	0.080442
-0.0070259	-0.078427	-0.0070259	0	48.785	11.473	0.008	0.006	3.0597e+08	-0.015	0.005	0.07	0.059	0.04	0.1	0.02	128.47	48.785	11.473	0.01	0.01	3.0597e+08	-0.35544	0.85348	0.093758
0.01355	-0.056721	0.01355	0	48.785	11.473	0.008	0.006	3.0597e+08	-0.015	0.005	0.07	0.059	0.04	0.1	0.02	128.47	48.785	11.473	0.01	0.01	3.0597e+08	0.67188	-0.7823	-0.28113
0.0073489	-0.030458	0.0073489	0	48.785	11.473	0.008	0.006	3.0597e+08	-0.015	0.005	0.07	0.059	0.04	0.1	0.02	128.47	48.785	11.473	0.01	0.01	3.0597e+08	-0.45317	0.46515	0.19052
-0.042289	-0.079341	-0.042289	0	48.785	11.473	0.008	0.006	3.0597e+08	-0.015	0.005	0.07	0.059	0.04	0.1	0.02	128.47	48.785	11.473	0.01	0.01	3.0597e+08	-0.41858	0.29048	0.12976
0.035079	-0.065239	0.035079	0	48.785	11.473	0.008	0.006	3.0597e+08	-0.015	0.005	0.07	0.059	0.04	0.1	0.02	128.47	48.785	11.473	0.01	0.01	3.0597e+08	0.61397	-1.1805	-0.25034
-0.045804	-0.029594	-0.045804	0	48.785	11.473	0.008	0.006	3.0597e+08	0.015	-0.005	-0.105	0.061	0.041	0.103	0.02	128.47	48.785	11.473	0.01	0.01	3.0597e+08	-0.32322	1.3471	0.13432
0.013028	-0.070752	0.013028	0	48.785	11.473	0.008	0.006	3.0597e+08	0.015	-0.005	-0.105	0.061	0.041	0.103	0.02	128.47	48.785	11.473	0.01	0.01	3.0597e+08	-0.32639	-0.82541	0.12894
0.035552	-0.083141	0.035552	0	48.785	11.473	0.008	0.006	3.0597e+08	0.015	-0.005	-0.105	0.061	0.041	0.103	0.02	128.47	48.785	11.473	0.01	0.01	3.0597e+08	0.43043	-0.1268	-0.098048
-0.070884	-0.02891	-0.070884	0	48.785	11.473	0.008	0.006	3.0597e+08	0.015	-0.005	-0.105	0.061	0.041	0.103	0.02	128.47	48.785	11.473	0.01	0.01	3.0597e+08	0.035735	1.1004	0.00021817
[truncated: 64,102 more rows]
