# Supplementary material for: High Precision Outdoor and Indoor Reference State Estimation for Testing Autonomous Vehicles
Source: Sensors (Basel). 2021 Feb 6;21(4):1131. doi: 10.3390/s21041131 (PMC7914456; doi:10.3390/s21041131)
Supplement: Supplementary file 1 [file sensors-21-01131-s001.zip › Datasets/Figure9.csv]

1.0018	-0.0255	1.0018	0	48.784	11.474	1.596	1.186	4.6252e+08	0.03	0	-0.025	0.122	0.09	0.26	0.1	301.54	48.784	11.474	0.01	0.01	4.6252e+08	0.0074	-0.0007	-0.0027
1.0003	-0.0259	1.0003	0	48.784	11.474	1.596	1.186	4.6252e+08	0.03	0	-0.025	0.122	0.09	0.26	0.1	301.54	48.784	11.474	0.01	0.01	4.6252e+08	0.0055	-0.0085	-0.0018
0.9974	-0.0264	0.9974	0	48.784	11.474	1.596	1.186	4.6252e+08	0.03	0	-0.025	0.122	0.09	0.26	0.1	301.54	48.784	11.474	0.01	0.01	4.6252e+08	-0.0347	0.0109	0.0028
1.0014	-0.0268	1.0014	0	48.784	11.474	1.596	1.186	4.6252e+08	0.005	-0.005	-0.01	0.122	0.09	0.26	0.1	301.54	48.784	11.474	0.01	0.01	4.6252e+08	-0.0284	0.0113	0.0157
1.004	-0.0233	1.004	0	48.784	11.474	1.596	1.186	4.6252e+08	0.005	-0.005	-0.01	0.122	0.09	0.26	0.1	301.54	48.784	11.474	0.01	0.01	4.6252e+08	-0.0033	-0.0104	0.0209
1.0001	-0.0224	1.0001	0	48.784	11.474	1.596	1.186	4.6252e+08	0.005	-0.005	-0.01	0.122	0.09	0.26	0.1	301.54	48.784	11.474	0.01	0.01	4.6252e+08	-0.0218	-0.0023	0.0271
0.9966	-0.023	0.9966	0	48.784	11.474	1.596	1.186	4.6252e+08	0.005	-0.005	-0.01	0.122	0.09	0.26	0.1	301.54	48.784	11.474	0.01	0.01	4.6252e+08	-0.0049	-0.0007	0.0031
0.9982	-0.0253	0.9982	0	48.784	11.474	1.596	1.186	4.6252e+08	0.005	-0.005	-0.01	0.122	0.09	0.26	0.1	301.54	48.784	11.474	0.01	0.01	4.6252e+08	-0.0117	0.0122	0.0019
1.0019	-0.026	1.0019	0	48.784	11.474	1.596	1.186	4.6252e+08	-0.005	0.01	-0.015	0.122	0.09	0.26	0.1	301.54	48.784	11.474	0.01	0.01	4.6252e+08	0.0018	0.0135	-0.0158
1.002	-0.0266	1.002	0	48.784	11.474	1.596	1.186	4.6252e+08	-0.005	0.01	-0.015	0.122	0.09	0.26	0.1	301.54	48.784	11.474	0.01	0.01	4.6252e+08	0.0229	0.021	0.0222
1	-0.0256	1	0	48.784	11.474	1.596	1.186	4.6252e+08	-0.005	0.01	-0.015	0.122	0.09	0.26	0.1	301.54	48.784	11.474	0.01	0.01	4.6252e+08	-0.0008	0.0072	0.003
0.9977	-0.0254	0.9977	0	48.784	11.474	1.596	1.186	4.6252e+08	-0.005	0.01	-0.015	0.122	0.09	0.26	0.1	301.54	48.784	11.474	0.01	0.01	4.6252e+08	-0.0279	0.016	0.0191
0.9978	-0.0241	0.9978	0	48.784	11.474	1.596	1.186	4.6252e+08	-0.005	0.01	-0.015	0.122	0.09	0.26	0.1	301.54	48.784	11.474	0.01	0.01	4.6252e+08	-0.0081	0.028	0.0177
0.9998	-0.0229	0.9998	0	48.784	11.474	1.595	1.186	4.6252e+08	0.01	-0.005	0	0.122	0.09	0.26	0.1	301.54	48.784	11.474	0.01	0.01	4.6252e+08	0.0104	-0.0023	0.0148
0.9985	-0.0251	0.9985	0	48.784	11.474	1.595	1.186	4.6252e+08	0.01	-0.005	0	0.122	0.09	0.26	0.1	301.54	48.784	11.474	0.01	0.01	4.6252e+08	0.0137	-0.0013	-0.0041
0.9978	-0.0261	0.9978	0	48.784	11.474	1.595	1.186	4.6252e+08	0.01	-0.005	0	0.122	0.09	0.26	0.1	301.54	48.784	11.474	0.01	0.01	4.6252e+08	0.0587	0.001	0.0104
0.9985	-0.023	0.9985	0	48.784	11.474	1.595	1.186	4.6252e+08	0.01	-0.005	0	0.122	0.09	0.26	0.1	301.54	48.784	11.474	0.01	0.01	4.6252e+08	0.0154	-0.0072	0.0074
1.0034	-0.0246	1.0034	0	48.784	11.474	1.595	1.186	4.6252e+08	0.01	-0.005	0	0.122	0.09	0.26	0.1	301.54	48.784	11.474	0.01	0.01	4.6252e+08	-0.0423	-0.0131	-0.0154
1.0014	-0.0246	1.0014	0	48.784	11.474	1.596	1.186	4.6252e+08	-0.03	0.01	0.05	0.122	0.09	0.26	0.1	301.54	48.784	11.474	0.01	0.01	4.6252e+08	-0.0081	-0.0021	-0.0195
0.9959	-0.0266	0.9959	0	48.784	11.474	1.596	1.186	4.6252e+08	-0.03	0.01	0.05	0.122	0.09	0.26	0.1	301.54	48.784	11.474	0.01	0.01	4.6252e+08	-0.0035	-0.0125	0.0058
0.9961	-0.0285	0.9961	0	48.784	11.474	1.596	1.186	4.6252e+08	-0.03	0.01	0.05	0.122	0.09	0.26	0.1	301.54	48.784	11.474	0.01	0.01	4.6252e+08	-0.0316	-0.0058	0.016
1.0018	-0.0252	1.0018	0	48.784	11.474	1.596	1.186	4.6252e+08	-0.03	0.01	0.05	0.122	0.09	0.26	0.1	301.54	48.784	11.474	0.01	0.01	4.6252e+08	0.0352	0.0024	0.0299
1.0039	-0.0219	1.0039	0	48.784	11.474	1.596	1.186	4.6252e+08	-0.03	0.01	0.05	0.122	0.09	0.26	0.1	301.54	48.784	11.474	0.01	0.01	4.6252e+08	0.0618	-0.0123	0.016
0.9985	-0.0217	0.9985	0	48.784	11.474	1.596	1.186	4.6252e+08	-0.03	0.005	0.02	0.122	0.09	0.26	0.1	301.54	48.784	11.474	0.01	0.01	4.6252e+08	0.0241	-0.0054	0.0145
0.9969	-0.0223	0.9969	0	48.784	11.474	1.596	1.186	4.6252e+08	-0.03	0.005	0.02	0.122	0.09	0.26	0.1	301.54	48.784	11.474	0.01	0.01	4.6252e+08	-0.0273	-0.0079	-0.0018
1.0017	-0.0247	1.0017	0	48.784	11.474	1.596	1.186	4.6252e+08	-0.03	0.005	0.02	0.122	0.09	0.26	0.1	301.54	48.784	11.474	0.01	0.01	4.6252e+08	-0.0212	0.0104	-0.0005
1.002	-0.0261	1.002	0	48.784	11.474	1.596	1.186	4.6252e+08	-0.03	0.005	0.02	0.122	0.09	0.26	0.1	301.54	48.784	11.474	0.01	0.01	4.6252e+08	0.0101	0.0049	-0.0053
0.999	-0.0261	0.999	0	48.784	11.474	1.596	1.186	4.6252e+08	-0.03	0.005	0.02	0.122	0.09	0.26	0.1	301.54	48.784	11.474	0.01	0.01	4.6252e+08	0.0204	-0.0079	0.0044
0.9996	-0.0248	0.9996	0	48.784	11.474	1.595	1.186	4.6252e+08	0.045	-0.015	-0.055	0.122	0.09	0.26	0.1	301.54	48.784	11.474	0.01	0.01	4.6252e+08	-0.0187	0.0128	-0.0091
1	-0.0246	1	0	48.784	11.474	1.595	1.186	4.6252e+08	0.045	-0.015	-0.055	0.122	0.09	0.26	0.1	301.54	48.784	11.474	0.01	0.01	4.6252e+08	0.0233	0.0024	0.0197
0.9994	-0.0216	0.9994	0	48.784	11.474	1.595	1.186	4.6252e+08	0.045	-0.015	-0.055	0.122	0.09	0.26	0.1	301.54	48.784	11.474	0.01	0.01	4.6252e+08	-0.0181	0.0055	0.0147
1.0005	-0.0228	1.0005	0	48.784	11.474	1.595	1.186	4.6252e+08	0.045	-0.015	-0.055	0.122	0.09	0.26	0.1	301.54	48.784	11.474	0.01	0.01	4.6252e+08	-0.0452	0.0075	-0.0172
0.9992	-0.0264	0.9992	0	48.784	11.474	1.595	1.186	4.6252e+08	0.045	-0.015	-0.055	0.122	0.09	0.26	0.1	301.54	48.784	11.474	0.01	0.01	4.6252e+08	0.0128	-0.0017	0.0084
0.9953	-0.0243	0.9953	0	48.784	11.474	1.595	1.186	4.6252e+08	0.005	-0.005	-0.025	0.122	0.09	0.26	0.1	301.54	48.784	11.474	0.01	0.01	4.6252e+08	0.0444	0.0069	0.0142
0.9983	-0.023	0.9983	0	48.784	11.474	1.595	1.186	4.6252e+08	0.005	-0.005	-0.025	0.122	0.09	0.26	0.1	301.54	48.784	11.474	0.01	0.01	4.6252e+08	-0.0205	0.0214	-0.0094
1.0039	-0.0241	1.0039	0	48.784	11.474	1.595	1.186	4.6252e+08	0.005	-0.005	-0.025	0.122	0.09	0.26	0.1	301.53	48.784	11.474	0.01	0.01	4.6252e+08	-0.0248	0.0015	-0.0142
1.0024	-0.0256	1.0024	0	48.784	11.474	1.595	1.186	4.6252e+08	0.005	-0.005	-0.025	0.122	0.09	0.26	0.1	301.53	48.784	11.474	0.01	0.01	4.6252e+08	0.0174	-0.0047	-0.0087
0.9955	-0.0264	0.9955	0	48.784	11.474	1.595	1.186	4.6252e+08	0.005	-0.005	-0.025	0.122	0.09	0.26	0.1	301.53	48.784	11.474	0.01	0.01	4.6252e+08	-0.0223	-0.0058	0.0067
0.9991	-0.0269	0.9991	0	48.784	11.474	1.595	1.186	4.6252e+08	0.005	-0.005	-0.025	0.122	0.09	0.26	0.1	301.53	48.784	11.474	0.01	0.01	4.6253e+08	-0.0505	-0.0028	0.0179
1.0063	-0.0245	1.0063	0	48.784	11.474	1.595	1.186	4.6252e+08	0.01	-0.025	-0.005	0.122	0.09	0.26	0.1	301.53	48.784	11.474	0.01	0.01	4.6253e+08	-0.0106	0.012	0.0173
1.0023	-0.0224	1.0023	0	48.784	11.474	1.595	1.186	4.6252e+08	0.01	-0.025	-0.005	0.122	0.09	0.26	0.1	301.53	48.784	11.474	0.01	0.01	4.6253e+08	0.0319	0.0012	0.0145
0.9963	-0.0232	0.9963	0	48.784	11.474	1.595	1.186	4.6252e+08	0.01	-0.025	-0.005	0.122	0.09	0.26	0.1	301.53	48.784	11.474	0.01	0.01	4.6253e+08	0.0135	0.0123	0.0078
0.999	-0.0246	0.999	0	48.784	11.474	1.595	1.186	4.6252e+08	0.01	-0.025	-0.005	0.122	0.09	0.26	0.1	301.53	48.784	11.474	0.01	0.01	4.6253e+08	-0.0381	-0.0042	-0.01
1.0041	-0.0261	1.0041	0	48.784	11.474	1.595	1.186	4.6253e+08	-0.05	0.02	0.07	0.122	0.09	0.26	0.1	301.53	48.784	11.474	0.01	0.01	4.6253e+08	-0.0037	-0.0002	-0.0012
1.0026	-0.0268	1.0026	0	48.784	11.474	1.595	1.186	4.6253e+08	-0.05	0.02	0.07	0.122	0.09	0.26	0.1	301.53	48.784	11.474	0.01	0.01	4.6253e+08	0.0417	0.0068	0.0194
0.9985	-0.0263	0.9985	0	48.784	11.474	1.595	1.186	4.6253e+08	-0.05	0.02	0.07	0.122	0.09	0.26	0.1	301.53	48.784	11.474	0.01	0.01	4.6253e+08	0.0064	0.0113	0.0071
0.9991	-0.0255	0.9991	0	48.784	11.474	1.595	1.186	4.6253e+08	-0.05	0.02	0.07	0.122	0.09	0.26	0.1	301.53	48.784	11.474	0.01	0.01	4.6253e+08	-0.0175	0.0035	0.0041
1.0003	-0.0235	1.0003	0	48.784	11.474	1.595	1.186	4.6253e+08	-0.05	0.02	0.07	0.122	0.09	0.26	0.1	301.53	48.784	11.474	0.01	0.01	4.6253e+08	0.0088	0.0036	0.0098
0.9986	-0.0224	0.9986	0	48.784	11.474	1.595	1.186	4.6253e+08	-0.02	0	0.045	0.122	0.09	0.26	0.1	301.53	48.784	11.474	0.01	0.01	4.6253e+08	0.0044	0.0138	0.0075
0.9982	-0.0233	0.9982	0	48.784	11.474	1.595	1.186	4.6253e+08	-0.02	0	0.045	0.122	0.09	0.26	0.1	301.53	48.784	11.474	0.01	0.01	4.6253e+08	0.0033	-0.0002	-0.0071
0.9969	-0.026	0.9969	0	48.784	11.474	1.595	1.186	4.6253e+08	-0.02	0	0.045	0.122	0.09	0.26	0.1	301.53	48.784	11.474	0.01	0.01	4.6253e+08	0.0338	0.0034	0.0152
0.997	-0.0227	0.997	0	48.784	11.474	1.595	1.186	4.6253e+08	-0.02	0	0.045	0.122	0.09	0.26	0.1	301.53	48.784	11.474	0.01	0.01	4.6253e+08	0.0165	-0.0082	0.0092
1.0002	-0.0229	1.0002	0	48.784	11.474	1.595	1.186	4.6253e+08	-0.02	0	0.045	0.122	0.09	0.26	0.1	301.53	48.784	11.474	0.01	0.01	4.6253e+08	0.0013	-0.0042	0.0013
1.0009	-0.0243	1.0009	0	48.784	11.474	1.594	1.186	4.6253e+08	0.03	-0.005	-0.05	0.122	0.09	0.26	0.1	301.53	48.784	11.474	0.01	0.01	4.6253e+08	-0.0054	-0.0141	-0.0007
0.9977	-0.0246	0.9977	0	48.784	11.474	1.594	1.186	4.6253e+08	0.03	-0.005	-0.05	0.122	0.09	0.26	0.1	301.53	48.784	11.474	0.01	0.01	4.6253e+08	-0.0064	-0.0095	0.0137
0.9961	-0.025	0.9961	0	48.784	11.474	1.594	1.186	4.6253e+08	0.03	-0.005	-0.05	0.122	0.09	0.26	0.1	301.53	48.784	11.474	0.01	0.01	4.6253e+08	-0.0596	-0.0099	-0.0128
0.9995	-0.0255	0.9995	0	48.784	11.474	1.594	1.186	4.6253e+08	0.03	-0.005	-0.05	0.122	0.09	0.26	0.1	301.53	48.784	11.474	0.01	0.01	4.6253e+08	-0.0482	-0.0035	0.0087
1.0023	-0.0223	1.0023	0	48.784	11.474	1.594	1.186	4.6253e+08	0.03	-0.005	-0.05	0.122	0.09	0.26	0.1	301.53	48.784	11.474	0.01	0.01	4.6253e+08	-0.0018	-0.0027	0.0218
0.9976	-0.0214	0.9976	0	48.784	11.474	1.594	1.186	4.6253e+08	0.03	-0.005	-0.05	0.122	0.09	0.26	0.1	301.53	48.784	11.474	0.01	0.01	4.6253e+08	-0.0148	-0.0105	0.031
0.9965	-0.0228	0.9965	0	48.784	11.474	1.595	1.186	4.6253e+08	-0.07	0.01	0.04	0.122	0.09	0.26	0.1	301.53	48.784	11.474	0.01	0.01	4.6253e+08	-0.0235	0.0117	0.0305
0.9999	-0.0229	0.9999	0	48.784	11.474	1.595	1.186	4.6253e+08	-0.07	0.01	0.04	0.122	0.09	0.26	0.1	301.53	48.784	11.474	0.01	0.01	4.6253e+08	-0.0761	-0.0209	0.0012
1.0033	-0.025	1.0033	0	48.784	11.474	1.595	1.186	4.6253e+08	-0.07	0.01	0.04	0.122	0.09	0.26	0.1	301.53	48.784	11.474	0.01	0.01	4.6253e+08	-0.0387	0.0162	-0.0114
1.0014	-0.0258	1.0014	0	48.784	11.474	1.595	1.186	4.6253e+08	-0.07	0.01	0.04	0.122	0.09	0.26	0.1	301.53	48.784	11.474	0.01	0.01	4.6253e+08	-0.0259	-0.0264	0.0094
1	-0.0252	1	0	48.784	11.474	1.595	1.186	4.6253e+08	0.06	0.015	-0.085	0.122	0.09	0.26	0.1	301.53	48.784	11.474	0.01	0.01	4.6253e+08	-0.0446	0.0076	-0.0038
0.9988	-0.026	0.9988	0	48.784	11.474	1.595	1.186	4.6253e+08	0.06	0.015	-0.085	0.122	0.09	0.26	0.1	301.53	48.784	11.474	0.01	0.01	4.6253e+08	-0.0687	-0.02	0.0037
1.0007	-0.023	1.0007	0	48.784	11.474	1.595	1.186	4.6253e+08	0.06	0.015	-0.085	0.122	0.09	0.26	0.1	301.53	48.784	11.474	0.01	0.01	4.6253e+08	-0.0327	0.0131	-0.0038
1.0001	-0.0232	1.0001	0	48.784	11.474	1.595	1.186	4.6253e+08	0.06	0.015	-0.085	0.122	0.09	0.26	0.1	301.53	48.784	11.474	0.01	0.01	4.6253e+08	-0.0384	-0.0228	0.0074
1.0003	-0.0268	1.0003	0	48.784	11.474	1.595	1.186	4.6253e+08	0.06	0.015	-0.085	0.122	0.09	0.26	0.1	301.53	48.784	11.474	0.01	0.01	4.6253e+08	-0.0499	0.0292	-0.003
0.9981	-0.0271	0.9981	0	48.784	11.474	1.595	1.186	4.6253e+08	-0.035	-0.035	0.115	0.122	0.09	0.26	0.1	301.53	48.784	11.474	0.01	0.01	4.6253e+08	0.0704	-0.0314	0.0196
0.9996	-0.0245	0.9996	0	48.784	11.474	1.595	1.186	4.6253e+08	-0.035	-0.035	0.115	0.122	0.09	0.26	0.1	301.53	48.784	11.474	0.01	0.01	4.6253e+08	-0.0623	0.0053	-0.0031
1.0068	-0.0252	1.0068	0	48.784	11.474	1.595	1.186	4.6253e+08	-0.035	-0.035	0.115	0.122	0.09	0.26	0.1	301.53	48.784	11.474	0.01	0.01	4.6253e+08	-0.0163	-0.0012	-0.0018
1.0009	-0.0258	1.0009	0	48.784	11.474	1.595	1.186	4.6253e+08	-0.035	-0.035	0.115	0.122	0.09	0.26	0.1	301.53	48.784	11.474	0.01	0.01	4.6253e+08	-0.0145	-0.0172	-0.0082
0.9968	-0.0286	0.9968	0	48.784	11.474	1.595	1.186	4.6253e+08	-0.035	-0.035	0.115	0.122	0.09	0.26	0.1	301.53	48.784	11.474	0.01	0.01	4.6253e+08	-0.0175	0.008	0.0074
0.9958	-0.0272	0.9958	0	48.784	11.474	1.595	1.186	4.6253e+08	0.01	0.005	-0.025	0.122	0.09	0.26	0.1	301.53	48.784	11.474	0.01	0.01	4.6253e+08	-0.0209	-0.0198	0.0111
1.0044	-0.0269	1.0044	0	48.784	11.474	1.595	1.186	4.6253e+08	0.01	0.005	-0.025	0.122	0.09	0.26	0.1	301.53	48.784	11.474	0.01	0.01	4.6253e+08	-0.0282	0.0517	0.0287
1.0038	-0.0234	1.0038	0	48.784	11.474	1.595	1.186	4.6253e+08	0.01	0.005	-0.025	0.122	0.09	0.26	0.1	301.53	48.784	11.474	0.01	0.01	4.6253e+08	0.0931	-0.022	0.0319
0.9962	-0.0226	0.9962	0	48.784	11.474	1.595	1.186	4.6253e+08	0.01	0.005	-0.025	0.122	0.09	0.26	0.1	301.53	48.784	11.474	0.01	0.01	4.6253e+08	-0.0148	0.0134	0.0151
0.9969	-0.0257	0.9969	0	48.784	11.474	1.595	1.186	4.6253e+08	0.01	0.005	-0.025	0.122	0.09	0.26	0.1	301.53	48.784	11.474	0.01	0.01	4.6253e+08	-0.0213	0.0054	-0.0027
0.9985	-0.0236	0.9985	0	48.784	11.474	1.595	1.186	4.6253e+08	0.07	-0.005	-0.06	0.122	0.09	0.26	0.1	301.53	48.784	11.474	0.01	0.01	4.6253e+08	-0.025	0.0026	-0.018
1.0032	-0.0282	1.0032	0	48.784	11.474	1.595	1.186	4.6253e+08	0.07	-0.005	-0.06	0.122	0.09	0.26	0.1	301.53	48.784	11.474	0.01	0.01	4.6253e+08	0.0037	0.041	0.0151
0.9964	-0.0259	0.9964	0	48.784	11.474	1.595	1.186	4.6253e+08	0.07	-0.005	-0.06	0.122	0.09	0.26	0.1	301.53	48.784	11.474	0.01	0.01	4.6253e+08	0.0589	-0.0203	-0.0124
0.9977	-0.0236	0.9977	0	48.784	11.474	1.595	1.186	4.6253e+08	0.07	-0.005	-0.06	0.122	0.09	0.26	0.1	301.53	48.784	11.474	0.01	0.01	4.6253e+08	-0.0564	0.0259	0.0048
0.9997	-0.0251	0.9997	0	48.784	11.474	1.595	1.186	4.6253e+08	0.07	-0.005	-0.06	0.122	0.09	0.26	0.1	301.53	48.784	11.474	0.01	0.01	4.6253e+08	0.0618	0.0044	0.0186
0.9964	-0.021	0.9964	0	48.784	11.474	1.595	1.186	4.6253e+08	-0.11	0	0.17	0.122	0.09	0.26	0.1	301.53	48.784	11.474	0.01	0.01	4.6253e+08	-0.0099	-0.0039	0.0006
1.0021	-0.0247	1.0021	0	48.784	11.474	1.595	1.186	4.6253e+08	-0.11	0	0.17	0.122	0.09	0.26	0.1	301.53	48.784	11.474	0.01	0.01	4.6253e+08	-0.0278	0.0192	-0.0234
0.9983	-0.024	0.9983	0	48.784	11.474	1.595	1.186	4.6253e+08	-0.11	0	0.17	0.122	0.09	0.26	0.1	301.53	48.784	11.474	0.01	0.01	4.6253e+08	0.0682	-0.0338	-0.0033
0.9962	-0.0247	0.9962	0	48.784	11.474	1.595	1.186	4.6253e+08	-0.11	0	0.17	0.122	0.09	0.26	0.1	301.53	48.784	11.474	0.01	0.01	4.6253e+08	0.003	0.0179	0.0106
1	-0.0235	1	0	48.784	11.474	1.595	1.186	4.6253e+08	-0.11	0	0.17	0.122	0.09	0.26	0.1	301.53	48.784	11.474	0.01	0.01	4.6253e+08	0.0289	-0.0291	-0.0092
1.0022	-0.024	1.0022	0	48.784	11.474	1.595	1.186	4.6253e+08	-0.11	0	0.17	0.122	0.09	0.26	0.1	301.53	48.784	11.474	0.01	0.01	4.6253e+08	-0.0303	-0.0001	-0.0057
1.0037	-0.0266	1.0037	0	48.784	11.474	1.595	1.186	4.6253e+08	0.025	0.015	-0.07	0.122	0.09	0.26	0.1	301.53	48.784	11.474	0.01	0.01	4.6253e+08	0.0432	-0.0045	0.0006
0.9948	-0.0245	0.9948	0	48.784	11.474	1.595	1.186	4.6253e+08	0.025	0.015	-0.07	0.122	0.09	0.26	0.1	301.53	48.784	11.474	0.01	0.01	4.6253e+08	-0.012	-0.0374	0.0034
0.9999	-0.0266	0.9999	0	48.784	11.474	1.595	1.186	4.6253e+08	0.025	0.015	-0.07	0.122	0.09	0.26	0.1	301.53	48.784	11.474	0.01	0.01	4.6253e+08	-0.1144	0.0265	0.0172
1.0063	-0.0248	1.0063	0	48.784	11.474	1.595	1.186	4.6253e+08	0.025	0.015	-0.07	0.122	0.09	0.26	0.1	301.53	48.784	11.474	0.01	0.01	4.6253e+08	0.0287	-0.0325	0.0246
1.0001	-0.0214	1.0001	0	48.784	11.474	1.595	1.186	4.6253e+08	0.02	-0.015	-0.01	0.122	0.09	0.26	0.1	301.53	48.784	11.474	0.01	0.01	4.6253e+08	-0.0272	-0.0001	0.0184
0.9975	-0.0228	0.9975	0	48.784	11.474	1.595	1.186	4.6253e+08	0.02	-0.015	-0.01	0.122	0.09	0.26	0.1	301.53	48.784	11.474	0.01	0.01	4.6253e+08	-0.0156	-0.0101	0.0316
0.9965	-0.0228	0.9965	0	48.784	11.474	1.595	1.186	4.6253e+08	0.02	-0.015	-0.01	0.122	0.09	0.26	0.1	301.53	48.784	11.474	0.01	0.01	4.6253e+08	-0.0275	-0.0106	0.0036
1.0031	-0.0248	1.0031	0	48.784	11.474	1.595	1.186	4.6253e+08	0.02	-0.015	-0.01	0.122	0.09	0.26	0.1	301.53	48.784	11.474	0.01	0.01	4.6253e+08	-0.0517	0.0274	0
1.0023	-0.0262	1.0023	0	48.784	11.474	1.595	1.186	4.6253e+08	0.02	-0.015	-0.01	0.122	0.09	0.26	0.1	301.53	48.784	11.474	0.01	0.01	4.6253e+08	0.053	-0.01	0.0147
0.9997	-0.0241	0.9997	0	48.784	11.474	1.595	1.186	4.6253e+08	0.02	-0.015	-0.01	0.122	0.09	0.26	0.1	301.53	48.784	11.474	0.01	0.01	4.6253e+08	-0.074	0.0074	0.0126
1.0005	-0.0258	1.0005	0	48.784	11.474	1.595	1.186	4.6253e+08	-0.02	0.01	0.025	0.122	0.09	0.26	0.1	301.53	48.784	11.474	0.01	0.01	4.6253e+08	-0.0209	-0.003	0.0168
0.996	-0.0233	0.996	0	48.784	11.474	1.595	1.186	4.6253e+08	-0.02	0.01	0.025	0.122	0.09	0.26	0.1	301.53	48.784	11.474	0.01	0.01	4.6253e+08	-0.0128	-0.0046	-0.002
1.0009	-0.0234	1.0009	0	48.784	11.474	1.595	1.186	4.6253e+08	-0.02	0.01	0.025	0.122	0.09	0.26	0.1	301.53	48.784	11.474	0.01	0.01	4.6253e+08	-0.0544	0.0294	-0.009
1.001	-0.0249	1.001	0	48.784	11.474	1.595	1.186	4.6253e+08	-0.02	0.01	0.025	0.122	0.09	0.26	0.1	301.53	48.784	11.474	0.01	0.01	4.6253e+08	0.01	-0.0212	0.0024
0.9966	-0.0261	0.9966	0	48.784	11.474	1.594	1.186	4.6253e+08	0.065	-0.01	-0.07	0.122	0.09	0.26	0.1	301.53	48.784	11.474	0.01	0.01	4.6253e+08	-0.0036	0.0254	0.001
0.9982	-0.0247	0.9982	0	48.784	11.474	1.594	1.186	4.6253e+08	0.065	-0.01	-0.07	0.122	0.09	0.26	0.1	301.53	48.784	11.474	0.01	0.01	4.6253e+08	0.0267	-0.0028	0.0115
0.9986	-0.0237	0.9986	0	48.784	11.474	1.594	1.186	4.6253e+08	0.065	-0.01	-0.07	0.122	0.09	0.26	0.1	301.53	48.784	11.474	0.01	0.01	4.6253e+08	-0.1027	-0.0034	-0.0033
1.005	-0.0268	1.005	0	48.784	11.474	1.594	1.186	4.6253e+08	0.065	-0.01	-0.07	0.122	0.09	0.26	0.1	301.53	48.784	11.474	0.01	0.01	4.6253e+08	-0.0086	0.0123	0.001
0.9975	-0.025	0.9975	0	48.784	11.474	1.594	1.186	4.6253e+08	0.065	-0.01	-0.07	0.122	0.09	0.26	0.1	301.53	48.784	11.474	0.01	0.01	4.6253e+08	0.0279	-0.0265	-0.0095
0.9948	-0.0276	0.9948	0	48.784	11.474	1.595	1.186	4.6253e+08	0.05	-0.02	-0.02	0.122	0.09	0.26	0.1	301.53	48.784	11.474	0.01	0.01	4.6253e+08	-0.0948	0.0201	-0.0073
1.0008	-0.0285	1.0008	0	48.784	11.474	1.595	1.186	4.6253e+08	0.05	-0.02	-0.02	0.122	0.09	0.26	0.1	301.53	48.784	11.474	0.01	0.01	4.6253e+08	0.001	-0.0008	0.0139
1.0041	-0.023	1.0041	0	48.784	11.474	1.595	1.186	4.6253e+08	0.05	-0.02	-0.02	0.122	0.09	0.26	0.1	301.53	48.784	11.474	0.01	0.01	4.6253e+08	-0.0135	-0.0014	0.0191
1.0009	-0.0252	1.0009	0	48.784	11.474	1.595	1.186	4.6253e+08	0.05	-0.02	-0.02	0.122	0.09	0.26	0.1	301.53	48.784	11.474	0.01	0.01	4.6253e+08	0.0334	0.0152	0.0286
0.9932	-0.0227	0.9932	0	48.784	11.474	1.595	1.186	4.6253e+08	0.05	-0.02	-0.02	0.122	0.09	0.26	0.1	301.53	48.784	11.474	0.01	0.01	4.6253e+08	0.011	-0.0149	0.0045
1.0005	-0.0245	1.0005	0	48.784	11.474	1.595	1.186	4.6253e+08	-0.035	0	0.05	0.122	0.09	0.26	0.1	301.53	48.784	11.474	0.01	0.01	4.6253e+08	-0.0751	0.0244	-0.005
1.0024	-0.027	1.0024	0	48.784	11.474	1.595	1.186	4.6253e+08	-0.035	0	0.05	0.122	0.09	0.26	0.1	301.53	48.784	11.474	0.01	0.01	4.6253e+08	0.0548	-0.0185	-0.0017
0.9996	-0.0249	0.9996	0	48.784	11.474	1.595	1.186	4.6253e+08	-0.035	0	0.05	0.122	0.09	0.26	0.1	301.53	48.784	11.474	0.01	0.01	4.6253e+08	-0.0102	0.0214	-0.0017
1.0016	-0.0257	1.0016	0	48.784	11.474	1.595	1.186	4.6253e+08	-0.035	0	0.05	0.122	0.09	0.26	0.1	301.53	48.784	11.474	0.01	0.01	4.6253e+08	0.0344	-0.002	0.0163
0.9967	-0.023	0.9967	0	48.784	11.474	1.595	1.186	4.6253e+08	-0.035	0	0.05	0.122	0.09	0.26	0.1	301.53	48.784	11.474	0.01	0.01	4.6253e+08	-0.0133	-0.0162	0.0075
1.0006	-0.0236	1.0006	0	48.784	11.474	1.595	1.186	4.6253e+08	-0.035	0	0.05	0.122	0.09	0.26	0.1	301.53	48.784	11.474	0.01	0.01	4.6253e+08	-0.056	0.0365	0.006
1.0005	-0.0218	1.0005	0	48.784	11.474	1.595	1.186	4.6253e+08	-0.03	0.015	-0.01	0.122	0.09	0.26	0.1	301.53	48.784	11.474	0.01	0.01	4.6253e+08	0.0357	-0.0392	-0.0047
0.9981	-0.025	0.9981	0	48.784	11.474	1.595	1.186	4.6253e+08	-0.03	0.015	-0.01	0.122	0.09	0.26	0.1	301.53	48.784	11.474	0.01	0.01	4.6253e+08	-0.0582	0.0188	0.0109
1.0008	-0.0254	1.0008	0	48.784	11.474	1.595	1.186	4.6253e+08	-0.03	0.015	-0.01	0.122	0.09	0.26	0.1	301.53	48.784	11.474	0.01	0.01	4.6253e+08	0.1048	-0.0096	0.0113
0.9954	-0.0208	0.9954	0	48.784	11.474	1.595	1.186	4.6253e+08	-0.03	0.015	-0.01	0.122	0.09	0.26	0.1	301.53	48.784	11.474	0.01	0.01	4.6253e+08	-0.0093	-0.0294	0.0031
1.006	-0.0247	1.006	0	48.784	11.474	1.595	1.186	4.6253e+08	0.015	0.02	-0.055	0.122	0.09	0.26	0.1	301.53	48.784	11.474	0.01	0.01	4.6253e+08	-0.0793	0.0409	-0.001
1.0017	-0.0236	1.0017	0	48.784	11.474	1.595	1.186	4.6253e+08	0.015	0.02	-0.055	0.122	0.09	0.26	0.1	301.53	48.784	11.474	0.01	0.01	4.6253e+08	0.0482	-0.0537	0.0054
0.9971	-0.0249	0.9971	0	48.784	11.474	1.595	1.186	4.6253e+08	0.015	0.02	-0.055	0.122	0.09	0.26	0.1	301.53	48.784	11.474	0.01	0.01	4.6253e+08	-0.1097	0.0237	-0.0096
1.0007	-0.0283	1.0007	0	48.784	11.474	1.595	1.186	4.6253e+08	0.015	0.02	-0.055	0.122	0.09	0.26	0.1	301.53	48.784	11.474	0.01	0.01	4.6253e+08	0.0151	-0.0324	-0.001
0.9979	-0.0233	0.9979	0	48.784	11.474	1.595	1.186	4.6253e+08	0.015	0.02	-0.055	0.122	0.09	0.26	0.1	301.53	48.784	11.474	0.01	0.01	4.6253e+08	-0.0937	-0.0203	0.0064
1.0075	-0.0254	1.0075	0	48.784	11.474	1.596	1.186	4.6253e+08	-0.05	-0.01	0.08	0.122	0.09	0.26	0.1	301.53	48.784	11.474	0.01	0.01	4.6253e+08	-0.0117	0.0429	0.0309
0.9943	-0.0221	0.9943	0	48.784	11.474	1.596	1.186	4.6253e+08	-0.05	-0.01	0.08	0.122	0.09	0.26	0.1	301.53	48.784	11.474	0.01	0.01	4.6253e+08	0.0638	-0.0507	0.0114
0.9965	-0.0238	0.9965	0	48.784	11.474	1.596	1.186	4.6253e+08	-0.05	-0.01	0.08	0.122	0.09	0.26	0.1	301.53	48.784	11.474	0.01	0.01	4.6253e+08	-0.1171	0.0681	-0.0052
1.0033	-0.0254	1.0033	0	48.784	11.474	1.596	1.186	4.6253e+08	-0.05	-0.01	0.08	0.122	0.09	0.26	0.1	301.53	48.784	11.474	0.01	0.01	4.6253e+08	0.06	-0.0302	-0.006
0.9996	-0.025	0.9996	0	48.784	11.474	1.596	1.186	4.6253e+08	-0.05	-0.01	0.08	0.122	0.09	0.26	0.1	301.53	48.784	11.474	0.01	0.01	4.6253e+08	-0.1073	0.0165	0.0111
1.0045	-0.0291	1.0045	0	48.784	11.474	1.596	1.186	4.6253e+08	0.045	0.01	-0.085	0.122	0.09	0.26	0.1	301.53	48.784	11.474	0.01	0.01	4.6253e+08	0.0106	0.0378	0.0006
0.9935	-0.0247	0.9935	0	48.784	11.474	1.596	1.186	4.6253e+08	0.045	0.01	-0.085	0.122	0.09	0.26	0.1	301.53	48.784	11.474	0.01	0.01	4.6253e+08	0.0097	-0.0429	0.0033
1.0002	-0.027	1.0002	0	48.784	11.474	1.596	1.186	4.6253e+08	0.045	0.01	-0.085	0.122	0.09	0.26	0.1	301.53	48.784	11.474	0.01	0.01	4.6253e+08	-0.1099	0.0657	0.0071
1.0006	-0.0242	1.0006	0	48.784	11.474	1.596	1.186	4.6253e+08	0.045	0.01	-0.085	0.122	0.09	0.26	0.1	301.53	48.784	11.474	0.01	0.01	4.6253e+08	0.1008	-0.0306	0.0091
0.9967	-0.0231	0.9967	0	48.784	11.474	1.596	1.186	4.6253e+08	0.045	0.01	-0.085	0.122	0.09	0.26	0.1	301.53	48.784	11.474	0.01	0.01	4.6253e+08	-0.1352	0.0321	0.0008
1.0022	-0.0294	1.0022	0	48.784	11.474	1.596	1.186	4.6253e+08	0.045	0.01	-0.085	0.122	0.09	0.26	0.1	301.53	48.784	11.474	0.01	0.01	4.6253e+08	0.0653	0.0092	0.0181
0.994	-0.022	0.994	0	48.784	11.474	1.596	1.186	4.6253e+08	-0.04	0	0.035	0.122	0.09	0.26	0.1	301.53	48.784	11.474	0.01	0.01	4.6253e+08	0.034	-0.03	0.0101
1.0043	-0.0264	1.0043	0	48.784	11.474	1.596	1.186	4.6253e+08	-0.04	0	0.035	0.122	0.09	0.26	0.1	301.53	48.784	11.474	0.01	0.01	4.6253e+08	-0.1258	0.0536	-0.004
1.0013	-0.0251	1.0013	0	48.784	11.474	1.596	1.186	4.6253e+08	-0.04	0	0.035	0.122	0.09	0.26	0.1	301.53	48.784	11.474	0.01	0.01	4.6253e+08	0.1894	-0.03	0.0048
0.9963	-0.0288	0.9963	0	48.784	11.474	1.596	1.186	4.6253e+08	-0.04	0	0.035	0.122	0.09	0.26	0.1	301.53	48.784	11.474	0.01	0.01	4.6253e+08	-0.0083	-0.005	-0.0052
1.003	-0.0321	1.003	0	48.784	11.474	1.595	1.186	4.6253e+08	0.055	-0.015	-0.025	0.122	0.09	0.26	0.1	301.53	48.784	11.474	0.01	0.01	4.6253e+08	-0.0378	0.0032	-0.0016
0.9816	-0.0176	0.9816	0	48.784	11.474	1.595	1.186	4.6253e+08	0.055	-0.015	-0.025	0.122	0.09	0.26	0.1	301.53	48.784	11.474	0.01	0.01	4.6253e+08	-0.1839	-0.0776	-0.0032
1.0175	-0.0239	1.0175	0	48.784	11.474	1.595	1.186	4.6253e+08	0.055	-0.015	-0.025	0.122	0.09	0.26	0.1	301.53	48.784	11.474	0.01	0.01	4.6253e+08	0.1923	0.1963	0.0314
1.0146	-0.0248	1.0146	0	48.784	11.474	1.595	1.186	4.6253e+08	0.055	-0.015	-0.025	0.122	0.09	0.26	0.1	301.53	48.784	11.474	0.01	0.01	4.6253e+08	-0.0582	-0.1128	0.0086
0.9772	-0.0172	0.9772	0	48.784	11.474	1.595	1.186	4.6253e+08	0.055	-0.015	-0.025	0.122	0.09	0.26	0.1	301.53	48.784	11.474	0.01	0.01	4.6253e+08	0.0542	-0.0057	-0.0038
1.0094	-0.0274	1.0094	0	48.784	11.474	1.595	1.186	4.6253e+08	0.055	-0.015	-0.025	0.122	0.09	0.26	0.1	301.53	48.784	11.474	0.01	0.01	4.6253e+08	-0.1774	0.0177	-0.0144
0.9916	-0.0198	0.9916	0	48.784	11.474	1.595	1.186	4.6253e+08	-0.11	-0.015	0.105	0.122	0.09	0.26	0.1	301.53	48.784	11.474	0.01	0.01	4.6253e+08	0.2485	-0.0103	0.0107
1.0114	-0.0323	1.0114	0	48.784	11.474	1.595	1.186	4.6253e+08	-0.11	-0.015	0.105	0.122	0.09	0.26	0.1	301.53	48.784	11.474	0.01	0.01	4.6253e+08	-0.1385	-0.0129	-0.0086
1.0009	-0.025	1.0009	0	48.784	11.474	1.595	1.186	4.6253e+08	-0.11	-0.015	0.105	0.122	0.09	0.26	0.1	301.53	48.784	11.474	0.01	0.01	4.6253e+08	0.1105	0.0563	0.0121
0.9865	-0.0182	0.9865	0	48.784	11.474	1.595	1.186	4.6253e+08	-0.11	-0.015	0.105	0.122	0.09	0.26	0.1	301.53	48.784	11.474	0.01	0.01	4.6253e+08	-0.0749	-0.1561	-0.0071
1.017	-0.0301	1.017	0	48.784	11.474	1.595	1.186	4.6253e+08	0.035	0.005	-0.055	0.122	0.09	0.26	0.1	301.53	48.784	11.474	0.01	0.01	4.6253e+08	-0.0789	0.2585	0.0239
0.9837	-0.0172	0.9837	0	48.784	11.474	1.595	1.186	4.6253e+08	0.035	0.005	-0.055	0.122	0.09	0.26	0.1	301.53	48.784	11.474	0.01	0.01	4.6253e+08	0.2158	-0.2654	-0.0122
1.0099	-0.0267	1.0099	0	48.784	11.474	1.595	1.186	4.6253e+08	0.035	0.005	-0.055	0.122	0.09	0.26	0.1	301.53	48.784	11.474	0.01	0.01	4.6253e+08	-0.3712	0.3049	0.012
0.9982	-0.0291	0.9982	0	48.784	11.474	1.595	1.186	4.6253e+08	0.035	0.005	-0.055	0.122	0.09	0.26	0.1	301.53	48.784	11.474	0.01	0.01	4.6253e+08	0.4542	-0.2291	0.0263
0.984	-0.0157	0.984	0	48.784	11.474	1.595	1.186	4.6253e+08	0.035	0.005	-0.055	0.122	0.09	0.26	0.1	301.53	48.784	11.474	0.01	0.01	4.6253e+08	-0.4125	0.0884	-0.0063
1.0201	-0.0363	1.0201	0	48.784	11.474	1.595	1.186	4.6253e+08	0.055	-0.005	-0.02	0.122	0.09	0.26	0.1	301.53	48.784	11.474	0.01	0.01	4.6253e+08	0.2944	0.0801	0.0122
0.9813	-0.0129	0.9813	0	48.784	11.474	1.595	1.186	4.6253e+08	0.055	-0.005	-0.02	0.122	0.09	0.26	0.1	301.53	48.784	11.474	0.01	0.01	4.6253e+08	-0.0582	-0.2215	-0.0158
1.0192	-0.0376	1.0192	0	48.784	11.474	1.595	1.186	4.6253e+08	0.055	-0.005	-0.02	0.122	0.09	0.26	0.1	301.53	48.784	11.474	0.01	0.01	4.6253e+08	-0.21	0.3575	0.0243
0.9849	-0.02	0.9849	0	48.784	11.474	1.595	1.186	4.6253e+08	0.055	-0.005	-0.02	0.122	0.09	0.26	0.1	301.53	48.784	11.474	0.01	0.01	4.6253e+08	0.3798	-0.4013	0.0021
1.0005	-0.0261	1.0005	0	48.784	11.474	1.595	1.186	4.6253e+08	0.055	-0.005	-0.02	0.122	0.09	0.26	0.1	301.53	48.784	11.474	0.01	0.01	4.6253e+08	-0.5715	0.3599	0.0343
1.0135	-0.03	1.0135	0	48.784	11.474	1.595	1.186	4.6253e+08	0.01	0.025	-0.055	0.122	0.09	0.26	0.1	301.53	48.784	11.474	0.01	0.01	4.6253e+08	0.538	-0.2246	0.0243
0.9802	-0.0093	0.9802	0	48.784	11.474	1.595	1.186	4.6253e+08	0.01	0.025	-0.055	0.122	0.09	0.26	0.1	301.53	48.784	11.474	0.01	0.01	4.6253e+08	-0.3221	0.0126	-0.0046
1.0201	-0.037	1.0201	0	48.784	11.474	1.595	1.186	4.6253e+08	0.01	0.025	-0.055	0.122	0.09	0.26	0.1	301.53	48.784	11.474	0.01	0.01	4.6253e+08	0.059	0.1958	0.0246
0.9817	-0.0139	0.9817	0	48.784	11.474	1.595	1.186	4.6253e+08	0.01	0.025	-0.055	0.122	0.09	0.26	0.1	301.53	48.784	11.474	0.01	0.01	4.6253e+08	0.1949	-0.3316	-0.0138
1.0105	-0.0337	1.0105	0	48.784	11.474	1.595	1.186	4.6253e+08	0.01	0.025	-0.055	0.122	0.09	0.26	0.1	301.53	48.784	11.474	0.01	0.01	4.6253e+08	-0.4878	0.4091	0.0149
1.0027	-0.0282	1.0027	0	48.784	11.474	1.595	1.186	4.6253e+08	0.01	0.025	-0.055	0.122	0.09	0.26	0.1	301.53	48.784	11.474	0.01	0.01	4.6253e+08	0.6446	-0.341	0.0021
0.9858	-0.0164	0.9858	0	48.784	11.474	1.595	1.186	4.6253e+08	-0.08	-0.04	0.155	0.122	0.09	0.26	0.1	301.53	48.784	11.474	0.01	0.01	4.6253e+08	-0.5112	0.2029	0.0017
1.0197	-0.0375	1.0197	0	48.784	11.474	1.595	1.186	4.6253e+08	-0.08	-0.04	0.155	0.122	0.09	0.26	0.1	301.53	48.784	11.474	0.01	0.01	4.6253e+08	0.2738	-0.0082	0.0112
0.9799	-0.0112	0.9799	0	48.784	11.474	1.595	1.186	4.6253e+08	-0.08	-0.04	0.155	0.122	0.09	0.26	0.1	301.53	48.784	11.474	0.01	0.01	4.6253e+08	0.0406	-0.1868	-0.0199
1.0126	-0.033	1.0126	0	48.784	11.474	1.595	1.186	4.6253e+08	-0.08	-0.04	0.155	0.122	0.09	0.26	0.1	301.53	48.784	11.474	0.01	0.01	4.6253e+08	-0.362	0.312	0.0037
0.9999	-0.0239	0.9999	0	48.784	11.474	1.595	1.186	4.6253e+08	-0.04	-0.005	0.085	0.122	0.09	0.26	0.1	301.53	48.784	11.474	0.01	0.01	4.6253e+08	0.571	-0.3439	0.005
0.9878	-0.0213	0.9878	0	48.784	11.474	1.595	1.186	4.6253e+08	-0.04	-0.005	0.085	0.122	0.09	0.26	0.1	301.53	48.784	11.474	0.01	0.01	4.6253e+08	-0.4939	0.2612	0.0053
1.0136	-0.0336	1.0136	0	48.784	11.474	1.595	1.186	4.6253e+08	-0.04	-0.005	0.085	0.122	0.09	0.26	0.1	301.53	48.784	11.474	0.01	0.01	4.6253e+08	0.4269	-0.1304	0.0056
0.9831	-0.0123	0.9831	0	48.784	11.474	1.595	1.186	4.6253e+08	-0.04	-0.005	0.085	0.122	0.09	0.26	0.1	301.53	48.784	11.474	0.01	0.01	4.6253e+08	-0.1285	-0.0689	-0.016
1.018	-0.0363	1.018	0	48.784	11.474	1.595	1.186	4.6253e+08	-0.04	-0.005	0.085	0.122	0.09	0.26	0.1	301.53	48.784	11.474	0.01	0.01	4.6253e+08	-0.1642	0.2349	-0.0079
0.9914	-0.0208	0.9914	0	48.784	11.474	1.595	1.186	4.6253e+08	-0.04	-0.005	0.085	0.122	0.09	0.26	0.1	301.53	48.784	11.474	0.01	0.01	4.6253e+08	0.4589	-0.3033	-0.0089
0.9922	-0.0268	0.9922	0	48.784	11.474	1.595	1.186	4.6253e+08	0	0	-0.005	0.122	0.09	0.26	0.1	301.53	48.784	11.474	0.01	0.01	4.6253e+08	-0.5689	0.2902	0.0257
1.0137	-0.0316	1.0137	0	48.784	11.474	1.595	1.186	4.6253e+08	0	0	-0.005	0.122	0.09	0.26	0.1	301.53	48.784	11.474	0.01	0.01	4.6253e+08	0.4656	-0.1919	0.0366
0.9867	-0.0106	0.9867	0	48.784	11.474	1.595	1.186	4.6253e+08	0	0	-0.005	0.122	0.09	0.26	0.1	301.53	48.784	11.474	0.01	0.01	4.6253e+08	-0.2132	0.0142	-0.0029
1.0146	-0.0324	1.0146	0	48.784	11.474	1.595	1.186	4.6253e+08	0	0	-0.005	0.122	0.09	0.26	0.1	301.53	48.784	11.474	0.01	0.01	4.6253e+08	0.0309	0.1428	0.0199
0.9859	-0.0151	0.9859	0	48.784	11.474	1.595	1.186	4.6253e+08	0.06	0.005	-0.11	0.122	0.09	0.26	0.1	301.53	48.784	11.474	0.01	0.01	4.6253e+08	0.2523	-0.2515	0.001
1.002	-0.0267	1.002	0	48.784	11.474	1.595	1.186	4.6253e+08	0.06	0.005	-0.11	0.122	0.09	0.26	0.1	301.53	48.784	11.474	0.01	0.01	4.6253e+08	-0.4991	0.3072	-0.0133
1.01	-0.0309	1.01	0	48.784	11.474	1.595	1.186	4.6253e+08	0.06	0.005	-0.11	0.122	0.09	0.26	0.1	301.53	48.784	11.474	0.01	0.01	4.6253e+08	0.4989	-0.2329	0.0007
0.9841	-0.0165	0.9841	0	48.784	11.474	1.595	1.186	4.6253e+08	0.06	0.005	-0.11	0.122	0.09	0.26	0.1	301.53	48.784	11.474	0.01	0.01	4.6253e+08	-0.3422	0.0867	0.0046
1.0144	-0.0348	1.0144	0	48.784	11.474	1.595	1.186	4.6253e+08	0.06	0.005	-0.11	0.122	0.09	0.26	0.1	301.53	48.784	11.474	0.01	0.01	4.6253e+08	0.0819	0.0575	0.0249
0.9874	-0.0153	0.9874	0	48.784	11.474	1.595	1.186	4.6253e+08	0.06	0.005	-0.11	0.122	0.09	0.26	0.1	301.53	48.784	11.474	0.01	0.01	4.6253e+08	0.1775	-0.1718	0.0149
1.0065	-0.0268	1.0065	0	48.784	11.474	1.595	1.186	4.6253e+08	-0.05	-0.005	0.02	0.122	0.09	0.26	0.1	301.53	48.784	11.474	0.01	0.01	4.6253e+08	-0.3411	0.271	0.0128
1.004	-0.0231	1.004	0	48.784	11.474	1.595	1.186	4.6253e+08	-0.05	-0.005	0.02	0.122	0.09	0.26	0.1	301.53	48.784	11.474	0.01	0.01	4.6253e+08	0.4027	-0.2198	0.0049
0.9896	-0.0199	0.9896	0	48.784	11.474	1.595	1.186	4.6253e+08	-0.05	-0.005	0.02	0.122	0.09	0.26	0.1	301.53	48.784	11.474	0.01	0.01	4.6253e+08	-0.373	0.1498	-0.0053
1.0122	-0.0331	1.0122	0	48.784	11.474	1.595	1.186	4.6253e+08	-0.05	-0.005	0.02	0.122	0.09	0.26	0.1	301.53	48.784	11.474	0.01	0.01	4.6253e+08	0.2484	-0.0354	0.0008
0.9854	-0.0141	0.9854	0	48.784	11.474	1.595	1.186	4.6253e+08	0.025	0.01	0	0.122	0.09	0.26	0.1	301.53	48.784	11.474	0.01	0.01	4.6253e+08	-0.0034	-0.1105	-0.0165
1.0118	-0.0315	1.0118	0	48.784	11.474	1.595	1.186	4.6253e+08	0.025	0.01	0	0.122	0.09	0.26	0.1	301.53	48.784	11.474	0.01	0.01	4.6253e+08	-0.2436	0.1918	-0.0076
1.0011	-0.0241	1.0011	0	48.784	11.474	1.595	1.186	4.6253e+08	0.025	0.01	0	0.122	0.09	0.26	0.1	301.53	48.784	11.474	0.01	0.01	4.6253e+08	0.3795	-0.223	0.0022
0.9922	-0.0241	0.9922	0	48.784	11.474	1.595	1.186	4.6253e+08	0.025	0.01	0	0.122	0.09	0.26	0.1	301.53	48.784	11.474	0.01	0.01	4.6253e+08	-0.3923	0.1755	-0.005
1.0101	-0.034	1.0101	0	48.784	11.474	1.595	1.186	4.6253e+08	0.025	0.01	0	0.122	0.09	0.26	0.1	301.53	48.784	11.474	0.01	0.01	4.6253e+08	0.236	-0.0888	0.018
0.9903	-0.016	0.9903	0	48.784	11.474	1.595	1.186	4.6253e+08	0.025	0.01	0	0.122	0.09	0.26	0.1	301.53	48.784	11.474	0.01	0.01	4.6253e+08	-0.1113	-0.0406	0.0029
1.011	-0.0295	1.011	0	48.784	11.474	1.596	1.186	4.6253e+08	-0.01	-0.01	0.04	0.122	0.09	0.26	0.1	301.53	48.784	11.474	0.01	0.01	4.6253e+08	-0.0954	0.1333	0.027
0.9919	-0.0185	0.9919	0	48.784	11.474	1.596	1.186	4.6253e+08	-0.01	-0.01	0.04	0.122	0.09	0.26	0.1	301.53	48.784	11.474	0.01	0.01	4.6253e+08	0.2592	-0.1933	0.0163
0.9961	-0.0234	0.9961	0	48.784	11.474	1.596	1.186	4.6253e+08	-0.01	-0.01	0.04	0.122	0.09	0.26	0.1	301.53	48.784	11.474	0.01	0.01	4.6253e+08	-0.3751	0.1884	-0.0054
1.0084	-0.0307	1.0084	0	48.784	11.474	1.596	1.186	4.6253e+08	-0.01	-0.01	0.04	0.122	0.09	0.26	0.1	301.53	48.784	11.474	0.01	0.01	4.6253e+08	0.3078	-0.1251	-0.0006
0.9888	-0.0188	0.9888	0	48.784	11.474	1.596	1.186	4.6253e+08	-0.025	-0.015	0.045	0.122	0.09	0.26	0.1	301.53	48.784	11.474	0.01	0.01	4.6253e+08	-0.1311	0.0196	0.0112
1.0116	-0.0324	1.0116	0	48.784	11.474	1.596	1.186	4.6253e+08	-0.025	-0.015	0.045	0.122	0.09	0.26	0.1	301.53	48.784	11.474	0.01	0.01	4.6253e+08	-0.0279	0.0696	0.0104
0.9922	-0.0194	0.9922	0	48.784	11.474	1.596	1.186	4.6253e+08	-0.025	-0.015	0.045	0.122	0.09	0.26	0.1	301.53	48.784	11.474	0.01	0.01	4.6253e+08	0.1148	-0.1508	0.0133
1.0005	-0.0255	1.0005	0	48.784	11.474	1.596	1.186	4.6253e+08	-0.025	-0.015	0.045	0.122	0.09	0.26	0.1	301.53	48.784	11.474	0.01	0.01	4.6253e+08	-0.2977	0.1909	-0.0015
1.0041	-0.0252	1.0041	0	48.784	11.474	1.596	1.186	4.6253e+08	-0.025	-0.015	0.045	0.122	0.09	0.26	0.1	301.53	48.784	11.474	0.01	0.01	4.6253e+08	0.2698	-0.1347	0.0037
0.9895	-0.0201	0.9895	0	48.784	11.474	1.596	1.186	4.6253e+08	-0.005	0.03	-0.12	0.122	0.09	0.26	0.1	301.53	48.784	11.474	0.01	0.01	4.6253e+08	-0.2288	0.0696	0.0069
1.0079	-0.0321	1.0079	0	48.784	11.474	1.596	1.186	4.6253e+08	-0.005	0.03	-0.12	0.122	0.09	0.26	0.1	301.53	48.784	11.474	0.01	0.01	4.6253e+08	0.1101	0.0173	0.008
0.9911	-0.0175	0.9911	0	48.784	11.474	1.596	1.186	4.6253e+08	-0.005	0.03	-0.12	0.122	0.09	0.26	0.1	301.53	48.784	11.474	0.01	0.01	4.6253e+08	0.0809	-0.0928	-0.0016
1.0057	-0.0273	1.0057	0	48.784	11.474	1.596	1.186	4.6253e+08	-0.005	0.03	-0.12	0.122	0.09	0.26	0.1	301.53	48.784	11.474	0.01	0.01	4.6253e+08	-0.236	0.1554	0.0016
1.0042	-0.0251	1.0042	0	48.784	11.474	1.596	1.186	4.6253e+08	-0.005	0.03	-0.12	0.122	0.09	0.26	0.1	301.53	48.784	11.474	0.01	0.01	4.6253e+08	0.2647	-0.1317	-0.0103
0.9927	-0.0221	0.9927	0	48.784	11.474	1.596	1.186	4.6253e+08	-0.04	0.015	0	0.122	0.09	0.26	0.1	301.53	48.784	11.474	0.01	0.01	4.6253e+08	-0.2677	0.0966	-0.0089
1.0057	-0.0327	1.0057	0	48.784	11.474	1.596	1.186	4.6253e+08	-0.04	0.015	0	0.122	0.09	0.26	0.1	301.53	48.784	11.474	0.01	0.01	4.6253e+08	0.1066	-0.0287	-0.0083
0.9928	-0.0209	0.9928	0	48.784	11.474	1.596	1.186	4.6253e+08	-0.04	0.015	0	0.122	0.09	0.26	0.1	301.53	48.784	11.474	0.01	0.01	4.6253e+08	-0.0111	-0.0348	0.0057
1.0087	-0.0268	1.0087	0	48.784	11.474	1.596	1.186	4.6253e+08	-0.04	0.015	0	0.122	0.09	0.26	0.1	301.53	48.784	11.474	0.01	0.01	4.6253e+08	-0.0817	0.1015	0.0206
1.0006	-0.0207	1.0006	0	48.784	11.474	1.596	1.186	4.6253e+08	-0.04	0.015	0	0.122	0.09	0.26	0.1	301.53	48.784	11.474	0.01	0.01	4.6253e+08	0.2086	-0.1095	0.0167
0.9928	-0.022	0.9928	0	48.784	11.474	1.596	1.186	4.6253e+08	0.065	-0.015	-0.03	0.122	0.09	0.26	0.1	301.53	48.784	11.474	0.01	0.01	4.6253e+08	-0.247	0.1209	0.0024
1.0054	-0.0286	1.0054	0	48.784	11.474	1.596	1.186	4.6253e+08	0.065	-0.015	-0.03	0.122	0.09	0.26	0.1	301.53	48.784	11.474	0.01	0.01	4.6253e+08	0.1158	-0.0489	-0.011
0.9947	-0.0235	0.9947	0	48.784	11.474	1.596	1.186	4.6253e+08	0.065	-0.015	-0.03	0.122	0.09	0.26	0.1	301.53	48.784	11.474	0.01	0.01	4.6253e+08	-0.0505	-0.0098	-0.002
1.0037	-0.0298	1.0037	0	48.784	11.474	1.596	1.186	4.6253e+08	0.065	-0.015	-0.03	0.122	0.09	0.26	0.1	301.53	48.784	11.474	0.01	0.01	4.6253e+08	-0.0103	0.0572	0.0195
0.9987	-0.0218	0.9987	0	48.784	11.474	1.596	1.186	4.6253e+08	0.065	-0.015	-0.03	0.122	0.09	0.26	0.1	301.53	48.784	11.474	0.01	0.01	4.6253e+08	0.1193	-0.0851	0.0081
0.9996	-0.0245	0.9996	0	48.784	11.474	1.596	1.186	4.6253e+08	0.05	0.005	-0.05	0.122	0.09	0.26	0.1	301.53	48.784	11.474	0.01	0.01	4.6253e+08	-0.169	0.091	0.0095
1.0031	-0.0239	1.0031	0	48.784	11.474	1.596	1.186	4.6253e+08	0.05	0.005	-0.05	0.122	0.09	0.26	0.1	301.53	48.784	11.474	0.01	0.01	4.6253e+08	0.1186	-0.0614	-0.0013
0.9959	-0.0202	0.9959	0	48.784	11.474	1.596	1.186	4.6253e+08	0.05	0.005	-0.05	0.122	0.09	0.26	0.1	301.53	48.784	11.474	0.01	0.01	4.6253e+08	-0.111	0.0216	-0.012
1.0012	-0.0293	1.0012	0	48.784	11.474	1.596	1.186	4.6253e+08	0.05	0.005	-0.05	0.122	0.09	0.26	0.1	301.53	48.784	11.474	0.01	0.01	4.6253e+08	-0.0076	0.0149	0.0092
0.996	-0.0237	0.996	0	48.784	11.474	1.596	1.186	4.6253e+08	0.05	0.005	-0.05	0.122	0.09	0.26	0.1	301.53	48.784	11.474	0.01	0.01	4.6253e+08	0.098	-0.0696	0.0219
0.9969	-0.0246	0.9969	0	48.784	11.474	1.595	1.186	4.6253e+08	-0.075	-0.035	0.165	0.122	0.09	0.26	0.1	301.53	48.784	11.474	0.01	0.01	4.6253e+08	-0.0922	0.0378	0.0019
1.0053	-0.0252	1.0053	0	48.784	11.474	1.595	1.186	4.6253e+08	-0.075	-0.035	0.165	0.122	0.09	0.26	0.1	301.53	48.784	11.474	0.01	0.01	4.6253e+08	0.0829	-0.0408	0.0081
0.9998	-0.0237	0.9998	0	48.784	11.474	1.595	1.186	4.6253e+08	-0.075	-0.035	0.165	0.122	0.09	0.26	0.1	301.53	48.784	11.474	0.01	0.01	4.6253e+08	-0.0513	0.0111	0.0036
0.9992	-0.0274	0.9992	0	48.784	11.474	1.595	1.186	4.6253e+08	-0.075	-0.035	0.165	0.122	0.09	0.26	0.1	301.53	48.784	11.474	0.01	0.01	4.6253e+08	-0.0072	-0.0169	-0.0028
0.996	-0.0257	0.996	0	48.784	11.474	1.595	1.186	4.6253e+08	-0.075	-0.035	0.165	0.122	0.09	0.26	0.1	301.53	48.784	11.474	0.01	0.01	4.6253e+08	-0.004	-0.0214	0.0088
1.0019	-0.0251	1.0019	0	48.784	11.474	1.596	1.186	4.6253e+08	-0.055	0.01	0.055	0.122	0.09	0.26	0.1	301.53	48.784	11.474	0.01	0.01	4.6253e+08	-0.0669	0.0313	0.0157
1.0028	-0.0227	1.0028	0	48.784	11.474	1.596	1.186	4.6253e+08	-0.055	0.01	0.055	0.122	0.09	0.26	0.1	301.53	48.784	11.474	0.01	0.01	4.6253e+08	0.0925	-0.0268	0.0185
0.9956	-0.0228	0.9956	0	48.784	11.474	1.596	1.186	4.6253e+08	-0.055	0.01	0.055	0.122	0.09	0.26	0.1	301.53	48.784	11.474	0.01	0.01	4.6253e+08	-0.0131	0.0312	0.0165
0.9986	-0.0243	0.9986	0	48.784	11.474	1.596	1.186	4.6253e+08	-0.055	0.01	0.055	0.122	0.09	0.26	0.1	301.53	48.784	11.474	0.01	0.01	4.6253e+08	-0.0105	-0.0055	0.0104
1.0012	-0.0232	1.0012	0	48.784	11.474	1.596	1.186	4.6253e+08	-0.055	0.01	0.055	0.122	0.09	0.26	0.1	301.53	48.784	11.474	0.01	0.01	4.6253e+08	-0.0346	-0.018	-0.0002
1.0019	-0.0282	1.0019	0	48.784	11.474	1.596	1.186	4.6253e+08	-0.055	0.01	0.055	0.122	0.09	0.26	0.1	301.53	48.784	11.474	0.01	0.01	4.6253e+08	-0.0243	0.0284	0.0031
0.9989	-0.0258	0.9989	0	48.784	11.474	1.596	1.186	4.6253e+08	0.005	0.005	0.005	0.122	0.09	0.26	0.1	301.53	48.784	11.474	0.01	0.01	4.6253e+08	0.0281	-0.0259	0.0049
0.997	-0.0247	0.997	0	48.784	11.474	1.596	1.186	4.6253e+08	0.005	0.005	0.005	0.122	0.09	0.26	0.1	301.53	48.784	11.474	0.01	0.01	4.6253e+08	-0.0583	0.0161	0.0088
0.9997	-0.0246	0.9997	0	48.784	11.474	1.596	1.186	4.6253e+08	0.005	0.005	0.005	0.122	0.09	0.26	0.1	301.53	48.784	11.474	0.01	0.01	4.6253e+08	0.0486	0.0078	0.009
1.0001	-0.0218	1.0001	0	48.784	11.474	1.596	1.186	4.6253e+08	0.005	0.005	0.005	0.122	0.09	0.26	0.1	301.53	48.784	11.474	0.01	0.01	4.6253e+08	-0.0032	-0.0039	0.0109
1.0007	-0.0246	1.0007	0	48.784	11.474	1.596	1.186	4.6253e+08	0.1	-0.005	-0.1	0.122	0.09	0.26	0.1	301.53	48.784	11.474	0.01	0.01	4.6253e+08	-0.0273	0.0149	0.0142
1.0005	-0.0259	1.0005	0	48.784	11.474	1.596	1.186	4.6253e+08	0.1	-0.005	-0.1	0.122	0.09	0.26	0.1	301.53	48.784	11.474	0.01	0.01	4.6253e+08	0.051	-0.0125	0.0164
0.9982	-0.0242	0.9982	0	48.784	11.474	1.596	1.186	4.6253e+08	0.1	-0.005	-0.1	0.122	0.09	0.26	0.1	301.53	48.784	11.474	0.01	0.01	4.6253e+08	0.0037	0.0052	0.0067
1.0007	-0.0246	1.0007	0	48.784	11.474	1.596	1.186	4.6253e+08	0.1	-0.005	-0.1	0.122	0.09	0.26	0.1	301.53	48.784	11.474	0.01	0.01	4.6253e+08	-0.0218	-0.0073	0.0006
1.0024	-0.0244	1.0024	0	48.784	11.474	1.596	1.186	4.6253e+08	0.1	-0.005	-0.1	0.122	0.09	0.26	0.1	301.53	48.784	11.474	0.01	0.01	4.6253e+08	-0.0309	0.0021	0.0024
1.0012	-0.0258	1.0012	0	48.784	11.474	1.596	1.186	4.6253e+08	0.1	-0.005	-0.1	0.122	0.09	0.26	0.1	301.53	48.784	11.474	0.01	0.01	4.6253e+08	-0.0005	-0.0047	0.0045
0.9963	-0.0265	0.9963	0	48.784	11.474	1.595	1.186	4.6253e+08	0.04	-0.005	-0.075	0.122	0.09	0.26	0.1	301.53	48.784	11.474	0.01	0.01	4.6253e+08	0.0168	-0.0096	-0.0008
1.0002	-0.0256	1.0002	0	48.784	11.474	1.595	1.186	4.6253e+08	0.04	-0.005	-0.075	0.122	0.09	0.26	0.1	301.53	48.784	11.474	0.01	0.01	4.6253e+08	-0.0521	0.0096	0.0159
1.0051	-0.024	1.0051	0	48.784	11.474	1.595	1.186	4.6253e+08	0.04	-0.005	-0.075	0.122	0.09	0.26	0.1	301.53	48.784	11.474	0.01	0.01	4.6253e+08	0.0037	-0.007	0.0233
0.9997	-0.0219	0.9997	0	48.784	11.474	1.595	1.186	4.6253e+08	0.04	-0.005	-0.075	0.122	0.09	0.26	0.1	301.53	48.784	11.474	0.01	0.01	4.6253e+08	0.014	0.0062	0.0114
0.9942	-0.0231	0.9942	0	48.784	11.474	1.595	1.186	4.6253e+08	0.01	0.02	-0.065	0.122	0.09	0.26	0.1	301.53	48.784	11.474	0.01	0.01	4.6253e+08	-0.0278	0.0166	0.0145
0.9984	-0.0237	0.9984	0	48.784	11.474	1.595	1.186	4.6253e+08	0.01	0.02	-0.065	0.122	0.09	0.26	0.1	301.53	48.784	11.474	0.01	0.01	4.6253e+08	-0.043	0.0117	-0.0061
1.0012	-0.027	1.0012	0	48.784	11.474	1.595	1.186	4.6253e+08	0.01	0.02	-0.065	0.122	0.09	0.26	0.1	301.53	48.784	11.474	0.01	0.01	4.6253e+08	-0.0027	0.0168	0.0046
1.0003	-0.0264	1.0003	0	48.784	11.474	1.595	1.186	4.6253e+08	0.01	0.02	-0.065	0.122	0.09	0.26	0.1	301.53	48.784	11.474	0.01	0.01	4.6253e+08	0.0741	0.0047	0.0148
0.9985	-0.0243	0.9985	0	48.784	11.474	1.595	1.186	4.6253e+08	0.01	0.02	-0.065	0.122	0.09	0.26	0.1	301.53	48.784	11.474	0.01	0.01	4.6253e+08	-0.0213	-0.0077	0.0012
1	-0.0249	1	0	48.784	11.474	1.596	1.186	4.6253e+08	0.005	-0.015	0.03	0.122	0.09	0.26	0.1	301.53	48.784	11.474	0.01	0.01	4.6253e+08	-0.0396	0.0051	-0.0008
0.9997	-0.0246	0.9997	0	48.784	11.474	1.596	1.186	4.6253e+08	0.005	-0.015	0.03	0.122	0.09	0.26	0.1	301.53	48.784	11.474	0.01	0.01	4.6253e+08	0.0072	0.0058	-0.0037
0.9982	-0.023	0.9982	0	48.784	11.474	1.596	1.186	4.6253e+08	0.005	-0.015	0.03	0.122	0.09	0.26	0.1	301.53	48.784	11.474	0.01	0.01	4.6253e+08	-0.0264	0.0052	-0.0072
0.9985	-0.0261	0.9985	0	48.784	11.474	1.596	1.186	4.6253e+08	0.005	-0.015	0.03	0.122	0.09	0.26	0.1	301.53	48.784	11.474	0.01	0.01	4.6253e+08	-0.0287	0.0172	0.0062
0.9973	-0.0263	0.9973	0	48.784	11.474	1.596	1.186	4.6253e+08	0.005	-0.015	0.03	0.122	0.09	0.26	0.1	301.53	48.784	11.474	0.01	0.01	4.6253e+08	0.0542	-0.0117	0.0198
0.9984	-0.0239	0.9984	0	48.784	11.474	1.595	1.186	4.6253e+08	0.015	0.005	-0.025	0.122	0.09	0.26	0.1	301.53	48.784	11.474	0.01	0.01	4.6253e+08	0.0196	-0.0008	0.0219
1.0026	-0.0242	1.0026	0	48.784	11.474	1.595	1.186	4.6253e+08	0.015	0.005	-0.025	0.122	0.09	0.26	0.1	301.53	48.784	11.474	0.01	0.01	4.6253e+08	-0.0182	-0.001	0.0108
1.0018	-0.0248	1.0018	0	48.784	11.474	1.595	1.186	4.6253e+08	0.015	0.005	-0.025	0.122	0.09	0.26	0.1	301.53	48.784	11.474	0.01	0.01	4.6253e+08	-0.0011	-0.0094	0.0021
0.9988	-0.0256	0.9988	0	48.784	11.474	1.595	1.186	4.6253e+08	0.015	0.005	-0.025	0.122	0.09	0.26	0.1	301.53	48.784	11.474	0.01	0.01	4.6253e+08	0.0013	-0.0049	-0.001
0.9964	-0.028	0.9964	0	48.784	11.474	1.595	1.186	4.6253e+08	0.015	0.005	-0.025	0.122	0.09	0.26	0.1	301.53	48.784	11.474	0.01	0.01	4.6253e+08	-0.0476	0.0006	0.0071
1.003	-0.025	1.003	0	48.784	11.474	1.595	1.186	4.6253e+08	-0.015	0.025	-0.01	0.122	0.09	0.26	0.1	301.53	48.784	11.474	0.01	0.01	4.6253e+08	-0.0263	0.0036	0.0165
1.0046	-0.0232	1.0046	0	48.784	11.474	1.595	1.186	4.6253e+08	-0.015	0.025	-0.01	0.122	0.09	0.26	0.1	301.53	48.784	11.474	0.01	0.01	4.6253e+08	0.0344	-0.0125	0.016
0.9981	-0.0235	0.9981	0	48.784	11.474	1.595	1.186	4.6253e+08	-0.015	0.025	-0.01	0.122	0.09	0.26	0.1	301.53	48.784	11.474	0.01	0.01	4.6253e+08	0.0185	-0.0174	0.0168
0.997	-0.0226	0.997	0	48.784	11.474	1.595	1.186	4.6253e+08	-0.015	0.025	-0.01	0.122	0.09	0.26	0.1	301.53	48.784	11.474	0.01	0.01	4.6253e+08	-0.0142	0.0055	0.0183
1.0007	-0.0252	1.0007	0	48.784	11.474	1.595	1.186	4.6253e+08	-0.015	0.025	-0.01	0.122	0.09	0.26	0.1	301.53	48.784	11.474	0.01	0.01	4.6253e+08	-0.0266	0.017	-0.02
1.0024	-0.0265	1.0024	0	48.784	11.474	1.595	1.186	4.6253e+08	-0.08	0.015	0.06	0.122	0.09	0.26	0.1	301.53	48.784	11.474	0.01	0.01	4.6253e+08	0.0156	0	-0.0002
0.9989	-0.025	0.9989	0	48.784	11.474	1.595	1.186	4.6253e+08	-0.08	0.015	0.06	0.122	0.09	0.26	0.1	301.53	48.784	11.474	0.01	0.01	4.6253e+08	0.0218	-0.0043	0.0069
0.9983	-0.0242	0.9983	0	48.784	11.474	1.595	1.186	4.6253e+08	-0.08	0.015	0.06	0.122	0.09	0.26	0.1	301.53	48.784	11.474	0.01	0.01	4.6253e+08	-0.0243	-0.0112	0.0297
1.0007	-0.0243	1.0007	0	48.784	11.474	1.595	1.186	4.6253e+08	-0.08	0.015	0.06	0.122	0.09	0.26	0.1	301.53	48.784	11.474	0.01	0.01	4.6253e+08	0.0185	0.0055	0.0044
1.0002	-0.0219	1.0002	0	48.784	11.474	1.595	1.186	4.6253e+08	-0.08	0.015	0.06	0.122	0.09	0.26	0.1	301.53	48.784	11.474	0.01	0.01	4.6253e+08	0.0096	0.0024	-0.0107
1.0003	-0.0229	1.0003	0	48.784	11.474	1.596	1.186	4.6253e+08	0.055	-0.02	-0.04	0.122	0.09	0.26	0.1	301.53	48.784	11.474	0.01	0.01	4.6253e+08	-0.0349	-0.0061	-0.0172
0.999	-0.0259	0.999	0	48.784	11.474	1.596	1.186	4.6253e+08	0.055	-0.02	-0.04	0.122	0.09	0.26	0.1	301.53	48.784	11.474	0.01	0.01	4.6253e+08	0.0032	0.0015	0.0085
0.9967	-0.0258	0.9967	0	48.784	11.474	1.596	1.186	4.6253e+08	0.055	-0.02	-0.04	0.122	0.09	0.26	0.1	301.53	48.784	11.474	0.01	0.01	4.6253e+08	0.0318	-0.0014	0.0012
0.9977	-0.024	0.9977	0	48.784	11.474	1.596	1.186	4.6253e+08	0.055	-0.02	-0.04	0.122	0.09	0.26	0.1	301.53	48.784	11.474	0.01	0.01	4.6253e+08	-0.023	0.005	0.0098
1.0048	-0.0258	1.0048	0	48.784	11.474	1.596	1.186	4.6253e+08	0.055	-0.02	-0.04	0.122	0.09	0.26	0.1	301.53	48.784	11.474	0.01	0.01	4.6253e+08	-0.0217	0.0087	0.0042
0.9967	-0.0248	0.9967	0	48.784	11.474	1.595	1.186	4.6253e+08	-0.035	0.005	0.04	0.122	0.09	0.26	0.1	301.53	48.784	11.474	0.01	0.01	4.6253e+08	0.1709	0.0105	0.0214
0.9866	-0.025	0.9866	0	48.784	11.474	1.595	1.186	4.6253e+08	-0.035	0.005	0.04	0.122	0.09	0.26	0.1	301.53	48.784	11.474	0.01	0.01	4.6253e+08	-0.0421	-0.1043	0.0032
1.0022	-0.0242	1.0022	0	48.784	11.474	1.595	1.186	4.6253e+08	-0.035	0.005	0.04	0.122	0.09	0.26	0.1	301.53	48.784	11.474	0.01	0.01	4.6253e+08	-0.0241	0.042	0.026
1.0276	-0.033	1.0276	0	48.784	11.474	1.595	1.186	4.6253e+08	-0.035	0.005	0.04	0.122	0.09	0.26	0.1	301.53	48.784	11.474	0.01	0.01	4.6253e+08	0.1738	0.1346	0.0302
0.9894	-0.0252	0.9894	0	48.784	11.474	1.595	1.186	4.6253e+08	-0.035	0.005	0.04	0.122	0.09	0.26	0.1	301.53	48.784	11.474	0.01	0.01	4.6253e+08	-0.3872	-0.122	-0.0056
0.9677	-0.0115	0.9677	0	48.784	11.474	1.595	1.186	4.6253e+08	-0.035	0.005	0.04	0.122	0.09	0.26	0.1	301.53	48.784	11.474	0.01	0.01	4.6253e+08	0.1817	0.049	0.0291
1.0439	-0.034	1.0439	0	48.784	11.474	1.595	1.186	4.6253e+08	0	-0.005	0.04	0.122	0.09	0.26	0.1	301.53	48.784	11.474	0.01	0.01	4.6253e+08	-0.0408	0.1501	0.0097
0.9739	-0.0148	0.9739	0	48.784	11.474	1.595	1.186	4.6253e+08	0	-0.005	0.04	0.122	0.09	0.26	0.1	301.53	48.784	11.474	0.01	0.01	4.6253e+08	-0.0405	-0.2796	-0.0399
1.0254	-0.0415	1.0254	0	48.784	11.474	1.595	1.186	4.6253e+08	0	-0.005	0.04	0.122	0.09	0.26	0.1	301.53	48.784	11.474	0.01	0.01	4.6253e+08	-0.0973	0.2906	0.0377
0.9592	-0.0105	0.9592	0	48.784	11.474	1.595	1.186	4.6253e+08	0	-0.005	0.04	0.122	0.09	0.26	0.1	301.53	48.784	11.474	0.01	0.01	4.6253e+08	0.1777	-0.3179	-0.0015
1.0218	-0.0315	1.0218	0	48.784	11.474	1.595	1.186	4.6253e+08	-0.015	-0.015	0.025	0.122	0.09	0.26	0.1	301.53	48.784	11.474	0.01	0.01	4.6253e+08	-0.2664	0.2784	0.021
1.0101	-0.0294	1.0101	0	48.784	11.474	1.595	1.186	4.6253e+08	-0.015	-0.015	0.025	0.122	0.09	0.26	0.1	301.53	48.784	11.474	0.01	0.01	4.6253e+08	0.3195	-0.1101	0.0184
0.9784	-0.0077	0.9784	0	48.784	11.474	1.595	1.186	4.6253e+08	-0.015	-0.015	0.025	0.122	0.09	0.26	0.1	301.53	48.784	11.474	0.01	0.01	4.6253e+08	-0.3914	-0.028	-0.0019
1.0244	-0.04	1.0244	0	48.784	11.474	1.595	1.186	4.6253e+08	-0.015	-0.015	0.025	0.122	0.09	0.26	0.1	301.53	48.784	11.474	0.01	0.01	4.6253e+08	0.2097	0.2402	0.0348
0.9729	-0.0146	0.9729	0	48.784	11.474	1.595	1.186	4.6253e+08	-0.015	-0.015	0.025	0.122	0.09	0.26	0.1	301.53	48.784	11.474	0.01	0.01	4.6253e+08	0.0818	-0.4644	-0.0156
1.0201	-0.0331	1.0201	0	48.784	11.474	1.595	1.186	4.6253e+08	-0.015	-0.015	0.025	0.122	0.09	0.26	0.1	301.53	48.784	11.474	0.01	0.01	4.6253e+08	-0.2599	0.5342	0.045
0.9885	-0.0208	0.9885	0	48.784	11.474	1.595	1.186	4.6253e+08	-0.04	0.005	0.06	0.122	0.09	0.26	0.1	301.53	48.784	11.474	0.01	0.01	4.6253e+08	0.5636	-0.5799	-0.0472
1.0014	-0.0203	1.0014	0	48.784	11.474	1.595	1.186	4.6253e+08	-0.04	0.005	0.06	0.122	0.09	0.26	0.1	301.53	48.784	11.474	0.01	0.01	4.6253e+08	-0.8628	0.4418	-0.022
1.0106	-0.0371	1.0106	0	48.784	11.474	1.595	1.186	4.6253e+08	-0.04	0.005	0.06	0.122	0.09	0.26	0.1	301.53	48.784	11.474	0.01	0.01	4.6253e+08	0.818	-0.2387	0.0234
0.9707	-0.0119	0.9707	0	48.784	11.474	1.595	1.186	4.6253e+08	-0.04	0.005	0.06	0.122	0.09	0.26	0.1	301.53	48.784	11.474	0.01	0.01	4.6253e+08	-0.5332	-0.046	-0.0361
1.033	-0.0465	1.033	0	48.784	11.474	1.595	1.186	4.6253e+08	0.04	-0.025	-0.035	0.122	0.09	0.26	0.1	301.53	48.784	11.474	0.01	0.01	4.6253e+08	0.125	0.3666	0.0592
0.9801	-0.0056	0.9801	0	48.784	11.474	1.595	1.186	4.6253e+08	0.04	-0.025	-0.035	0.122	0.09	0.26	0.1	301.53	48.784	11.474	0.01	0.01	4.6253e+08	0.3231	-0.6004	-0.0144
1.0188	-0.0329	1.0188	0	48.784	11.474	1.595	1.186	4.6253e+08	0.04	-0.025	-0.035	0.122	0.09	0.26	0.1	301.53	48.784	11.474	0.01	0.01	4.6253e+08	-0.6673	0.6512	0.0469
0.9908	-0.0209	0.9908	0	48.784	11.474	1.595	1.186	4.6253e+08	0.04	-0.025	-0.035	0.122	0.09	0.26	0.1	301.53	48.784	11.474	0.01	0.01	4.6253e+08	0.8561	-0.5336	0.0033
0.983	-0.0127	0.983	0	48.784	11.474	1.595	1.186	4.6253e+08	0.04	-0.025	-0.035	0.122	0.09	0.26	0.1	301.53	48.784	11.474	0.01	0.01	4.6253e+08	-0.8964	0.2917	-0.0145
1.0302	-0.0454	1.0302	0	48.784	11.474	1.594	1.186	4.6253e+08	0.015	0	-0.06	0.122	0.09	0.26	0.1	301.53	48.784	11.474	0.01	0.01	4.6253e+08	0.5753	0.0311	0.0127
0.9704	-0.0063	0.9704	0	48.784	11.474	1.594	1.186	4.6253e+08	0.015	0	-0.06	0.122	0.09	0.26	0.1	301.53	48.784	11.474	0.01	0.01	4.6253e+08	-0.0599	-0.3617	-0.0239
1.0272	-0.0436	1.0272	0	48.784	11.474	1.594	1.186	4.6253e+08	0.015	0	-0.06	0.122	0.09	0.26	0.1	301.53	48.784	11.474	0.01	0.01	4.6253e+08	-0.4047	0.5994	0.0436
0.982	-0.0156	0.982	0	48.784	11.474	1.594	1.186	4.6253e+08	0.015	0	-0.06	0.122	0.09	0.26	0.1	301.53	48.784	11.474	0.01	0.01	4.6253e+08	0.7456	-0.6324	-0.0107
0.9956	-0.019	0.9956	0	48.784	11.474	1.594	1.186	4.6253e+08	0.015	0	-0.06	0.122	0.09	0.26	0.1	301.53	48.784	11.474	0.01	0.01	4.6253e+08	-0.9214	0.4933	0.0089
1.0192	-0.0364	1.0192	0	48.784	11.474	1.595	1.186	4.6253e+08	-0.01	0.01	0.02	0.122	0.09	0.26	0.1	301.53	48.784	11.474	0.02	0.01	4.6253e+08	0.7382	-0.2239	0.0133
0.9726	-0.0063	0.9726	0	48.784	11.474	1.595	1.186	4.6253e+08	-0.01	0.01	0.02	0.122	0.09	0.26	0.1	301.53	48.784	11.474	0.02	0.01	4.6253e+08	-0.3716	-0.0881	-0.0165
1.0235	-0.0451	1.0235	0	48.784	11.474	1.595	1.186	4.6253e+08	-0.01	0.01	0.02	0.122	0.09	0.26	0.1	301.53	48.784	11.474	0.02	0.01	4.6253e+08	-0.0627	0.4059	0.0431
0.9791	-0.0118	0.9791	0	48.784	11.474	1.595	1.186	4.6253e+08	-0.01	0.01	0.02	0.122	0.09	0.26	0.1	301.53	48.784	11.474	0.02	0.01	4.6253e+08	0.5758	-0.5708	-0.0084
1.0088	-0.0261	1.0088	0	48.784	11.474	1.595	1.186	4.6253e+08	-0.01	0.01	0.02	0.122	0.09	0.26	0.1	301.53	48.784	11.474	0.02	0.01	4.6253e+08	-0.9325	0.5635	0.0145
1.0149	-0.0324	1.0149	0	48.784	11.474	1.595	1.186	4.6253e+08	-0.02	-0.01	0.035	0.122	0.09	0.26	0.1	301.53	48.784	11.474	0.02	0.01	4.6253e+08	0.884	-0.3769	0.0078
0.9686	-0.0079	0.9686	0	48.784	11.474	1.595	1.186	4.6253e+08	-0.02	-0.01	0.035	0.122	0.09	0.26	0.1	301.53	48.784	11.474	0.02	0.01	4.6253e+08	-0.6011	0.0664	-0.0347
1.0261	-0.0477	1.0261	0	48.784	11.474	1.595	1.186	4.6253e+08	-0.02	-0.01	0.035	0.122	0.09	0.26	0.1	301.53	48.784	11.474	0.02	0.01	4.6253e+08	0.0765	0.2281	0.0336
0.9809	-0.0106	0.9809	0	48.784	11.474	1.595	1.186	4.6253e+08	-0.02	-0.01	0.035	0.122	0.09	0.26	0.1	301.53	48.784	11.474	0.02	0.01	4.6253e+08	0.366	-0.4798	-0.0047
1.0156	-0.0315	1.0156	0	48.784	11.474	1.595	1.186	4.6253e+08	-0.02	-0.01	0.035	0.122	0.09	0.26	0.1	301.53	48.784	11.474	0.02	0.02	4.6253e+08	-0.7072	0.5852	0.0309
1.0034	-0.0255	1.0034	0	48.784	11.474	1.595	1.186	4.6253e+08	-0.04	0.025	0.045	0.122	0.09	0.26	0.1	301.53	48.784	11.474	0.02	0.02	4.6253e+08	0.9067	-0.4706	0.0161
0.975	-0.0093	0.975	0	48.784	11.474	1.595	1.186	4.6253e+08	-0.04	0.025	0.045	0.122	0.09	0.26	0.1	301.53	48.784	11.474	0.02	0.02	4.6253e+08	-0.7889	0.2118	-0.015
1.0267	-0.0437	1.0267	0	48.784	11.474	1.595	1.186	4.6253e+08	-0.04	0.025	0.045	0.122	0.09	0.26	0.1	301.53	48.784	11.474	0.02	0.02	4.6253e+08	0.3347	0.0671	0.0057
0.9809	-0.0096	0.9809	0	48.784	11.474	1.595	1.186	4.6253e+08	-0.04	0.025	0.045	0.122	0.09	0.26	0.1	301.53	48.784	11.474	0.02	0.02	4.6253e+08	0.1256	-0.318	-0.0083
1.0153	-0.0391	1.0153	0	48.784	11.474	1.595	1.186	4.6253e+08	-0.04	0.025	0.045	0.122	0.09	0.26	0.1	301.53	48.784	11.474	0.02	0.02	4.6253e+08	-0.5278	0.5203	0.0283
0.9948	-0.0218	0.9948	0	48.784	11.474	1.595	1.186	4.6253e+08	-0.01	0	0	0.122	0.09	0.26	0.1	301.53	48.784	11.474	0.02	0.02	4.6253e+08	0.7498	-0.4962	-0.0023
0.9865	-0.0174	0.9865	0	48.784	11.474	1.595	1.186	4.6253e+08	-0.01	0	0	0.122	0.09	0.26	0.1	301.53	48.784	11.474	0.02	0.02	4.6253e+08	-0.806	0.3518	0.0046
1.0211	-0.0372	1.0211	0	48.784	11.474	1.595	1.186	4.6253e+08	-0.01	0	0	0.122	0.09	0.26	0.1	301.53	48.784	11.474	0.02	0.02	4.6253e+08	0.511	-0.1085	0.0056
0.9769	-0.0053	0.9769	0	48.784	11.474	1.595	1.186	4.6253e+08	-0.01	0	0	0.122	0.09	0.26	0.1	301.53	48.784	11.474	0.02	0.02	4.6253e+08	-0.0995	-0.1475	-0.0246
1.0186	-0.0398	1.0186	0	48.784	11.474	1.595	1.186	4.6253e+08	-0.01	0	0	0.122	0.09	0.26	0.1	301.53	48.784	11.474	0.02	0.02	4.6253e+08	-0.3063	0.3816	0.0152
0.9885	-0.0198	0.9885	0	48.784	11.474	1.595	1.186	4.6253e+08	0.08	0.015	-0.14	0.122	0.09	0.26	0.1	301.53	48.784	11.474	0.02	0.02	4.6253e+08	0.6657	-0.4618	-0.0033
0.9945	-0.0217	0.9945	0	48.784	11.474	1.595	1.186	4.6253e+08	0.08	0.015	-0.14	0.122	0.09	0.26	0.1	301.53	48.784	11.474	0.02	0.02	4.6253e+08	-0.7409	0.4215	0.0179
1.018	-0.0348	1.018	0	48.784	11.474	1.595	1.186	4.6253e+08	0.08	0.015	-0.14	0.122	0.09	0.26	0.1	301.53	48.784	11.474	0.02	0.02	4.6253e+08	0.6109	-0.2306	0.0069
0.979	-0.0084	0.979	0	48.784	11.474	1.595	1.186	4.6253e+08	0.08	0.015	-0.14	0.122	0.09	0.26	0.1	301.53	48.784	11.474	0.02	0.02	4.6253e+08	-0.2938	-0.0237	-0.0053
1.0171	-0.042	1.0171	0	48.784	11.474	1.595	1.186	4.6253e+08	0.08	0.015	-0.14	0.122	0.09	0.26	0.1	301.53	48.784	11.474	0.02	0.02	4.6253e+08	-0.0956	0.237	0.0069
0.9869	-0.017	0.9869	0	48.784	11.474	1.595	1.186	4.6253e+08	0.08	0.015	-0.14	0.122	0.09	0.26	0.1	301.53	48.784	11.474	0.02	0.02	4.6253e+08	0.4134	-0.3712	-0.0096
1.0047	-0.0275	1.0047	0	48.784	11.474	1.594	1.186	4.6253e+08	0.03	-0.02	0.03	0.122	0.09	0.26	0.1	301.53	48.784	11.474	0.02	0.02	4.6253e+08	-0.6662	0.4295	0.0213
1.013	-0.0294	1.013	0	48.784	11.474	1.594	1.186	4.6253e+08	0.03	-0.02	0.03	0.122	0.09	0.26	0.1	301.53	48.784	11.474	0.02	0.02	4.6253e+08	0.6472	-0.3075	0.0309
0.9778	-0.0105	0.9778	0	48.784	11.474	1.594	1.186	4.6253e+08	0.03	-0.02	0.03	0.122	0.09	0.26	0.1	301.53	48.784	11.474	0.02	0.02	4.6253e+08	-0.3936	0.1157	0.0168
1.0152	-0.0367	1.0152	0	48.784	11.474	1.594	1.186	4.6253e+08	0.03	-0.02	0.03	0.122	0.09	0.26	0.1	301.53	48.784	11.474	0.02	0.02	4.6253e+08	0.0852	0.1249	0.0178
0.9857	-0.0134	0.9857	0	48.784	11.474	1.594	1.186	4.6253e+08	-0.035	0.015	0.005	0.122	0.09	0.26	0.1	301.53	48.784	11.474	0.02	0.02	4.6253e+08	0.2072	-0.2515	-0.0191
1.012	-0.0335	1.012	0	48.784	11.474	1.594	1.186	4.6253e+08	-0.035	0.015	0.005	0.122	0.09	0.26	0.1	301.53	48.784	11.474	0.02	0.02	4.6253e+08	-0.4521	0.38	0.0177
1.0052	-0.027	1.0052	0	48.784	11.474	1.594	1.186	4.6253e+08	-0.035	0.015	0.005	0.122	0.09	0.26	0.1	301.53	48.784	11.474	0.02	0.02	4.6253e+08	0.5951	-0.3194	0.0026
0.9842	-0.0159	0.9842	0	48.784	11.474	1.594	1.186	4.6253e+08	-0.035	0.015	0.005	0.122	0.09	0.26	0.1	301.53	48.784	11.474	0.02	0.02	4.6253e+08	-0.5375	0.2061	-0.0037
1.0166	-0.0352	1.0166	0	48.784	11.474	1.594	1.186	4.6253e+08	-0.035	0.015	0.005	0.122	0.09	0.26	0.1	301.53	48.784	11.474	0.02	0.02	4.6253e+08	0.2525	-0.0239	0.0068
0.983	-0.0109	0.983	0	48.784	11.474	1.595	1.186	4.6253e+08	-0.01	0.005	0.08	0.122	0.09	0.26	0.1	301.53	48.784	11.474	0.02	0.02	4.6253e+08	0.0257	-0.1507	-0.0136
1.0112	-0.0335	1.0112	0	48.784	11.474	1.595	1.186	4.6253e+08	-0.01	0.005	0.08	0.122	0.09	0.26	0.1	301.53	48.784	11.474	0.02	0.02	4.6253e+08	-0.3173	0.2861	0.0136
0.997	-0.0235	0.997	0	48.784	11.474	1.595	1.186	4.6253e+08	-0.01	0.005	0.08	0.122	0.09	0.26	0.1	301.53	48.784	11.474	0.02	0.02	4.6253e+08	0.5194	-0.3217	0.0225
0.9896	-0.0197	0.9896	0	48.784	11.474	1.595	1.186	4.6253e+08	-0.01	0.005	0.08	0.122	0.09	0.26	0.1	301.53	48.784	11.474	0.02	0.02	4.6253e+08	-0.5133	0.2488	0.005
1.0158	-0.0341	1.0158	0	48.784	11.474	1.595	1.186	4.6253e+08	-0.01	0.005	0.08	0.122	0.09	0.26	0.1	301.53	48.784	11.474	0.02	0.02	4.6253e+08	0.3418	-0.1152	-0.0058
0.9848	-0.0128	0.9848	0	48.784	11.474	1.595	1.186	4.6253e+08	0.04	-0.02	-0.035	0.122	0.09	0.26	0.1	301.53	48.784	11.474	0.02	0.02	4.6253e+08	-0.1006	-0.0551	-0.0022
1.0126	-0.0359	1.0126	0	48.784	11.474	1.595	1.186	4.6253e+08	0.04	-0.02	-0.035	0.122	0.09	0.26	0.1	301.53	48.784	11.474	0.02	0.02	4.6253e+08	-0.1812	0.1948	0.0003
0.9909	-0.0223	0.9909	0	48.784	11.474	1.595	1.186	4.6253e+08	0.04	-0.02	-0.035	0.122	0.09	0.26	0.1	301.53	48.784	11.474	0.02	0.02	4.6253e+08	0.3569	-0.279	0.0074
0.9965	-0.0246	0.9965	0	48.784	11.474	1.595	1.186	4.6253e+08	0.04	-0.02	-0.035	0.122	0.09	0.26	0.1	301.53	48.784	11.474	0.02	0.02	4.6253e+08	-0.4616	0.2534	0.0338
1.0145	-0.0308	1.0145	0	48.784	11.474	1.595	1.186	4.6253e+08	0.04	-0.02	-0.035	0.122	0.09	0.26	0.1	301.53	48.784	11.474	0.02	0.02	4.6253e+08	0.3952	-0.181	0.0088
0.9859	-0.0135	0.9859	0	48.784	11.474	1.595	1.186	4.6253e+08	0.005	-0.02	-0.03	0.122	0.09	0.26	0.1	301.53	48.784	11.474	0.02	0.02	4.6253e+08	-0.1902	0.0235	-0.0014
1.0085	-0.0315	1.0085	0	48.784	11.474	1.595	1.186	4.6253e+08	0.005	-0.02	-0.03	0.122	0.09	0.26	0.1	301.53	48.784	11.474	0.02	0.02	4.6253e+08	-0.0258	0.0972	0.0221
0.9921	-0.0183	0.9921	0	48.784	11.474	1.595	1.186	4.6253e+08	0.005	-0.02	-0.03	0.122	0.09	0.26	0.1	301.53	48.784	11.474	0.02	0.02	4.6253e+08	0.1877	-0.1867	-0.0286
1.002	-0.028	1.002	0	48.784	11.474	1.595	1.186	4.6253e+08	0.005	-0.02	-0.03	0.122	0.09	0.26	0.1	301.53	48.784	11.474	0.02	0.02	4.6253e+08	-0.362	0.227	-0.0033
1.0066	-0.0292	1.0066	0	48.784	11.474	1.595	1.186	4.6253e+08	0.005	-0.02	-0.03	0.122	0.09	0.26	0.1	301.53	48.784	11.474	0.02	0.02	4.6253e+08	0.3669	-0.18	0.0119
0.9884	-0.0191	0.9884	0	48.784	11.474	1.595	1.186	4.6253e+08	0.05	0.03	-0.105	0.122	0.09	0.26	0.1	301.53	48.784	11.474	0.02	0.02	4.6253e+08	-0.2514	0.0884	0.0208
1.009	-0.0315	1.009	0	48.784	11.474	1.595	1.186	4.6253e+08	0.05	0.03	-0.105	0.122	0.09	0.26	0.1	301.53	48.784	11.474	0.02	0.02	4.6253e+08	0.0507	0.0186	0.0313
0.9917	-0.0167	0.9917	0	48.784	11.474	1.595	1.186	4.6253e+08	0.05	0.03	-0.105	0.122	0.09	0.26	0.1	301.53	48.784	11.474	0.02	0.02	4.6253e+08	0.1163	-0.1069	0.005
1.0029	-0.0255	1.0029	0	48.784	11.474	1.595	1.186	4.6253e+08	0.05	0.03	-0.105	0.122	0.09	0.26	0.1	301.53	48.784	11.474	0.02	0.02	4.6253e+08	-0.2303	0.141	-0.0123
1.0017	-0.0257	1.0017	0	48.784	11.474	1.595	1.186	4.6253e+08	0.05	0.03	-0.105	0.122	0.09	0.26	0.1	301.53	48.784	11.474	0.02	0.02	4.6253e+08	0.2647	-0.1475	0.01
0.9927	-0.022	0.9927	0	48.784	11.474	1.595	1.186	4.6253e+08	0.01	-0.025	0.015	0.122	0.09	0.26	0.1	301.53	48.784	11.474	0.02	0.02	4.6253e+08	-0.151	0.1002	0.0227
0.9983	-0.0282	0.9983	0	48.784	11.474	1.595	1.186	4.6253e+08	0.01	-0.025	0.015	0.122	0.09	0.26	0.1	301.53	48.784	11.474	0.02	0.02	4.6253e+08	0.121	-0.0983	-0.013
0.9988	-0.0175	0.9988	0	48.784	11.474	1.595	1.186	4.6253e+08	0.01	-0.025	0.015	0.122	0.09	0.26	0.1	301.53	48.784	11.474	0.02	0.02	4.6253e+08	-0.1925	-0.0719	-0.0332
1.0043	-0.018	1.0043	0	48.784	11.474	1.595	1.186	4.6253e+08	0.01	-0.025	0.015	0.122	0.09	0.26	0.1	301.53	48.784	11.474	0.02	0.02	4.6253e+08	-0.2615	0.1308	-0.0137
1.0149	-0.0321	1.0149	0	48.784	11.474	1.595	1.186	4.6253e+08	0.01	-0.025	0.015	0.122	0.09	0.26	0.1	301.53	48.784	11.474	0.02	0.02	4.6253e+08	0.6196	-0.0222	0.0338
0.9999	-0.0404	0.9999	0	48.784	11.474	1.595	1.186	4.6253e+08	-0.025	-0.01	0.06	0.122	0.09	0.26	0.1	301.53	48.784	11.474	0.02	0.02	4.6253e+08	-0.3441	-0.0023	-0.0025
0.9523	-0.014	0.9523	0	48.784	11.474	1.595	1.186	4.6253e+08	-0.025	-0.01	0.06	0.122	0.09	0.26	0.1	301.53	48.784	11.474	0.02	0.02	4.6253e+08	-0.0719	-0.2902	0.0033
1.0511	-0.0334	1.0511	0	48.784	11.474	1.595	1.186	4.6253e+08	-0.025	-0.01	0.06	0.122	0.09	0.26	0.1	301.53	48.784	11.474	0.02	0.02	4.6253e+08	0.3556	0.36	0.0761
0.9732	-0.0146	0.9732	0	48.784	11.474	1.595	1.186	4.6253e+08	-0.025	-0.01	0.06	0.122	0.09	0.26	0.1	301.53	48.784	11.474	0.02	0.02	4.6253e+08	-0.2492	-0.347	-0.0388
1.0296	-0.0383	1.0296	0	48.784	11.474	1.595	1.186	4.6253e+08	-0.025	-0.01	0.06	0.122	0.09	0.26	0.1	301.53	48.784	11.474	0.02	0.02	4.6253e+08	0.1096	0.4362	0.0504
0.9571	-0.0089	0.9571	0	48.784	11.474	1.595	1.186	4.6253e+08	-0.095	-0.02	0.15	0.122	0.09	0.26	0.1	301.53	48.784	11.474	0.02	0.02	4.6253e+08	-0.1706	-0.4355	-0.0507
1.0268	-0.033	1.0268	0	48.784	11.474	1.595	1.186	4.6253e+08	-0.095	-0.02	0.15	0.122	0.09	0.26	0.1	301.53	48.784	11.474	0.02	0.02	4.6253e+08	-0.0561	0.4597	0.0356
1.0013	-0.0285	1.0013	0	48.784	11.474	1.595	1.186	4.6253e+08	-0.095	-0.02	0.15	0.122	0.09	0.26	0.1	301.53	48.784	11.474	0.02	0.02	4.6253e+08	0.4127	-0.3117	0.0048
0.9864	-0.0159	0.9864	0	48.784	11.474	1.595	1.186	4.6253e+08	-0.095	-0.02	0.15	0.122	0.09	0.26	0.1	301.53	48.784	11.474	0.02	0.02	4.6253e+08	-0.5918	0.221	0.0015
1.0146	-0.0365	1.0146	0	48.784	11.474	1.595	1.186	4.6253e+08	-0.095	-0.02	0.15	0.122	0.09	0.26	0.1	301.53	48.784	11.474	0.02	0.02	4.6253e+08	0.5748	0.0005	0.0222
0.9782	-0.0107	0.9782	0	48.784	11.474	1.591	1.181	4.6253e+08	0.075	0.02	-0.135	0.121	0.09	0.26	0.1	301.53	48.784	11.474	0.02	0.02	4.6253e+08	-0.3809	-0.2797	-0.0622
1.0279	-0.0386	1.0279	0	48.784	11.474	1.591	1.181	4.6253e+08	0.075	0.02	-0.135	0.121	0.09	0.26	0.1	301.53	48.784	11.474	0.02	0.02	4.6253e+08	0.0077	0.4973	0.0312
0.972	-0.0134	0.972	0	48.784	11.474	1.591	1.181	4.6253e+08	0.075	0.02	-0.135	0.121	0.09	0.26	0.1	301.53	48.784	11.474	0.02	0.02	4.6253e+08	0.3975	-0.6518	-0.0264
1.0222	-0.0336	1.0222	0	48.784	11.474	1.591	1.181	4.6253e+08	0.075	0.02	-0.135	0.121	0.09	0.26	0.1	301.53	48.784	11.474	0.02	0.02	4.6253e+08	-0.7724	0.6927	0.0469
0.9851	-0.0212	0.9851	0	48.784	11.474	1.591	1.181	4.6253e+08	0.075	0.02	-0.135	0.121	0.09	0.26	0.1	301.53	48.784	11.474	0.02	0.02	4.6253e+08	0.9777	-0.576	-0.0151
0.993	-0.0145	0.993	0	48.784	11.474	1.591	1.181	4.6253e+08	0.075	0.02	-0.135	0.121	0.09	0.26	0.1	301.53	48.784	11.474	0.02	0.02	4.6253e+08	-0.9786	0.3136	-0.0306
1.032	-0.0467	1.032	0	48.784	11.474	1.592	1.181	4.6253e+08	0.095	0.015	-0.155	0.121	0.09	0.26	0.1	301.53	48.784	11.474	0.02	0.02	4.6253e+08	0.6899	0.0309	0.0277
0.9589	-0.0037	0.9589	0	48.784	11.474	1.592	1.181	4.6253e+08	0.095	0.015	-0.155	0.121	0.09	0.26	0.1	301.53	48.784	11.474	0.02	0.02	4.6253e+08	-0.1834	-0.4421	-0.0393
1.0373	-0.0499	1.0373	0	48.784	11.474	1.592	1.181	4.6253e+08	0.095	0.015	-0.155	0.121	0.09	0.26	0.1	301.53	48.784	11.474	0.02	0.02	4.6253e+08	-0.3629	0.7144	0.0648
0.9726	-0.007	0.9726	0	48.784	11.474	1.592	1.181	4.6253e+08	0.095	0.015	-0.155	0.121	0.09	0.26	0.1	301.53	48.784	11.474	0.02	0.02	4.6253e+08	0.8012	-0.7687	-0.0116
1.0095	-0.0239	1.0095	0	48.784	11.474	1.592	1.181	4.6253e+08	-0.01	-0.005	-0.015	0.121	0.09	0.26	0.1	301.53	48.784	11.474	0.02	0.02	4.6253e+08	-1.0822	0.6461	0.0123
1.01	-0.0335	1.01	0	48.784	11.474	1.592	1.181	4.6253e+08	-0.01	-0.005	-0.015	0.121	0.09	0.26	0.1	301.53	48.784	11.474	0.02	0.02	4.6253e+08	1.0908	-0.3299	0.0285
0.9704	-0.0022	0.9704	0	48.784	11.474	1.592	1.181	4.6253e+08	-0.01	-0.005	-0.015	0.121	0.09	0.26	0.1	301.53	48.784	11.474	0.02	0.02	4.6253e+08	-0.7939	-0.0683	-0.0664
1.0458	-0.0539	1.0458	0	48.784	11.474	1.592	1.181	4.6253e+08	-0.01	-0.005	-0.015	0.121	0.09	0.26	0.1	301.53	48.784	11.474	0.02	0.02	4.6253e+08	0.1648	0.4718	0.0476
0.9596	-0.0041	0.9596	0	48.784	11.474	1.592	1.181	4.6253e+08	-0.01	-0.005	-0.015	0.121	0.09	0.26	0.1	301.52	48.784	11.474	0.02	0.02	4.6253e+08	0.4502	-0.7493	-0.0372
1.0207	-0.0365	1.0207	0	48.784	11.474	1.592	1.181	4.6253e+08	-0.01	-0.005	-0.015	0.121	0.09	0.26	0.1	301.53	48.784	11.474	0.02	0.02	4.6253e+08	-0.9135	0.7731	0.0479
0.9905	-0.0263	0.9905	0	48.784	11.474	1.592	1.181	4.6253e+08	-0.055	0.005	0.1	0.121	0.09	0.26	0.1	301.53	48.784	11.474	0.02	0.02	4.6253e+08	1.109	-0.5412	0.0092
0.9878	-0.0069	0.9878	0	48.784	11.474	1.592	1.181	4.6253e+08	-0.055	0.005	0.1	0.121	0.09	0.26	0.1	301.52	48.784	11.474	0.02	0.02	4.6253e+08	-0.9192	0.2183	-0.0185
1.0369	-0.0488	1.0369	0	48.784	11.474	1.592	1.181	4.6253e+08	-0.055	0.005	0.1	0.121	0.09	0.26	0.1	301.53	48.784	11.474	0.02	0.02	4.6253e+08	0.5014	0.1831	0.033
0.9588	0.0011	0.9588	0	48.784	11.474	1.592	1.181	4.6253e+08	-0.055	0.005	0.1	0.121	0.09	0.26	0.1	301.52	48.784	11.474	0.02	0.02	4.6253e+08	-0.0059	-0.5514	-0.0493
1.0313	-0.0445	1.0313	0	48.784	11.474	1.593	1.181	4.6253e+08	-0.005	0.005	0.03	0.121	0.09	0.26	0.1	301.52	48.784	11.474	0.02	0.02	4.6253e+08	-0.5944	0.7065	0.0478
0.9757	-0.0169	0.9757	0	48.784	11.474	1.593	1.181	4.6253e+08	-0.005	0.005	0.03	0.121	0.09	0.26	0.1	301.52	48.784	11.474	0.02	0.02	4.6253e+08	0.967	-0.584	-0.0097
0.9953	-0.0161	0.9953	0	48.784	11.474	1.593	1.181	4.6253e+08	-0.005	0.005	0.03	0.121	0.09	0.26	0.1	301.52	48.784	11.474	0.02	0.02	4.6253e+08	-1.0259	0.346	-0.0167
1.0324	-0.0465	1.0324	0	48.784	11.474	1.593	1.181	4.6253e+08	-0.005	0.005	0.03	0.121	0.09	0.26	0.1	301.52	48.784	11.474	0.02	0.02	4.6253e+08	0.7372	0.0136	0.0327
0.9665	-0.0009	0.9665	0	48.784	11.474	1.593	1.181	4.6253e+08	-0.005	0.005	0.03	0.121	0.09	0.26	0.1	301.52	48.784	11.474	0.02	0.02	4.6253e+08	-0.205	-0.4338	-0.057
1.0318	-0.0473	1.0318	0	48.784	11.474	1.592	1.181	4.6253e+08	0.045	0	-0.065	0.121	0.09	0.26	0.1	301.52	48.784	11.474	0.02	0.02	4.6253e+08	-0.4039	0.6427	0.0558
0.9715	-0.0116	0.9715	0	48.784	11.474	1.592	1.181	4.6253e+08	0.045	0	-0.065	0.121	0.09	0.26	0.1	301.52	48.784	11.474	0.02	0.02	4.6253e+08	0.7249	-0.6541	-0.0017
1.0051	-0.022	1.0051	0	48.784	11.474	1.592	1.181	4.6253e+08	0.045	0	-0.065	0.121	0.09	0.26	0.1	301.52	48.784	11.474	0.02	0.02	4.6253e+08	-0.9453	0.4733	0.0191
1.0133	-0.0387	1.0133	0	48.784	11.474	1.592	1.181	4.6253e+08	0.045	0	-0.065	0.121	0.09	0.26	0.1	301.52	48.784	11.474	0.02	0.02	4.6253e+08	0.8953	-0.1717	0.035
0.9755	-0.0018	0.9755	0	48.784	11.474	1.592	1.181	4.6253e+08	0.045	0	-0.065	0.121	0.09	0.26	0.1	301.52	48.784	11.474	0.02	0.02	4.6253e+08	-0.4134	-0.1869	-0.0295
1.0345	-0.0465	1.0345	0	48.784	11.474	1.592	1.181	4.6253e+08	0	0	0.015	0.121	0.09	0.26	0.1	301.52	48.784	11.474	0.02	0.02	4.6253e+08	-0.1173	0.4861	0.0245
0.9751	-0.0107	0.9751	0	48.784	11.474	1.592	1.181	4.6253e+08	0	0	0.015	0.121	0.09	0.26	0.1	301.52	48.784	11.474	0.02	0.02	4.6253e+08	0.5059	-0.6338	-0.04
1.0073	-0.0304	1.0073	0	48.784	11.474	1.592	1.181	4.6253e+08	0	0	0.015	0.121	0.09	0.26	0.1	301.52	48.784	11.474	0.02	0.02	4.6253e+08	-0.8677	0.5897	0.0055
1.004	-0.0334	1.004	0	48.784	11.474	1.592	1.181	4.6253e+08	0	0	0.015	0.121	0.09	0.26	0.1	301.52	48.784	11.474	0.02	0.02	4.6253e+08	0.8314	-0.3594	0.0275
0.9797	-0.0082	0.9797	0	48.784	11.474	1.592	1.181	4.6253e+08	0	0	0.015	0.121	0.09	0.26	0.1	301.52	48.784	11.474	0.02	0.02	4.6253e+08	-0.5556	0.0651	0.0002
1.027	-0.0428	1.027	0	48.784	11.474	1.592	1.181	4.6253e+08	0	0	0.015	0.121	0.09	0.26	0.1	301.52	48.784	11.474	0.02	0.02	4.6253e+08	0.1442	0.2824	0.0359
0.9791	-0.008	0.9791	0	48.784	11.474	1.592	1.181	4.6253e+08	0.015	-0.025	-0.015	0.121	0.09	0.26	0.1	301.52	48.784	11.474	0.02	0.02	4.6253e+08	0.3232	-0.5362	-0.031
1.0119	-0.0327	1.0119	0	48.784	11.474	1.592	1.181	4.6253e+08	0.015	-0.025	-0.015	0.121	0.09	0.26	0.1	301.52	48.784	11.474	0.02	0.02	4.6253e+08	-0.6901	0.58	0.023
0.9978	-0.0273	0.9978	0	48.784	11.474	1.592	1.181	4.6253e+08	0.015	-0.025	-0.015	0.121	0.09	0.26	0.1	301.52	48.784	11.474	0.02	0.02	4.6253e+08	0.8177	-0.4521	0.0091
0.9824	-0.0113	0.9824	0	48.784	11.474	1.592	1.181	4.6253e+08	0.015	-0.025	-0.015	0.121	0.09	0.26	0.1	301.52	48.784	11.474	0.02	0.02	4.6253e+08	-0.6916	0.2036	-0.0078
1.0253	-0.0438	1.0253	0	48.784	11.474	1.592	1.181	4.6253e+08	-0.01	-0.015	-0.005	0.121	0.09	0.26	0.1	301.52	48.784	11.474	0.02	0.02	4.6253e+08	0.3235	0.0754	0.0108
0.9787	-0.0085	0.9787	0	48.784	11.474	1.592	1.181	4.6253e+08	-0.01	-0.015	-0.005	0.121	0.09	0.26	0.1	301.52	48.784	11.474	0.02	0.02	4.6253e+08	0.1207	-0.3597	-0.0255
1.0147	-0.038	1.0147	0	48.784	11.474	1.592	1.181	4.6253e+08	-0.01	-0.015	-0.005	0.121	0.09	0.26	0.1	301.52	48.784	11.474	0.02	0.02	4.6253e+08	-0.5172	0.5177	0.023
0.9931	-0.024	0.9931	0	48.784	11.474	1.592	1.181	4.6253e+08	-0.01	-0.015	-0.005	0.121	0.09	0.26	0.1	301.52	48.784	11.474	0.02	0.02	4.6253e+08	0.7015	-0.5197	0.002
0.9933	-0.0156	0.9933	0	48.784	11.474	1.592	1.181	4.6253e+08	-0.01	-0.015	-0.005	0.121	0.09	0.26	0.1	301.52	48.784	11.474	0.02	0.02	4.6253e+08	-0.7336	0.3286	0.0068
1.0214	-0.0373	1.0214	0	48.784	11.474	1.592	1.181	4.6253e+08	-0.04	-0.015	0.09	0.121	0.09	0.26	0.1	301.52	48.784	11.474	0.02	0.02	4.6253e+08	0.4845	-0.1136	0.022
0.9756	-0.0062	0.9756	0	48.784	11.474	1.592	1.181	4.6253e+08	-0.04	-0.015	0.09	0.121	0.09	0.26	0.1	301.52	48.784	11.474	0.02	0.02	4.6253e+08	-0.0781	-0.1627	-0.0143
1.0161	-0.0374	1.0161	0	48.784	11.474	1.592	1.181	4.6253e+08	-0.04	-0.015	0.09	0.121	0.09	0.26	0.1	301.52	48.784	11.474	0.02	0.02	4.6253e+08	-0.3313	0.3809	0.0116
0.994	-0.0187	0.994	0	48.784	11.474	1.592	1.181	4.6253e+08	-0.04	-0.015	0.09	0.121	0.09	0.26	0.1	301.52	48.784	11.474	0.02	0.02	4.6253e+08	0.562	-0.4381	-0.013
0.9974	-0.0239	0.9974	0	48.784	11.474	1.592	1.181	4.6253e+08	-0.04	-0.015	0.09	0.121	0.09	0.26	0.1	301.52	48.784	11.474	0.02	0.02	4.6253e+08	-0.653	0.4025	0.0091
1.0132	-0.0363	1.0132	0	48.784	11.474	1.592	1.181	4.6253e+08	0.005	-0.01	0.025	0.121	0.09	0.26	0.1	301.52	48.784	11.474	0.02	0.02	4.6253e+08	0.5503	-0.2239	0.0176
0.978	-0.0105	0.978	0	48.784	11.474	1.592	1.181	4.6253e+08	0.005	-0.01	0.025	0.121	0.09	0.26	0.1	301.52	48.784	11.474	0.02	0.02	4.6253e+08	-0.3075	-0.0056	0.0061
1.0198	-0.0386	1.0198	0	48.784	11.474	1.592	1.181	4.6253e+08	0.005	-0.01	0.025	0.121	0.09	0.26	0.1	301.52	48.784	11.474	0.02	0.02	4.6253e+08	-0.054	0.2441	0.0356
0.9902	-0.0138	0.9902	0	48.784	11.474	1.592	1.181	4.6253e+08	0.005	-0.01	0.025	0.121	0.09	0.26	0.1	301.52	48.784	11.474	0.02	0.02	4.6253e+08	0.4086	-0.3512	-0.0266
1.0007	-0.0248	1.0007	0	48.784	11.474	1.592	1.181	4.6253e+08	0.005	-0.01	0.025	0.121	0.09	0.26	0.1	301.52	48.784	11.474	0.02	0.02	4.6253e+08	-0.5994	0.3974	0.0036
1.0065	-0.0309	1.0065	0	48.784	11.474	1.592	1.181	4.6253e+08	0.005	-0.01	0.025	0.121	0.09	0.26	0.1	301.52	48.784	11.474	0.02	0.02	4.6253e+08	0.5956	-0.3081	0.004
0.982	-0.0126	0.982	0	48.784	11.474	1.592	1.181	4.6253e+08	0.05	0.015	-0.105	0.121	0.09	0.26	0.1	301.52	48.784	11.474	0.02	0.02	4.6253e+08	-0.3956	0.0987	-0.0077
1.0185	-0.0382	1.0185	0	48.784	11.474	1.592	1.181	4.6253e+08	0.05	0.015	-0.105	0.121	0.09	0.26	0.1	301.52	48.784	11.474	0.02	0.02	4.6253e+08	0.1016	0.0889	0.0117
0.9872	-0.0154	0.9872	0	48.784	11.474	1.592	1.181	4.6253e+08	0.05	0.015	-0.105	0.121	0.09	0.26	0.1	301.52	48.784	11.474	0.02	0.02	4.6253e+08	0.2284	-0.2725	-0.0122
1.0068	-0.0317	1.0068	0	48.784	11.474	1.592	1.181	4.6253e+08	0.05	0.015	-0.105	0.121	0.09	0.26	0.1	301.52	48.784	11.474	0.02	0.02	4.6253e+08	-0.4786	0.3379	0.0155
1.0008	-0.028	1.0008	0	48.784	11.474	1.593	1.181	4.6253e+08	-0.015	0	0.025	0.121	0.09	0.26	0.1	301.52	48.784	11.474	0.02	0.02	4.6253e+08	0.5084	-0.3158	-0.0004
0.9885	-0.0174	0.9885	0	48.784	11.474	1.593	1.181	4.6253e+08	-0.015	0	0.025	0.121	0.09	0.26	0.1	301.52	48.784	11.474	0.02	0.02	4.6253e+08	-0.4458	0.1907	0.0245
1.0175	-0.0334	1.0175	0	48.784	11.474	1.593	1.181	4.6253e+08	-0.015	0	0.025	0.121	0.09	0.26	0.1	301.52	48.784	11.474	0.02	0.02	4.6253e+08	0.1958	-0.0208	0.0205
0.9875	-0.0129	0.9875	0	48.784	11.474	1.593	1.181	4.6253e+08	-0.015	0	0.025	0.121	0.09	0.26	0.1	301.52	48.784	11.474	0.02	0.02	4.6253e+08	0.0752	-0.1296	-0.0003
1.005	-0.0304	1.005	0	48.784	11.474	1.593	1.181	4.6253e+08	-0.015	0	0.025	0.121	0.09	0.26	0.1	301.52	48.784	11.474	0.02	0.02	4.6253e+08	-0.3059	0.2485	0.0094
0.9973	-0.0227	0.9973	0	48.784	11.474	1.593	1.181	4.6253e+08	-0.015	0	0.025	0.121	0.09	0.26	0.1	301.52	48.784	11.474	0.02	0.02	4.6253e+08	0.3982	-0.2705	-0.0079
0.9953	-0.023	0.9953	0	48.784	11.474	1.592	1.181	4.6253e+08	-0.05	-0.015	0.04	0.121	0.09	0.26	0.1	301.52	48.784	11.474	0.02	0.02	4.6253e+08	-0.4107	0.2186	0.0161
1.0116	-0.0332	1.0116	0	48.784	11.474	1.592	1.181	4.6253e+08	-0.05	-0.015	0.04	0.121	0.09	0.26	0.1	301.52	48.784	11.474	0.02	0.02	4.6253e+08	0.3156	-0.1038	0.0141
0.9877	-0.0154	0.9877	0	48.784	11.474	1.592	1.181	4.6253e+08	-0.05	-0.015	0.04	0.121	0.09	0.26	0.1	301.52	48.784	11.474	0.02	0.02	4.6253e+08	-0.0525	-0.0287	0.0007
1.0077	-0.0307	1.0077	0	48.784	11.474	1.592	1.181	4.6253e+08	-0.05	-0.015	0.04	0.121	0.09	0.26	0.1	301.52	48.784	11.474	0.02	0.02	4.6253e+08	-0.1992	0.1407	-0.0001
0.9969	-0.0208	0.9969	0	48.784	11.474	1.592	1.181	4.6253e+08	-0.01	0.02	0.065	0.121	0.09	0.26	0.1	301.52	48.784	11.474	0.02	0.02	4.6253e+08	0.2433	-0.1716	-0.0244
0.9975	-0.0235	0.9975	0	48.784	11.474	1.592	1.181	4.6253e+08	-0.01	0.02	0.065	0.121	0.09	0.26	0.1	301.52	48.784	11.474	0.02	0.02	4.6253e+08	-0.3117	0.1838	-0.0017
1.0034	-0.0299	1.0034	0	48.784	11.474	1.592	1.181	4.6253e+08	-0.01	0.02	0.065	0.121	0.09	0.26	0.1	301.52	48.784	11.474	0.02	0.02	4.6253e+08	0.2509	-0.131	0.0181
0.9895	-0.0186	0.9895	0	48.784	11.474	1.592	1.181	4.6253e+08	-0.01	0.02	0.065	0.121	0.09	0.26	0.1	301.52	48.784	11.474	0.02	0.02	4.6253e+08	-0.0746	0.0324	0.0167
1.0071	-0.0287	1.0071	0	48.784	11.474	1.592	1.181	4.6253e+08	-0.01	0.02	0.065	0.121	0.09	0.26	0.1	301.52	48.784	11.474	0.02	0.02	4.6253e+08	-0.019	0.0386	0.0103
0.9995	-0.0216	0.9995	0	48.784	11.474	1.592	1.181	4.6253e+08	-0.005	-0.025	0.055	0.121	0.09	0.26	0.1	301.52	48.784	11.474	0.02	0.02	4.6253e+08	0.1184	-0.0891	-0.0058
1.0012	-0.0259	1.0012	0	48.784	11.474	1.592	1.181	4.6253e+08	-0.005	-0.025	0.055	0.121	0.09	0.26	0.1	301.52	48.784	11.474	0.02	0.02	4.6253e+08	-0.2022	0.1156	-0.0009
1.0006	-0.0279	1.0006	0	48.784	11.474	1.592	1.181	4.6253e+08	-0.005	-0.025	0.055	0.121	0.09	0.26	0.1	301.52	48.784	11.474	0.02	0.02	4.6253e+08	0.13	-0.1036	-0.0026
0.9941	-0.0235	0.9941	0	48.784	11.474	1.592	1.181	4.6253e+08	-0.005	-0.025	0.055	0.121	0.09	0.26	0.1	301.52	48.784	11.474	0.02	0.02	4.6253e+08	-0.1465	0.054	0.0187
1.0049	-0.0277	1.0049	0	48.784	11.474	1.592	1.181	4.6253e+08	-0.005	-0.025	0.055	0.121	0.09	0.26	0.1	301.52	48.784	11.474	0.02	0.02	4.6253e+08	0.0381	-0.0081	0.018
0.9989	-0.02	0.9989	0	48.784	11.474	1.585	1.172	4.6253e+08	-0.05	-0.015	0.085	0.121	0.089	0.26	0.1	301.52	48.784	11.474	0.02	0.02	4.6253e+08	0.0787	-0.0453	0.0083
0.9985	-0.0247	0.9985	0	48.784	11.474	1.585	1.172	4.6253e+08	-0.05	-0.015	0.085	0.121	0.089	0.26	0.1	301.52	48.784	11.474	0.02	0.02	4.6253e+08	-0.0787	0.0475	0.0146
0.9996	-0.0246	0.9996	0	48.784	11.474	1.585	1.172	4.6253e+08	-0.05	-0.015	0.085	0.121	0.089	0.26	0.1	301.52	48.784	11.474	0.02	0.02	4.6253e+08	0.0874	-0.0427	-0.0026
1.0001	-0.0228	1.0001	0	48.784	11.474	1.585	1.172	4.6253e+08	-0.05	-0.015	0.085	0.121	0.089	0.26	0.1	301.52	48.784	11.474	0.02	0.02	4.6253e+08	-0.0975	0.0459	-0.0223
1.0036	-0.0298	1.0036	0	48.784	11.474	1.585	1.172	4.6253e+08	-0.05	-0.015	0.085	0.121	0.089	0.26	0.1	301.52	48.784	11.474	0.02	0.02	4.6253e+08	0.041	-0.0162	0.0029
0.9981	-0.0236	0.9981	0	48.784	11.474	1.585	1.172	4.6253e+08	-0.05	-0.015	0.085	0.121	0.089	0.26	0.1	301.52	48.784	11.474	0.02	0.02	4.6253e+08	0.012	-0.0126	0.0013
0.9995	-0.0259	0.9995	0	48.784	11.474	1.568	1.145	4.6253e+08	0.015	0.035	-0.075	0.12	0.088	0.26	0.1	301.52	48.784	11.474	0.02	0.02	4.6253e+08	-0.0624	0.0288	0.009
0.9996	-0.0242	0.9996	0	48.784	11.474	1.568	1.145	4.6253e+08	0.015	0.035	-0.075	0.12	0.088	0.26	0.1	301.52	48.784	11.474	0.02	0.02	4.6253e+08	0.0629	-0.0251	0.0152
0.9983	-0.0213	0.9983	0	48.784	11.474	1.568	1.145	4.6253e+08	0.015	0.035	-0.075	0.12	0.088	0.26	0.1	301.52	48.784	11.474	0.02	0.02	4.6253e+08	-0.0625	0.0375	0.0121
1.0009	-0.0257	1.0009	0	48.784	11.474	1.568	1.145	4.6253e+08	0.015	0.035	-0.075	0.12	0.088	0.26	0.1	301.52	48.784	11.474	0.02	0.02	4.6253e+08	-0.002	0.0024	-0.0031
0.9968	-0.0246	0.9968	0	48.784	11.474	1.561	1.134	4.6253e+08	-0.02	-0.005	0.055	0.12	0.087	0.261	0.1	301.52	48.784	11.474	0.02	0.02	4.6253e+08	0.041	-0.0026	0.0089
0.9981	-0.0253	0.9981	0	48.784	11.474	1.561	1.134	4.6253e+08	-0.02	-0.005	0.055	0.12	0.087	0.261	0.1	301.52	48.784	11.474	0.02	0.02	4.6253e+08	-0.0159	0.0255	-0.0037
0.9998	-0.0243	0.9998	0	48.784	11.474	1.561	1.134	4.6253e+08	-0.02	-0.005	0.055	0.12	0.087	0.261	0.1	301.52	48.784	11.474	0.02	0.02	4.6253e+08	0.0216	-0.0164	0.0119
1.0019	-0.0243	1.0019	0	48.784	11.474	1.561	1.134	4.6253e+08	-0.02	-0.005	0.055	0.12	0.087	0.261	0.1	301.52	48.784	11.474	0.02	0.02	4.6253e+08	-0.0509	0.012	-0.0031
1.0009	-0.0265	1.0009	0	48.784	11.474	1.561	1.134	4.6253e+08	-0.02	-0.005	0.055	0.12	0.087	0.261	0.1	301.52	48.784	11.474	0.02	0.02	4.6253e+08	0.0276	-0.0171	-0.0057
0.9959	-0.026	0.9959	0	48.784	11.474	1.562	1.135	4.6253e+08	0.01	-0.015	-0.005	0.12	0.087	0.261	0.1	301.52	48.784	11.474	0.02	0.02	4.6253e+08	-0.0238	-0.0081	-0.0002
1.0002	-0.0273	1.0002	0	48.784	11.474	1.562	1.135	4.6253e+08	0.01	-0.015	-0.005	0.12	0.087	0.261	0.1	301.52	48.784	11.474	0.02	0.02	4.6253e+08	-0.0264	0.0128	0.0181
1.0041	-0.023	1.0041	0	48.784	11.474	1.562	1.135	4.6253e+08	0.01	-0.015	-0.005	0.12	0.087	0.261	0.1	301.52	48.784	11.474	0.02	0.02	4.6253e+08	0.0484	-0.0017	0.0174
0.9992	-0.0222	0.9992	0	48.784	11.474	1.562	1.135	4.6253e+08	0.01	-0.015	-0.005	0.12	0.087	0.261	0.1	301.52	48.784	11.474	0.02	0.02	4.6253e+08	-0.0144	0.0037	0.0204
0.9974	-0.0232	0.9974	0	48.784	11.474	1.562	1.135	4.6253e+08	0.01	-0.015	-0.005	0.12	0.087	0.261	0.1	301.52	48.784	11.474	0.02	0.02	4.6253e+08	0.0004	-0.006	0.0045
0.9994	-0.0234	0.9994	0	48.784	11.474	1.561	1.133	4.6253e+08	-0.045	-0.005	0.075	0.12	0.087	0.261	0.1	301.52	48.784	11.474	0.02	0.02	4.6253e+08	-0.03	-0.0015	-0.0129
1.0026	-0.0265	1.0026	0	48.784	11.474	1.561	1.133	4.6253e+08	-0.045	-0.005	0.075	0.12	0.087	0.261	0.1	301.52	48.784	11.474	0.02	0.02	4.6253e+08	0.0029	0.0109	-0.0042
1.0001	-0.0268	1.0001	0	48.784	11.474	1.561	1.133	4.6253e+08	-0.045	-0.005	0.075	0.12	0.087	0.261	0.1	301.52	48.784	11.474	0.02	0.02	4.6253e+08	0.0215	0	-0.0009
0.9995	-0.0249	0.9995	0	48.784	11.474	1.561	1.133	4.6253e+08	-0.045	-0.005	0.075	0.12	0.087	0.261	0.1	301.52	48.784	11.474	0.02	0.02	4.6253e+08	-0.0257	0.0104	0.0174
0.9995	-0.0245	0.9995	0	48.784	11.474	1.561	1.133	4.6253e+08	-0.045	-0.005	0.075	0.12	0.087	0.261	0.1	301.52	48.784	11.474	0.02	0.02	4.6253e+08	-0.0184	-0.0029	0.0072
0.9991	-0.0231	0.9991	0	48.784	11.474	1.561	1.133	4.6253e+08	-0.045	-0.005	0.075	0.12	0.087	0.261	0.1	301.52	48.784	11.474	0.02	0.02	4.6253e+08	0.0011	-0.0045	0.0079
0.9997	-0.0223	0.9997	0	48.784	11.474	1.561	1.132	4.6253e+08	0.015	0.02	-0.03	0.12	0.087	0.261	0.1	301.52	48.784	11.474	0.02	0.02	4.6253e+08	-0.0257	-0.0015	0.0007
0.9984	-0.0258	0.9984	0	48.784	11.474	1.561	1.132	4.6253e+08	0.015	0.02	-0.03	0.12	0.087	0.261	0.1	301.52	48.784	11.474	0.02	0.02	4.6253e+08	0.0143	-0.005	0.0015
0.9974	-0.0257	0.9974	0	48.784	11.474	1.561	1.132	4.6253e+08	0.015	0.02	-0.03	0.12	0.087	0.261	0.1	301.52	48.784	11.474	0.02	0.02	4.6253e+08	0.0302	-0.0182	0.0117
0.9988	-0.0233	0.9988	0	48.784	11.474	1.561	1.132	4.6253e+08	0.015	0.02	-0.03	0.12	0.087	0.261	0.1	301.52	48.784	11.474	0.02	0.02	4.6253e+08	-0.0044	-0.0037	-0.0138
1.0031	-0.0243	1.0031	0	48.784	11.474	1.56	1.132	4.6253e+08	0	0	0	0.12	0.087	0.261	0.1	301.52	48.784	11.474	0.02	0.02	4.6253e+08	-0.0242	-0.0049	-0.0196
1.0018	-0.0256	1.0018	0	48.784	11.474	1.56	1.132	4.6253e+08	0	0	0	0.12	0.087	0.261	0.1	301.52	48.784	11.474	0.02	0.02	4.6253e+08	0.0206	-0.0127	-0.0022
0.9961	-0.026	0.9961	0	48.784	11.474	1.56	1.132	4.6253e+08	0	0	0	0.12	0.087	0.261	0.1	301.52	48.784	11.474	0.02	0.02	4.6253e+08	-0.0118	-0.0022	-0.0019
0.9983	-0.0276	0.9983	0	48.784	11.474	1.56	1.132	4.6253e+08	0	0	0	0.12	0.087	0.261	0.1	301.52	48.784	11.474	0.02	0.02	4.6253e+08	-0.0535	0.0027	-0.004
1.0028	-0.0256	1.0028	0	48.784	11.474	1.56	1.132	4.6253e+08	0	0	0	0.12	0.087	0.261	0.1	301.52	48.784	11.474	0.02	0.02	4.6253e+08	0	-0.008	0.0182
1.003	-0.0227	1.003	0	48.784	11.474	1.56	1.132	4.6253e+08	0	0	0	0.12	0.087	0.261	0.1	301.52	48.784	11.474	0.02	0.02	4.6253e+08	0.0386	-0.0038	0.019
0.9971	-0.0229	0.9971	0	48.784	11.474	1.561	1.132	4.6253e+08	-0.055	0.02	0.035	0.12	0.087	0.261	0.1	301.52	48.784	11.474	0.02	0.02	4.6253e+08	-0.0077	-0.0056	0.0141
0.9955	-0.0241	0.9955	0	48.784	11.474	1.561	1.132	4.6253e+08	-0.055	0.02	0.035	0.12	0.087	0.261	0.1	301.52	48.784	11.474	0.02	0.02	4.6253e+08	-0.0349	-0.0078	0.0013
1.0018	-0.0247	1.0018	0	48.784	11.474	1.561	1.132	4.6253e+08	-0.055	0.02	0.035	0.12	0.087	0.261	0.1	301.52	48.784	11.474	0.02	0.02	4.6253e+08	-0.0213	0.0087	0.005
1.0022	-0.0272	1.0022	0	48.784	11.474	1.561	1.132	4.6253e+08	-0.055	0.02	0.035	0.12	0.087	0.261	0.1	301.52	48.784	11.474	0.02	0.02	4.6253e+08	0.0208	0.0122	0.0088
0.9991	-0.0258	0.9991	0	48.784	11.474	1.561	1.133	4.6253e+08	-0.06	-0.025	0.05	0.12	0.087	0.261	0.1	301.52	48.784	11.474	0.02	0.02	4.6253e+08	0.0165	0.0055	0.0095
0.9997	-0.0248	0.9997	0	48.784	11.474	1.561	1.133	4.6253e+08	-0.06	-0.025	0.05	0.12	0.087	0.261	0.1	301.52	48.784	11.474	0.02	0.02	4.6253e+08	-0.0178	0.0111	-0.0026
1.0005	-0.0243	1.0005	0	48.784	11.474	1.561	1.133	4.6253e+08	-0.06	-0.025	0.05	0.12	0.087	0.261	0.1	301.52	48.784	11.474	0.02	0.02	4.6253e+08	-0.0073	0.0008	-0.0055
0.9993	-0.0233	0.9993	0	48.784	11.474	1.561	1.133	4.6253e+08	-0.06	-0.025	0.05	0.12	0.087	0.261	0.1	301.52	48.784	11.474	0.02	0.02	4.6253e+08	-0.0206	0.0083	-0.0128
0.9992	-0.0236	0.9992	0	48.784	11.474	1.561	1.133	4.6253e+08	-0.06	-0.025	0.05	0.12	0.087	0.261	0.1	301.52	48.784	11.474	0.02	0.02	4.6253e+08	-0.0543	-0.003	-0.0067
0.9985	-0.0266	0.9985	0	48.784	11.474	1.561	1.133	4.6253e+08	0.055	0.01	-0.065	0.12	0.087	0.261	0.1	301.52	48.784	11.474	0.02	0.02	4.6253e+08	0.0251	0.0068	0.0079
0.9985	-0.0244	0.9985	0	48.784	11.474	1.561	1.133	4.6253e+08	0.055	0.01	-0.065	0.12	0.087	0.261	0.1	301.52	48.784	11.474	0.02	0.02	4.6253e+08	0.04	-0.0069	0.0181
0.9999	-0.0232	0.9999	0	48.784	11.474	1.561	1.133	4.6253e+08	0.055	0.01	-0.065	0.12	0.087	0.261	0.1	301.52	48.784	11.474	0.02	0.02	4.6253e+08	0.0029	0.008	-0.0023
1.0005	-0.0236	1.0005	0	48.784	11.474	1.561	1.133	4.6253e+08	0.055	0.01	-0.065	0.12	0.087	0.261	0.1	301.52	48.784	11.474	0.02	0.02	4.6253e+08	-0.0117	-0.0286	0.0047
1.0118	-0.0262	1.0118	0	48.784	11.474	1.561	1.133	4.6253e+08	0.055	0.01	-0.065	0.12	0.087	0.261	0.1	301.52	48.784	11.474	0.02	0.02	4.6253e+08	-0.2569	0.0227	-0.0367
1.0076	-0.0245	1.0076	0	48.784	11.474	1.562	1.135	4.6253e+08	0	-0.01	0.06	0.12	0.087	0.261	0.1	301.52	48.784	11.474	0.02	0.02	4.6253e+08	-0.0912	0.1297	-0.0038
0.9786	-0.02	0.9786	0	48.784	11.474	1.562	1.135	4.6253e+08	0	-0.01	0.06	0.12	0.087	0.261	0.1	301.52	48.784	11.474	0.02	0.02	4.6253e+08	-0.1955	-0.1493	0.0045
0.9835	-0.0119	0.9835	0	48.784	11.474	1.562	1.135	4.6253e+08	0	-0.01	0.06	0.12	0.087	0.261	0.1	301.52	48.784	11.474	0.02	0.02	4.6253e+08	0.2778	-0.0555	0.0366
1.0632	-0.0459	1.0632	0	48.784	11.474	1.562	1.135	4.6253e+08	0	-0.01	0.06	0.12	0.087	0.261	0.1	301.52	48.784	11.474	0.02	0.02	4.6253e+08	0.4476	0.1476	0.0551
0.9432	-0.0149	0.9432	0	48.784	11.474	1.562	1.135	4.6253e+08	0	-0.01	0.06	0.12	0.087	0.261	0.1	301.52	48.784	11.474	0.02	0.02	4.6253e+08	-0.6381	-0.5339	-0.0697
1.0038	-0.0284	1.0038	0	48.784	11.474	1.562	1.135	4.6253e+08	0	-0.01	0.06	0.12	0.087	0.261	0.1	301.52	48.784	11.474	0.02	0.02	4.6253e+08	0.5583	0.5869	0.0549
0.996	-0.0162	0.996	0	48.784	11.474	1.562	1.135	4.6253e+08	-0.005	0.01	0.03	0.12	0.087	0.261	0.1	301.52	48.784	11.474	0.02	0.02	4.6253e+08	-0.4559	-0.3607	-0.0562
1.0448	-0.0416	1.0448	0	48.784	11.474	1.562	1.135	4.6253e+08	-0.005	0.01	0.03	0.12	0.087	0.261	0.1	301.52	48.784	11.474	0.02	0.02	4.6253e+08	0.5164	0.5569	0.0835
0.962	-0.0149	0.962	0	48.784	11.474	1.562	1.135	4.6253e+08	-0.005	0.01	0.03	0.12	0.087	0.261	0.1	301.52	48.784	11.474	0.02	0.02	4.6253e+08	-0.4205	-0.5959	-0.0459
1.016	-0.0296	1.016	0	48.784	11.474	1.562	1.135	4.6253e+08	-0.005	0.01	0.03	0.12	0.087	0.261	0.1	301.52	48.784	11.474	0.02	0.02	4.6253e+08	0.0152	0.6992	0.0766
0.9724	-0.0195	0.9724	0	48.784	11.474	1.562	1.135	4.6253e+08	-0.055	-0.005	0.06	0.12	0.087	0.261	0.1	301.52	48.784	11.474	0.02	0.02	4.6253e+08	0.4873	-0.7329	-0.0368
1.0253	-0.0272	1.0253	0	48.784	11.474	1.562	1.135	4.6253e+08	-0.055	-0.005	0.06	0.12	0.087	0.261	0.1	301.52	48.784	11.474	0.02	0.02	4.6253e+08	-0.8139	0.6308	0.011
0.9847	-0.0255	0.9847	0	48.784	11.474	1.562	1.135	4.6253e+08	-0.055	-0.005	0.06	0.12	0.087	0.261	0.1	301.52	48.784	11.474	0.02	0.02	4.6253e+08	1.0228	-0.4432	0.0165
0.9904	-0.0148	0.9904	0	48.784	11.474	1.562	1.135	4.6253e+08	-0.055	-0.005	0.06	0.12	0.087	0.261	0.1	301.52	48.784	11.474	0.02	0.02	4.6253e+08	-0.9894	0.1076	-0.0362
1.0342	-0.0473	1.0342	0	48.784	11.474	1.562	1.135	4.6253e+08	-0.055	-0.005	0.06	0.12	0.087	0.261	0.1	301.52	48.784	11.474	0.02	0.02	4.6253e+08	0.7397	0.3174	0.0661
0.9509	0.0046	0.9509	0	48.784	11.474	1.562	1.135	4.6253e+08	-0.055	-0.005	0.06	0.12	0.087	0.261	0.1	301.52	48.784	11.474	0.02	0.02	4.6253e+08	-0.2373	-0.7388	-0.0785
1.0709	-0.0573	1.0709	0	48.784	11.474	1.561	1.133	4.6253e+08	0.04	0.03	-0.12	0.12	0.087	0.261	0.1	301.52	48.784	11.474	0.02	0.02	4.6253e+08	-0.3621	1.0308	0.0891
0.9271	0.0032	0.9271	0	48.784	11.474	1.561	1.133	4.6253e+08	0.04	0.03	-0.12	0.12	0.087	0.261	0.1	301.52	48.784	11.474	0.02	0.02	4.6253e+08	0.8703	-1.1116	-0.051
1.0284	-0.0369	1.0284	0	48.784	11.474	1.561	1.133	4.6253e+08	0.04	0.03	-0.12	0.12	0.087	0.261	0.1	301.52	48.784	11.474	0.02	0.02	4.6253e+08	-1.4306	0.939	0.0227
1.0136	-0.0433	1.0136	0	48.784	11.474	1.561	1.133	4.6253e+08	0.04	0.03	-0.12	0.12	0.087	0.261	0.1	301.52	48.784	11.474	0.02	0.02	4.6253e+08	1.695	-0.5596	0.0565
0.9577	0.0097	0.9577	0	48.784	11.474	1.561	1.134	4.6253e+08	-0.015	-0.02	0.065	0.12	0.087	0.261	0.1	301.52	48.784	11.474	0.02	0.02	4.6253e+08	-1.3316	-0.0218	-0.0466
1.0794	-0.0646	1.0794	0	48.784	11.474	1.561	1.134	4.6253e+08	-0.015	-0.02	0.065	0.12	0.087	0.261	0.1	301.52	48.784	11.474	0.02	0.02	4.6253e+08	0.6496	0.5261	0.0899
0.8884	0.0262	0.8884	0	48.784	11.474	1.561	1.134	4.6253e+08	-0.015	-0.02	0.065	0.12	0.087	0.261	0.1	301.52	48.784	11.474	0.02	0.02	4.6253e+08	0.2362	-0.8547	-0.0936
1.0812	-0.0592	1.0812	0	48.784	11.474	1.561	1.134	4.6253e+08	-0.015	-0.02	0.065	0.12	0.087	0.261	0.1	301.52	48.784	11.474	0.02	0.02	4.6253e+08	-1.3104	1.0754	0.0149
0.992	-0.0267	0.992	0	48.784	11.474	1.561	1.134	4.6253e+08	-0.015	-0.02	0.065	0.12	0.087	0.261	0.1	301.52	48.784	11.474	0.02	0.02	4.6253e+08	2.1725	-0.872	0.0224
0.9593	0.0018	0.9593	0	48.784	11.474	1.561	1.134	4.6253e+08	-0.015	-0.02	0.065	0.12	0.087	0.261	0.1	301.52	48.784	11.474	0.02	0.02	4.6253e+08	-2.2534	0.4625	-0.069
1.0829	-0.0717	1.0829	0	48.784	11.474	1.562	1.135	4.6253e+08	0.065	0.01	-0.065	0.12	0.087	0.261	0.1	301.52	48.784	11.474	0.02	0.02	4.6253e+08	1.5054	-0.0549	0.0822
0.8757	0.0349	0.8757	0	48.784	11.474	1.562	1.135	4.6253e+08	0.065	0.01	-0.065	0.12	0.087	0.261	0.1	301.52	48.784	11.474	0.02	0.02	4.6253e+08	-0.4869	-0.3899	-0.0429
1.0986	-0.0693	1.0986	0	48.784	11.474	1.562	1.135	4.6253e+08	0.065	0.01	-0.065	0.12	0.087	0.261	0.1	301.52	48.784	11.474	0.02	0.02	4.6253e+08	-0.7488	0.8513	0.0489
0.9642	-0.0103	0.9642	0	48.784	11.474	1.562	1.135	4.6253e+08	0.065	0.01	-0.065	0.12	0.087	0.261	0.1	301.52	48.784	11.474	0.02	0.02	4.6253e+08	1.8321	-0.8555	0.0189
0.992	-0.0146	0.992	0	48.784	11.474	1.561	1.134	4.6253e+08	0.005	-0.01	-0.03	0.12	0.087	0.261	0.1	301.52	48.784	11.474	0.02	0.02	4.6253e+08	-2.0853	0.635	-0.021
1.0531	-0.0586	1.0531	0	48.784	11.474	1.561	1.134	4.6253e+08	0.005	-0.01	-0.03	0.12	0.087	0.261	0.1	301.52	48.784	11.474	0.02	0.02	4.6253e+08	1.7712	-0.3893	0.0682
0.9058	0.0297	0.9058	0	48.784	11.474	1.561	1.134	4.6253e+08	0.005	-0.01	-0.03	0.12	0.087	0.261	0.1	301.52	48.784	11.474	0.02	0.02	4.6253e+08	-1.073	-0.1379	-0.0595
1.0852	-0.0717	1.0852	0	48.784	11.474	1.561	1.134	4.6253e+08	0.005	-0.01	-0.03	0.12	0.087	0.261	0.1	301.52	48.784	11.474	0.02	0.02	4.6253e+08	0.0314	0.5469	0.0524
0.9346	0.0063	0.9346	0	48.784	11.474	1.561	1.134	4.6253e+08	0.005	-0.01	-0.03	0.12	0.087	0.261	0.1	301.52	48.784	11.474	0.02	0.02	4.6253e+08	0.9687	-0.6412	-0.0319
1.0294	-0.0371	1.0294	0	48.784	11.474	1.561	1.134	4.6253e+08	0.055	0.025	-0.07	0.12	0.087	0.261	0.1	301.52	48.784	11.474	0.02	0.02	4.6253e+08	-1.5698	0.6572	-0.0344
1.0222	-0.047	1.0222	0	48.784	11.474	1.561	1.134	4.6253e+08	0.055	0.025	-0.07	0.12	0.087	0.261	0.1	301.52	48.784	11.474	0.02	0.02	4.6253e+08	1.6499	-0.3623	0.0599
0.9513	0.0126	0.9513	0	48.784	11.474	1.561	1.134	4.6253e+08	0.055	0.025	-0.07	0.12	0.087	0.261	0.1	301.52	48.784	11.474	0.02	0.02	4.6253e+08	-1.2483	-0.0954	-0.0343
1.0685	-0.0638	1.0685	0	48.784	11.474	1.561	1.134	4.6253e+08	0.055	0.025	-0.07	0.12	0.087	0.261	0.1	301.52	48.784	11.474	0.02	0.02	4.6253e+08	0.4283	0.416	0.0714
0.9182	0.0148	0.9182	0	48.784	11.474	1.561	1.134	4.6253e+08	0.055	0.025	-0.07	0.12	0.087	0.261	0.1	301.52	48.784	11.474	0.02	0.02	4.6253e+08	0.4346	-0.7124	-0.0211
1.039	-0.0432	1.039	0	48.784	11.474	1.562	1.136	4.6253e+08	-0.015	-0.02	0.025	0.12	0.087	0.261	0.1	301.52	48.784	11.474	0.02	0.02	4.6253e+08	-1.1752	0.7958	0.0236
0.9996	-0.031	0.9996	0	48.784	11.474	1.562	1.136	4.6253e+08	-0.015	-0.02	0.025	0.12	0.087	0.261	0.1	301.52	48.784	11.474	0.02	0.02	4.6253e+08	1.5746	-0.4954	0.0274
0.9799	-0.0011	0.9799	0	48.784	11.474	1.562	1.136	4.6253e+08	-0.015	-0.02	0.025	0.12	0.087	0.261	0.1	301.52	48.784	11.474	0.02	0.02	4.6253e+08	-1.3935	0.1407	-0.0387
1.0613	-0.0631	1.0613	0	48.784	11.474	1.562	1.136	4.6253e+08	-0.015	-0.02	0.025	0.12	0.087	0.261	0.1	301.52	48.784	11.474	0.02	0.02	4.6253e+08	0.8668	0.2224	0.0667
0.9213	0.0147	0.9213	0	48.784	11.474	1.562	1.136	4.6253e+08	-0.015	-0.02	0.025	0.12	0.087	0.261	0.1	301.52	48.784	11.474	0.02	0.02	4.6253e+08	-0.0648	-0.6632	-0.0626
1.0488	-0.05	1.0488	0	48.784	11.474	1.561	1.135	4.6253e+08	-0.055	-0.01	0.085	0.12	0.087	0.261	0.1	301.52	48.784	11.474	0.02	0.02	4.6253e+08	-0.8695	0.8339	0.0392
0.9794	-0.0174	0.9794	0	48.784	11.474	1.561	1.135	4.6253e+08	-0.055	-0.01	0.085	0.12	0.087	0.261	0.1	301.52	48.784	11.474	0.02	0.02	4.6253e+08	1.4018	-0.6338	0.0006
0.995	-0.011	0.995	0	48.784	11.474	1.561	1.135	4.6253e+08	-0.055	-0.01	0.085	0.12	0.087	0.261	0.1	301.52	48.784	11.474	0.02	0.02	4.6253e+08	-1.4805	0.3907	-0.0457
1.0417	-0.057	1.0417	0	48.784	11.474	1.561	1.135	4.6253e+08	-0.055	-0.01	0.085	0.12	0.087	0.261	0.1	301.52	48.784	11.474	0.02	0.02	4.6253e+08	1.1532	0.0027	0.069
0.9366	0.0122	0.9366	0	48.784	11.474	1.561	1.135	4.6253e+08	-0.055	-0.01	0.085	0.12	0.087	0.261	0.1	301.52	48.784	11.474	0.02	0.02	4.6253e+08	-0.4813	-0.4737	-0.0626
1.055	-0.055	1.055	0	48.784	11.474	1.561	1.135	4.6253e+08	-0.005	-0.015	0.025	0.12	0.087	0.261	0.1	301.52	48.784	11.474	0.02	0.02	4.6253e+08	-0.4041	0.7164	0.0517
0.9588	-0.0066	0.9588	0	48.784	11.474	1.561	1.135	4.6253e+08	-0.005	-0.015	0.025	0.12	0.087	0.261	0.1	301.52	48.784	11.474	0.02	0.02	4.6253e+08	1.0256	-0.6824	-0.0007
1.0117	-0.0242	1.0117	0	48.784	11.474	1.561	1.135	4.6253e+08	-0.005	-0.015	0.025	0.12	0.087	0.261	0.1	301.52	48.784	11.474	0.02	0.02	4.6253e+08	-1.2995	0.5465	-0.0268
1.0211	-0.0476	1.0211	0	48.784	11.474	1.561	1.135	4.6253e+08	-0.005	-0.015	0.025	0.12	0.087	0.261	0.1	301.52	48.784	11.474	0.02	0.02	4.6253e+08	1.1773	-0.2169	0.0431
0.9612	0.0036	0.9612	0	48.784	11.474	1.561	1.135	4.6253e+08	-0.005	-0.015	0.025	0.12	0.087	0.261	0.1	301.52	48.784	11.474	0.02	0.02	4.6253e+08	-0.7372	-0.2149	-0.0305
1.0528	-0.0534	1.0528	0	48.784	11.474	1.561	1.135	4.6253e+08	0.025	-0.005	-0.01	0.12	0.087	0.261	0.1	301.52	48.784	11.474	0.02	0.02	4.6253e+08	0.067	0.5075	0.066
0.9497	0.0016	0.9497	0	48.784	11.474	1.561	1.135	4.6253e+08	0.025	-0.005	-0.01	0.12	0.087	0.261	0.1	301.52	48.784	11.474	0.02	0.02	4.6253e+08	0.598	-0.672	-0.0278
1.017	-0.0312	1.017	0	48.784	11.474	1.561	1.135	4.6253e+08	0.025	-0.005	-0.01	0.12	0.087	0.261	0.1	301.52	48.784	11.474	0.02	0.02	4.6253e+08	-1.0359	0.6371	0.0019
1.0076	-0.034	1.0076	0	48.784	11.474	1.561	1.135	4.6253e+08	0.025	-0.005	-0.01	0.12	0.087	0.261	0.1	301.52	48.784	11.474	0.02	0.02	4.6253e+08	1.0758	-0.3206	0.0084
0.9795	-0.0068	0.9795	0	48.784	11.474	1.561	1.135	4.6253e+08	0.025	-0.005	-0.01	0.12	0.087	0.261	0.1	301.52	48.784	11.474	0.02	0.02	4.6253e+08	-0.7633	0.0224	-0.0502
1.0338	-0.0521	1.0338	0	48.784	11.474	1.561	1.135	4.6253e+08	0.085	0.02	-0.095	0.12	0.087	0.261	0.1	301.52	48.784	11.474	0.02	0.02	4.6253e+08	0.2379	0.3259	0.0456
0.9684	-0.0049	0.9684	0	48.784	11.474	1.561	1.135	4.6253e+08	0.085	0.02	-0.095	0.12	0.087	0.261	0.1	301.52	48.784	11.474	0.02	0.02	4.6253e+08	0.3279	-0.6033	-0.0111
1.0144	-0.0343	1.0144	0	48.784	11.474	1.561	1.135	4.6253e+08	0.085	0.02	-0.095	0.12	0.087	0.261	0.1	301.52	48.784	11.474	0.02	0.02	4.6253e+08	-0.7648	0.6229	0.0404
0.9958	-0.0246	0.9958	0	48.784	11.474	1.561	1.135	4.6253e+08	0.085	0.02	-0.095	0.12	0.087	0.261	0.1	301.52	48.784	11.474	0.02	0.02	4.6253e+08	0.9036	-0.4581	0.0072
0.9869	-0.0082	0.9869	0	48.784	11.474	1.561	1.135	4.6253e+08	0.085	0.02	-0.095	0.12	0.087	0.261	0.1	301.52	48.784	11.474	0.02	0.02	4.6253e+08	-0.7881	0.2162	-0.0225
1.0288	-0.0454	1.0288	0	48.784	11.474	1.561	1.135	4.6253e+08	0.085	0.02	-0.095	0.12	0.087	0.261	0.1	301.52	48.784	11.474	0.02	0.02	4.6253e+08	0.3685	0.1147	0.0254
0.9691	-0.0059	0.9691	0	48.784	11.474	1.559	1.132	4.6253e+08	-0.03	0.015	0.035	0.12	0.087	0.261	0.1	301.51	48.784	11.474	0.02	0.02	4.6253e+08	0.1988	-0.4339	-0.0269
1.0159	-0.0367	1.0159	0	48.784	11.474	1.559	1.132	4.6253e+08	-0.03	0.015	0.035	0.12	0.087	0.261	0.1	301.51	48.784	11.474	0.02	0.02	4.6253e+08	-0.6153	0.5928	0.0236
0.9962	-0.0224	0.9962	0	48.784	11.474	1.559	1.132	4.6253e+08	-0.03	0.015	0.035	0.12	0.087	0.261	0.1	301.51	48.784	11.474	0.02	0.02	4.6253e+08	0.8317	-0.5942	-0.0141
0.992	-0.0165	0.992	0	48.784	11.474	1.559	1.132	4.6253e+08	-0.03	0.015	0.035	0.12	0.087	0.261	0.1	301.51	48.784	11.474	0.02	0.02	4.6253e+08	-0.8272	0.3952	-0.0064
1.0212	-0.0422	1.0212	0	48.784	11.474	1.559	1.132	4.6253e+08	-0.04	0	0.08	0.12	0.087	0.261	0.1	301.51	48.784	11.474	0.02	0.02	4.6253e+08	0.563	-0.1255	0.0169
0.971	-0.0082	0.971	0	48.784	11.474	1.559	1.132	4.6253e+08	-0.04	0	0.08	0.12	0.087	0.261	0.1	301.51	48.784	11.474	0.02	0.02	4.6253e+08	-0.136	-0.1767	-0.0041
1.0217	-0.041	1.0217	0	48.784	11.474	1.559	1.132	4.6253e+08	-0.04	0	0.08	0.12	0.087	0.261	0.1	301.51	48.784	11.474	0.02	0.02	4.6253e+08	-0.3466	0.4112	0.0434
0.9934	-0.0159	0.9934	0	48.784	11.474	1.559	1.132	4.6253e+08	-0.04	0	0.08	0.12	0.087	0.261	0.1	301.51	48.784	11.474	0.02	0.02	4.6253e+08	0.6564	-0.5329	0.0056
0.9968	-0.0193	0.9968	0	48.784	11.474	1.559	1.132	4.6253e+08	-0.04	0	0.08	0.12	0.087	0.261	0.1	301.51	48.784	11.474	0.02	0.02	4.6253e+08	-0.6998	0.4279	0.0172
1.012	-0.0333	1.012	0	48.784	11.474	1.559	1.132	4.6253e+08	-0.04	0	0.08	0.12	0.087	0.261	0.1	301.51	48.784	11.474	0.02	0.02	4.6253e+08	0.579	-0.2549	0.0098
0.9782	-0.0085	0.9782	0	48.784	11.474	1.565	1.134	4.6253e+08	-0.03	-0.01	0.07	0.12	0.087	0.261	0.1	301.51	48.784	11.474	0.02	0.02	4.6253e+08	-0.3519	0.0142	-0.0286
1.0211	-0.0426	1.0211	0	48.784	11.474	1.565	1.134	4.6253e+08	-0.03	-0.01	0.07	0.12	0.087	0.261	0.1	301.51	48.784	11.474	0.02	0.02	4.6253e+08	-0.0787	0.2327	0.0034
0.9878	-0.0165	0.9878	0	48.784	11.474	1.565	1.134	4.6253e+08	-0.03	-0.01	0.07	0.12	0.087	0.261	0.1	301.51	48.784	11.474	0.02	0.02	4.6253e+08	0.4174	-0.3509	-0.0177
1.0022	-0.0269	1.0022	0	48.784	11.474	1.565	1.134	4.6253e+08	-0.03	-0.01	0.07	0.12	0.087	0.261	0.1	301.51	48.784	11.474	0.02	0.02	4.6253e+08	-0.5747	0.4109	0.0185
1.0082	-0.031	1.0082	0	48.784	11.474	1.566	1.135	4.6253e+08	-0.02	0	0.03	0.12	0.087	0.261	0.1	301.51	48.784	11.474	0.02	0.02	4.6253e+08	0.5316	-0.301	0.0012
0.9828	-0.0121	0.9828	0	48.784	11.474	1.566	1.135	4.6253e+08	-0.02	0	0.03	0.12	0.087	0.261	0.1	301.51	48.784	11.474	0.02	0.02	4.6253e+08	-0.3789	0.1344	-0.0031
1.0131	-0.0344	1.0131	0	48.784	11.474	1.566	1.135	4.6253e+08	-0.02	0	0.03	0.12	0.087	0.261	0.1	301.51	48.784	11.474	0.02	0.02	4.6253e+08	0.0464	0.0564	0.0034
0.9884	-0.0168	0.9884	0	48.784	11.474	1.566	1.135	4.6253e+08	-0.02	0	0.03	0.12	0.087	0.261	0.1	301.51	48.784	11.474	0.02	0.02	4.6253e+08	0.2294	-0.2062	0.0149
1.0069	-0.0304	1.0069	0	48.784	11.474	1.566	1.135	4.6253e+08	-0.02	0	0.03	0.12	0.087	0.261	0.1	301.51	48.784	11.474	0.02	0.02	4.6253e+08	-0.4638	0.2665	0.0187
1.0115	-0.0273	1.0115	0	48.784	11.474	1.566	1.135	4.6253e+08	-0.02	0	0.03	0.12	0.087	0.261	0.1	301.51	48.784	11.474	0.02	0.02	4.6253e+08	0.5655	-0.1339	0.0063
0.9933	-0.0254	0.9933	0	48.784	11.474	1.563	1.131	4.6253e+08	0.02	0.005	-0.02	0.12	0.087	0.261	0.1	301.51	48.784	11.474	0.02	0.02	4.6253e+08	-0.1273	0.1706	0.0046
1.0021	-0.0427	1.0021	0	48.784	11.474	1.563	1.131	4.6253e+08	0.02	0.005	-0.02	0.12	0.087	0.261	0.1	301.51	48.784	11.474	0.02	0.02	4.6253e+08	-0.1661	-0.1438	-0.0319
0.9491	0.0066	0.9491	0	48.784	11.474	1.563	1.131	4.6253e+08	0.02	0.005	-0.02	0.12	0.087	0.261	0.1	301.51	48.784	11.474	0.02	0.02	4.6253e+08	-0.2097	-0.2355	-0.0316
1.0663	-0.039	1.0663	0	48.784	11.474	1.563	1.131	4.6253e+08	0.02	0.005	-0.02	0.12	0.087	0.261	0.1	301.51	48.784	11.474	0.02	0.02	4.6253e+08	0.3906	0.594	0.0887
1.0037	-0.0298	1.0037	0	48.784	11.474	1.563	1.131	4.6253e+08	0.025	0.03	-0.035	0.12	0.087	0.261	0.1	301.51	48.784	11.474	0.02	0.02	4.6253e+08	-0.4854	-0.5286	-0.0372
0.9515	-0.01	0.9515	0	48.784	11.474	1.563	1.131	4.6253e+08	0.025	0.03	-0.035	0.12	0.087	0.261	0.1	301.51	48.784	11.474	0.02	0.02	4.6253e+08	0.4248	0.3441	0.0779
1.0119	-0.0264	1.0119	0	48.784	11.474	1.563	1.131	4.6253e+08	0.025	0.03	-0.035	0.12	0.087	0.261	0.1	301.51	48.784	11.474	0.02	0.02	4.6253e+08	-0.5436	-0.2602	-0.0293
1.0115	-0.0226	1.0115	0	48.784	11.474	1.563	1.131	4.6253e+08	0.025	0.03	-0.035	0.12	0.087	0.261	0.1	301.51	48.784	11.474	0.02	0.02	4.6253e+08	0.817	0.2792	0.0505
0.9996	-0.03	0.9996	0	48.784	11.474	1.563	1.131	4.6253e+08	0.025	0.03	-0.035	0.12	0.087	0.261	0.1	301.51	48.784	11.474	0.02	0.02	4.6253e+08	-0.762	-0.3535	-0.0539
1.0089	-0.0327	1.0089	0	48.784	11.474	1.563	1.131	4.6253e+08	0.025	0.03	-0.035	0.12	0.087	0.261	0.1	301.51	48.784	11.474	0.02	0.02	4.6253e+08	0.4633	0.4749	0.0494
0.9573	-0.0094	0.9573	0	48.784	11.474	1.564	1.133	4.6253e+08	0	-0.025	0.045	0.12	0.087	0.261	0.1	301.51	48.784	11.474	0.02	0.02	4.6253e+08	-0.0206	-0.7443	-0.0538
1.0558	-0.0447	1.0558	0	48.784	11.474	1.564	1.133	4.6253e+08	0	-0.025	0.045	0.12	0.087	0.261	0.1	301.51	48.784	11.474	0.02	0.02	4.6253e+08	-0.4929	0.8811	0.0485
0.9543	-0.0048	0.9543	0	48.784	11.474	1.564	1.133	4.6253e+08	0	-0.025	0.045	0.12	0.087	0.261	0.1	301.51	48.784	11.474	0.02	0.02	4.6253e+08	0.8244	-0.8616	-0.0275
1.0227	-0.0253	1.0227	0	48.784	11.474	1.564	1.133	4.6253e+08	0	-0.025	0.045	0.12	0.087	0.261	0.1	301.51	48.784	11.474	0.02	0.02	4.6253e+08	-1.1318	0.7503	-0.0024
1.0056	-0.0391	1.0056	0	48.784	11.474	1.562	1.131	4.6253e+08	-0.04	-0.005	0.04	0.12	0.087	0.261	0.1	301.51	48.784	11.474	0.02	0.02	4.6253e+08	1.2018	-0.401	0.0099
0.9563	0.0041	0.9563	0	48.784	11.474	1.562	1.131	4.6253e+08	-0.04	-0.005	0.04	0.12	0.087	0.261	0.1	301.51	48.784	11.474	0.02	0.02	4.6253e+08	-0.9436	-0.1566	-0.0332
1.0779	-0.0692	1.0779	0	48.784	11.474	1.562	1.131	4.6253e+08	-0.04	-0.005	0.04	0.12	0.087	0.261	0.1	301.51	48.784	11.474	0.02	0.02	4.6253e+08	0.625	0.6365	0.0949
0.9093	0.0221	0.9093	0	48.784	11.474	1.562	1.131	4.6253e+08	-0.04	-0.005	0.04	0.12	0.087	0.261	0.1	301.51	48.784	11.474	0.02	0.02	4.6253e+08	0.018	-1.1033	-0.0973
1.0685	-0.0565	1.0685	0	48.784	11.474	1.562	1.131	4.6253e+08	-0.04	-0.005	0.04	0.12	0.087	0.261	0.1	301.51	48.784	11.474	0.02	0.02	4.6253e+08	-0.9597	1.3269	0.0697
0.9591	-0.0148	0.9591	0	48.784	11.474	1.562	1.131	4.6253e+08	-0.04	-0.005	0.04	0.12	0.087	0.261	0.1	301.51	48.784	11.474	0.02	0.02	4.6253e+08	1.6624	-1.119	-0.0087
0.9954	-0.0126	0.9954	0	48.784	11.474	1.561	1.128	4.6253e+08	0.005	0.015	-0.025	0.12	0.087	0.261	0.1	301.51	48.784	11.474	0.02	0.02	4.6253e+08	-1.9134	0.7069	-0.0194
1.0643	-0.0653	1.0643	0	48.784	11.474	1.561	1.128	4.6253e+08	0.005	0.015	-0.025	0.12	0.087	0.261	0.1	301.51	48.784	11.474	0.02	0.02	4.6253e+08	1.6907	-0.2307	0.0693
0.8973	0.0334	0.8973	0	48.784	11.474	1.561	1.128	4.6253e+08	0.005	0.015	-0.025	0.12	0.087	0.261	0.1	301.51	48.784	11.474	0.02	0.02	4.6253e+08	-1.0431	-0.4406	-0.0774
1.1078	-0.0772	1.1078	0	48.784	11.474	1.561	1.128	4.6253e+08	0.005	0.015	-0.025	0.12	0.087	0.261	0.1	301.51	48.784	11.474	0.02	0.02	4.6253e+08	-0.1285	0.9546	0.0901
0.9072	0.0109	0.9072	0	48.784	11.474	1.56	1.128	4.6253e+08	-0.06	-0.025	0.07	0.12	0.087	0.261	0.1	301.51	48.784	11.474	0.02	0.02	4.6253e+08	1.4437	-1.0834	-0.0275
1.035	-0.0327	1.035	0	48.784	11.474	1.56	1.128	4.6253e+08	-0.06	-0.025	0.07	0.12	0.087	0.261	0.1	301.51	48.784	11.474	0.02	0.02	4.6253e+08	-2.2381	1.012	-0.02
1.0499	-0.0548	1.0499	0	48.784	11.474	1.56	1.128	4.6253e+08	-0.06	-0.025	0.07	0.12	0.087	0.261	0.1	301.51	48.784	11.474	0.02	0.02	4.6253e+08	2.33	-0.6959	0.0554
0.904	0.0282	0.904	0	48.784	11.474	1.56	1.128	4.6253e+08	-0.06	-0.025	0.07	0.12	0.087	0.261	0.1	301.51	48.784	11.474	0.02	0.02	4.6253e+08	-1.716	0.0797	-0.0583
1.0954	-0.079	1.0954	0	48.784	11.474	1.56	1.128	4.6253e+08	-0.06	-0.025	0.07	0.12	0.087	0.261	0.1	301.51	48.784	11.474	0.02	0.02	4.6253e+08	0.5534	0.4554	0.0652
0.8973	0.0205	0.8973	0	48.784	11.474	1.56	1.128	4.6253e+08	-0.005	0.02	-0.015	0.12	0.087	0.261	0.1	301.51	48.784	11.474	0.02	0.02	4.6253e+08	0.7057	-0.7693	-0.0193
1.0659	-0.046	1.0659	0	48.784	11.474	1.56	1.128	4.6253e+08	-0.005	0.02	-0.015	0.12	0.087	0.261	0.1	301.51	48.784	11.474	0.02	0.02	4.6253e+08	-1.7197	1.0001	0.011
1.0157	-0.0373	1.0157	0	48.784	11.474	1.56	1.128	4.6253e+08	-0.005	0.02	-0.015	0.12	0.087	0.261	0.1	301.51	48.784	11.474	0.02	0.02	4.6253e+08	2.197	-0.7657	0.0357
0.9403	0.0145	0.9403	0	48.784	11.474	1.56	1.128	4.6253e+08	-0.005	0.02	-0.015	0.12	0.087	0.261	0.1	301.51	48.784	11.474	0.02	0.02	4.6253e+08	-1.9689	0.2802	-0.066
1.0756	-0.0727	1.0756	0	48.784	11.474	1.56	1.128	4.6253e+08	-0.005	0.02	-0.015	0.12	0.087	0.261	0.1	301.51	48.784	11.474	0.02	0.02	4.6253e+08	1.106	0.0931	0.0696
0.8983	0.027	0.8983	0	48.784	11.474	1.558	1.126	4.6253e+08	0.02	0	-0.02	0.12	0.086	0.261	0.1	301.51	48.784	11.474	0.02	0.02	4.6253e+08	-0.0593	-0.5665	-0.0466
1.0756	-0.0608	1.0756	0	48.784	11.474	1.558	1.126	4.6253e+08	0.02	0	-0.02	0.12	0.086	0.261	0.1	301.51	48.784	11.474	0.02	0.02	4.6253e+08	-1.0025	0.8759	0.0318
0.9772	-0.0207	0.9772	0	48.784	11.474	1.558	1.126	4.6253e+08	0.02	0	-0.02	0.12	0.086	0.261	0.1	301.51	48.784	11.474	0.02	0.02	4.6253e+08	1.8274	-0.7072	0.0189
0.9847	-0.0076	0.9847	0	48.784	11.474	1.558	1.126	4.6253e+08	0.02	0	-0.02	0.12	0.086	0.261	0.1	301.51	48.784	11.474	0.02	0.02	4.6253e+08	-1.9648	0.4186	-0.0754
1.0596	-0.0654	1.0596	0	48.784	11.474	1.558	1.126	4.6253e+08	0.02	0	-0.02	0.12	0.086	0.261	0.1	301.51	48.784	11.474	0.02	0.02	4.6253e+08	1.4033	-0.0853	0.0808
0.9127	0.0258	0.9127	0	48.784	11.474	1.558	1.126	4.6253e+08	0.02	0	-0.02	0.12	0.086	0.261	0.1	301.51	48.784	11.474	0.02	0.02	4.6253e+08	-0.6034	-0.4584	-0.0381
1.0745	-0.0629	1.0745	0	48.784	11.474	1.556	1.123	4.6253e+08	-0.035	-0.005	0.105	0.119	0.086	0.261	0.1	301.51	48.784	11.474	0.02	0.02	4.6253e+08	-0.4174	0.784	0.0631
0.9458	-0.0023	0.9458	0	48.784	11.474	1.556	1.123	4.6253e+08	-0.035	-0.005	0.105	0.119	0.086	0.261	0.1	301.51	48.784	11.474	0.02	0.02	4.6253e+08	1.3665	-0.7559	0.0087
1.0158	-0.0222	1.0158	0	48.784	11.474	1.556	1.123	4.6253e+08	-0.035	-0.005	0.105	0.119	0.086	0.261	0.1	301.51	48.784	11.474	0.02	0.02	4.6253e+08	-1.7334	0.635	-0.0272
1.0393	-0.0532	1.0393	0	48.784	11.474	1.556	1.123	4.6253e+08	-0.035	-0.005	0.105	0.119	0.086	0.261	0.1	301.51	48.784	11.474	0.02	0.02	4.6253e+08	1.5712	-0.3045	0.0321
0.9362	0.0151	0.9362	0	48.784	11.474	1.556	1.122	4.6253e+08	0.05	-0.01	-0.06	0.119	0.086	0.261	0.1	301.51	48.784	11.474	0.02	0.02	4.6253e+08	-0.9931	-0.2166	-0.0636
1.0667	-0.0648	1.0667	0	48.784	11.474	1.556	1.122	4.6253e+08	0.05	-0.01	-0.06	0.119	0.086	0.261	0.1	301.51	48.784	11.474	0.02	0.02	4.6253e+08	0.0989	0.5635	0.0677
0.9297	0.006	0.9297	0	48.784	11.474	1.556	1.122	4.6253e+08	0.05	-0.01	-0.06	0.119	0.086	0.261	0.1	301.51	48.784	11.474	0.02	0.02	4.6253e+08	0.773	-0.7192	-0.0091
1.0341	-0.0362	1.0341	0	48.784	11.474	1.556	1.122	4.6253e+08	0.05	-0.01	-0.06	0.119	0.086	0.261	0.1	301.51	48.784	11.474	0.02	0.02	4.6253e+08	-1.3632	0.7352	0.0122
1.0152	-0.0379	1.0152	0	48.784	11.474	1.556	1.122	4.6253e+08	0.05	-0.01	-0.06	0.119	0.086	0.261	0.1	301.51	48.784	11.474	0.02	0.02	4.6253e+08	1.5304	-0.4012	0.0256
0.9656	0.0047	0.9656	0	48.784	11.474	1.557	1.123	4.6253e+08	-0.035	-0.005	0.09	0.119	0.086	0.261	0.1	301.51	48.784	11.474	0.02	0.02	4.6253e+08	-1.1721	0.0067	-0.0505
1.0509	-0.0581	1.0509	0	48.784	11.474	1.557	1.123	4.6253e+08	-0.035	-0.005	0.09	0.119	0.086	0.261	0.1	301.51	48.784	11.474	0.02	0.02	4.6253e+08	0.4791	0.3132	0.0461
0.9312	0.0094	0.9312	0	48.784	11.474	1.557	1.123	4.6253e+08	-0.035	-0.005	0.09	0.119	0.086	0.261	0.1	301.51	48.784	11.474	0.02	0.02	4.6253e+08	0.2367	-0.6549	-0.0279
1.0397	-0.0433	1.0397	0	48.784	11.474	1.557	1.123	4.6253e+08	-0.035	-0.005	0.09	0.119	0.086	0.261	0.1	301.51	48.784	11.474	0.02	0.02	4.6253e+08	-0.8825	0.7299	0.0203
0.9931	-0.0244	0.9931	0	48.784	11.474	1.557	1.123	4.6253e+08	-0.035	-0.005	0.09	0.119	0.086	0.261	0.1	301.51	48.784	11.474	0.02	0.02	4.6253e+08	1.2776	-0.4826	-0.0116
0.9904	-0.0106	0.9904	0	48.784	11.474	1.558	1.125	4.6253e+08	0.045	0.015	-0.085	0.12	0.086	0.261	0.1	301.51	48.784	11.474	0.02	0.02	4.6253e+08	-1.18	0.2262	-0.0531
1.0348	-0.0554	1.0348	0	48.784	11.474	1.558	1.125	4.6253e+08	0.045	0.015	-0.085	0.12	0.086	0.261	0.1	301.51	48.784	11.474	0.02	0.02	4.6253e+08	0.6594	0.1104	0.0474
0.9518	0.0033	0.9518	0	48.784	11.474	1.558	1.125	4.6253e+08	0.045	0.015	-0.085	0.12	0.086	0.261	0.1	301.51	48.784	11.474	0.02	0.02	4.6253e+08	-0.0979	-0.5368	-0.0451
1.039	-0.0436	1.039	0	48.784	11.474	1.558	1.125	4.6253e+08	0.045	0.015	-0.085	0.12	0.086	0.261	0.1	301.51	48.784	11.474	0.02	0.02	4.6253e+08	-0.5182	0.7079	0.0634
0.9759	-0.0152	0.9759	0	48.784	11.474	1.558	1.125	4.6253e+08	0.045	0.015	-0.085	0.12	0.086	0.261	0.1	301.51	48.784	11.474	0.02	0.02	4.6253e+08	0.9702	-0.6131	0.0033
0.9951	-0.0163	0.9951	0	48.784	11.474	1.558	1.125	4.6253e+08	0.045	0.015	-0.085	0.12	0.086	0.261	0.1	301.51	48.784	11.474	0.02	0.02	4.6253e+08	-1.007	0.4106	0.0008
1.0236	-0.0424	1.0236	0	48.784	11.474	1.557	1.124	4.6253e+08	-0.04	0.035	-0.09	0.12	0.086	0.261	0.1	301.51	48.784	11.474	0.02	0.02	4.6253e+08	0.7361	-0.0614	0.0296
0.9754	-0.0028	0.9754	0	48.784	11.474	1.557	1.124	4.6253e+08	-0.04	0.035	-0.09	0.12	0.086	0.261	0.1	301.51	48.784	11.474	0.02	0.02	4.6253e+08	-0.246	-0.29	-0.043
1.0291	-0.0467	1.0291	0	48.784	11.474	1.557	1.124	4.6253e+08	-0.04	0.035	-0.09	0.12	0.086	0.261	0.1	301.51	48.784	11.474	0.02	0.02	4.6253e+08	-0.3253	0.5308	0.0236
0.9784	-0.0148	0.9784	0	48.784	11.474	1.557	1.124	4.6253e+08	-0.04	0.035	-0.09	0.12	0.086	0.261	0.1	301.51	48.784	11.474	0.02	0.02	4.6253e+08	0.712	-0.6628	-0.0251
0.9957	-0.0224	0.9957	0	48.784	11.474	1.557	1.124	4.6253e+08	-0.005	-0.015	-0.015	0.12	0.086	0.261	0.1	301.51	48.784	11.474	0.02	0.02	4.6253e+08	-0.9759	0.5472	0.0131
1.019	-0.0379	1.019	0	48.784	11.474	1.557	1.124	4.6253e+08	-0.005	-0.015	-0.015	0.12	0.086	0.261	0.1	301.51	48.784	11.474	0.02	0.02	4.6253e+08	0.8527	-0.2744	0.017
0.9752	-0.0035	0.9752	0	48.784	11.474	1.557	1.124	4.6253e+08	-0.005	-0.015	-0.015	0.12	0.086	0.261	0.1	301.51	48.784	11.474	0.02	0.02	4.6253e+08	-0.4104	-0.0115	-0.0176
1.0283	-0.0464	1.0283	0	48.784	11.474	1.557	1.124	4.6253e+08	-0.005	-0.015	-0.015	0.12	0.086	0.261	0.1	301.51	48.784	11.474	0.02	0.02	4.6253e+08	-0.1059	0.3432	0.0337
0.9752	-0.0115	0.9752	0	48.784	11.474	1.557	1.124	4.6253e+08	-0.005	-0.015	-0.015	0.12	0.086	0.261	0.1	301.51	48.784	11.474	0.02	0.02	4.6253e+08	0.5617	-0.5724	-0.0057
1.005	-0.0266	1.005	0	48.784	11.474	1.556	1.122	4.6253e+08	0.005	-0.005	0.015	0.119	0.086	0.261	0.1	301.51	48.784	11.474	0.02	0.02	4.6253e+08	-0.8325	0.5767	0.0162
1.0111	-0.0312	1.0111	0	48.784	11.474	1.556	1.122	4.6253e+08	0.005	-0.005	0.015	0.119	0.086	0.261	0.1	301.51	48.784	11.474	0.02	0.02	4.6253e+08	0.825	-0.4061	0.0047
0.9809	-0.009	0.9809	0	48.784	11.474	1.556	1.122	4.6253e+08	0.005	-0.005	0.015	0.119	0.086	0.261	0.1	301.51	48.784	11.474	0.02	0.02	4.6253e+08	-0.5995	0.1653	-0.0242
1.024	-0.0449	1.024	0	48.784	11.474	1.556	1.122	4.6253e+08	0.005	-0.005	0.015	0.119	0.086	0.261	0.1	301.51	48.784	11.474	0.02	0.02	4.6253e+08	0.1718	0.1363	0.0138
0.9763	-0.0124	0.9763	0	48.784	11.474	1.556	1.122	4.6253e+08	0.005	-0.005	0.015	0.119	0.086	0.261	0.1	301.51	48.784	11.474	0.02	0.02	4.6253e+08	0.2693	-0.3797	-0.0072
1.0114	-0.0337	1.0114	0	48.784	11.474	1.554	1.119	4.6253e+08	0.03	0	0	0.119	0.086	0.261	0.1	301.51	48.784	11.474	0.02	0.02	4.6253e+08	-0.6334	0.4945	0.0428
1.0072	-0.0251	1.0072	0	48.784	11.474	1.554	1.119	4.6253e+08	0.03	0	0	0.119	0.086	0.261	0.1	301.51	48.784	11.474	0.02	0.02	4.6253e+08	0.7275	-0.4414	0.002
0.9847	-0.0113	0.9847	0	48.784	11.474	1.554	1.119	4.6253e+08	0.03	0	0	0.119	0.086	0.261	0.1	301.51	48.784	11.474	0.02	0.02	4.6253e+08	-0.5743	0.2675	0.0113
1.0154	-0.0382	1.0154	0	48.784	11.474	1.554	1.119	4.6253e+08	0.03	0	0	0.119	0.086	0.261	0.1	301.51	48.784	11.474	0.02	0.02	4.6253e+08	0.274	-0.0434	0.0116
0.9798	-0.0108	0.9798	0	48.784	11.474	1.554	1.119	4.6253e+08	0.03	0	0	0.119	0.086	0.261	0.1	301.51	48.784	11.474	0.02	0.02	4.6253e+08	-0.0083	-0.1641	-0.0199
1.0115	-0.0369	1.0115	0	48.784	11.474	1.553	1.118	4.6253e+08	-0.035	0	0.03	0.119	0.086	0.261	0.1	301.51	48.784	11.474	0.02	0.02	4.6253e+08	-0.3239	0.3665	0.0255
0.9994	-0.0225	0.9994	0	48.784	11.474	1.553	1.118	4.6253e+08	-0.035	0	0.03	0.119	0.086	0.261	0.1	301.51	48.784	11.474	0.02	0.02	4.6253e+08	0.5742	-0.3636	0.0136
0.9937	-0.0189	0.9937	0	48.784	11.474	1.553	1.118	4.6253e+08	-0.035	0	0.03	0.119	0.086	0.261	0.1	301.51	48.784	11.474	0.02	0.02	4.6253e+08	-0.5557	0.3028	0.0069
1.0105	-0.0339	1.0105	0	48.784	11.474	1.553	1.118	4.6253e+08	-0.035	0	0.03	0.119	0.086	0.261	0.1	301.51	48.784	11.474	0.02	0.02	4.6253e+08	0.3339	-0.1522	0.0157
0.9864	-0.0117	0.9864	0	48.784	11.474	1.553	1.118	4.6253e+08	-0.035	0	0.03	0.119	0.086	0.261	0.1	301.51	48.784	11.474	0.02	0.02	4.6253e+08	-0.0945	-0.0081	-0.0045
1.0089	-0.0325	1.0089	0	48.784	11.474	1.555	1.121	4.6253e+08	-0.02	-0.03	0.06	0.119	0.086	0.261	0.1	301.51	48.784	11.474	0.02	0.02	4.6253e+08	-0.1733	0.1729	-0.014
0.996	-0.0213	0.996	0	48.784	11.474	1.555	1.121	4.6253e+08	-0.02	-0.03	0.06	0.119	0.086	0.261	0.1	301.51	48.784	11.474	0.03	0.02	4.6253e+08	0.3141	-0.2405	-0.0005
0.9957	-0.0243	0.9957	0	48.784	11.474	1.555	1.121	4.6253e+08	-0.02	-0.03	0.06	0.119	0.086	0.261	0.1	301.51	48.784	11.474	0.02	0.02	4.6253e+08	-0.3711	0.2278	0.0169
1.0045	-0.0292	1.0045	0	48.784	11.474	1.555	1.121	4.6253e+08	-0.02	-0.03	0.06	0.119	0.086	0.261	0.1	301.51	48.784	11.474	0.02	0.02	4.6253e+08	0.3374	-0.1876	-0.0041
0.9942	-0.0183	0.9942	0	48.784	11.474	1.555	1.121	4.6253e+08	-0.02	-0.03	0.06	0.119	0.086	0.261	0.1	301.51	48.784	11.474	0.02	0.02	4.6253e+08	-0.1663	0.0504	-0.011
1.009	-0.0322	1.009	0	48.784	11.474	1.555	1.121	4.6253e+08	-0.02	-0.03	0.06	0.119	0.086	0.261	0.1	301.51	48.784	11.474	0.02	0.02	4.6253e+08	-0.0209	0.0367	-0.0015
0.9944	-0.0224	0.9944	0	48.784	11.474	1.555	1.121	4.6253e+08	0.035	0.015	-0.065	0.119	0.086	0.261	0.1	301.51	48.784	11.474	0.02	0.02	4.6253e+08	0.1825	-0.1102	0.0161
1.0003	-0.0281	1.0003	0	48.784	11.474	1.555	1.121	4.6253e+08	0.035	0.015	-0.065	0.119	0.086	0.261	0.1	301.51	48.784	11.474	0.02	0.02	4.6253e+08	-0.2627	0.1527	0.007
1.0057	-0.0268	1.0057	0	48.784	11.474	1.555	1.121	4.6253e+08	0.035	0.015	-0.065	0.119	0.086	0.261	0.1	301.51	48.784	11.474	0.02	0.02	4.6253e+08	0.2232	-0.1327	0.0109
0.9972	-0.0189	0.9972	0	48.784	11.474	1.555	1.121	4.6253e+08	0.035	0.015	-0.065	0.119	0.086	0.261	0.1	301.51	48.784	11.474	0.02	0.02	4.6253e+08	-0.1067	0.0731	0.0289
1.0038	-0.0276	1.0038	0	48.784	11.474	1.554	1.12	4.6253e+08	-0.035	0.005	0.05	0.119	0.086	0.261	0.1	301.51	48.784	11.474	0.02	0.02	4.6253e+08	0.0629	-0.009	0.004
0.9942	-0.0205	0.9942	0	48.784	11.474	1.554	1.12	4.6253e+08	-0.035	0.005	0.05	0.119	0.086	0.261	0.1	301.51	48.784	11.474	0.02	0.02	4.6253e+08	0.0347	-0.0347	0.0008
1.0015	-0.0271	1.0015	0	48.784	11.474	1.554	1.12	4.6253e+08	-0.035	0.005	0.05	0.119	0.086	0.261	0.1	301.51	48.784	11.474	0.02	0.02	4.6253e+08	-0.1395	0.0899	-0.0051
1.0035	-0.0285	1.0035	0	48.784	11.474	1.554	1.12	4.6253e+08	-0.035	0.005	0.05	0.119	0.086	0.261	0.1	301.51	48.784	11.474	0.02	0.02	4.6253e+08	0.1911	-0.0757	0.0027
0.9956	-0.0236	0.9956	0	48.784	11.474	1.554	1.12	4.6253e+08	-0.035	0.005	0.05	0.119	0.086	0.261	0.1	301.51	48.784	11.474	0.02	0.02	4.6253e+08	-0.1102	0.0336	0.0038
1.002	-0.0276	1.002	0	48.784	11.474	1.554	1.12	4.6253e+08	-0.035	0.005	0.05	0.119	0.086	0.261	0.1	301.51	48.784	11.474	0.02	0.02	4.6253e+08	0.041	0.0048	0.0136
0.9969	-0.0226	0.9969	0	48.784	11.474	1.553	1.119	4.6253e+08	0.06	0.015	-0.06	0.119	0.086	0.261	0.1	301.51	48.784	11.474	0.02	0.02	4.6253e+08	0.0305	-0.0161	0.0114
0.9988	-0.0232	0.9988	0	48.784	11.474	1.553	1.119	4.6253e+08	0.06	0.015	-0.06	0.119	0.086	0.261	0.1	301.51	48.784	11.474	0.02	0.02	4.6253e+08	-0.0802	0.0424	-0.0157
1.0009	-0.0246	1.0009	0	48.784	11.474	1.553	1.119	4.6253e+08	0.06	0.015	-0.06	0.119	0.086	0.261	0.1	301.51	48.784	11.474	0.02	0.02	4.6253e+08	0.0756	-0.0288	0.0075
0.9934	-0.0233	0.9934	0	48.784	11.474	1.553	1.119	4.6253e+08	0.06	0.015	-0.06	0.119	0.086	0.261	0.1	301.51	48.784	11.474	0.02	0.02	4.6253e+08	-0.0452	0.0009	0.006
1.0003	-0.0255	1.0003	0	48.784	11.474	1.554	1.121	4.6253e+08	-0.015	-0.015	0.035	0.119	0.086	0.261	0.1	301.51	48.784	11.474	0.02	0.02	4.6253e+08	0.0998	-0.0119	0.0108
0.9995	-0.0215	0.9995	0	48.784	11.474	1.554	1.121	4.6253e+08	-0.015	-0.015	0.035	0.119	0.086	0.261	0.1	301.51	48.784	11.474	0.02	0.02	4.6253e+08	-0.034	-0.0129	-0.0149
1.0038	-0.0252	1.0038	0	48.784	11.474	1.554	1.121	4.6253e+08	-0.015	-0.015	0.035	0.119	0.086	0.261	0.1	301.51	48.784	11.474	0.02	0.02	4.6253e+08	-0.0205	0.018	-0.0111
1.0017	-0.0273	1.0017	0	48.784	11.474	1.554	1.121	4.6253e+08	-0.015	-0.015	0.035	0.119	0.086	0.261	0.1	301.51	48.784	11.474	0.02	0.02	4.6253e+08	0.0881	-0.0415	-0.0022
0.9926	-0.025	0.9926	0	48.784	11.474	1.554	1.121	4.6253e+08	-0.015	-0.015	0.035	0.119	0.086	0.261	0.1	301.51	48.784	11.474	0.02	0.02	4.6253e+08	-0.07	0.0282	0.0012
1.0039	-0.0274	1.0039	0	48.784	11.474	1.555	1.121	4.6253e+08	0.01	0.01	-0.055	0.119	0.086	0.261	0.1	301.51	48.784	11.474	0.02	0.02	4.6253e+08	0.0236	-0.0128	0.0115
1.0064	-0.0221	1.0064	0	48.784	11.474	1.555	1.121	4.6253e+08	0.01	0.01	-0.055	0.119	0.086	0.261	0.1	301.51	48.784	11.474	0.02	0.02	4.6253e+08	0.0612	-0.0143	0.02
0.9986	-0.0227	0.9986	0	48.784	11.474	1.555	1.121	4.6253e+08	0.01	0.01	-0.055	0.119	0.086	0.261	0.1	301.51	48.784	11.474	0.02	0.02	4.6253e+08	0.0265	0.0098	0.0074
0.9979	-0.0223	0.9979	0	48.784	11.474	1.555	1.121	4.6253e+08	0.01	0.01	-0.055	0.119	0.086	0.261	0.1	301.51	48.784	11.474	0.02	0.02	4.6253e+08	-0.0345	0.0022	0
1.0013	-0.0232	1.0013	0	48.784	11.474	1.555	1.121	4.6253e+08	0.01	0.01	-0.055	0.119	0.086	0.261	0.1	301.51	48.784	11.474	0.02	0.02	4.6253e+08	-0.092	0.0296	-0.0101
1.0028	-0.0276	1.0028	0	48.784	11.474	1.556	1.124	4.6253e+08	0.015	0.005	0	0.119	0.086	0.261	0.1	301.51	48.784	11.474	0.02	0.02	4.6253e+08	0.0244	0.0158	-0.0033
0.9954	-0.0239	0.9954	0	48.784	11.474	1.556	1.124	4.6253e+08	0.015	0.005	0	0.119	0.086	0.261	0.1	301.51	48.784	11.474	0.02	0.02	4.6253e+08	-0.0132	-0.0015	0.0126
1.0009	-0.0236	1.0009	0	48.784	11.474	1.556	1.124	4.6253e+08	0.015	0.005	0	0.119	0.086	0.261	0.1	301.51	48.784	11.474	0.02	0.02	4.6253e+08	-0.0479	0.005	0.0105
1.0015	-0.0223	1.0015	0	48.784	11.474	1.556	1.124	4.6253e+08	0.015	0.005	0	0.119	0.086	0.261	0.1	301.51	48.784	11.474	0.02	0.02	4.6253e+08	-0.0068	-0.0087	-0.0035
0.9968	-0.0223	0.9968	0	48.784	11.474	1.556	1.124	4.6253e+08	0.015	0.005	0	0.119	0.086	0.261	0.1	301.51	48.784	11.474	0.02	0.02	4.6253e+08	-0.0485	0.0114	0.0098
0.9987	-0.0226	0.9987	0	48.784	11.474	1.555	1.121	4.6253e+08	0.005	0.025	-0.01	0.119	0.086	0.261	0.1	301.51	48.784	11.474	0.02	0.02	4.6253e+08	-0.0944	-0.0091	-0.0125
0.9991	-0.0255	0.9991	0	48.784	11.474	1.555	1.121	4.6253e+08	0.005	0.025	-0.01	0.119	0.086	0.261	0.1	301.51	48.784	11.474	0.02	0.02	4.6253e+08	0.004	0.0081	0.0212
0.9973	-0.0253	0.9973	0	48.784	11.474	1.555	1.121	4.6253e+08	0.005	0.025	-0.01	0.119	0.086	0.261	0.1	301.51	48.784	11.474	0.02	0.02	4.6253e+08	0.0107	0.0136	0.0305
0.9975	-0.023	0.9975	0	48.784	11.474	1.555	1.121	4.6253e+08	0.005	0.025	-0.01	0.119	0.086	0.261	0.1	301.51	48.784	11.474	0.02	0.02	4.6253e+08	0.0023	-0.0164	0.0212
1.0026	-0.0233	1.0026	0	48.784	11.474	1.555	1.121	4.6253e+08	0.005	0.025	-0.01	0.119	0.086	0.261	0.1	301.51	48.784	11.474	0.02	0.02	4.6253e+08	-0.0362	0.0015	0.0272
1.0021	-0.0253	1.0021	0	48.784	11.474	1.554	1.12	4.6253e+08	0.005	-0.02	0.04	0.119	0.086	0.261	0.1	301.51	48.784	11.474	0.02	0.02	4.6253e+08	-0.0294	-0.0071	0.003
0.9971	-0.0245	0.9971	0	48.784	11.474	1.554	1.12	4.6253e+08	0.005	-0.02	0.04	0.119	0.086	0.261	0.1	301.51	48.784	11.474	0.02	0.02	4.6253e+08	-0.0428	-0.0067	0.0123
0.9967	-0.0266	0.9967	0	48.784	11.474	1.554	1.12	4.6253e+08	0.005	-0.02	0.04	0.119	0.086	0.261	0.1	301.51	48.784	11.474	0.02	0.02	4.6253e+08	-0.098	-0.0042	0.012
1.0012	-0.0249	1.0012	0	48.784	11.474	1.554	1.12	4.6253e+08	0.005	-0.02	0.04	0.119	0.086	0.261	0.1	301.51	48.784	11.474	0.02	0.02	4.6253e+08	-0.0899	-0.0255	0.0012
1.0021	-0.023	1.0021	0	48.784	11.474	1.554	1.12	4.6253e+08	0.005	-0.02	0.04	0.119	0.086	0.261	0.1	301.51	48.784	11.474	0.02	0.02	4.6253e+08	-0.0028	-0.0241	0.0306
0.9982	-0.0235	0.9982	0	48.784	11.474	1.553	1.118	4.6253e+08	-0.045	0.035	0	0.119	0.086	0.261	0.1	301.51	48.784	11.474	0.02	0.02	4.6253e+08	-0.0388	-0.0235	0.0123
0.9968	-0.0228	0.9968	0	48.784	11.474	1.553	1.118	4.6253e+08	-0.045	0.035	0	0.119	0.086	0.261	0.1	301.51	48.784	11.474	0.02	0.02	4.6253e+08	-0.081	-0.0076	0.0152
1.0001	-0.025	1.0001	0	48.784	11.474	1.553	1.118	4.6253e+08	-0.045	0.035	0	0.119	0.086	0.261	0.1	301.51	48.784	11.474	0.02	0.02	4.6253e+08	-0.0835	-0.0152	-0.0015
1.0028	-0.0272	1.0028	0	48.784	11.474	1.553	1.118	4.6253e+08	-0.045	0.035	0	0.119	0.086	0.261	0.1	301.51	48.784	11.474	0.02	0.02	4.6253e+08	-0.0213	-0.0077	-0.0005
1.0012	-0.0261	1.0012	0	48.784	11.474	1.553	1.118	4.6253e+08	-0.045	0.035	0	0.119	0.086	0.261	0.1	301.51	48.784	11.474	0.02	0.02	4.6253e+08	-0.0454	-0.0046	0.005
0.9987	-0.0252	0.9987	0	48.784	11.474	1.554	1.119	4.6253e+08	0.03	0.005	-0.025	0.119	0.086	0.261	0.1	301.51	48.784	11.474	0.02	0.02	4.6253e+08	-0.0549	-0.01	-0.0067
1.0035	-0.0259	1.0035	0	48.784	11.474	1.554	1.119	4.6253e+08	0.03	0.005	-0.025	0.119	0.086	0.261	0.1	301.51	48.784	11.474	0.02	0.02	4.6253e+08	-0.0142	0.0147	0.0004
1.0006	-0.024	1.0006	0	48.784	11.474	1.554	1.119	4.6253e+08	0.03	0.005	-0.025	0.119	0.086	0.261	0.1	301.51	48.784	11.474	0.02	0.02	4.6253e+08	-0.0294	-0.0084	-0.0149
1.0017	-0.0258	1.0017	0	48.784	11.474	1.554	1.119	4.6253e+08	0.03	0.005	-0.025	0.119	0.086	0.261	0.1	301.51	48.784	11.474	0.02	0.02	4.6253e+08	-0.0277	0.0088	0
1.0016	-0.0282	1.0016	0	48.784	11.474	1.554	1.119	4.6253e+08	0.03	0.005	-0.025	0.119	0.086	0.261	0.1	301.51	48.784	11.474	0.02	0.02	4.6253e+08	0.0292	0.0174	-0.0006
0.9992	-0.026	0.9992	0	48.784	11.474	1.554	1.119	4.6253e+08	0.03	0.005	-0.025	0.119	0.086	0.261	0.1	301.51	48.784	11.474	0.02	0.02	4.6253e+08	0.0269	0.014	0.0063
1.0037	-0.0261	1.0037	0	48.784	11.474	1.552	1.115	4.6253e+08	0.09	-0.025	-0.125	0.119	0.086	0.261	0.1	301.51	48.784	11.474	0.02	0.02	4.6253e+08	-0.0309	-0.0004	0.0089
1.0069	-0.027	1.0069	0	48.784	11.474	1.552	1.115	4.6253e+08	0.09	-0.025	-0.125	0.119	0.086	0.261	0.1	301.51	48.784	11.474	0.02	0.02	4.6253e+08	0.1546	0.0859	0.0161
0.9831	-0.0297	0.9831	0	48.784	11.474	1.552	1.115	4.6253e+08	0.09	-0.025	-0.125	0.119	0.086	0.261	0.1	301.51	48.784	11.474	0.02	0.02	4.6253e+08	0.2528	-0.0763	-0.003
0.9927	-0.0375	0.9927	0	48.784	11.474	1.552	1.115	4.6253e+08	0.09	-0.025	-0.125	0.119	0.086	0.261	0.1	301.51	48.784	11.474	0.02	0.02	4.6253e+08	0.2816	-0.0582	0.0395
1.0308	-0.0461	1.0308	0	48.784	11.474	1.549	1.112	4.6253e+08	0	0.02	0.01	0.119	0.085	0.261	0.1	301.51	48.784	11.474	0.02	0.02	4.6253e+08	-0.0411	0.2525	0.0279
0.9605	-0.0074	0.9605	0	48.784	11.474	1.549	1.112	4.6253e+08	0	0.02	0.01	0.119	0.085	0.261	0.1	301.51	48.784	11.474	0.02	0.02	4.6253e+08	-0.7699	-0.182	-0.0454
1.001	-0.0063	1.001	0	48.784	11.474	1.549	1.112	4.6253e+08	0	0.02	0.01	0.119	0.085	0.261	0.1	301.51	48.784	11.474	0.02	0.02	4.6253e+08	0.6398	0.4264	0.0936
1.0667	-0.0415	1.0667	0	48.784	11.474	1.549	1.112	4.6253e+08	0	0.02	0.01	0.119	0.085	0.261	0.1	301.51	48.784	11.474	0.02	0.02	4.6253e+08	-0.2768	0.0373	-0.0076
0.9329	-0.003	0.9329	0	48.784	11.474	1.549	1.112	4.6253e+08	0	0.02	0.01	0.119	0.085	0.261	0.1	301.51	48.784	11.474	0.02	0.02	4.6253e+08	-0.0249	-0.3991	-0.0287
1.0153	-0.0343	1.0153	0	48.784	11.474	1.55	1.114	4.6253e+08	0.025	0	0.005	0.119	0.086	0.261	0.1	301.51	48.784	11.474	0.02	0.02	4.6253e+08	-0.5073	0.2139	0.0188
0.9667	-0.0146	0.9667	0	48.784	11.474	1.55	1.114	4.6253e+08	0.025	0	0.005	0.119	0.086	0.261	0.1	301.51	48.784	11.474	0.02	0.02	4.6253e+08	0.8219	-0.2513	0.0294
1.0239	-0.0322	1.0239	0	48.784	11.474	1.55	1.114	4.6253e+08	0.025	0	0.005	0.119	0.086	0.261	0.1	301.51	48.784	11.474	0.02	0.02	4.6253e+08	-0.6172	0.0752	0.0203
1.0083	-0.0318	1.0083	0	48.784	11.474	1.55	1.114	4.6253e+08	0.025	0	0.005	0.119	0.086	0.261	0.1	301.51	48.784	11.474	0.02	0.02	4.6253e+08	0.5255	0.1136	0.0492
0.9599	0.0004	0.9599	0	48.784	11.474	1.55	1.114	4.6253e+08	0.025	0	0.005	0.119	0.086	0.261	0.1	301.51	48.784	11.474	0.02	0.02	4.6253e+08	-0.4573	-0.4572	-0.0521
1.0585	-0.0435	1.0585	0	48.784	11.474	1.551	1.115	4.6253e+08	0.03	-0.01	-0.025	0.119	0.086	0.261	0.1	301.51	48.784	11.474	0.02	0.02	4.6253e+08	0.1076	0.7552	0.0629
0.9447	-0.0035	0.9447	0	48.784	11.474	1.551	1.115	4.6253e+08	0.03	-0.01	-0.025	0.119	0.086	0.261	0.1	301.51	48.784	11.474	0.02	0.02	4.6253e+08	0.3116	-0.9231	-0.0662
1.0334	-0.0347	1.0334	0	48.784	11.474	1.551	1.115	4.6253e+08	0.03	-0.01	-0.025	0.119	0.086	0.261	0.1	301.51	48.784	11.474	0.02	0.02	4.6253e+08	-0.8486	0.9472	0.0409
0.9896	-0.0302	0.9896	0	48.784	11.474	1.551	1.115	4.6253e+08	0.03	-0.01	-0.025	0.119	0.086	0.261	0.1	301.51	48.784	11.474	0.02	0.02	4.6253e+08	1.3217	-0.8098	-0.025
0.9777	-0.0015	0.9777	0	48.784	11.474	1.551	1.115	4.6253e+08	0.03	-0.01	-0.025	0.119	0.086	0.261	0.1	301.51	48.784	11.474	0.02	0.02	4.6253e+08	-1.3766	0.3831	-0.0449
1.0532	-0.0614	1.0532	0	48.784	11.474	1.551	1.115	4.6253e+08	0.03	-0.01	-0.025	0.119	0.086	0.261	0.1	301.51	48.784	11.474	0.02	0.02	4.6253e+08	1.1391	0.1132	0.0622
0.9467	0.0085	0.9467	0	48.784	11.474	1.551	1.114	4.6253e+08	-0.005	0	-0.005	0.119	0.086	0.261	0.1	301.51	48.784	11.474	0.02	0.02	4.6253e+08	-0.5843	-0.719	-0.1056
1.061	-0.0598	1.061	0	48.784	11.474	1.551	1.114	4.6253e+08	-0.005	0	-0.005	0.119	0.086	0.261	0.1	301.51	48.784	11.474	0.02	0.02	4.6253e+08	-0.2788	1.0984	0.0931
0.9396	0.0009	0.9396	0	48.784	11.474	1.551	1.114	4.6253e+08	-0.005	0	-0.005	0.119	0.086	0.261	0.1	301.51	48.784	11.474	0.02	0.02	4.6253e+08	0.8246	-1.2447	-0.0416
1.041	-0.033	1.041	0	48.784	11.474	1.551	1.114	4.6253e+08	-0.005	0	-0.005	0.119	0.086	0.261	0.1	301.51	48.784	11.474	0.02	0.02	4.6253e+08	-1.5678	1.133	0.0371
1.0086	-0.0409	1.0086	0	48.784	11.474	1.55	1.113	4.6253e+08	-0.065	0.015	0.05	0.119	0.086	0.261	0.1	301.51	48.784	11.474	0.02	0.02	4.6253e+08	1.8255	-0.705	0.0471
0.9498	0.0111	0.9498	0	48.784	11.474	1.55	1.113	4.6253e+08	-0.065	0.015	0.05	0.119	0.086	0.261	0.1	301.51	48.784	11.474	0.02	0.02	4.6253e+08	-1.4819	0.0753	-0.0509
1.0832	-0.0688	1.0832	0	48.784	11.474	1.55	1.113	4.6253e+08	-0.065	0.015	0.05	0.119	0.086	0.261	0.1	301.51	48.784	11.474	0.02	0.02	4.6253e+08	0.7423	0.4665	0.0689
0.9022	0.0199	0.9022	0	48.784	11.474	1.55	1.113	4.6253e+08	-0.065	0.015	0.05	0.119	0.086	0.261	0.1	301.51	48.784	11.474	0.02	0.02	4.6253e+08	0.108	-0.9277	-0.0698
1.0721	-0.0609	1.0721	0	48.784	11.474	1.55	1.113	4.6253e+08	-0.065	0.015	0.05	0.119	0.086	0.261	0.1	301.51	48.784	11.474	0.02	0.02	4.6253e+08	-1.1513	1.1953	0.0534
0.9694	-0.0208	0.9694	0	48.784	11.474	1.548	1.11	4.6253e+08	-0.04	0.005	0.04	0.119	0.085	0.261	0.1	301.51	48.784	11.474	0.02	0.02	4.6253e+08	2.024	-0.9278	0.022
0.9843	-0.0052	0.9843	0	48.784	11.474	1.548	1.11	4.6253e+08	-0.04	0.005	0.04	0.119	0.085	0.261	0.1	301.51	48.784	11.474	0.02	0.02	4.6253e+08	-2.1175	0.5384	-0.0528
1.0735	-0.0642	1.0735	0	48.784	11.474	1.548	1.11	4.6253e+08	-0.04	0.005	0.04	0.119	0.085	0.261	0.1	301.51	48.784	11.474	0.02	0.02	4.6253e+08	1.5118	-0.0565	0.0639
0.8983	0.0287	0.8983	0	48.784	11.474	1.548	1.11	4.6253e+08	-0.04	0.005	0.04	0.119	0.085	0.261	0.1	301.51	48.784	11.474	0.02	0.02	4.6253e+08	-0.5768	-0.5128	-0.0777
1.0779	-0.0651	1.0779	0	48.784	11.474	1.548	1.11	4.6253e+08	-0.04	0.005	0.04	0.119	0.085	0.261	0.1	301.51	48.784	11.474	0.02	0.02	4.6253e+08	-0.6658	0.9588	0.0596
0.9504	-0.0094	0.9504	0	48.784	11.474	1.55	1.113	4.6253e+08	0.08	-0.015	-0.055	0.119	0.086	0.261	0.1	301.51	48.784	11.474	0.02	0.02	4.6253e+08	1.7055	-0.882	0.0161
1.0019	-0.0156	1.0019	0	48.784	11.474	1.55	1.113	4.6253e+08	0.08	-0.015	-0.055	0.119	0.086	0.261	0.1	301.51	48.784	11.474	0.02	0.02	4.6253e+08	-2.1714	0.6522	-0.0393
1.0562	-0.0557	1.0562	0	48.784	11.474	1.55	1.113	4.6253e+08	0.08	-0.015	-0.055	0.119	0.086	0.261	0.1	301.51	48.784	11.474	0.02	0.02	4.6253e+08	1.8073	-0.2772	0.042
0.9208	0.0266	0.9208	0	48.784	11.474	1.55	1.113	4.6253e+08	0.08	-0.015	-0.055	0.119	0.086	0.261	0.1	301.5	48.784	11.474	0.02	0.02	4.6253e+08	-1.0386	-0.2984	-0.0825
1.0698	-0.0708	1.0698	0	48.784	11.474	1.55	1.113	4.6253e+08	0.08	-0.015	-0.055	0.119	0.086	0.261	0.1	301.5	48.784	11.474	0.02	0.02	4.6253e+08	-0.1399	0.6636	0.0578
0.9201	0.0049	0.9201	0	48.784	11.474	1.548	1.109	4.6253e+08	-0.055	0.02	0.01	0.119	0.085	0.261	0.1	301.5	48.784	11.474	0.02	0.02	4.6253e+08	1.0651	-0.8243	-0.0127
1.0359	-0.0338	1.0359	0	48.784	11.474	1.548	1.109	4.6253e+08	-0.055	0.02	0.01	0.119	0.085	0.261	0.1	301.5	48.784	11.474	0.02	0.02	4.6253e+08	-1.6788	0.7893	-0.0005
1.0355	-0.0472	1.0355	0	48.784	11.474	1.548	1.109	4.6253e+08	-0.055	0.02	0.01	0.119	0.085	0.261	0.1	301.51	48.784	11.474	0.02	0.02	4.6253e+08	1.8474	-0.4529	0.0571
0.9403	0.0168	0.9403	0	48.784	11.474	1.548	1.109	4.6253e+08	-0.055	0.02	0.01	0.119	0.085	0.261	0.1	301.5	48.784	11.474	0.02	0.02	4.6253e+08	-1.3038	-0.1068	-0.0673
1.0616	-0.0632	1.0616	0	48.784	11.474	1.548	1.109	4.6253e+08	-0.055	0.02	0.01	0.119	0.085	0.261	0.1	301.5	48.784	11.474	0.02	0.02	4.6253e+08	0.3628	0.443	0.0441
0.9214	0.0129	0.9214	0	48.784	11.474	1.548	1.11	4.6253e+08	-0.045	-0.01	0.06	0.119	0.085	0.261	0.1	301.5	48.784	11.474	0.02	0.02	4.6253e+08	0.476	-0.7803	-0.0543
1.0474	-0.0493	1.0474	0	48.784	11.474	1.548	1.11	4.6253e+08	-0.045	-0.01	0.06	0.119	0.085	0.261	0.1	301.5	48.784	11.474	0.02	0.02	4.6253e+08	-1.1752	0.8626	0.0304
0.9988	-0.0318	0.9988	0	48.784	11.474	1.548	1.11	4.6253e+08	-0.045	-0.01	0.06	0.119	0.085	0.261	0.1	301.5	48.784	11.474	0.02	0.02	4.6253e+08	1.6267	-0.592	0.0353
0.9795	-0.0026	0.9795	0	48.784	11.474	1.548	1.11	4.6253e+08	-0.045	-0.01	0.06	0.119	0.085	0.261	0.1	301.5	48.784	11.474	0.02	0.02	4.6253e+08	-1.3078	0.1818	-0.0373
1.0542	-0.0585	1.0542	0	48.784	11.474	1.548	1.11	4.6253e+08	-0.045	-0.01	0.06	0.119	0.085	0.261	0.1	301.5	48.784	11.474	0.02	0.02	4.6253e+08	0.6314	0.1614	0.0585
0.9311	0.0158	0.9311	0	48.784	11.474	1.548	1.11	4.6253e+08	-0.045	-0.01	0.06	0.119	0.085	0.261	0.1	301.5	48.784	11.474	0.02	0.02	4.6253e+08	0.052	-0.6603	-0.0575
1.0454	-0.0461	1.0454	0	48.784	11.474	1.546	1.108	4.6253e+08	0.045	0.005	-0.02	0.119	0.085	0.261	0.1	301.5	48.784	11.474	0.02	0.02	4.6253e+08	-0.7999	0.831	0.042
0.977	-0.0175	0.977	0	48.784	11.474	1.546	1.108	4.6253e+08	0.045	0.005	-0.02	0.119	0.085	0.261	0.1	301.5	48.784	11.474	0.02	0.02	4.6253e+08	1.3147	-0.6822	0.0217
0.9978	-0.014	0.9978	0	48.784	11.474	1.546	1.108	4.6253e+08	0.045	0.005	-0.02	0.119	0.085	0.261	0.1	301.5	48.784	11.474	0.02	0.02	4.6253e+08	-1.1789	0.4046	-0.0006
1.0342	-0.0505	1.0342	0	48.784	11.474	1.546	1.108	4.6253e+08	0.045	0.005	-0.02	0.119	0.085	0.261	0.1	301.5	48.784	11.474	0.02	0.02	4.6253e+08	0.8805	-0.0197	0.0499
0.9611	0.0053	0.9611	0	48.784	11.474	1.545	1.108	4.6253e+08	-0.025	-0.005	0.075	0.119	0.085	0.261	0.1	301.5	48.784	11.474	0.02	0.02	4.6253e+08	-0.1977	-0.4574	-0.0649
1.0416	-0.0513	1.0416	0	48.784	11.474	1.545	1.108	4.6253e+08	-0.025	-0.005	0.075	0.119	0.085	0.261	0.1	301.5	48.784	11.474	0.02	0.02	4.6253e+08	-0.4519	0.7118	0.0468
0.9654	-0.014	0.9654	0	48.784	11.474	1.545	1.108	4.6253e+08	-0.025	-0.005	0.075	0.119	0.085	0.261	0.1	301.5	48.784	11.474	0.02	0.02	4.6253e+08	0.9651	-0.7143	0.0103
1.0013	-0.0263	1.0013	0	48.784	11.474	1.545	1.108	4.6253e+08	-0.025	-0.005	0.075	0.119	0.085	0.261	0.1	301.5	48.784	11.474	0.02	0.02	4.6253e+08	-1.1778	0.6522	0.0124
1.0284	-0.0439	1.0284	0	48.784	11.474	1.545	1.108	4.6253e+08	-0.025	-0.005	0.075	0.119	0.085	0.261	0.1	301.5	48.784	11.474	0.02	0.02	4.6253e+08	0.9302	-0.1736	0.0487
0.969	0.0038	0.969	0	48.784	11.474	1.545	1.108	4.6253e+08	-0.025	0	0.065	0.119	0.085	0.261	0.1	301.5	48.784	11.474	0.02	0.02	4.6253e+08	-0.5038	-0.1787	-0.0258
1.0311	-0.0431	1.0311	0	48.784	11.474	1.545	1.108	4.6253e+08	-0.025	0	0.065	0.119	0.085	0.261	0.1	301.5	48.784	11.474	0.02	0.02	4.6253e+08	-0.2535	0.5553	0.0346
0.9702	-0.0035	0.9702	0	48.784	11.474	1.545	1.108	4.6253e+08	-0.025	0	0.065	0.119	0.085	0.261	0.1	301.5	48.784	11.474	0.02	0.02	4.6253e+08	0.596	-0.7209	-0.0517
1.005	-0.0255	1.005	0	48.784	11.474	1.545	1.108	4.6253e+08	-0.025	0	0.065	0.119	0.085	0.261	0.1	301.5	48.784	11.474	0.02	0.02	4.6253e+08	-1.0719	0.7037	-0.0001
1.0206	-0.043	1.0206	0	48.784	11.474	1.545	1.108	4.6253e+08	-0.025	0	0.065	0.119	0.085	0.261	0.1	301.5	48.784	11.474	0.02	0.02	4.6253e+08	1.0771	-0.4096	0.0135
0.9724	-0.0097	0.9724	0	48.784	11.474	1.546	1.109	4.6253e+08	0.06	0.035	-0.1	0.119	0.085	0.261	0.1	301.5	48.784	11.474	0.02	0.02	4.6253e+08	-0.5865	0.0819	-0.0199
1.0242	-0.0501	1.0242	0	48.784	11.474	1.546	1.109	4.6253e+08	0.06	0.035	-0.1	0.119	0.085	0.261	0.1	301.5	48.784	11.474	0.02	0.02	4.6253e+08	0.0145	0.2803	0.0331
0.9746	-0.0081	0.9746	0	48.784	11.474	1.546	1.109	4.6253e+08	0.06	0.035	-0.1	0.119	0.085	0.261	0.1	301.5	48.784	11.474	0.02	0.02	4.6253e+08	0.3519	-0.541	-0.0273
1.0134	-0.0292	1.0134	0	48.784	11.474	1.546	1.109	4.6253e+08	0.06	0.035	-0.1	0.119	0.085	0.261	0.1	301.5	48.784	11.474	0.02	0.02	4.6253e+08	-0.8081	0.6181	0.0309
1.0052	-0.0286	1.0052	0	48.784	11.474	1.546	1.109	4.6253e+08	0.06	0.035	-0.1	0.119	0.085	0.261	0.1	301.5	48.784	11.474	0.02	0.02	4.6253e+08	0.9628	-0.4861	0.0118
0.9764	-0.0138	0.9764	0	48.784	11.474	1.547	1.111	4.6253e+08	-0.04	-0.05	0.06	0.119	0.085	0.261	0.1	301.5	48.784	11.474	0.02	0.02	4.6253e+08	-0.6166	0.261	0.0019
1.0232	-0.0506	1.0232	0	48.784	11.474	1.547	1.111	4.6253e+08	-0.04	-0.05	0.06	0.119	0.085	0.261	0.1	301.5	48.784	11.474	0.02	0.02	4.6253e+08	0.318	0.0359	0.0409
0.9691	-0.0088	0.9691	0	48.784	11.474	1.547	1.111	4.6253e+08	-0.04	-0.05	0.06	0.119	0.085	0.261	0.1	301.5	48.784	11.474	0.02	0.02	4.6253e+08	0.0886	-0.3595	-0.0263
1.0199	-0.0314	1.0199	0	48.784	11.474	1.547	1.111	4.6253e+08	-0.04	-0.05	0.06	0.119	0.085	0.261	0.1	301.5	48.784	11.474	0.02	0.02	4.6253e+08	-0.5767	0.5211	0.022
1.0078	-0.0222	1.0078	0	48.784	11.474	1.547	1.111	4.6253e+08	-0.04	-0.05	0.06	0.119	0.085	0.261	0.1	301.5	48.784	11.474	0.02	0.02	4.6253e+08	0.9178	-0.4749	0.0037
0.9881	-0.0213	0.9881	0	48.784	11.474	1.547	1.11	4.6253e+08	-0.025	0.02	0.01	0.119	0.085	0.261	0.1	301.5	48.784	11.474	0.02	0.02	4.6253e+08	-0.7682	0.3316	0.0177
1.0075	-0.0403	1.0075	0	48.784	11.474	1.547	1.11	4.6253e+08	-0.025	0.02	0.01	0.119	0.085	0.261	0.1	301.5	48.784	11.474	0.02	0.02	4.6253e+08	0.3783	-0.1543	0.0235
0.9722	-0.0002	0.9722	0	48.784	11.474	1.547	1.11	4.6253e+08	-0.025	0.02	0.01	0.119	0.085	0.261	0.1	301.5	48.784	11.474	0.02	0.02	4.6253e+08	-0.0393	-0.1848	-0.0067
1.0377	-0.0358	1.0377	0	48.784	11.474	1.547	1.11	4.6253e+08	-0.025	0.02	0.01	0.119	0.085	0.261	0.1	301.5	48.784	11.474	0.02	0.02	4.6253e+08	-0.117	0.4561	0.0546
0.9988	-0.0189	0.9988	0	48.784	11.474	1.547	1.11	4.6253e+08	-0.025	0.02	0.01	0.119	0.085	0.261	0.1	301.5	48.784	11.474	0.02	0.02	4.6253e+08	0.5617	-0.4871	-0.0123
0.9759	-0.0177	0.9759	0	48.784	11.474	1.547	1.11	4.6253e+08	-0.025	0.02	0.01	0.119	0.085	0.261	0.1	301.5	48.784	11.474	0.02	0.02	4.6253e+08	-0.8881	0.3483	-0.0179
1.0067	-0.0312	1.0067	0	48.784	11.474	1.547	1.11	4.6253e+08	0.04	0	0.05	0.119	0.085	0.261	0.1	301.5	48.784	11.474	0.02	0.02	4.6253e+08	0.6369	-0.2255	0.0069
1.0003	-0.0135	1.0003	0	48.784	11.474	1.547	1.11	4.6253e+08	0.04	0	0.05	0.119	0.085	0.261	0.1	301.5	48.784	11.474	0.02	0.02	4.6253e+08	-0.0532	0.0668	0.0141
1.0176	-0.0409	1.0176	0	48.784	11.474	1.547	1.11	4.6253e+08	0.04	0	0.05	0.119	0.085	0.261	0.1	301.5	48.784	11.474	0.02	0.02	4.6253e+08	-0.2215	0.1266	0.0091
0.9745	-0.0098	0.9745	0	48.784	11.474	1.547	1.11	4.6253e+08	0.04	0	0.05	0.119	0.085	0.261	0.1	301.5	48.784	11.474	0.02	0.02	4.6253e+08	0.2716	-0.3341	-0.0061
1.0082	-0.0242	1.0082	0	48.784	11.474	1.547	1.111	4.6253e+08	0.015	-0.015	0.015	0.119	0.085	0.261	0.1	301.5	48.784	11.474	0.02	0.02	4.6253e+08	-0.4593	0.4348	0.0188
1.0102	-0.0305	1.0102	0	48.784	11.474	1.547	1.111	4.6253e+08	0.015	-0.015	0.015	0.119	0.085	0.261	0.1	301.5	48.784	11.474	0.02	0.02	4.6253e+08	0.3907	-0.3404	-0.0345
0.9808	-0.0145	0.9808	0	48.784	11.474	1.547	1.111	4.6253e+08	0.015	-0.015	0.015	0.119	0.085	0.261	0.1	301.5	48.784	11.474	0.02	0.02	4.6253e+08	-0.3913	0.1322	-0.0028
1.0034	-0.0329	1.0034	0	48.784	11.474	1.547	1.111	4.6253e+08	0.015	-0.015	0.015	0.119	0.085	0.261	0.1	301.5	48.784	11.474	0.02	0.02	4.6253e+08	0.3166	0.0766	0.0405
0.9769	-0.0163	0.9769	0	48.784	11.474	1.547	1.111	4.6253e+08	0.015	-0.015	0.015	0.119	0.085	0.261	0.1	301.5	48.784	11.474	0.02	0.02	4.6253e+08	-0.0449	-0.4131	-0.0221
1.0052	-0.0207	1.0052	0	48.784	11.474	1.547	1.111	4.6253e+08	0.025	0.005	-0.015	0.119	0.085	0.261	0.1	301.5	48.784	11.474	0.02	0.02	4.6253e+08	-0.4224	0.2887	0.0061
1.0469	-0.0398	1.0469	0	48.784	11.474	1.547	1.111	4.6253e+08	0.025	0.005	-0.015	0.119	0.085	0.261	0.1	301.5	48.784	11.474	0.02	0.02	4.6253e+08	0.8097	-0.0218	0.0219
0.976	-0.0332	0.976	0	48.784	11.474	1.547	1.111	4.6253e+08	0.025	0.005	-0.015	0.119	0.085	0.261	0.1	301.5	48.784	11.474	0.02	0.02	4.6253e+08	-0.8819	-0.0084	-0.0567
0.9339	-0.0096	0.9339	0	48.784	11.474	1.547	1.111	4.6253e+08	0.025	0.005	-0.015	0.119	0.085	0.261	0.1	301.5	48.784	11.474	0.02	0.02	4.6253e+08	0.1893	-0.0847	0.0159
1.0969	-0.0475	1.0969	0	48.784	11.474	1.547	1.111	4.6253e+08	0.025	0.005	-0.015	0.119	0.085	0.261	0.1	301.5	48.784	11.474	0.02	0.02	4.6253e+08	0.2905	0.3957	0.0729
0.9484	-0.0077	0.9484	0	48.784	11.474	1.546	1.109	4.6253e+08	-0.04	-0.025	0.105	0.119	0.085	0.261	0.1	301.5	48.784	11.474	0.02	0.02	4.6253e+08	-0.3638	-0.5739	-0.0608
1.0439	-0.0465	1.0439	0	48.784	11.474	1.546	1.109	4.6253e+08	-0.04	-0.025	0.105	0.119	0.085	0.261	0.1	301.5	48.784	11.474	0.02	0.02	4.6253e+08	0.0617	0.5838	0.0779
0.9273	0.004	0.9273	0	48.784	11.474	1.546	1.109	4.6253e+08	-0.04	-0.025	0.105	0.119	0.085	0.261	0.1	301.5	48.784	11.474	0.02	0.02	4.6253e+08	0.0723	-0.6472	-0.0478
1.053	-0.044	1.053	0	48.784	11.474	1.546	1.109	4.6253e+08	-0.04	-0.025	0.105	0.119	0.085	0.261	0.1	301.5	48.784	11.474	0.02	0.02	4.6253e+08	-0.4166	0.6116	0.0275
1.0086	-0.0295	1.0086	0	48.784	11.474	1.546	1.109	4.6253e+08	-0.04	-0.025	0.105	0.119	0.085	0.261	0.1	301.5	48.784	11.474	0.02	0.02	4.6253e+08	0.7209	-0.3552	0.0048
0.9668	-0.0069	0.9668	0	48.784	11.474	1.546	1.109	4.6253e+08	-0.04	-0.025	0.105	0.119	0.085	0.261	0.1	301.5	48.784	11.474	0.02	0.02	4.6253e+08	-0.8281	0.0729	-0.0289
1.0483	-0.0562	1.0483	0	48.784	11.474	1.545	1.106	4.6253e+08	-0.005	0.015	-0.015	0.119	0.085	0.261	0.1	301.5	48.784	11.474	0.02	0.02	4.6253e+08	0.7282	0.3509	0.0512
0.9442	0	0.9442	0	48.784	11.474	1.545	1.106	4.6253e+08	-0.005	0.015	-0.015	0.119	0.085	0.261	0.1	301.5	48.784	11.474	0.02	0.02	4.6253e+08	-0.238	-0.7744	-0.0745
1.0485	-0.0456	1.0485	0	48.784	11.474	1.545	1.106	4.6253e+08	-0.005	0.015	-0.015	0.119	0.085	0.261	0.1	301.5	48.784	11.474	0.02	0.02	4.6253e+08	-0.159	1.0494	0.0758
0.9661	-0.013	0.9661	0	48.784	11.474	1.545	1.106	4.6253e+08	-0.005	0.015	-0.015	0.119	0.085	0.261	0.1	301.5	48.784	11.474	0.02	0.02	4.6253e+08	0.8637	-1.0915	-0.0668
1.0098	-0.0222	1.0098	0	48.784	11.474	1.547	1.11	4.6253e+08	0.04	0.02	-0.02	0.119	0.085	0.261	0.1	301.5	48.784	11.474	0.02	0.02	4.6253e+08	-1.3044	0.9879	0.0176
1.0084	-0.0411	1.0084	0	48.784	11.474	1.547	1.11	4.6253e+08	0.04	0.02	-0.02	0.119	0.085	0.261	0.1	301.5	48.784	11.474	0.02	0.02	4.6253e+08	1.5757	-0.5934	0.0121
0.9693	0.0019	0.9693	0	48.784	11.474	1.547	1.11	4.6253e+08	0.04	0.02	-0.02	0.119	0.085	0.261	0.1	301.5	48.784	11.474	0.02	0.02	4.6253e+08	-1.1869	0.0721	-0.0639
1.0615	-0.0614	1.0615	0	48.784	11.474	1.547	1.11	4.6253e+08	0.04	0.02	-0.02	0.119	0.085	0.261	0.1	301.5	48.784	11.474	0.02	0.02	4.6253e+08	0.6868	0.4606	0.0708
0.9308	0.012	0.9308	0	48.784	11.474	1.547	1.11	4.6253e+08	0.04	0.02	-0.02	0.119	0.085	0.261	0.1	301.5	48.784	11.474	0.02	0.02	4.6253e+08	0.1592	-0.998	-0.0943
1.0505	-0.0535	1.0505	0	48.784	11.474	1.549	1.113	4.6253e+08	-0.06	0.005	0.015	0.119	0.086	0.261	0.1	301.5	48.784	11.474	0.03	0.02	4.6253e+08	-0.9674	1.2473	0.0805
0.9618	-0.0135	0.9618	0	48.784	11.474	1.549	1.113	4.6253e+08	-0.06	0.005	0.015	0.119	0.086	0.261	0.1	301.5	48.784	11.474	0.03	0.02	4.6253e+08	1.6934	-1.0908	0.0169
1.0029	-0.0111	1.0029	0	48.784	11.474	1.549	1.113	4.6253e+08	-0.06	0.005	0.015	0.119	0.086	0.261	0.1	301.5	48.784	11.474	0.03	0.02	4.6253e+08	-1.8032	0.7087	-0.0054
1.0468	-0.0545	1.0468	0	48.784	11.474	1.549	1.113	4.6253e+08	-0.06	0.005	0.015	0.119	0.086	0.261	0.1	301.5	48.784	11.474	0.03	0.02	4.6253e+08	1.6343	-0.1962	0.0832
0.9255	0.023	0.9255	0	48.784	11.474	1.549	1.113	4.6253e+08	-0.06	0.005	0.015	0.119	0.086	0.261	0.1	301.5	48.784	11.474	0.03	0.02	4.6253e+08	-0.7815	-0.4483	-0.0863
1.0736	-0.062	1.0736	0	48.784	11.474	1.548	1.113	4.6253e+08	0.01	-0.025	-0.025	0.119	0.086	0.261	0.1	301.5	48.784	11.474	0.03	0.02	4.6253e+08	-0.3143	0.9542	0.0594
0.9236	0.0068	0.9236	0	48.784	11.474	1.548	1.113	4.6253e+08	0.01	-0.025	-0.025	0.119	0.086	0.261	0.1	301.5	48.784	11.474	0.03	0.02	4.6253e+08	1.1768	-1.0207	-0.0244
1.0385	-0.0289	1.0385	0	48.784	11.474	1.548	1.113	4.6253e+08	0.01	-0.025	-0.025	0.119	0.086	0.261	0.1	301.5	48.784	11.474	0.03	0.02	4.6253e+08	-1.8048	0.9545	0.0057
1.0277	-0.0443	1.0277	0	48.784	11.474	1.548	1.113	4.6253e+08	0.01	-0.025	-0.025	0.119	0.086	0.261	0.1	301.5	48.784	11.474	0.03	0.02	4.6253e+08	1.8948	-0.5706	0.0507
0.932	0.0234	0.932	0	48.784	11.474	1.548	1.113	4.6253e+08	0.01	-0.025	-0.025	0.119	0.086	0.261	0.1	301.5	48.784	11.474	0.03	0.02	4.6253e+08	-1.4612	-0.0723	-0.0651
1.0814	-0.0618	1.0814	0	48.784	11.474	1.548	1.112	4.6253e+08	0.04	0.005	-0.085	0.119	0.085	0.261	0.1	301.5	48.784	11.474	0.03	0.02	4.6253e+08	0.2763	0.4856	0.056
0.9131	0.0192	0.9131	0	48.784	11.474	1.548	1.112	4.6253e+08	0.04	0.005	-0.085	0.119	0.085	0.261	0.1	301.5	48.784	11.474	0.03	0.02	4.6253e+08	0.6325	-0.8345	-0.0503
1.0481	-0.0455	1.0481	0	48.784	11.474	1.548	1.112	4.6253e+08	0.04	0.005	-0.085	0.119	0.085	0.261	0.1	301.5	48.784	11.474	0.03	0.02	4.6253e+08	-1.4759	0.8834	0.0245
0.9981	-0.0316	0.9981	0	48.784	11.474	1.548	1.112	4.6253e+08	0.04	0.005	-0.085	0.119	0.085	0.261	0.1	301.5	48.784	11.474	0.03	0.02	4.6253e+08	1.7857	-0.6611	0.031
0.9686	0.0052	0.9686	0	48.784	11.474	1.548	1.112	4.6253e+08	0.04	0.005	-0.085	0.119	0.085	0.261	0.1	301.5	48.784	11.474	0.03	0.02	4.6253e+08	-1.5165	0.1641	-0.0387
1.0664	-0.0627	1.0664	0	48.784	11.474	1.548	1.112	4.6253e+08	-0.005	0.005	0.045	0.119	0.085	0.261	0.1	301.5	48.784	11.474	0.03	0.02	4.6253e+08	0.6105	0.2061	0.0476
0.9174	0.0161	0.9174	0	48.784	11.474	1.548	1.112	4.6253e+08	-0.005	0.005	0.045	0.119	0.085	0.261	0.1	301.5	48.784	11.474	0.03	0.02	4.6253e+08	0.1778	-0.6767	-0.0557
1.0498	-0.0602	1.0498	0	48.784	11.474	1.548	1.112	4.6253e+08	-0.005	0.005	0.045	0.119	0.085	0.261	0.1	301.5	48.784	11.474	0.03	0.02	4.6253e+08	-0.9686	0.9029	0.0302
0.9792	-0.0304	0.9792	0	48.784	11.474	1.548	1.112	4.6253e+08	-0.005	0.005	0.045	0.119	0.085	0.261	0.1	301.5	48.784	11.474	0.03	0.02	4.6253e+08	1.6101	-0.6695	0.0333
0.9978	-0.0196	0.9978	0	48.784	11.474	1.548	1.112	4.6253e+08	-0.005	0.005	0.045	0.119	0.085	0.261	0.1	301.5	48.784	11.474	0.03	0.02	4.6253e+08	-1.5491	0.3985	-0.0232
1.0487	-0.0621	1.0487	0	48.784	11.474	1.547	1.112	4.6253e+08	-0.055	-0.025	0.13	0.119	0.085	0.261	0.1	301.5	48.784	11.474	0.03	0.03	4.6253e+08	1.0018	0.0991	0.0722
0.938	0.0115	0.938	0	48.784	11.474	1.547	1.112	4.6253e+08	-0.055	-0.025	0.13	0.119	0.085	0.261	0.1	301.5	48.784	11.474	0.03	0.03	4.6253e+08	-0.4339	-0.5501	-0.0608
1.0475	-0.0505	1.0475	0	48.784	11.474	1.547	1.112	4.6253e+08	-0.055	-0.025	0.13	0.119	0.085	0.261	0.1	301.5	48.784	11.474	0.03	0.03	4.6253e+08	-0.8439	0.9269	0.0319
0.9644	-0.0064	0.9644	0	48.784	11.474	1.547	1.112	4.6253e+08	-0.055	-0.025	0.13	0.119	0.085	0.261	0.1	301.5	48.784	11.474	0.03	0.03	4.6253e+08	1.0579	-0.7743	-0.0119
1.0087	-0.0174	1.0087	0	48.784	11.474	1.547	1.112	4.6253e+08	-0.055	-0.025	0.13	0.119	0.085	0.261	0.1	301.5	48.784	11.474	0.03	0.03	4.6253e+08	-1.4634	0.5866	-0.0099
1.0349	-0.05	1.0349	0	48.784	11.474	1.547	1.112	4.6253e+08	0.01	0	-0.01	0.119	0.085	0.261	0.1	301.5	48.784	11.474	0.03	0.03	4.6253e+08	1.2671	-0.2648	0.0479
0.9545	0.0048	0.9545	0	48.784	11.474	1.547	1.112	4.6253e+08	0.01	0	-0.01	0.119	0.085	0.261	0.1	301.5	48.784	11.474	0.03	0.03	4.6253e+08	-0.4099	-0.3598	-0.0152
1.0441	-0.0597	1.0441	0	48.784	11.474	1.547	1.112	4.6253e+08	0.01	0	-0.01	0.119	0.085	0.261	0.1	301.5	48.784	11.474	0.03	0.03	4.6253e+08	-0.0925	0.6179	0.0532
0.9534	-0.0103	0.9534	0	48.784	11.474	1.547	1.112	4.6253e+08	0.01	0	-0.01	0.119	0.085	0.261	0.1	301.5	48.784	11.474	0.03	0.03	4.6253e+08	0.9337	-0.8571	-0.0312
1.0149	-0.0385	1.0149	0	48.784	11.474	1.547	1.112	4.6253e+08	0.01	0	-0.01	0.119	0.085	0.261	0.1	301.5	48.784	11.474	0.03	0.03	4.6253e+08	-1.0614	0.832	0.0263
1.0113	-0.0442	1.0113	0	48.784	11.474	1.547	1.112	4.6253e+08	0.01	0	-0.01	0.119	0.085	0.261	0.1	301.5	48.784	11.474	0.03	0.03	4.6253e+08	1.3006	-0.3882	0.0276
0.9701	-0.0015	0.9701	0	48.784	11.474	1.542	1.103	4.6253e+08	0	0.015	-0.07	0.119	0.085	0.261	0.1	301.5	48.784	11.474	0.03	0.03	4.6253e+08	-0.8901	0.0645	-0.0203
1.0327	-0.0455	1.0327	0	48.784	11.474	1.542	1.103	4.6253e+08	0	0.015	-0.07	0.119	0.085	0.261	0.1	301.5	48.784	11.474	0.03	0.03	4.6253e+08	0.0666	0.4022	0.0364
0.9625	0.0103	0.9625	0	48.784	11.474	1.542	1.103	4.6253e+08	0	0.015	-0.07	0.119	0.085	0.261	0.1	301.5	48.784	11.474	0.03	0.03	4.6253e+08	0.431	-0.6952	-0.0481
1.0249	-0.0295	1.0249	0	48.784	11.474	1.542	1.103	4.6253e+08	0	0.015	-0.07	0.119	0.085	0.261	0.1	301.5	48.784	11.474	0.03	0.03	4.6253e+08	-0.8202	0.753	0.0274
1.0028	-0.0351	1.0028	0	48.784	11.474	1.542	1.103	4.6253e+08	0	-0.04	0.015	0.119	0.085	0.261	0.1	301.5	48.784	11.474	0.03	0.03	4.6253e+08	1.2887	-0.5655	0.0135
0.9755	-0.0155	0.9755	0	48.784	11.474	1.542	1.103	4.6253e+08	0	-0.04	0.015	0.119	0.085	0.261	0.1	301.5	48.784	11.474	0.03	0.03	4.6253e+08	-0.8569	0.2401	0.002
1.0238	-0.0449	1.0238	0	48.784	11.474	1.542	1.103	4.6253e+08	0	-0.04	0.015	0.119	0.085	0.261	0.1	301.5	48.784	11.474	0.03	0.03	4.6253e+08	0.3289	0.1027	0.0439
0.9715	0.0068	0.9715	0	48.784	11.474	1.542	1.103	4.6253e+08	0	-0.04	0.015	0.119	0.085	0.261	0.1	301.5	48.784	11.474	0.03	0.03	4.6253e+08	0.2305	-0.4774	-0.03
1.0312	-0.0282	1.0312	0	48.784	11.474	1.542	1.103	4.6253e+08	0	-0.04	0.015	0.119	0.085	0.261	0.1	301.5	48.784	11.474	0.03	0.03	4.6253e+08	-0.6823	0.686	0.0304
1	-0.0201	1	0	48.784	11.474	1.542	1.103	4.6253e+08	0	-0.04	0.015	0.119	0.085	0.261	0.1	301.5	48.784	11.474	0.03	0.03	4.6253e+08	0.9315	-0.6255	-0.0348
0.9749	-0.0131	0.9749	0	48.784	11.474	1.595	1.186	4.6253e+08	0.025	0.015	-0.065	0.122	0.09	0.26	0.1	301.5	48.784	11.474	0.03	0.03	4.6253e+08	-0.9184	0.3634	-0.0267
1.022	-0.0484	1.022	0	48.784	11.474	1.595	1.186	4.6253e+08	0.025	0.015	-0.065	0.122	0.09	0.26	0.1	301.5	48.784	11.474	0.03	0.03	4.6253e+08	0.6715	-0.0748	0.0177
0.9811	-0.0083	0.9811	0	48.784	11.474	1.595	1.186	4.6253e+08	0.025	0.015	-0.065	0.122	0.09	0.26	0.1	301.5	48.784	11.474	0.03	0.03	4.6253e+08	-0.0864	-0.2502	-0.0185
1.0296	-0.0384	1.0296	0	48.784	11.474	1.595	1.186	4.6253e+08	0.025	0.015	-0.065	0.122	0.09	0.26	0.1	301.5	48.784	11.474	0.03	0.03	4.6253e+08	-0.5986	0.5134	0.0299
0.9839	-0.0094	0.9839	0	48.784	11.474	1.543	1.106	4.6253e+08	0.035	-0.01	-0.015	0.119	0.085	0.261	0.1	301.5	48.784	11.474	0.03	0.03	4.6253e+08	0.7268	-0.5958	-0.0142
0.9968	-0.0147	0.9968	0	48.784	11.474	1.543	1.106	4.6253e+08	0.035	-0.01	-0.015	0.119	0.085	0.261	0.1	301.5	48.784	11.474	0.03	0.03	4.6253e+08	-0.8894	0.5203	0.0095
1.0245	-0.0436	1.0245	0	48.784	11.474	1.543	1.106	4.6253e+08	0.035	-0.01	-0.015	0.119	0.085	0.261	0.1	301.5	48.784	11.474	0.03	0.03	4.6253e+08	0.7019	-0.2632	0.0016
0.9672	-0.0087	0.9672	0	48.784	11.474	1.543	1.106	4.6253e+08	0.035	-0.01	-0.015	0.119	0.085	0.261	0.1	301.5	48.784	11.474	0.03	0.03	4.6253e+08	-0.3257	-0.0644	-0.0011
1.0182	-0.0413	1.0182	0	48.784	11.474	1.543	1.106	4.6253e+08	0.035	-0.01	-0.015	0.119	0.085	0.261	0.1	301.5	48.784	11.474	0.03	0.03	4.6253e+08	-0.2549	0.3531	0.0252
0.9948	-0.0151	0.9948	0	48.784	11.474	1.543	1.106	4.6253e+08	0.035	-0.01	-0.015	0.119	0.085	0.261	0.1	301.5	48.784	11.474	0.03	0.03	4.6253e+08	0.5533	-0.4688	-0.0193
1.0085	-0.0275	1.0085	0	48.784	11.474	1.594	1.186	4.6253e+08	-0.085	-0.015	0.135	0.122	0.09	0.26	0.1	301.5	48.784	11.474	0.03	0.03	4.6253e+08	-0.8834	0.4679	-0.0088
1.0019	-0.0324	1.0019	0	48.784	11.474	1.594	1.186	4.6253e+08	-0.085	-0.015	0.135	0.122	0.09	0.26	0.1	301.5	48.784	11.474	0.03	0.03	4.6253e+08	0.6193	-0.3732	0.0134
0.9721	-0.0103	0.9721	0	48.784	11.474	1.594	1.186	4.6253e+08	-0.085	-0.015	0.135	0.122	0.09	0.26	0.1	301.5	48.784	11.474	0.03	0.03	4.6253e+08	-0.347	0.1308	0.0142
1.032	-0.047	1.032	0	48.784	11.474	1.594	1.186	4.6253e+08	-0.085	-0.015	0.135	0.122	0.09	0.26	0.1	301.5	48.784	11.474	0.03	0.03	4.6253e+08	0.0199	0.1878	0.0534
0.9842	-0.0167	0.9842	0	48.784	11.474	1.595	1.186	4.6253e+08	0.02	0.005	-0.035	0.122	0.09	0.26	0.1	301.5	48.784	11.474	0.03	0.03	4.6253e+08	0.3219	-0.3839	0.0148
0.9933	-0.0248	0.9933	0	48.784	11.474	1.595	1.186	4.6253e+08	0.02	0.005	-0.035	0.122	0.09	0.26	0.1	301.5	48.784	11.474	0.03	0.03	4.6253e+08	-0.634	0.4079	0.0204
1.0069	-0.0266	1.0069	0	48.784	11.474	1.595	1.186	4.6253e+08	0.02	0.005	-0.035	0.122	0.09	0.26	0.1	301.5	48.784	11.474	0.03	0.03	4.6253e+08	0.6578	-0.2983	0.0069
0.9932	-0.0179	0.9932	0	48.784	11.474	1.595	1.186	4.6253e+08	0.02	0.005	-0.035	0.122	0.09	0.26	0.1	301.5	48.784	11.474	0.03	0.03	4.6253e+08	-0.469	0.1725	-0.0192
1.0108	-0.0409	1.0108	0	48.784	11.474	1.595	1.186	4.6253e+08	0.02	0.005	-0.035	0.122	0.09	0.26	0.1	301.5	48.784	11.474	0.03	0.03	4.6253e+08	0.1175	-0.0133	-0.012
0.9782	-0.0155	0.9782	0	48.784	11.474	1.595	1.186	4.6253e+08	0.02	0.005	-0.035	0.122	0.09	0.26	0.1	301.5	48.784	11.474	0.03	0.03	4.6253e+08	0.193	-0.1867	-0.0119
1.008	-0.0335	1.008	0	48.784	11.474	1.595	1.186	4.6253e+08	0.075	0	-0.1	0.122	0.09	0.26	0.1	301.5	48.784	11.474	0.03	0.03	4.6253e+08	-0.4119	0.3213	0.0077
1.0049	-0.0274	1.0049	0	48.784	11.474	1.595	1.186	4.6253e+08	0.075	0	-0.1	0.122	0.09	0.26	0.1	301.5	48.784	11.474	0.03	0.03	4.6253e+08	0.5138	-0.3028	0.0033
0.9865	-0.0165	0.9865	0	48.784	11.474	1.595	1.186	4.6253e+08	0.075	0	-0.1	0.122	0.09	0.26	0.1	301.5	48.784	11.474	0.03	0.03	4.6253e+08	-0.4029	0.2104	0.0111
1.0093	-0.0331	1.0093	0	48.784	11.474	1.595	1.186	4.6253e+08	0.075	0	-0.1	0.122	0.09	0.26	0.1	301.5	48.784	11.474	0.03	0.03	4.6253e+08	0.2632	-0.0919	0.0048
0.9891	-0.017	0.9891	0	48.784	11.474	1.595	1.186	4.6253e+08	0.025	-0.02	0.03	0.122	0.09	0.26	0.1	301.5	48.784	11.474	0.03	0.03	4.6253e+08	0.0494	-0.0867	-0.0008
1.0046	-0.0301	1.0046	0	48.784	11.474	1.595	1.186	4.6253e+08	0.025	-0.02	0.03	0.122	0.09	0.26	0.1	301.5	48.784	11.474	0.03	0.03	4.6253e+08	-0.1548	0.1848	0.0062
1.0009	-0.021	1.0009	0	48.784	11.474	1.595	1.186	4.6253e+08	0.025	-0.02	0.03	0.122	0.09	0.26	0.1	301.5	48.784	11.474	0.03	0.03	4.6253e+08	0.4206	-0.2101	-0.0068
1.0007	-0.0232	1.0007	0	48.784	11.474	1.595	1.186	4.6253e+08	0.025	-0.02	0.03	0.122	0.09	0.26	0.1	301.5	48.784	11.474	0.03	0.03	4.6253e+08	-0.3504	0.1836	-0.0155
1.0099	-0.0302	1.0099	0	48.784	11.474	1.595	1.186	4.6253e+08	0.025	-0.02	0.03	0.122	0.09	0.26	0.1	301.5	48.784	11.474	0.03	0.03	4.6253e+08	0.2609	-0.1155	-0.0242
0.9888	-0.0204	0.9888	0	48.784	11.474	1.595	1.186	4.6253e+08	0.025	-0.02	0.03	0.122	0.09	0.26	0.1	301.5	48.784	11.474	0.03	0.03	4.6253e+08	-0.0699	0.0011	0.001
1.0056	-0.03	1.0056	0	48.784	11.474	1.594	1.186	4.6253e+08	-0.055	0.01	0.06	0.122	0.09	0.26	0.1	301.5	48.784	11.474	0.03	0.03	4.6253e+08	-0.0939	0.1086	0.0296
1.0051	-0.0194	1.0051	0	48.784	11.474	1.594	1.186	4.6253e+08	-0.055	0.01	0.06	0.122	0.09	0.26	0.1	301.5	48.784	11.474	0.03	0.03	4.6253e+08	0.2458	-0.141	0.0153
1.0017	-0.0222	1.0017	0	48.784	11.474	1.594	1.186	4.6253e+08	-0.055	0.01	0.06	0.122	0.09	0.26	0.1	301.5	48.784	11.474	0.03	0.02	4.6253e+08	-0.1998	0.1405	0.0195
0.9988	-0.0231	0.9988	0	48.784	11.474	1.594	1.186	4.6253e+08	-0.055	0.01	0.06	0.122	0.09	0.26	0.1	301.5	48.784	11.474	0.03	0.02	4.6253e+08	0.2167	-0.1036	0.0088
0.9945	-0.0164	0.9945	0	48.784	11.474	1.595	1.186	4.6253e+08	-0.045	0.015	0.035	0.122	0.09	0.26	0.1	301.5	48.784	11.474	0.03	0.02	4.6253e+08	-0.1606	0.0542	0.0123
1.0072	-0.0293	1.0072	0	48.784	11.474	1.595	1.186	4.6253e+08	-0.045	0.015	0.035	0.122	0.09	0.26	0.1	301.5	48.784	11.474	0.03	0.02	4.6253e+08	-0.0196	0.0323	-0.0073
0.9991	-0.0226	0.9991	0	48.784	11.474	1.595	1.186	4.6253e+08	-0.045	0.015	0.035	0.122	0.09	0.26	0.1	301.5	48.784	11.474	0.03	0.02	4.6253e+08	0.1512	-0.0689	0.013
0.9969	-0.0248	0.9969	0	48.784	11.474	1.595	1.186	4.6253e+08	-0.045	0.015	0.035	0.122	0.09	0.26	0.1	301.5	48.784	11.474	0.02	0.02	4.6253e+08	-0.2267	0.0968	-0.0055
1.0002	-0.0244	1.0002	0	48.784	11.474	1.595	1.186	4.6253e+08	-0.045	0.015	0.035	0.122	0.09	0.26	0.1	301.5	48.784	11.474	0.02	0.02	4.6253e+08	0.1405	-0.094	0.0047
0.9974	-0.0214	0.9974	0	48.784	11.474	1.595	1.186	4.6253e+08	-0.045	0.015	0.035	0.122	0.09	0.26	0.1	301.5	48.784	11.474	0.02	0.02	4.6253e+08	-0.1471	0.0807	-0.0074
1.0007	-0.0246	1.0007	0	48.784	11.474	1.594	1.186	4.6253e+08	-0.025	0.01	0.03	0.122	0.09	0.26	0.1	301.5	48.784	11.474	0.02	0.02	4.6253e+08	0.0665	-0.0308	0.006
0.9952	-0.0227	0.9952	0	48.784	11.474	1.594	1.186	4.6253e+08	-0.025	0.01	0.03	0.122	0.09	0.26	0.1	301.5	48.784	11.474	0.02	0.02	4.6253e+08	-0.0454	-0.0205	-0.0038
0.9985	-0.0273	0.9985	0	48.784	11.474	1.594	1.186	4.6253e+08	-0.025	0.01	0.03	0.122	0.09	0.26	0.1	301.5	48.784	11.474	0.02	0.02	4.6253e+08	-0.0818	0.0131	0.0048
0.9985	-0.0245	0.9985	0	48.784	11.474	1.594	1.186	4.6253e+08	-0.025	0.01	0.03	0.122	0.09	0.26	0.1	301.5	48.784	11.474	0.02	0.02	4.6253e+08	0.0949	-0.0626	0.0141
0.9982	-0.0241	0.9982	0	48.784	11.474	1.594	1.186	4.6253e+08	0.02	0.005	-0.03	0.122	0.09	0.26	0.1	301.5	48.784	11.474	0.02	0.02	4.6253e+08	-0.099	0.028	-0.008
1.0008	-0.0279	1.0008	0	48.784	11.474	1.594	1.186	4.6253e+08	0.02	0.005	-0.03	0.122	0.09	0.26	0.1	301.5	48.784	11.474	0.02	0.02	4.6253e+08	-0.0492	-0.0161	-0.0158
1	-0.0258	1	0	48.784	11.474	1.594	1.186	4.6253e+08	0.02	0.005	-0.03	0.122	0.09	0.26	0.1	301.5	48.784	11.474	0.02	0.02	4.6253e+08	0.0088	-0.008	0.005
0.9963	-0.0289	0.9963	0	48.784	11.474	1.594	1.186	4.6253e+08	0.02	0.005	-0.03	0.122	0.09	0.26	0.1	301.5	48.784	11.474	0.02	0.02	4.6253e+08	-0.0938	-0.0081	-0.0014
0.9999	-0.0256	0.9999	0	48.784	11.474	1.594	1.186	4.6253e+08	0.02	0.005	-0.03	0.122	0.09	0.26	0.1	301.5	48.784	11.474	0.02	0.02	4.6253e+08	-0.0084	-0.0149	0.0291
1.0042	-0.0251	1.0042	0	48.784	11.474	1.594	1.186	4.6253e+08	0.02	0.005	-0.03	0.122	0.09	0.26	0.1	301.5	48.784	11.474	0.02	0.02	4.6253e+08	-0.0358	0.0069	0.0181
1.0001	-0.0251	1.0001	0	48.784	11.474	1.594	1.186	4.6253e+08	0.02	-0.025	0.015	0.122	0.09	0.26	0.1	301.5	48.784	11.474	0.02	0.02	4.6253e+08	0.0504	-0.0114	0.0147
0.9956	-0.024	0.9956	0	48.784	11.474	1.594	1.186	4.6253e+08	0.02	-0.025	0.015	0.122	0.09	0.26	0.1	301.5	48.784	11.474	0.02	0.02	4.6253e+08	-0.011	-0.0064	0.0048
1.001	-0.0257	1.001	0	48.784	11.474	1.594	1.186	4.6253e+08	0.02	-0.025	0.015	0.122	0.09	0.26	0.1	301.5	48.784	11.474	0.02	0.02	4.6253e+08	-0.0773	0.0233	-0.0081
1.0044	-0.0286	1.0044	0	48.784	11.474	1.594	1.186	4.6253e+08	0.02	-0.025	0.015	0.122	0.09	0.26	0.1	301.5	48.784	11.474	0.02	0.02	4.6253e+08	0.086	-0.0088	0.0106
0.9991	-0.0258	0.9991	0	48.784	11.474	1.595	1.186	4.6253e+08	-0.06	0.005	0.06	0.122	0.09	0.26	0.1	301.5	48.784	11.474	0.02	0.02	4.6253e+08	0.0075	0.0036	0.0149
1.0009	-0.026	1.0009	0	48.784	11.474	1.595	1.186	4.6253e+08	-0.06	0.005	0.06	0.122	0.09	0.26	0.1	301.5	48.784	11.474	0.02	0.02	4.6253e+08	-0.0229	-0.0059	0.0079
1.0007	-0.0253	1.0007	0	48.784	11.474	1.595	1.186	4.6253e+08	-0.06	0.005	0.06	0.122	0.09	0.26	0.1	301.5	48.784	11.474	0.02	0.02	4.6253e+08	0.0185	0.0113	0.0038
1.0003	-0.0228	1.0003	0	48.784	11.474	1.595	1.186	4.6253e+08	-0.06	0.005	0.06	0.122	0.09	0.26	0.1	301.5	48.784	11.474	0.02	0.02	4.6253e+08	0.0338	0.0072	-0.0013
0.9989	-0.0224	0.9989	0	48.784	11.474	1.595	1.186	4.6253e+08	-0.06	0.005	0.06	0.122	0.09	0.26	0.1	301.5	48.784	11.474	0.02	0.02	4.6253e+08	-0.0013	-0.0026	-0.0028
1	-0.0258	1	0	48.784	11.474	1.595	1.186	4.6253e+08	-0.02	-0.02	0.135	0.122	0.09	0.26	0.1	301.5	48.784	11.474	0.02	0.02	4.6253e+08	0.0102	-0.0062	0.0009
1.0001	-0.0238	1.0001	0	48.784	11.474	1.595	1.186	4.6253e+08	-0.02	-0.02	0.135	0.122	0.09	0.26	0.1	301.5	48.784	11.474	0.02	0.02	4.6253e+08	0.0623	0.0012	-0.0111
0.9989	-0.0229	0.9989	0	48.784	11.474	1.595	1.186	4.6253e+08	-0.02	-0.02	0.135	0.122	0.09	0.26	0.1	301.5	48.784	11.474	0.02	0.02	4.6253e+08	0.003	0.0024	0.001
1.0018	-0.0243	1.0018	0	48.784	11.474	1.595	1.186	4.6253e+08	-0.02	-0.02	0.135	0.122	0.09	0.26	0.1	301.5	48.784	11.474	0.02	0.02	4.6253e+08	-0.0416	-0.0033	-0.0095
1.0026	-0.0266	1.0026	0	48.784	11.474	1.595	1.186	4.6253e+08	-0.02	-0.02	0.135	0.122	0.09	0.26	0.1	301.49	48.784	11.474	0.02	0.02	4.6253e+08	0.0144	0.0139	-0.0139
0.9945	-0.0255	0.9945	0	48.784	11.474	1.595	1.186	4.6253e+08	0.055	-0.005	-0.1	0.122	0.09	0.26	0.1	301.49	48.784	11.474	0.02	0.02	4.6253e+08	-0.0207	-0.0109	0.0048
0.9968	-0.0264	0.9968	0	48.784	11.474	1.595	1.186	4.6253e+08	0.055	-0.005	-0.1	0.122	0.09	0.26	0.1	301.49	48.784	11.474	0.02	0.02	4.6253e+08	-0.0264	0.0149	0.0255
1.0048	-0.0228	1.0048	0	48.784	11.474	1.595	1.186	4.6253e+08	0.055	-0.005	-0.1	0.122	0.09	0.26	0.1	301.5	48.784	11.474	0.02	0.02	4.6253e+08	0.0142	0.0179	0.0385
1.0006	-0.0201	1.0006	0	48.784	11.474	1.595	1.186	4.6253e+08	0.055	-0.005	-0.1	0.122	0.09	0.26	0.1	301.5	48.784	11.474	0.02	0.02	4.6253e+08	0.0212	-0.0047	0.0169
0.9975	-0.0224	0.9975	0	48.784	11.474	1.595	1.186	4.6253e+08	0.055	-0.005	-0.1	0.122	0.09	0.26	0.1	301.5	48.784	11.474	0.02	0.02	4.6253e+08	-0.0122	0.0189	0.0075
0.9971	-0.0232	0.9971	0	48.784	11.474	1.595	1.186	4.6253e+08	0.055	-0.005	-0.1	0.122	0.09	0.26	0.1	301.5	48.784	11.474	0.02	0.02	4.6253e+08	-0.0565	-0.0128	-0.0058
1.0005	-0.0254	1.0005	0	48.784	11.474	1.595	1.186	4.6253e+08	-0.055	0.01	0.04	0.122	0.09	0.26	0.1	301.49	48.784	11.474	0.02	0.02	4.6253e+08	-0.019	0.0121	-0.0271
1.0011	-0.0265	1.0011	0	48.784	11.474	1.595	1.186	4.6253e+08	-0.055	0.01	0.04	0.122	0.09	0.26	0.1	301.49	48.784	11.474	0.02	0.02	4.6253e+08	0.0101	0.0032	-0.0047
0.9977	-0.0257	0.9977	0	48.784	11.474	1.595	1.186	4.6253e+08	-0.055	0.01	0.04	0.122	0.09	0.26	0.1	301.49	48.784	11.474	0.02	0.02	4.6253e+08	-0.0187	-0.0071	0.0035
0.9993	-0.0249	0.9993	0	48.784	11.474	1.595	1.186	4.6253e+08	-0.055	0.01	0.04	0.122	0.09	0.26	0.1	301.49	48.784	11.474	0.02	0.02	4.6253e+08	-0.0247	0.0125	0.0045
1.0002	-0.0246	1.0002	0	48.784	11.474	1.595	1.186	4.6253e+08	-0.04	0.005	0.04	0.122	0.09	0.26	0.1	301.49	48.784	11.474	0.02	0.02	4.6253e+08	-0.0202	0.0099	0.0237
0.9986	-0.0219	0.9986	0	48.784	11.474	1.595	1.186	4.6253e+08	-0.04	0.005	0.04	0.122	0.09	0.26	0.1	301.49	48.784	11.474	0.02	0.02	4.6253e+08	-0.0467	0.0128	0.0046
1.0016	-0.0251	1.0016	0	48.784	11.474	1.595	1.186	4.6253e+08	-0.04	0.005	0.04	0.122	0.09	0.26	0.1	301.49	48.784	11.474	0.02	0.02	4.6253e+08	-0.0613	0.01	0.0055
0.9968	-0.0261	0.9968	0	48.784	11.474	1.595	1.186	4.6253e+08	-0.04	0.005	0.04	0.122	0.09	0.26	0.1	301.49	48.784	11.474	0.02	0.02	4.6253e+08	0.0036	-0.0188	0.0104
0.9998	-0.0257	0.9998	0	48.784	11.474	1.595	1.186	4.6253e+08	-0.04	0.005	0.04	0.122	0.09	0.26	0.1	301.49	48.784	11.474	0.02	0.02	4.6253e+08	0.0122	-0.0013	-0.0039
0.9963	-0.0232	0.9963	0	48.784	11.474	1.595	1.186	4.6253e+08	-0.04	0.005	0.04	0.122	0.09	0.26	0.1	301.49	48.784	11.474	0.02	0.02	4.6253e+08	0.0137	-0.0103	-0.0108
1.0056	-0.0248	1.0056	0	48.784	11.474	1.595	1.186	4.6253e+08	0.065	0	-0.03	0.122	0.09	0.26	0.1	301.49	48.784	11.474	0.02	0.02	4.6253e+08	-0.2881	-0.085	-0.031
1.0162	-0.0223	1.0162	0	48.784	11.474	1.595	1.186	4.6253e+08	0.065	0	-0.03	0.122	0.09	0.26	0.1	301.49	48.784	11.474	0.02	0.02	4.6253e+08	-0.2797	0.1365	-0.0346
0.9786	-0.0121	0.9786	0	48.784	11.474	1.595	1.186	4.6253e+08	0.065	0	-0.03	0.122	0.09	0.26	0.1	301.49	48.784	11.474	0.02	0.02	4.6253e+08	-0.2065	-0.1172	-0.0145
1.001	-0.0274	1.001	0	48.784	11.474	1.595	1.186	4.6253e+08	0.065	0	-0.03	0.122	0.09	0.26	0.1	301.49	48.784	11.474	0.02	0.02	4.6253e+08	0.5154	0.0455	0.0582
1.0456	-0.0525	1.0456	0	48.784	11.474	1.595	1.186	4.6253e+08	0.015	-0.02	0.025	0.122	0.09	0.26	0.1	301.49	48.784	11.474	0.02	0.02	4.6253e+08	0.2563	-0.0212	0.0515
0.9233	-0.008	0.9233	0	48.784	11.474	1.595	1.186	4.6253e+08	0.015	-0.02	0.025	0.122	0.09	0.26	0.1	301.49	48.784	11.474	0.02	0.02	4.6253e+08	-0.4858	-0.4834	-0.0534
1.0297	-0.0355	1.0297	0	48.784	11.474	1.595	1.186	4.6253e+08	0.015	-0.02	0.025	0.122	0.09	0.26	0.1	301.49	48.784	11.474	0.02	0.02	4.6253e+08	0.6254	0.5992	0.0889
0.991	-0.0153	0.991	0	48.784	11.474	1.595	1.186	4.6253e+08	0.015	-0.02	0.025	0.122	0.09	0.26	0.1	301.49	48.784	11.474	0.02	0.02	4.6253e+08	-0.3489	-0.421	-0.0654
1.0468	-0.0439	1.0468	0	48.784	11.474	1.595	1.186	4.6253e+08	0.015	-0.02	0.025	0.122	0.09	0.26	0.1	301.49	48.784	11.474	0.02	0.02	4.6253e+08	0.3451	0.6356	0.0591
0.9533	-0.0117	0.9533	0	48.784	11.474	1.595	1.186	4.6253e+08	-0.03	0.03	-0.025	0.122	0.09	0.26	0.1	301.49	48.784	11.474	0.02	0.02	4.6253e+08	-0.2468	-0.6206	-0.0618
1.0202	-0.0296	1.0202	0	48.784	11.474	1.595	1.186	4.6253e+08	-0.03	0.03	-0.025	0.122	0.09	0.26	0.1	301.49	48.784	11.474	0.02	0.02	4.6253e+08	-0.1243	0.6952	0.0575
0.9887	-0.0269	0.9887	0	48.784	11.474	1.595	1.186	4.6253e+08	-0.03	0.03	-0.025	0.122	0.09	0.26	0.1	301.49	48.784	11.474	0.02	0.02	4.6253e+08	0.5928	-0.5996	-0.017
1	-0.02	1	0	48.784	11.474	1.595	1.186	4.6253e+08	-0.03	0.03	-0.025	0.122	0.09	0.26	0.1	301.49	48.784	11.474	0.02	0.02	4.6253e+08	-0.7457	0.5052	0.0122
1.0041	-0.0315	1.0041	0	48.784	11.474	1.595	1.186	4.6253e+08	-0.03	0.03	-0.025	0.122	0.09	0.26	0.1	301.49	48.784	11.474	0.02	0.02	4.6253e+08	0.8513	-0.2572	0.0155
0.9793	-0.0103	0.9793	0	48.784	11.474	1.594	1.186	4.6253e+08	-0.075	-0.02	0.09	0.122	0.09	0.26	0.1	301.49	48.784	11.474	0.02	0.02	4.6253e+08	-0.7047	-0.1127	-0.0308
1.0349	-0.0445	1.0349	0	48.784	11.474	1.594	1.186	4.6253e+08	-0.075	-0.02	0.09	0.122	0.09	0.26	0.1	301.49	48.784	11.474	0.02	0.02	4.6253e+08	0.3618	0.5086	0.0764
0.9555	-0.0004	0.9555	0	48.784	11.474	1.594	1.186	4.6253e+08	-0.075	-0.02	0.09	0.122	0.09	0.26	0.1	301.49	48.784	11.474	0.02	0.02	4.6253e+08	0.2569	-0.819	-0.04
1.046	-0.0443	1.046	0	48.784	11.474	1.594	1.186	4.6253e+08	-0.075	-0.02	0.09	0.122	0.09	0.26	0.1	301.49	48.784	11.474	0.02	0.02	4.6253e+08	-0.8226	0.9981	0.0501
0.969	-0.0114	0.969	0	48.784	11.474	1.594	1.186	4.6253e+08	-0.075	-0.02	0.09	0.122	0.09	0.26	0.1	301.49	48.784	11.474	0.02	0.02	4.6253e+08	1.155	-0.965	-0.0297
1.0027	-0.0204	1.0027	0	48.784	11.474	1.594	1.186	4.6253e+08	-0.075	-0.02	0.09	0.122	0.09	0.26	0.1	301.49	48.784	11.474	0.02	0.02	4.6253e+08	-1.2424	0.6683	-0.0009
1.0223	-0.0474	1.0223	0	48.784	11.474	1.594	1.186	4.6253e+08	-0.01	0.005	0.01	0.122	0.09	0.26	0.1	301.49	48.784	11.474	0.02	0.02	4.6253e+08	1.0482	-0.2621	0.0193
0.9596	0.0023	0.9596	0	48.784	11.474	1.594	1.186	4.6253e+08	-0.01	0.005	0.01	0.122	0.09	0.26	0.1	301.49	48.784	11.474	0.02	0.02	4.6253e+08	-0.5569	-0.2721	-0.0315
1.0556	-0.054	1.0556	0	48.784	11.474	1.594	1.186	4.6253e+08	-0.01	0.005	0.01	0.122	0.09	0.26	0.1	301.49	48.784	11.474	0.02	0.02	4.6253e+08	-0.1252	0.7305	0.0889
0.9513	0.0024	0.9513	0	48.784	11.474	1.594	1.186	4.6253e+08	-0.01	0.005	0.01	0.122	0.09	0.26	0.1	301.49	48.784	11.474	0.02	0.02	4.6253e+08	0.8417	-0.9852	-0.0304
1.0197	-0.0315	1.0197	0	48.784	11.474	1.594	1.186	4.6253e+08	0.025	-0.025	0.08	0.122	0.09	0.26	0.1	301.49	48.784	11.474	0.02	0.02	4.6253e+08	-1.3525	0.98	0.0311
1.0058	-0.0312	1.0058	0	48.784	11.474	1.594	1.186	4.6253e+08	0.025	-0.025	0.08	0.122	0.09	0.26	0.1	301.49	48.784	11.474	0.02	0.02	4.6253e+08	1.3733	-0.6535	0.0047
0.9756	-0.0034	0.9756	0	48.784	11.474	1.594	1.186	4.6253e+08	0.025	-0.025	0.08	0.122	0.09	0.26	0.1	301.49	48.784	11.474	0.02	0.02	4.6253e+08	-1.117	0.2184	-0.0465
1.0503	-0.0583	1.0503	0	48.784	11.474	1.594	1.186	4.6253e+08	0.025	-0.025	0.08	0.122	0.09	0.26	0.1	301.49	48.784	11.474	0.02	0.02	4.6253e+08	0.5385	0.3027	0.066
0.946	0.0054	0.946	0	48.784	11.474	1.594	1.186	4.6253e+08	0.025	-0.025	0.08	0.122	0.09	0.26	0.1	301.49	48.784	11.474	0.02	0.02	4.6253e+08	0.177	-0.8074	-0.0543
1.036	-0.0435	1.036	0	48.784	11.474	1.594	1.186	4.6253e+08	0	0.01	-0.045	0.122	0.09	0.26	0.1	301.49	48.784	11.474	0.02	0.02	4.6253e+08	-0.9561	0.9843	0.0457
0.9857	-0.0207	0.9857	0	48.784	11.474	1.594	1.186	4.6253e+08	0	0.01	-0.045	0.122	0.09	0.26	0.1	301.49	48.784	11.474	0.02	0.02	4.6253e+08	1.3014	-0.8444	-0.004
0.9851	-0.0089	0.9851	0	48.784	11.474	1.594	1.186	4.6253e+08	0	0.01	-0.045	0.122	0.09	0.26	0.1	301.49	48.784	11.474	0.02	0.02	4.6253e+08	-1.3136	0.5436	-0.016
1.0358	-0.0559	1.0358	0	48.784	11.474	1.594	1.186	4.6253e+08	0	0.01	-0.045	0.122	0.09	0.26	0.1	301.49	48.784	11.474	0.02	0.02	4.6253e+08	0.8883	-0.0585	0.0498
0.9533	0.0067	0.9533	0	48.784	11.474	1.594	1.186	4.6253e+08	0	0.01	-0.045	0.122	0.09	0.26	0.1	301.49	48.784	11.474	0.02	0.02	4.6253e+08	-0.1388	-0.4751	-0.0331
1.0426	-0.0496	1.0426	0	48.784	11.474	1.594	1.186	4.6253e+08	-0.01	0.02	-0.02	0.122	0.09	0.26	0.1	301.49	48.784	11.474	0.02	0.02	4.6253e+08	-0.6231	0.793	0.046
0.9778	-0.0128	0.9778	0	48.784	11.474	1.594	1.186	4.6253e+08	-0.01	0.02	-0.02	0.122	0.09	0.26	0.1	301.49	48.784	11.474	0.02	0.02	4.6253e+08	1.1282	-0.8463	-0.0398
0.9921	-0.0183	0.9921	0	48.784	11.474	1.594	1.186	4.6253e+08	-0.01	0.02	-0.02	0.122	0.09	0.26	0.1	301.49	48.784	11.474	0.02	0.02	4.6253e+08	-1.3634	0.6485	-0.0231
1.0277	-0.051	1.0277	0	48.784	11.474	1.594	1.186	4.6253e+08	-0.01	0.02	-0.02	0.122	0.09	0.26	0.1	301.49	48.784	11.474	0.02	0.02	4.6253e+08	1.0225	-0.2574	0.0322
0.9592	0.0032	0.9592	0	48.784	11.474	1.594	1.186	4.6253e+08	-0.01	0.02	-0.02	0.122	0.09	0.26	0.1	301.49	48.784	11.474	0.02	0.02	4.6253e+08	-0.3923	-0.2295	-0.0258
1.043	-0.053	1.043	0	48.784	11.474	1.594	1.186	4.6253e+08	0.04	-0.005	-0.02	0.122	0.09	0.26	0.1	301.49	48.784	11.474	0.02	0.02	4.6253e+08	-0.3191	0.6465	0.0726
0.9723	-0.0067	0.9723	0	48.784	11.474	1.594	1.186	4.6253e+08	0.04	-0.005	-0.02	0.122	0.09	0.26	0.1	301.49	48.784	11.474	0.02	0.02	4.6253e+08	0.9127	-0.8526	-0.0089
0.9995	-0.0242	0.9995	0	48.784	11.474	1.594	1.186	4.6253e+08	0.04	-0.005	-0.02	0.122	0.09	0.26	0.1	301.49	48.784	11.474	0.02	0.02	4.6253e+08	-1.1988	0.774	0.0106
1.0132	-0.0372	1.0132	0	48.784	11.474	1.594	1.186	4.6253e+08	0.04	-0.005	-0.02	0.122	0.09	0.26	0.1	301.49	48.784	11.474	0.02	0.02	4.6253e+08	1.1561	-0.4826	0.0076
0.9711	-0.0008	0.9711	0	48.784	11.474	1.594	1.186	4.6253e+08	0.04	-0.005	-0.02	0.122	0.09	0.26	0.1	301.49	48.784	11.474	0.02	0.02	4.6253e+08	-0.7936	0.0693	-0.047
1.0429	-0.0556	1.0429	0	48.784	11.474	1.594	1.186	4.6253e+08	0.065	0	-0.015	0.122	0.09	0.26	0.1	301.49	48.784	11.474	0.02	0.02	4.6253e+08	0.1572	0.3837	0.0446
0.9639	-0.0041	0.9639	0	48.784	11.474	1.594	1.186	4.6253e+08	0.065	0	-0.015	0.122	0.09	0.26	0.1	301.49	48.784	11.474	0.02	0.02	4.6253e+08	0.5829	-0.7173	-0.0188
1.0128	-0.0331	1.0128	0	48.784	11.474	1.594	1.186	4.6253e+08	0.065	0	-0.015	0.122	0.09	0.26	0.1	301.49	48.784	11.474	0.02	0.02	4.6253e+08	-1.0795	0.8007	0.0237
1.0091	-0.0313	1.0091	0	48.784	11.474	1.594	1.186	4.6253e+08	0.065	0	-0.015	0.122	0.09	0.26	0.1	301.49	48.784	11.474	0.02	0.02	4.6253e+08	1.1491	-0.599	0.0001
0.9766	-0.003	0.9766	0	48.784	11.474	1.594	1.186	4.6253e+08	0.065	0	-0.015	0.122	0.09	0.26	0.1	301.49	48.784	11.474	0.02	0.02	4.6253e+08	-0.8766	0.2953	-0.0203
1.0321	-0.0493	1.0321	0	48.784	11.474	1.594	1.186	4.6253e+08	0.065	0	-0.015	0.122	0.09	0.26	0.1	301.49	48.784	11.474	0.02	0.02	4.6253e+08	0.3723	0.107	0.0169
0.9674	-0.0037	0.9674	0	48.784	11.474	1.594	1.186	4.6253e+08	-0.035	0.005	0.05	0.122	0.09	0.26	0.1	301.49	48.784	11.474	0.02	0.02	4.6253e+08	0.2341	-0.4915	-0.0172
1.0204	-0.0385	1.0204	0	48.784	11.474	1.594	1.186	4.6253e+08	-0.035	0.005	0.05	0.122	0.09	0.26	0.1	301.49	48.784	11.474	0.02	0.02	4.6253e+08	-0.7014	0.6828	0.0175
0.9958	-0.0215	0.9958	0	48.784	11.474	1.594	1.186	4.6253e+08	-0.035	0.005	0.05	0.122	0.09	0.26	0.1	301.49	48.784	11.474	0.02	0.02	4.6253e+08	1.0175	-0.6567	-0.0075
0.9882	-0.0117	0.9882	0	48.784	11.474	1.594	1.186	4.6253e+08	-0.035	0.005	0.05	0.122	0.09	0.26	0.1	301.49	48.784	11.474	0.02	0.02	4.6253e+08	-1.0007	0.4444	-0.0286
1.0296	-0.0466	1.0296	0	48.784	11.474	1.595	1.186	4.6253e+08	0.04	-0.025	-0.09	0.122	0.09	0.26	0.1	301.49	48.784	11.474	0.02	0.02	4.6253e+08	0.6195	-0.1272	0.0136
0.9639	-0.0037	0.9639	0	48.784	11.474	1.595	1.186	4.6253e+08	0.04	-0.025	-0.09	0.122	0.09	0.26	0.1	301.49	48.784	11.474	0.02	0.02	4.6253e+08	-0.0892	-0.2543	-0.0189
1.0256	-0.0438	1.0256	0	48.784	11.474	1.595	1.186	4.6253e+08	0.04	-0.025	-0.09	0.122	0.09	0.26	0.1	301.49	48.784	11.474	0.02	0.02	4.6253e+08	-0.4816	0.5498	0.0429
0.9904	-0.0156	0.9904	0	48.784	11.474	1.595	1.186	4.6253e+08	0.04	-0.025	-0.09	0.122	0.09	0.26	0.1	301.49	48.784	11.474	0.02	0.02	4.6253e+08	0.8151	-0.6342	0.0006
0.9964	-0.0172	0.9964	0	48.784	11.474	1.595	1.186	4.6253e+08	0.04	-0.025	-0.09	0.122	0.09	0.26	0.1	301.49	48.784	11.474	0.02	0.02	4.6253e+08	-0.9066	0.5258	0.0157
1.0167	-0.0366	1.0167	0	48.784	11.474	1.595	1.186	4.6253e+08	0.005	0.005	0.035	0.122	0.09	0.26	0.1	301.49	48.784	11.474	0.02	0.02	4.6253e+08	0.7599	-0.2671	0.0231
0.9707	-0.0025	0.9707	0	48.784	11.474	1.595	1.186	4.6253e+08	0.005	0.005	0.035	0.122	0.09	0.26	0.1	301.49	48.784	11.474	0.02	0.02	4.6253e+08	-0.429	-0.0377	-0.0316
1.0303	-0.046	1.0303	0	48.784	11.474	1.595	1.186	4.6253e+08	0.005	0.005	0.035	0.122	0.09	0.26	0.1	301.49	48.784	11.474	0.02	0.02	4.6253e+08	-0.1791	0.3575	-0.0067
0.9829	-0.0163	0.9829	0	48.784	11.474	1.595	1.186	4.6253e+08	0.005	0.005	0.035	0.122	0.09	0.26	0.1	301.49	48.784	11.474	0.02	0.02	4.6253e+08	0.6147	-0.5382	-0.0187
0.9966	-0.0257	0.9966	0	48.784	11.474	1.595	1.186	4.6253e+08	0.005	0.005	0.035	0.122	0.09	0.26	0.1	301.49	48.784	11.474	0.02	0.02	4.6253e+08	-0.8708	0.531	0.0236
1.0143	-0.034	1.0143	0	48.784	11.474	1.595	1.186	4.6253e+08	-0.02	0.02	0.01	0.122	0.09	0.26	0.1	301.49	48.784	11.474	0.02	0.02	4.6253e+08	0.7603	-0.3403	0.0283
0.9763	-0.0071	0.9763	0	48.784	11.474	1.595	1.186	4.6253e+08	-0.02	0.02	0.01	0.122	0.09	0.26	0.1	301.49	48.784	11.474	0.02	0.02	4.6253e+08	-0.5183	0.1153	-0.0072
1.0249	-0.0406	1.0249	0	48.784	11.474	1.595	1.186	4.6253e+08	-0.02	0.02	0.01	0.122	0.09	0.26	0.1	301.49	48.784	11.474	0.02	0.02	4.6253e+08	0.0778	0.1769	0.0177
0.9777	-0.0106	0.9777	0	48.784	11.474	1.595	1.186	4.6253e+08	-0.02	0.02	0.01	0.122	0.09	0.26	0.1	301.49	48.784	11.474	0.02	0.02	4.6253e+08	0.2976	-0.3981	-0.0057
1.0082	-0.0316	1.0082	0	48.784	11.474	1.595	1.186	4.6253e+08	-0.02	0.02	0.01	0.122	0.09	0.26	0.1	301.49	48.784	11.474	0.02	0.02	4.6254e+08	-0.6115	0.4897	0.026
1.0038	-0.0291	1.0038	0	48.784	11.474	1.595	1.186	4.6253e+08	-0.02	0.02	0.01	0.122	0.09	0.26	0.1	301.49	48.784	11.474	0.02	0.02	4.6254e+08	0.769	-0.4317	0.0101
0.9827	-0.0125	0.9827	0	48.784	11.474	1.595	1.186	4.6254e+08	0.06	0.005	-0.045	0.122	0.09	0.26	0.1	301.49	48.784	11.474	0.02	0.02	4.6254e+08	-0.645	0.2292	-0.0061
1.0267	-0.0421	1.0267	0	48.784	11.474	1.595	1.186	4.6254e+08	0.06	0.005	-0.045	0.122	0.09	0.26	0.1	301.49	48.784	11.474	0.02	0.02	4.6254e+08	0.2995	-0.0009	-0.0006
0.98	-0.0123	0.98	0	48.784	11.474	1.595	1.186	4.6254e+08	0.06	0.005	-0.045	0.122	0.09	0.26	0.1	301.49	48.784	11.474	0.02	0.02	4.6254e+08	0.1246	-0.2581	-0.0168
1.009	-0.0378	1.009	0	48.784	11.474	1.595	1.186	4.6254e+08	0.06	0.005	-0.045	0.122	0.09	0.26	0.1	301.49	48.784	11.474	0.02	0.02	4.6254e+08	-0.4394	0.3946	0.0312
0.9985	-0.0233	0.9985	0	48.784	11.474	1.595	1.186	4.6254e+08	-0.01	0.01	-0.045	0.122	0.09	0.26	0.1	301.49	48.784	11.474	0.02	0.02	4.6254e+08	0.5584	-0.4083	0.0129
0.9977	-0.0184	0.9977	0	48.784	11.474	1.595	1.186	4.6254e+08	-0.01	0.01	-0.045	0.122	0.09	0.26	0.1	301.49	48.784	11.474	0.02	0.02	4.6254e+08	-0.5941	0.3181	0.011
1.0163	-0.0345	1.0163	0	48.784	11.474	1.595	1.186	4.6254e+08	-0.01	0.01	-0.045	0.122	0.09	0.26	0.1	301.49	48.784	11.474	0.02	0.02	4.6254e+08	0.4748	-0.1399	0.0165
0.9753	-0.0088	0.9753	0	48.784	11.474	1.595	1.186	4.6254e+08	-0.01	0.01	-0.045	0.122	0.09	0.26	0.1	301.49	48.784	11.474	0.02	0.02	4.6254e+08	-0.1105	-0.0741	-0.0015
1.0128	-0.0364	1.0128	0	48.784	11.474	1.595	1.186	4.6254e+08	-0.01	0.01	-0.045	0.122	0.09	0.26	0.1	301.49	48.784	11.474	0.02	0.02	4.6254e+08	-0.2674	0.2716	0.0157
0.9997	-0.0219	0.9997	0	48.784	11.474	1.595	1.186	4.6254e+08	-0.01	0.01	-0.045	0.122	0.09	0.26	0.1	301.49	48.784	11.474	0.02	0.02	4.6254e+08	0.494	-0.3274	0.0043
0.9965	-0.023	0.9965	0	48.784	11.474	1.595	1.186	4.6254e+08	0.03	-0.01	0.03	0.122	0.09	0.26	0.1	301.49	48.784	11.474	0.02	0.02	4.6254e+08	-0.4616	0.3135	0.0272
1.0101	-0.0311	1.0101	0	48.784	11.474	1.595	1.186	4.6254e+08	0.03	-0.01	0.03	0.122	0.09	0.26	0.1	301.49	48.784	11.474	0.02	0.02	4.6254e+08	0.3806	-0.1981	-0.0056
0.9863	-0.0136	0.9863	0	48.784	11.474	1.595	1.186	4.6254e+08	0.03	-0.01	0.03	0.122	0.09	0.26	0.1	301.49	48.784	11.474	0.02	0.02	4.6254e+08	-0.2369	0.0566	-0.0105
1.0124	-0.0335	1.0124	0	48.784	11.474	1.595	1.186	4.6254e+08	0.03	-0.01	0.03	0.122	0.09	0.26	0.1	301.49	48.784	11.474	0.02	0.02	4.6254e+08	-0.0548	0.1065	-0.0024
0.9907	-0.0172	0.9907	0	48.784	11.474	1.595	1.186	4.6254e+08	-0.085	0	0.1	0.122	0.09	0.26	0.1	301.49	48.784	11.474	0.02	0.02	4.6254e+08	0.2671	-0.2009	-0.0109
0.9952	-0.0271	0.9952	0	48.784	11.474	1.595	1.186	4.6254e+08	-0.085	0	0.1	0.122	0.09	0.26	0.1	301.49	48.784	11.474	0.02	0.02	4.6254e+08	-0.4065	0.2216	0.0069
1.0165	-0.0293	1.0165	0	48.784	11.474	1.595	1.186	4.6254e+08	-0.085	0	0.1	0.122	0.09	0.26	0.1	301.49	48.784	11.474	0.02	0.02	4.6254e+08	0.2585	-0.1173	-0.0028
0.9963	-0.0185	0.9963	0	48.784	11.474	1.595	1.186	4.6254e+08	-0.085	0	0.1	0.122	0.09	0.26	0.1	301.49	48.784	11.474	0.02	0.02	4.6254e+08	-0.1218	0.161	0.0147
0.9953	-0.0315	0.9953	0	48.784	11.474	1.595	1.186	4.6254e+08	-0.085	0	0.1	0.122	0.09	0.26	0.1	301.49	48.784	11.474	0.02	0.02	4.6254e+08	-0.1689	-0.1404	-0.0173
0.971	-0.0016	0.971	0	48.784	11.474	1.595	1.186	4.6254e+08	-0.085	0	0.1	0.122	0.09	0.26	0.1	301.49	48.784	11.474	0.02	0.02	4.6254e+08	0.1241	-0.1974	0.0004
1.0597	-0.0446	1.0597	0	48.784	11.474	1.595	1.186	4.6254e+08	-0.055	-0.005	0.065	0.122	0.09	0.26	0.1	301.49	48.784	11.474	0.02	0.02	4.6254e+08	0.245	0.384	0.0534
0.9637	-0.0233	0.9637	0	48.784	11.474	1.595	1.186	4.6254e+08	-0.055	-0.005	0.065	0.122	0.09	0.26	0.1	301.49	48.784	11.474	0.02	0.02	4.6254e+08	-0.4575	-0.5669	-0.0451
0.9858	-0.0211	0.9858	0	48.784	11.474	1.595	1.186	4.6254e+08	-0.055	-0.005	0.065	0.122	0.09	0.26	0.1	301.49	48.784	11.474	0.02	0.02	4.6254e+08	0.4762	0.5038	0.0846
1.0102	-0.0233	1.0102	0	48.784	11.474	1.595	1.186	4.6254e+08	-0.055	-0.005	0.065	0.122	0.09	0.26	0.1	301.49	48.784	11.474	0.02	0.02	4.6254e+08	-0.4796	-0.3301	-0.0362
1.0221	-0.0284	1.0221	0	48.784	11.474	1.595	1.186	4.6254e+08	0.025	-0.01	0	0.122	0.09	0.26	0.1	301.49	48.784	11.474	0.02	0.02	4.6254e+08	0.671	0.4001	0.066
0.9773	-0.0212	0.9773	0	48.784	11.474	1.595	1.186	4.6254e+08	0.025	-0.01	0	0.122	0.09	0.26	0.1	301.49	48.784	11.474	0.02	0.02	4.6254e+08	-0.6078	-0.4371	-0.0517
1.0103	-0.0291	1.0103	0	48.784	11.474	1.595	1.186	4.6254e+08	0.025	-0.01	0	0.122	0.09	0.26	0.1	301.49	48.784	11.474	0.02	0.02	4.6254e+08	0.1709	0.5525	0.0495
0.9755	-0.0209	0.9755	0	48.784	11.474	1.595	1.186	4.6254e+08	0.025	-0.01	0	0.122	0.09	0.26	0.1	301.49	48.784	11.474	0.02	0.02	4.6254e+08	0.2762	-0.6775	-0.0189
1.0306	-0.0353	1.0306	0	48.784	11.474	1.595	1.186	4.6254e+08	0.025	-0.01	0	0.122	0.09	0.26	0.1	301.49	48.784	11.474	0.02	0.02	4.6254e+08	-0.6135	0.7184	0.041
0.9777	-0.018	0.9777	0	48.784	11.474	1.594	1.186	4.6254e+08	0.05	0.02	-0.06	0.121	0.09	0.26	0.1	301.49	48.784	11.474	0.02	0.02	4.6254e+08	0.8454	-0.6382	0.0067
1.0028	-0.0185	1.0028	0	48.784	11.474	1.594	1.186	4.6254e+08	0.05	0.02	-0.06	0.121	0.09	0.26	0.1	301.49	48.784	11.474	0.02	0.02	4.6254e+08	-0.991	0.4433	-0.002
1.0211	-0.0413	1.0211	0	48.784	11.474	1.594	1.186	4.6254e+08	0.05	0.02	-0.06	0.121	0.09	0.26	0.1	301.49	48.784	11.474	0.02	0.02	4.6254e+08	0.7728	-0.0822	0.0178
0.9552	0.0044	0.9552	0	48.784	11.474	1.594	1.186	4.6254e+08	0.05	0.02	-0.06	0.121	0.09	0.26	0.1	301.49	48.784	11.474	0.02	0.02	4.6254e+08	-0.4281	-0.3835	-0.0603
1.0602	-0.0591	1.0602	0	48.784	11.474	1.594	1.186	4.6254e+08	0.05	0.02	-0.06	0.121	0.09	0.26	0.1	301.49	48.784	11.474	0.02	0.02	4.6254e+08	-0.0259	0.7946	0.0659
0.9424	0.0047	0.9424	0	48.784	11.474	1.594	1.186	4.6254e+08	0.075	0.015	-0.115	0.122	0.09	0.26	0.1	301.49	48.784	11.474	0.02	0.02	4.6254e+08	0.6195	-1.0737	-0.0682
1.0292	-0.0375	1.0292	0	48.784	11.474	1.594	1.186	4.6254e+08	0.075	0.015	-0.115	0.122	0.09	0.26	0.1	301.49	48.784	11.474	0.02	0.02	4.6254e+08	-1.1249	1.0753	0.0386
1.0016	-0.0298	1.0016	0	48.784	11.474	1.594	1.186	4.6254e+08	0.075	0.015	-0.115	0.122	0.09	0.26	0.1	301.49	48.784	11.474	0.02	0.02	4.6254e+08	1.3552	-0.7981	-0.0031
0.9755	-0.0064	0.9755	0	48.784	11.474	1.594	1.186	4.6254e+08	0.075	0.015	-0.115	0.122	0.09	0.26	0.1	301.49	48.784	11.474	0.02	0.02	4.6254e+08	-1.1704	0.3504	-0.0242
1.0412	-0.06	1.0412	0	48.784	11.474	1.594	1.186	4.6254e+08	0.075	0.015	-0.115	0.122	0.09	0.26	0.1	301.49	48.784	11.474	0.02	0.02	4.6254e+08	0.6661	0.1805	0.0563
0.9468	0.0082	0.9468	0	48.784	11.474	1.594	1.186	4.6254e+08	0	-0.005	0	0.122	0.09	0.26	0.1	301.49	48.784	11.474	0.02	0.02	4.6254e+08	-0.0151	-0.708	-0.0478
1.056	-0.0507	1.056	0	48.784	11.474	1.594	1.186	4.6254e+08	0	-0.005	0	0.122	0.09	0.26	0.1	301.49	48.784	11.474	0.02	0.02	4.6254e+08	-0.7096	1.0363	0.0757
0.9674	-0.0088	0.9674	0	48.784	11.474	1.594	1.186	4.6254e+08	0	-0.005	0	0.122	0.09	0.26	0.1	301.49	48.784	11.474	0.02	0.02	4.6254e+08	1.2802	-1.0189	-0.0149
0.9946	-0.0161	0.9946	0	48.784	11.474	1.594	1.186	4.6254e+08	0	-0.005	0	0.122	0.09	0.26	0.1	301.49	48.784	11.474	0.02	0.02	4.6254e+08	-1.4359	0.7765	0.0004
1.0286	-0.0487	1.0286	0	48.784	11.474	1.594	1.186	4.6254e+08	0	-0.005	0	0.122	0.09	0.26	0.1	301.49	48.784	11.474	0.02	0.02	4.6254e+08	1.1756	-0.2837	0.0257
0.9569	0.0044	0.9569	0	48.784	11.474	1.594	1.186	4.6254e+08	-0.025	0	0.015	0.121	0.09	0.26	0.1	301.49	48.784	11.474	0.02	0.02	4.6254e+08	-0.6086	-0.2709	-0.0706
1.0532	-0.0577	1.0532	0	48.784	11.474	1.594	1.186	4.6254e+08	-0.025	0	0.015	0.121	0.09	0.26	0.1	301.49	48.784	11.474	0.02	0.02	4.6254e+08	-0.1194	0.7244	0.0518
0.9531	-0.0027	0.9531	0	48.784	11.474	1.594	1.186	4.6254e+08	-0.025	0	0.015	0.121	0.09	0.26	0.1	301.49	48.784	11.474	0.02	0.02	4.6254e+08	0.8496	-0.9441	-0.0383
1.0142	-0.0286	1.0142	0	48.784	11.474	1.594	1.186	4.6254e+08	-0.025	0	0.015	0.121	0.09	0.26	0.1	301.49	48.784	11.474	0.02	0.02	4.6254e+08	-1.3697	0.8975	0.0244
1.015	-0.038	1.015	0	48.784	11.474	1.594	1.186	4.6254e+08	-0.025	0	0.015	0.121	0.09	0.26	0.1	301.49	48.784	11.474	0.02	0.02	4.6254e+08	1.3838	-0.525	0.0176
0.9676	0.0053	0.9676	0	48.784	11.474	1.594	1.186	4.6254e+08	-0.025	0	0.015	0.121	0.09	0.26	0.1	301.49	48.784	11.474	0.02	0.02	4.6254e+08	-0.9194	0.0791	-0.0275
1.0483	-0.0583	1.0483	0	48.784	11.474	1.594	1.186	4.6254e+08	-0.015	-0.005	0.055	0.121	0.09	0.26	0.1	301.49	48.784	11.474	0.02	0.02	4.6254e+08	0.2081	0.421	0.0481
0.949	0.003	0.949	0	48.784	11.474	1.594	1.186	4.6254e+08	-0.015	-0.005	0.055	0.121	0.09	0.26	0.1	301.49	48.784	11.474	0.02	0.02	4.6254e+08	0.5443	-0.8271	-0.0506
1.0205	-0.0352	1.0205	0	48.784	11.474	1.594	1.186	4.6254e+08	-0.015	-0.005	0.055	0.121	0.09	0.26	0.1	301.49	48.784	11.474	0.02	0.02	4.6254e+08	-1.1497	0.8846	0.0272
1.0075	-0.0302	1.0075	0	48.784	11.474	1.594	1.186	4.6254e+08	-0.015	-0.005	0.055	0.121	0.09	0.26	0.1	301.49	48.784	11.474	0.02	0.02	4.6254e+08	1.3141	-0.661	-0.0119
0.9763	-0.0038	0.9763	0	48.784	11.474	1.594	1.186	4.6254e+08	0.055	-0.005	-0.065	0.122	0.09	0.26	0.1	301.49	48.784	11.474	0.02	0.02	4.6254e+08	-1.0656	0.272	-0.0403
1.0369	-0.0563	1.0369	0	48.784	11.474	1.594	1.186	4.6254e+08	0.055	-0.005	-0.065	0.122	0.09	0.26	0.1	301.49	48.784	11.474	0.02	0.02	4.6254e+08	0.4792	0.1864	0.0442
0.9569	0.0016	0.9569	0	48.784	11.474	1.594	1.186	4.6254e+08	0.055	-0.005	-0.065	0.122	0.09	0.26	0.1	301.49	48.784	11.474	0.02	0.02	4.6254e+08	0.1731	-0.6357	-0.023
1.0365	-0.0444	1.0365	0	48.784	11.474	1.594	1.186	4.6254e+08	0.055	-0.005	-0.065	0.122	0.09	0.26	0.1	301.49	48.784	11.474	0.02	0.02	4.6254e+08	-0.8301	0.8519	0.0568
0.9881	-0.0185	0.9881	0	48.784	11.474	1.594	1.186	4.6254e+08	0.055	-0.005	-0.065	0.122	0.09	0.26	0.1	301.49	48.784	11.474	0.02	0.02	4.6254e+08	1.2239	-0.8028	0.013
0.9817	-0.0081	0.9817	0	48.784	11.474	1.594	1.186	4.6254e+08	0.055	-0.005	-0.065	0.122	0.09	0.26	0.1	301.49	48.784	11.474	0.02	0.02	4.6254e+08	-1.1736	0.535	0.0083
1.0325	-0.0494	1.0325	0	48.784	11.474	1.594	1.186	4.6254e+08	0.04	0.01	-0.08	0.121	0.09	0.26	0.1	301.49	48.784	11.474	0.02	0.02	4.6254e+08	0.7601	-0.1164	0.0186
0.9635	0.0019	0.9635	0	48.784	11.474	1.594	1.186	4.6254e+08	0.04	0.01	-0.08	0.121	0.09	0.26	0.1	301.49	48.784	11.474	0.02	0.02	4.6254e+08	-0.176	-0.3425	-0.0452
1.0339	-0.0498	1.0339	0	48.784	11.474	1.594	1.186	4.6254e+08	0.04	0.01	-0.08	0.121	0.09	0.26	0.1	301.49	48.784	11.474	0.02	0.02	4.6254e+08	-0.4757	0.6591	0.0368
0.9789	-0.0152	0.9789	0	48.784	11.474	1.594	1.186	4.6254e+08	0.04	0.01	-0.08	0.121	0.09	0.26	0.1	301.49	48.784	11.474	0.02	0.02	4.6254e+08	0.9589	-0.7805	-0.005
0.9956	-0.0208	0.9956	0	48.784	11.474	1.594	1.186	4.6254e+08	0.005	0.005	-0.025	0.122	0.09	0.26	0.1	301.49	48.784	11.474	0.02	0.02	4.6254e+08	-1.1783	0.6677	0.0101
1.0248	-0.0427	1.0248	0	48.784	11.474	1.594	1.186	4.6254e+08	0.005	0.005	-0.025	0.122	0.09	0.26	0.1	301.49	48.784	11.474	0.02	0.02	4.6254e+08	0.9626	-0.3165	0.0172
0.9652	0.0018	0.9652	0	48.784	11.474	1.594	1.186	4.6254e+08	0.005	0.005	-0.025	0.122	0.09	0.26	0.1	301.49	48.784	11.474	0.02	0.02	4.6254e+08	-0.5006	-0.0479	-0.0331
1.0329	-0.0487	1.0329	0	48.784	11.474	1.594	1.186	4.6254e+08	0.005	0.005	-0.025	0.122	0.09	0.26	0.1	301.49	48.784	11.474	0.02	0.02	4.6254e+08	-0.1541	0.4572	0.0472
0.9747	-0.0113	0.9747	0	48.784	11.474	1.594	1.186	4.6254e+08	0.005	0.005	-0.025	0.122	0.09	0.26	0.1	301.49	48.784	11.474	0.02	0.02	4.6254e+08	0.721	-0.7007	-0.0239
1.0009	-0.0273	1.0009	0	48.784	11.474	1.594	1.186	4.6254e+08	-0.03	-0.005	0.03	0.121	0.09	0.26	0.1	301.49	48.784	11.474	0.02	0.02	4.6254e+08	-0.9798	0.6626	0.023
1.0154	-0.0355	1.0154	0	48.784	11.474	1.594	1.186	4.6254e+08	-0.03	-0.005	0.03	0.121	0.09	0.26	0.1	301.49	48.784	11.474	0.02	0.02	4.6254e+08	0.9591	-0.4638	0.0037
0.9783	-0.0053	0.9783	0	48.784	11.474	1.594	1.186	4.6254e+08	-0.03	-0.005	0.03	0.121	0.09	0.26	0.1	301.49	48.784	11.474	0.02	0.02	4.6254e+08	-0.6807	0.1557	-0.0397
1.0315	-0.0503	1.0315	0	48.784	11.474	1.594	1.186	4.6254e+08	-0.03	-0.005	0.03	0.121	0.09	0.26	0.1	301.49	48.784	11.474	0.02	0.02	4.6254e+08	0.1683	0.1863	0.0238
0.9665	-0.0092	0.9665	0	48.784	11.474	1.594	1.186	4.6254e+08	-0.03	-0.005	0.03	0.121	0.09	0.26	0.1	301.49	48.784	11.474	0.02	0.02	4.6254e+08	0.3655	-0.509	-0.0176
1.0134	-0.036	1.0134	0	48.784	11.474	1.594	1.186	4.6254e+08	-0.08	-0.005	0.13	0.122	0.09	0.26	0.1	301.49	48.784	11.474	0.02	0.02	4.6254e+08	-0.7782	0.6393	0.0363
1.0082	-0.0265	1.0082	0	48.784	11.474	1.594	1.186	4.6254e+08	-0.08	-0.005	0.13	0.122	0.09	0.26	0.1	301.49	48.784	11.474	0.02	0.02	4.6254e+08	0.9718	-0.5439	0.0369
0.9809	-0.0079	0.9809	0	48.784	11.474	1.594	1.186	4.6254e+08	-0.08	-0.005	0.13	0.122	0.09	0.26	0.1	301.49	48.784	11.474	0.02	0.02	4.6254e+08	-0.7056	0.3353	0.0241
1.0243	-0.0415	1.0243	0	48.784	11.474	1.594	1.186	4.6254e+08	-0.08	-0.005	0.13	0.122	0.09	0.26	0.1	301.49	48.784	11.474	0.02	0.02	4.6254e+08	0.3508	-0.0062	0.0254
0.9742	-0.0061	0.9742	0	48.784	11.474	1.594	1.186	4.6254e+08	-0.08	-0.005	0.13	0.122	0.09	0.26	0.1	301.49	48.784	11.474	0.02	0.02	4.6254e+08	0.0634	-0.2959	-0.0326
1.0176	-0.0393	1.0176	0	48.784	11.474	1.594	1.186	4.6254e+08	0.01	-0.01	-0.025	0.122	0.09	0.26	0.1	301.49	48.784	11.474	0.02	0.02	4.6254e+08	-0.4735	0.4871	0.0111
0.9937	-0.0224	0.9937	0	48.784	11.474	1.594	1.186	4.6254e+08	0.01	-0.01	-0.025	0.122	0.09	0.26	0.1	301.49	48.784	11.474	0.02	0.02	4.6254e+08	0.7714	-0.5142	0.0021
0.9897	-0.0179	0.9897	0	48.784	11.474	1.594	1.186	4.6254e+08	0.01	-0.01	-0.025	0.122	0.09	0.26	0.1	301.49	48.784	11.474	0.02	0.02	4.6254e+08	-0.8161	0.3887	-0.004
1.022	-0.04	1.022	0	48.784	11.474	1.594	1.186	4.6254e+08	0.01	-0.01	-0.025	0.122	0.09	0.26	0.1	301.49	48.784	11.474	0.02	0.02	4.6254e+08	0.5866	-0.1526	0.0144
0.972	-0.0035	0.972	0	48.784	11.474	1.594	1.186	4.6254e+08	0.01	-0.01	-0.025	0.122	0.09	0.26	0.1	301.49	48.784	11.474	0.02	0.02	4.6254e+08	-0.1343	-0.107	-0.0184
1.0219	-0.0373	1.0219	0	48.784	11.474	1.594	1.186	4.6254e+08	0.03	-0.01	0.03	0.121	0.09	0.26	0.1	301.49	48.784	11.474	0.02	0.02	4.6254e+08	-0.3379	0.3599	0.0191
0.9909	-0.0169	0.9909	0	48.784	11.474	1.594	1.186	4.6254e+08	0.03	-0.01	0.03	0.121	0.09	0.26	0.1	301.49	48.784	11.474	0.02	0.02	4.6254e+08	0.591	-0.4673	-0.0164
0.9921	-0.0216	0.9921	0	48.784	11.474	1.594	1.186	4.6254e+08	0.03	-0.01	0.03	0.121	0.09	0.26	0.1	301.49	48.784	11.474	0.02	0.02	4.6254e+08	-0.6769	0.4413	0.0192
1.0128	-0.0331	1.0128	0	48.784	11.474	1.594	1.186	4.6254e+08	0.03	-0.01	0.03	0.121	0.09	0.26	0.1	301.49	48.784	11.474	0.02	0.02	4.6254e+08	0.6049	-0.2736	-0.0168
0.9809	-0.0079	0.9809	0	48.784	11.474	1.594	1.186	4.6254e+08	0.03	-0.01	0.03	0.121	0.09	0.26	0.1	301.49	48.784	11.474	0.02	0.02	4.6254e+08	-0.373	0.0213	-0.0243
1.0241	-0.0412	1.0241	0	48.784	11.474	1.594	1.186	4.6254e+08	0.05	0.015	-0.06	0.121	0.09	0.26	0.1	301.49	48.784	11.474	0.02	0.02	4.6254e+08	-0.0263	0.2044	-0.0008
0.9847	-0.0158	0.9847	0	48.784	11.474	1.594	1.186	4.6254e+08	0.05	0.015	-0.06	0.121	0.09	0.26	0.1	301.48	48.784	11.474	0.02	0.02	4.6254e+08	0.378	-0.3717	-0.0195
0.9996	-0.0295	0.9996	0	48.784	11.474	1.594	1.186	4.6254e+08	0.05	0.015	-0.06	0.121	0.09	0.26	0.1	301.48	48.784	11.474	0.02	0.02	4.6254e+08	-0.6542	0.4156	0.0251
1.0111	-0.0304	1.0111	0	48.784	11.474	1.594	1.186	4.6254e+08	0.05	0.015	-0.06	0.121	0.09	0.26	0.1	301.48	48.784	11.474	0.02	0.02	4.6254e+08	0.5605	-0.3114	0.0083
0.9888	-0.0118	0.9888	0	48.784	11.474	1.594	1.186	4.6254e+08	0.05	0.015	-0.06	0.121	0.09	0.26	0.1	301.48	48.784	11.474	0.02	0.02	4.6254e+08	-0.3906	0.165	0.0127
1.0143	-0.0357	1.0143	0	48.784	11.474	1.594	1.186	4.6254e+08	-0.035	0.035	-0.025	0.121	0.09	0.26	0.1	301.48	48.784	11.474	0.02	0.02	4.6254e+08	0.1134	0.0413	0.0186
0.9841	-0.0129	0.9841	0	48.784	11.474	1.594	1.186	4.6254e+08	-0.035	0.035	-0.025	0.121	0.09	0.26	0.1	301.48	48.784	11.474	0.02	0.02	4.6254e+08	0.131	-0.193	-0.0073
1.0064	-0.0317	1.0064	0	48.784	11.474	1.594	1.186	4.6254e+08	-0.035	0.035	-0.025	0.121	0.09	0.26	0.1	301.48	48.784	11.474	0.02	0.02	4.6254e+08	-0.4513	0.3223	-0.0065
1.0053	-0.0274	1.0053	0	48.784	11.474	1.594	1.186	4.6254e+08	-0.035	0.035	-0.025	0.121	0.09	0.26	0.1	301.48	48.784	11.474	0.02	0.02	4.6254e+08	0.5158	-0.2832	0.0117
0.9896	-0.0192	0.9896	0	48.784	11.474	1.594	1.186	4.6254e+08	-0.035	0.035	-0.025	0.121	0.09	0.26	0.1	301.48	48.784	11.474	0.02	0.02	4.6254e+08	-0.4346	0.1885	0.004
1.0124	-0.035	1.0124	0	48.784	11.474	1.594	1.186	4.6254e+08	-0.035	0.035	-0.025	0.121	0.09	0.26	0.1	301.48	48.784	11.474	0.02	0.02	4.6254e+08	0.1496	-0.056	0.0286
0.9869	-0.017	0.9869	0	48.784	11.474	1.594	1.186	4.6254e+08	-0.025	0.015	0.005	0.122	0.09	0.26	0.1	301.48	48.784	11.474	0.02	0.02	4.6254e+08	0.0542	-0.0922	0.0018
1.0037	-0.0296	1.0037	0	48.784	11.474	1.594	1.186	4.6254e+08	-0.025	0.015	0.005	0.122	0.09	0.26	0.1	301.48	48.784	11.474	0.02	0.02	4.6254e+08	-0.2367	0.1859	0.017
0.9981	-0.0229	0.9981	0	48.784	11.474	1.594	1.186	4.6254e+08	-0.025	0.015	0.005	0.122	0.09	0.26	0.1	301.48	48.784	11.474	0.02	0.02	4.6254e+08	0.2825	-0.2006	-0.006
0.9947	-0.0236	0.9947	0	48.784	11.474	1.594	1.186	4.6254e+08	-0.025	0.015	0.005	0.122	0.09	0.26	0.1	301.48	48.784	11.474	0.02	0.02	4.6254e+08	-0.2517	0.1759	0.031
1.0043	-0.0309	1.0043	0	48.784	11.474	1.594	1.186	4.6254e+08	0	-0.01	-0.005	0.121	0.09	0.26	0.1	301.48	48.784	11.474	0.02	0.02	4.6254e+08	0.2055	-0.1031	0.015
0.9888	-0.0179	0.9888	0	48.784	11.474	1.594	1.186	4.6254e+08	0	-0.01	-0.005	0.121	0.09	0.26	0.1	301.48	48.784	11.474	0.02	0.02	4.6254e+08	-0.0867	-0.0113	-0.0068
1.0093	-0.0313	1.0093	0	48.784	11.474	1.594	1.186	4.6254e+08	0	-0.01	-0.005	0.121	0.09	0.26	0.1	301.48	48.784	11.474	0.02	0.02	4.6254e+08	-0.0954	0.077	-0.0019
0.9978	-0.0248	0.9978	0	48.784	11.474	1.594	1.186	4.6254e+08	0	-0.01	-0.005	0.121	0.09	0.26	0.1	301.48	48.784	11.474	0.02	0.02	4.6254e+08	0.1775	-0.1237	-0.0233
0.9914	-0.026	0.9914	0	48.784	11.474	1.594	1.186	4.6254e+08	0	-0.01	-0.005	0.121	0.09	0.26	0.1	301.48	48.784	11.474	0.02	0.02	4.6254e+08	-0.2132	0.1381	0.0066
1.0038	-0.0301	1.0038	0	48.784	11.474	1.594	1.186	4.6254e+08	-0.035	-0.01	0.07	0.121	0.09	0.26	0.1	301.48	48.784	11.474	0.02	0.02	4.6254e+08	0.1669	-0.1009	0.018
1.0001	-0.0202	1.0001	0	48.784	11.474	1.594	1.186	4.6254e+08	-0.035	-0.01	0.07	0.121	0.09	0.26	0.1	301.48	48.784	11.474	0.02	0.02	4.6254e+08	-0.0696	0.0294	0.0164
1.006	-0.0276	1.006	0	48.784	11.474	1.594	1.186	4.6254e+08	-0.035	-0.01	0.07	0.121	0.09	0.26	0.1	301.48	48.784	11.474	0.02	0.02	4.6254e+08	0.0727	0.01	0.0311
0.9966	-0.0208	0.9966	0	48.784	11.474	1.594	1.186	4.6254e+08	-0.035	-0.01	0.07	0.121	0.09	0.26	0.1	301.48	48.784	11.474	0.02	0.02	4.6254e+08	0.0857	-0.0549	0.0101
1.0005	-0.0262	1.0005	0	48.784	11.474	1.594	1.186	4.6254e+08	-0.035	-0.01	0.07	0.121	0.09	0.26	0.1	301.48	48.784	11.474	0.02	0.02	4.6254e+08	-0.1347	0.087	-0.0103
1.005	-0.0269	1.005	0	48.784	11.474	1.594	1.186	4.6254e+08	0.055	-0.03	-0.01	0.121	0.09	0.26	0.1	301.48	48.784	11.474	0.02	0.02	4.6254e+08	0.1747	-0.053	0.0002
0.9969	-0.0245	0.9969	0	48.784	11.474	1.594	1.186	4.6254e+08	0.055	-0.03	-0.01	0.121	0.09	0.26	0.1	301.48	48.784	11.474	0.02	0.02	4.6254e+08	-0.0507	0.0562	0.0033
1.004	-0.0273	1.004	0	48.784	11.474	1.594	1.186	4.6254e+08	0.055	-0.03	-0.01	0.121	0.09	0.26	0.1	301.48	48.784	11.474	0.02	0.02	4.6254e+08	0.0238	0.0118	0.0088
0.9993	-0.0235	0.9993	0	48.784	11.474	1.594	1.186	4.6254e+08	0.055	-0.03	-0.01	0.121	0.09	0.26	0.1	301.48	48.784	11.474	0.02	0.02	4.6254e+08	0.0243	-0.0286	0.0234
0.9994	-0.0231	0.9994	0	48.784	11.474	1.594	1.186	4.6254e+08	0.055	-0.03	-0.01	0.121	0.09	0.26	0.1	301.48	48.784	11.474	0.02	0.02	4.6254e+08	-0.0392	0.0472	0.0122
1.0004	-0.0216	1.0004	0	48.784	11.474	1.594	1.186	4.6254e+08	0.01	0.015	-0.055	0.121	0.09	0.26	0.1	301.48	48.784	11.474	0.02	0.02	4.6254e+08	0.0352	-0.0273	0.0008
0.998	-0.0228	0.998	0	48.784	11.474	1.594	1.186	4.6254e+08	0.01	0.015	-0.055	0.121	0.09	0.26	0.1	301.48	48.784	11.474	0.02	0.02	4.6254e+08	-0.0546	0.0284	0.0231
0.9989	-0.0246	0.9989	0	48.784	11.474	1.594	1.186	4.6254e+08	0.01	0.015	-0.055	0.121	0.09	0.26	0.1	301.48	48.784	11.474	0.02	0.02	4.6254e+08	0.0746	-0.0199	0.0133
0.9961	-0.0203	0.9961	0	48.784	11.474	1.594	1.186	4.6254e+08	0.01	0.015	-0.055	0.121	0.09	0.26	0.1	301.48	48.784	11.474	0.02	0.02	4.6254e+08	0	-0.0069	0.0025
1.0019	-0.0241	1.0019	0	48.784	11.474	1.594	1.186	4.6254e+08	0.01	0.015	-0.055	0.121	0.09	0.26	0.1	301.48	48.784	11.474	0.02	0.02	4.6254e+08	-0.0489	0.0268	-0.0005
1.0016	-0.0234	1.0016	0	48.784	11.474	1.594	1.186	4.6254e+08	0.005	0.01	-0.02	0.122	0.09	0.26	0.1	301.48	48.784	11.474	0.02	0.02	4.6254e+08	0.0679	-0.0269	-0.0164
0.9967	-0.0234	0.9967	0	48.784	11.474	1.594	1.186	4.6254e+08	0.005	0.01	-0.02	0.122	0.09	0.26	0.1	301.48	48.784	11.474	0.02	0.02	4.6254e+08	-0.038	0.0119	-0.0034
0.9973	-0.0268	0.9973	0	48.784	11.474	1.594	1.186	4.6254e+08	0.005	0.01	-0.02	0.122	0.09	0.26	0.1	301.48	48.784	11.474	0.02	0.02	4.6254e+08	-0.0238	-0.0124	0.0051
1.0012	-0.0233	1.0012	0	48.784	11.474	1.594	1.186	4.6254e+08	0.005	0.01	-0.02	0.122	0.09	0.26	0.1	301.48	48.784	11.474	0.02	0.02	4.6254e+08	-0.0187	0.0137	0.03
1.0028	-0.0218	1.0028	0	48.784	11.474	1.594	1.186	4.6254e+08	0.005	0.01	-0.02	0.122	0.09	0.26	0.1	301.48	48.784	11.474	0.02	0.02	4.6254e+08	-0.018	0.0019	0.0264
0.9981	-0.0225	0.9981	0	48.784	11.474	1.594	1.186	4.6254e+08	0.005	0.01	-0.02	0.122	0.09	0.26	0.1	301.48	48.784	11.474	0.02	0.02	4.6254e+08	-0.0088	-0.0051	0.0169
0.9969	-0.0232	0.9969	0	48.784	11.474	1.594	1.186	4.6254e+08	-0.045	0.015	0	0.122	0.09	0.26	0.1	301.48	48.784	11.474	0.02	0.02	4.6254e+08	-0.0852	0.0078	0.0085
0.9994	-0.0248	0.9994	0	48.784	11.474	1.594	1.186	4.6254e+08	-0.045	0.015	0	0.122	0.09	0.26	0.1	301.48	48.784	11.474	0.02	0.02	4.6254e+08	-0.0556	-0.0056	0.0109
1.0011	-0.0273	1.0011	0	48.784	11.474	1.594	1.186	4.6254e+08	-0.045	0.015	0	0.122	0.09	0.26	0.1	301.48	48.784	11.474	0.02	0.02	4.6254e+08	-0.0411	0.0069	-0.0034
1.0007	-0.0265	1.0007	0	48.784	11.474	1.594	1.186	4.6254e+08	-0.045	0.015	0	0.122	0.09	0.26	0.1	301.48	48.784	11.474	0.02	0.02	4.6254e+08	-0.0353	-0.0027	0.0154
0.999	-0.0255	0.999	0	48.784	11.474	1.594	1.186	4.6254e+08	-0.015	0.005	0.025	0.121	0.09	0.26	0.1	301.48	48.784	11.474	0.02	0.02	4.6254e+08	-0.0688	-0.002	0.0049
0.9998	-0.0256	0.9998	0	48.784	11.474	1.594	1.186	4.6254e+08	-0.015	0.005	0.025	0.121	0.09	0.26	0.1	301.48	48.784	11.474	0.02	0.02	4.6254e+08	-0.0314	0.0139	0.0134
0.999	-0.0243	0.999	0	48.784	11.474	1.594	1.186	4.6254e+08	-0.015	0.005	0.025	0.121	0.09	0.26	0.1	301.48	48.784	11.474	0.02	0.02	4.6254e+08	-0.0386	-0.0031	-0.0026
1	-0.0262	1	0	48.784	11.474	1.594	1.186	4.6254e+08	-0.015	0.005	0.025	0.121	0.09	0.26	0.1	301.48	48.784	11.474	0.02	0.02	4.6254e+08	-0.0657	0.0149	0.0081
0.9996	-0.0292	0.9996	0	48.784	11.474	1.594	1.186	4.6254e+08	-0.015	0.005	0.025	0.121	0.09	0.26	0.1	301.48	48.784	11.474	0.02	0.02	4.6254e+08	0.0192	-0.0109	0.0193
0.9974	-0.0268	0.9974	0	48.784	11.474	1.594	1.186	4.6254e+08	-0.015	0.005	0.025	0.121	0.09	0.26	0.1	301.48	48.784	11.474	0.02	0.02	4.6254e+08	0.0322	-0.0167	0.0148
0.9995	-0.0259	0.9995	0	48.784	11.474	1.594	1.186	4.6254e+08	-0.015	-0.005	0.01	0.121	0.09	0.26	0.1	301.48	48.784	11.474	0.02	0.02	4.6254e+08	-0.0205	-0.0145	0.0024
1.0041	-0.0267	1.0041	0	48.784	11.474	1.594	1.186	4.6254e+08	-0.015	-0.005	0.01	0.121	0.09	0.26	0.1	301.48	48.784	11.474	0.02	0.02	4.6254e+08	0.0027	0.004	0.003
1	-0.0271	1	0	48.784	11.474	1.594	1.186	4.6254e+08	-0.015	-0.005	0.01	0.121	0.09	0.26	0.1	301.48	48.784	11.474	0.02	0.02	4.6254e+08	0.0281	-0.0152	-0.0094
0.9941	-0.0272	0.9941	0	48.784	11.474	1.594	1.186	4.6254e+08	-0.015	-0.005	0.01	0.121	0.09	0.26	0.1	301.48	48.784	11.474	0.02	0.02	4.6254e+08	-0.0138	-0.001	0.0128
0.9993	-0.0277	0.9993	0	48.784	11.474	1.594	1.186	4.6254e+08	-0.005	0.005	-0.01	0.121	0.09	0.26	0.1	301.48	48.784	11.474	0.02	0.02	4.6254e+08	-0.0079	-0.0009	0.0297
1.0038	-0.0242	1.0038	0	48.784	11.474	1.594	1.186	4.6254e+08	-0.005	0.005	-0.01	0.121	0.09	0.26	0.1	301.48	48.784	11.474	0.02	0.02	4.6254e+08	0.0304	-0.013	0.0251
0.9986	-0.023	0.9986	0	48.784	11.474	1.594	1.186	4.6254e+08	-0.005	0.005	-0.01	0.121	0.09	0.26	0.1	301.48	48.784	11.474	0.02	0.02	4.6254e+08	0.0407	0.0184	0.0057
0.9965	-0.023	0.9965	0	48.784	11.474	1.594	1.186	4.6254e+08	-0.005	0.005	-0.01	0.121	0.09	0.26	0.1	301.48	48.784	11.474	0.02	0.02	4.6254e+08	0.0048	0.0051	0.0058
0.9978	-0.024	0.9978	0	48.784	11.474	1.594	1.186	4.6254e+08	-0.005	0.005	-0.01	0.121	0.09	0.26	0.1	301.48	48.784	11.474	0.02	0.02	4.6254e+08	-0.0382	-0.0007	-0.0178
0.9988	-0.0272	0.9988	0	48.784	11.474	1.594	1.186	4.6254e+08	-0.005	0.005	-0.01	0.121	0.09	0.26	0.1	301.48	48.784	11.474	0.02	0.02	4.6254e+08	0.027	0.0012	-0.0067
0.9979	-0.0264	0.9979	0	48.784	11.474	1.594	1.186	4.6254e+08	-0.015	-0.01	-0.01	0.122	0.09	0.26	0.1	301.48	48.784	11.474	0.02	0.02	4.6254e+08	0.0376	-0.002	0.015
1.0001	-0.0245	1.0001	0	48.784	11.474	1.594	1.186	4.6254e+08	-0.015	-0.01	-0.01	0.122	0.09	0.26	0.1	301.48	48.784	11.474	0.02	0.02	4.6254e+08	0.004	-0.0045	0.0007
1.0019	-0.024	1.0019	0	48.784	11.474	1.594	1.186	4.6254e+08	-0.015	-0.01	-0.01	0.122	0.09	0.26	0.1	301.48	48.784	11.474	0.02	0.02	4.6254e+08	0.0407	0.0198	0.0006
1.0003	-0.0222	1.0003	0	48.784	11.474	1.594	1.186	4.6254e+08	-0.015	-0.01	-0.01	0.122	0.09	0.26	0.1	301.48	48.784	11.474	0.02	0.02	4.6254e+08	0.0634	-0.001	-0.0142
1.0015	-0.0207	1.0015	0	48.784	11.474	1.594	1.186	4.6254e+08	-0.01	-0.005	0.03	0.122	0.09	0.26	0.1	301.48	48.784	11.474	0.02	0.02	4.6254e+08	-0.0114	0.0059	-0.0241
1.0026	-0.0271	1.0026	0	48.784	11.474	1.594	1.186	4.6254e+08	-0.01	-0.005	0.03	0.122	0.09	0.26	0.1	301.48	48.784	11.474	0.02	0.02	4.6254e+08	0.0307	0.0066	-0.0082
1.0016	-0.0343	1.0016	0	48.784	11.474	1.594	1.186	4.6254e+08	-0.01	-0.005	0.03	0.122	0.09	0.26	0.1	301.48	48.784	11.474	0.02	0.02	4.6254e+08	0.1315	0.0152	-0.0076
0.9965	-0.0218	0.9965	0	48.784	11.474	1.594	1.186	4.6254e+08	-0.01	-0.005	0.03	0.122	0.09	0.26	0.1	301.48	48.784	11.474	0.02	0.02	4.6254e+08	0.0846	-0.009	0.0033
1.011	-0.0285	1.011	0	48.784	11.474	1.594	1.186	4.6254e+08	-0.01	-0.005	0.03	0.122	0.09	0.26	0.1	301.48	48.784	11.474	0.02	0.02	4.6254e+08	-0.0605	0.0321	0.0046
1.001	-0.025	1.001	0	48.784	11.474	1.594	1.186	4.6254e+08	-0.01	0.01	0.01	0.122	0.09	0.26	0.1	301.48	48.784	11.474	0.02	0.02	4.6254e+08	0.4619	0.0466	0.0341
0.9937	-0.0417	0.9937	0	48.784	11.474	1.594	1.186	4.6254e+08	-0.01	0.01	0.01	0.122	0.09	0.26	0.1	301.48	48.784	11.474	0.02	0.02	4.6254e+08	0.4359	-0.0728	0.0229
1.0087	-0.036	1.0087	0	48.784	11.474	1.594	1.186	4.6254e+08	-0.01	0.01	0.01	0.122	0.09	0.26	0.1	301.48	48.784	11.474	0.02	0.02	4.6254e+08	-0.2584	0.1088	0.0101
0.9698	-0.0028	0.9698	0	48.784	11.474	1.594	1.186	4.6254e+08	-0.01	0.01	0.01	0.122	0.09	0.26	0.1	301.48	48.784	11.474	0.02	0.02	4.6254e+08	-0.6602	-0.1644	-0.0267
1.0327	-0.0128	1.0327	0	48.784	11.474	1.594	1.186	4.6254e+08	-0.01	0.01	0.01	0.122	0.09	0.26	0.1	301.48	48.784	11.474	0.02	0.02	4.6254e+08	0.5637	0.508	0.0848
1.0361	-0.0274	1.0361	0	48.784	11.474	1.594	1.186	4.6254e+08	-0.025	-0.01	0.045	0.121	0.09	0.26	0.1	301.48	48.784	11.474	0.02	0.02	4.6254e+08	-0.3841	-0.1237	-0.0181
0.9432	-0.0058	0.9432	0	48.784	11.474	1.594	1.186	4.6254e+08	-0.025	-0.01	0.045	0.121	0.09	0.26	0.1	301.48	48.784	11.474	0.02	0.02	4.6254e+08	-0.0413	-0.0962	-0.015
1.0123	-0.0272	1.0123	0	48.784	11.474	1.594	1.186	4.6254e+08	-0.025	-0.01	0.045	0.121	0.09	0.26	0.1	301.48	48.784	11.474	0.02	0.02	4.6254e+08	-0.4276	0.0146	-0.0304
0.9911	-0.0215	0.9911	0	48.784	11.474	1.594	1.186	4.6254e+08	-0.025	-0.01	0.045	0.121	0.09	0.26	0.1	301.48	48.784	11.474	0.02	0.02	4.6254e+08	0.721	-0.0258	0.0155
1.0077	-0.0292	1.0077	0	48.784	11.474	1.594	1.186	4.6254e+08	-0.025	-0.01	0.045	0.121	0.09	0.26	0.1	301.48	48.784	11.474	0.02	0.02	4.6254e+08	-0.4692	-0.0549	-0.0354
1.0015	-0.0334	1.0015	0	48.784	11.474	1.594	1.186	4.6254e+08	0.025	-0.02	-0.03	0.122	0.09	0.26	0.1	301.48	48.784	11.474	0.02	0.02	4.6254e+08	0.1994	0.2171	0.0021
0.9704	-0.0126	0.9704	0	48.784	11.474	1.594	1.186	4.6254e+08	0.025	-0.02	-0.03	0.122	0.09	0.26	0.1	301.48	48.784	11.474	0.02	0.02	4.6254e+08	0.034	-0.4395	-0.0487
1.0324	-0.042	1.0324	0	48.784	11.474	1.594	1.186	4.6254e+08	0.025	-0.02	-0.03	0.122	0.09	0.26	0.1	301.48	48.784	11.474	0.02	0.02	4.6254e+08	-0.3229	0.6261	0.0245
0.9622	-0.0149	0.9622	0	48.784	11.474	1.594	1.186	4.6254e+08	0.025	-0.02	-0.03	0.122	0.09	0.26	0.1	301.48	48.784	11.474	0.02	0.02	4.6254e+08	0.5504	-0.6651	0.002
1.0161	-0.033	1.0161	0	48.784	11.474	1.594	1.186	4.6254e+08	0.025	-0.02	-0.03	0.122	0.09	0.26	0.1	301.48	48.784	11.474	0.02	0.02	4.6254e+08	-0.7791	0.6583	0.0586
0.9983	-0.0402	0.9983	0	48.784	11.474	1.594	1.186	4.6254e+08	0.05	0.005	-0.06	0.121	0.09	0.26	0.1	301.48	48.784	11.474	0.02	0.02	4.6254e+08	1.0121	-0.4994	0.0514
0.9677	-0.0025	0.9677	0	48.784	11.474	1.594	1.186	4.6254e+08	0.05	0.005	-0.06	0.121	0.09	0.26	0.1	301.48	48.784	11.474	0.02	0.02	4.6254e+08	-0.8882	0.0866	-0.005
1.0529	-0.0599	1.0529	0	48.784	11.474	1.594	1.186	4.6254e+08	0.05	0.005	-0.06	0.121	0.09	0.26	0.1	301.48	48.784	11.474	0.02	0.02	4.6254e+08	0.4983	0.2747	0.0735
0.9525	0.0002	0.9525	0	48.784	11.474	1.594	1.186	4.6254e+08	0.05	0.005	-0.06	0.121	0.09	0.26	0.1	301.48	48.784	11.474	0.02	0.02	4.6254e+08	0.0506	-0.7473	-0.0497
1.0374	-0.0487	1.0374	0	48.784	11.474	1.594	1.186	4.6254e+08	0.05	0.005	-0.06	0.121	0.09	0.26	0.1	301.48	48.784	11.474	0.02	0.02	4.6254e+08	-0.5381	0.9341	0.095
0.9695	-0.0189	0.9695	0	48.784	11.474	1.594	1.186	4.6254e+08	0.04	0.01	-0.045	0.121	0.09	0.26	0.1	301.48	48.784	11.474	0.02	0.02	4.6254e+08	1.0134	-0.9983	0.0216
1.0137	-0.0193	1.0137	0	48.784	11.474	1.594	1.186	4.6254e+08	0.04	0.01	-0.045	0.121	0.09	0.26	0.1	301.48	48.784	11.474	0.02	0.02	4.6254e+08	-1.0354	0.758	0.0745
1.0226	-0.0394	1.0226	0	48.784	11.474	1.594	1.186	4.6254e+08	0.04	0.01	-0.045	0.121	0.09	0.26	0.1	301.48	48.784	11.474	0.02	0.02	4.6254e+08	1.2408	-0.4431	0.0706
0.9597	0.0076	0.9597	0	48.784	11.474	1.594	1.186	4.6254e+08	0.04	0.01	-0.045	0.121	0.09	0.26	0.1	301.48	48.784	11.474	0.02	0.02	4.6254e+08	-0.6326	-0.1205	-0.0191
1.0617	-0.054	1.0617	0	48.784	11.474	1.594	1.186	4.6254e+08	0.04	0.01	-0.045	0.121	0.09	0.26	0.1	301.48	48.784	11.474	0.02	0.02	4.6254e+08	0.1082	0.5582	0.0844
0.9486	0.0033	0.9486	0	48.784	11.474	1.594	1.186	4.6254e+08	-0.02	0	0.015	0.122	0.09	0.26	0.1	301.48	48.784	11.474	0.02	0.02	4.6254e+08	0.6436	-0.9591	-0.0318
1.0317	-0.0344	1.0317	0	48.784	11.474	1.594	1.186	4.6254e+08	-0.02	0	0.015	0.122	0.09	0.26	0.1	301.48	48.784	11.474	0.02	0.02	4.6254e+08	-0.961	0.9565	0.0811
1.002	-0.0206	1.002	0	48.784	11.474	1.594	1.186	4.6254e+08	-0.02	0	0.015	0.122	0.09	0.26	0.1	301.48	48.784	11.474	0.02	0.02	4.6254e+08	1.1746	-0.7599	0.0008
0.965	0.0032	0.965	0	48.784	11.474	1.594	1.186	4.6254e+08	-0.02	0	0.015	0.122	0.09	0.26	0.1	301.48	48.784	11.474	0.02	0.02	4.6254e+08	-1.1364	0.3076	-0.0242
1.0455	-0.0449	1.0455	0	48.784	11.474	1.594	1.186	4.6254e+08	-0.02	0	0.015	0.122	0.09	0.26	0.1	301.48	48.784	11.474	0.02	0.02	4.6254e+08	0.5456	0.1545	0.0404
0.9535	0.02	0.9535	0	48.784	11.474	1.594	1.186	4.6254e+08	-0.01	0.01	0.025	0.121	0.09	0.26	0.1	301.48	48.784	11.474	0.02	0.02	4.6254e+08	-0.2005	-0.6628	-0.092
1.0341	-0.034	1.0341	0	48.784	11.474	1.594	1.186	4.6254e+08	-0.01	0.01	0.025	0.121	0.09	0.26	0.1	301.48	48.784	11.474	0.02	0.02	4.6254e+08	-0.9334	0.8467	0.0195
0.9843	-0.0115	0.9843	0	48.784	11.474	1.594	1.186	4.6254e+08	-0.01	0.01	0.025	0.121	0.09	0.26	0.1	301.48	48.784	11.474	0.02	0.02	4.6254e+08	1.031	-0.8569	-0.0444
0.9692	-0.0029	0.9692	0	48.784	11.474	1.594	1.186	4.6254e+08	-0.01	0.01	0.025	0.121	0.09	0.26	0.1	301.48	48.784	11.474	0.02	0.02	4.6254e+08	-1.4272	0.5037	-0.0381
1.0371	-0.0372	1.0371	0	48.784	11.474	1.594	1.186	4.6254e+08	-0.01	0.01	0.025	0.121	0.09	0.26	0.1	301.48	48.784	11.474	0.02	0.02	4.6254e+08	0.6686	-0.1437	-0.0095
0.9688	0.0089	0.9688	0	48.784	11.474	1.595	1.186	4.6254e+08	-0.045	-0.01	0.065	0.122	0.09	0.26	0.1	301.48	48.784	11.474	0.02	0.02	4.6254e+08	-0.4642	-0.359	-0.088
1.0338	-0.0468	1.0338	0	48.784	11.474	1.595	1.186	4.6254e+08	-0.045	-0.01	0.065	0.122	0.09	0.26	0.1	301.48	48.784	11.474	0.02	0.02	4.6254e+08	-0.5407	0.6312	-0.0098
0.9775	-0.0116	0.9775	0	48.784	11.474	1.595	1.186	4.6254e+08	-0.045	-0.01	0.065	0.122	0.09	0.26	0.1	301.48	48.784	11.474	0.02	0.02	4.6254e+08	0.6744	-0.7969	-0.0992
1.0017	-0.0329	1.0017	0	48.784	11.474	1.595	1.186	4.6254e+08	-0.045	-0.01	0.065	0.122	0.09	0.26	0.1	301.48	48.784	11.474	0.02	0.02	4.6254e+08	-1.3789	0.6648	-0.0242
1.035	-0.0468	1.035	0	48.784	11.474	1.595	1.186	4.6254e+08	-0.045	-0.01	0.065	0.122	0.09	0.26	0.1	301.48	48.784	11.474	0.02	0.02	4.6254e+08	0.9176	-0.3668	-0.0053
0.9674	-0.0069	0.9674	0	48.784	11.474	1.595	1.186	4.6254e+08	-0.045	-0.01	0.065	0.122	0.09	0.26	0.1	301.48	48.784	11.474	0.02	0.02	4.6254e+08	-0.7845	-0.053	-0.0323
1.038	-0.0608	1.038	0	48.784	11.474	1.595	1.186	4.6254e+08	-0.09	-0.01	0.125	0.122	0.09	0.26	0.1	301.48	48.784	11.474	0.02	0.02	4.6254e+08	-0.2749	0.451	0.0414
0.9781	-0.0153	0.9781	0	48.784	11.474	1.595	1.186	4.6254e+08	-0.09	-0.01	0.125	0.122	0.09	0.26	0.1	301.48	48.784	11.474	0.02	0.02	4.6254e+08	0.2712	-0.686	-0.0309
1.0152	-0.0472	1.0152	0	48.784	11.474	1.595	1.186	4.6254e+08	-0.09	-0.01	0.125	0.122	0.09	0.26	0.1	301.48	48.784	11.474	0.02	0.02	4.6254e+08	-1.1604	0.7335	0.0555
1.0106	-0.045	1.0106	0	48.784	11.474	1.595	1.186	4.6254e+08	-0.09	-0.01	0.125	0.122	0.09	0.26	0.1	301.48	48.784	11.474	0.02	0.02	4.6254e+08	0.8889	-0.5243	0.0427
0.9748	-0.0167	0.9748	0	48.784	11.474	1.595	1.186	4.6254e+08	0.045	-0.015	-0.02	0.122	0.09	0.26	0.1	301.48	48.784	11.474	0.02	0.02	4.6254e+08	-0.9046	0.2127	0.0331
1.0358	-0.0574	1.0358	0	48.784	11.474	1.595	1.186	4.6254e+08	0.045	-0.015	-0.02	0.122	0.09	0.26	0.1	301.48	48.784	11.474	0.02	0.02	4.6254e+08	0.2681	0.2039	0.1022
0.9703	-0.0096	0.9703	0	48.784	11.474	1.595	1.186	4.6254e+08	0.045	-0.015	-0.02	0.122	0.09	0.26	0.1	301.48	48.784	11.474	0.02	0.02	4.6254e+08	0.1787	-0.5098	0.0204
1.0175	-0.0426	1.0175	0	48.784	11.474	1.595	1.186	4.6254e+08	0.045	-0.015	-0.02	0.122	0.09	0.26	0.1	301.48	48.784	11.474	0.02	0.02	4.6254e+08	-0.753	0.6906	0.0654
0.9965	-0.0292	0.9965	0	48.784	11.474	1.595	1.186	4.6254e+08	0.045	-0.015	-0.02	0.122	0.09	0.26	0.1	301.48	48.784	11.474	0.02	0.02	4.6254e+08	0.9807	-0.5528	0.0426
0.9772	-0.017	0.9772	0	48.784	11.474	1.594	1.186	4.6254e+08	0.05	-0.025	-0.02	0.122	0.09	0.26	0.1	301.48	48.784	11.474	0.02	0.02	4.6254e+08	-0.8057	0.3889	0.0347
1.0271	-0.0455	1.0271	0	48.784	11.474	1.594	1.186	4.6254e+08	0.05	-0.025	-0.02	0.122	0.09	0.26	0.1	301.48	48.784	11.474	0.02	0.02	4.6254e+08	0.6445	-0.0046	0.0479
0.9698	-0.0046	0.9698	0	48.784	11.474	1.594	1.186	4.6254e+08	0.05	-0.025	-0.02	0.122	0.09	0.26	0.1	301.48	48.784	11.474	0.02	0.02	4.6254e+08	0.1222	-0.2611	-0.0179
1.0202	-0.0426	1.0202	0	48.784	11.474	1.594	1.186	4.6254e+08	0.05	-0.025	-0.02	0.122	0.09	0.26	0.1	301.48	48.784	11.474	0.02	0.02	4.6254e+08	-0.1916	0.574	0.027
0.9841	-0.0166	0.9841	0	48.784	11.474	1.594	1.186	4.6254e+08	0.05	-0.025	-0.02	0.122	0.09	0.26	0.1	301.48	48.784	11.474	0.02	0.02	4.6254e+08	0.9357	-0.531	-0.0145
0.9826	-0.0215	0.9826	0	48.784	11.474	1.594	1.186	4.6254e+08	0.035	0.035	-0.095	0.122	0.09	0.26	0.1	301.48	48.784	11.474	0.02	0.02	4.6254e+08	-0.7036	0.5001	0.0143
1.0249	-0.0353	1.0249	0	48.784	11.474	1.594	1.186	4.6254e+08	0.035	0.035	-0.095	0.122	0.09	0.26	0.1	301.48	48.784	11.474	0.02	0.02	4.6254e+08	0.7962	-0.1361	0.0313
0.9713	-0.0005	0.9713	0	48.784	11.474	1.594	1.186	4.6254e+08	0.035	0.035	-0.095	0.122	0.09	0.26	0.1	301.48	48.784	11.474	0.02	0.02	4.6254e+08	-0.1863	-0.0356	-0.0124
1.0156	-0.0358	1.0156	0	48.784	11.474	1.594	1.186	4.6254e+08	0.035	0.035	-0.095	0.122	0.09	0.26	0.1	301.48	48.784	11.474	0.02	0.02	4.6254e+08	-0.0893	0.3767	0.0092
0.9784	-0.0053	0.9784	0	48.784	11.474	1.594	1.186	4.6254e+08	0.035	0.035	-0.095	0.122	0.09	0.26	0.1	301.48	48.784	11.474	0.02	0.02	4.6254e+08	0.5063	-0.4779	-0.0747
0.9971	-0.0237	0.9971	0	48.784	11.474	1.594	1.186	4.6254e+08	0.035	0.035	-0.095	0.122	0.09	0.26	0.1	301.48	48.784	11.474	0.02	0.02	4.6254e+08	-0.722	0.5134	-0.035
1.02	-0.0306	1.02	0	48.784	11.474	1.594	1.186	4.6254e+08	0.015	0.02	-0.08	0.122	0.09	0.26	0.1	301.48	48.784	11.474	0.02	0.02	4.6254e+08	0.8194	-0.279	-0.0422
0.9707	-0.0069	0.9707	0	48.784	11.474	1.594	1.186	4.6254e+08	0.015	0.02	-0.08	0.122	0.09	0.26	0.1	301.48	48.784	11.474	0.02	0.02	4.6254e+08	-0.4372	0.0447	-0.0582
1.0186	-0.0403	1.0186	0	48.784	11.474	1.594	1.186	4.6254e+08	0.015	0.02	-0.08	0.122	0.09	0.26	0.1	301.48	48.784	11.474	0.02	0.02	4.6254e+08	0.0092	0.182	0.0052
0.9869	-0.0068	0.9869	0	48.784	11.474	1.594	1.186	4.6254e+08	0.015	0.02	-0.08	0.122	0.09	0.26	0.1	301.48	48.784	11.474	0.02	0.02	4.6254e+08	0.277	-0.3906	-0.0423
1.0063	-0.0255	1.0063	0	48.784	11.474	1.594	1.186	4.6254e+08	-0.04	0	0.045	0.122	0.09	0.26	0.1	301.48	48.784	11.474	0.02	0.02	4.6254e+08	-0.6135	0.4312	-0.0019
1.0052	-0.0199	1.0052	0	48.784	11.474	1.594	1.186	4.6254e+08	-0.04	0	0.045	0.122	0.09	0.26	0.1	301.48	48.784	11.474	0.02	0.02	4.6254e+08	0.5375	-0.4167	-0.0319
0.9811	-0.0097	0.9811	0	48.784	11.474	1.594	1.186	4.6254e+08	-0.04	0	0.045	0.122	0.09	0.26	0.1	301.48	48.784	11.474	0.02	0.02	4.6254e+08	-0.5958	0.1307	-0.0285
1.024	-0.0344	1.024	0	48.784	11.474	1.594	1.186	4.6254e+08	-0.04	0	0.045	0.122	0.09	0.26	0.1	301.48	48.784	11.474	0.02	0.02	4.6254e+08	0.1885	-0.0427	-0.0185
0.9858	-0.0063	0.9858	0	48.784	11.474	1.594	1.186	4.6254e+08	-0.04	0	0.045	0.122	0.09	0.26	0.1	301.48	48.784	11.474	0.02	0.02	4.6254e+08	-0.0636	-0.2978	-0.0629
1.0132	-0.0314	1.0132	0	48.784	11.474	1.594	1.186	4.6254e+08	0	0	-0.005	0.121	0.09	0.26	0.1	301.48	48.784	11.474	0.02	0.02	4.6254e+08	-0.6299	0.3188	-0.0317
0.9992	-0.0199	0.9992	0	48.784	11.474	1.594	1.186	4.6254e+08	0	0	-0.005	0.121	0.09	0.26	0.1	301.48	48.784	11.474	0.02	0.02	4.6254e+08	0.3204	-0.4453	-0.055
0.9821	-0.0145	0.9821	0	48.784	11.474	1.594	1.186	4.6254e+08	0	0	-0.005	0.121	0.09	0.26	0.1	301.48	48.784	11.474	0.02	0.02	4.6254e+08	-0.8915	0.1949	-0.0116
1.0143	-0.0234	1.0143	0	48.784	11.474	1.594	1.186	4.6254e+08	0	0	-0.005	0.121	0.09	0.26	0.1	301.48	48.784	11.474	0.02	0.02	4.6254e+08	-0.1146	-0.1369	0.0086
0.9864	-0.0037	0.9864	0	48.784	11.474	1.594	1.186	4.6254e+08	0	0	-0.005	0.121	0.09	0.26	0.1	301.48	48.784	11.474	0.02	0.02	4.6254e+08	-0.5885	-0.1508	0.0002
1.0091	-0.0217	1.0091	0	48.784	11.474	1.594	1.186	4.6254e+08	0.015	-0.015	0.035	0.121	0.09	0.26	0.1	301.48	48.784	11.474	0.02	0.02	4.6254e+08	-0.6505	0.2092	-0.0207
0.9889	-0.0106	0.9889	0	48.784	11.474	1.594	1.186	4.6254e+08	0.015	-0.015	0.035	0.121	0.09	0.26	0.1	301.48	48.784	11.474	0.02	0.02	4.6254e+08	-0.0433	-0.3325	-0.0586
0.99	-0.02	0.99	0	48.784	11.474	1.594	1.186	4.6254e+08	0.015	-0.015	0.035	0.121	0.09	0.26	0.1	301.47	48.784	11.474	0.02	0.02	4.6254e+08	-0.9861	0.2656	-0.0954
1.0202	-0.0319	1.0202	0	48.784	11.474	1.594	1.186	4.6254e+08	0.015	-0.015	0.035	0.121	0.09	0.26	0.1	301.47	48.784	11.474	0.02	0.02	4.6254e+08	0.045	-0.1918	-0.1095
0.9923	-0.0195	0.9923	0	48.784	11.474	1.594	1.186	4.6254e+08	0.015	-0.015	0.035	0.121	0.09	0.26	0.1	301.47	48.784	11.474	0.02	0.02	4.6254e+08	-0.4912	0.062	-0.0993
1.0144	-0.0384	1.0144	0	48.784	11.474	1.594	1.186	4.6254e+08	0.075	-0.025	-0.005	0.121	0.09	0.26	0.1	301.47	48.784	11.474	0.02	0.02	4.6254e+08	-0.4315	0.144	-0.0471
1.0047	-0.0278	1.0047	0	48.784	11.474	1.594	1.186	4.6254e+08	0.075	-0.025	-0.005	0.121	0.09	0.26	0.1	301.47	48.784	11.474	0.02	0.02	4.6254e+08	-0.3029	-0.1096	-0.0326
1.0125	-0.0363	1.0125	0	48.784	11.474	1.594	1.186	4.6254e+08	0.075	-0.025	-0.005	0.121	0.09	0.26	0.1	301.47	48.784	11.474	0.02	0.02	4.6254e+08	-0.7007	0.2921	-0.0037
1.02	-0.0364	1.02	0	48.784	11.474	1.594	1.186	4.6254e+08	0.075	-0.025	-0.005	0.121	0.09	0.26	0.1	301.47	48.784	11.474	0.02	0.02	4.6254e+08	0.0289	-0.0783	-0.0039
1.0003	-0.0317	1.0003	0	48.784	11.474	1.594	1.186	4.6254e+08	0.075	-0.025	-0.005	0.121	0.09	0.26	0.1	301.47	48.784	11.474	0.02	0.02	4.6254e+08	-0.419	0.192	-0.0164
1.0192	-0.0457	1.0192	0	48.784	11.474	1.594	1.186	4.6254e+08	-0.02	-0.03	0.015	0.121	0.09	0.26	0.1	301.47	48.784	11.474	0.02	0.02	4.6254e+08	0.2704	0.2145	0.0156
0.9925	-0.0334	0.9925	0	48.784	11.474	1.594	1.186	4.6254e+08	-0.02	-0.03	0.015	0.121	0.09	0.26	0.1	301.47	48.784	11.474	0.02	0.02	4.6254e+08	0.2292	-0.0924	0.0091
1.0146	-0.049	1.0146	0	48.784	11.474	1.594	1.186	4.6254e+08	-0.02	-0.03	0.015	0.121	0.09	0.26	0.1	301.47	48.784	11.474	0.02	0.02	4.6254e+08	-0.0463	0.3264	0.0487
1.0396	-0.0553	1.0396	0	48.784	11.474	1.594	1.186	4.6254e+08	-0.02	-0.03	0.015	0.121	0.09	0.26	0.1	301.47	48.784	11.474	0.02	0.02	4.6254e+08	0.2543	0.2683	0.0924
0.9776	-0.0347	0.9776	0	48.784	11.474	1.594	1.186	4.6254e+08	-0.02	-0.03	0.015	0.121	0.09	0.26	0.1	301.47	48.784	11.474	0.02	0.02	4.6254e+08	-0.9074	0.148	0.0608
0.9733	-0.0286	0.9733	0	48.784	11.474	1.594	1.186	4.6254e+08	-0.02	-0.03	0.015	0.121	0.09	0.26	0.1	301.47	48.784	11.474	0.02	0.02	4.6254e+08	0.4036	0.2825	0.1815
1.0723	-0.0482	1.0723	0	48.784	11.474	1.594	1.186	4.6254e+08	-0.02	0.02	0.025	0.121	0.09	0.26	0.1	301.47	48.784	11.474	0.02	0.02	4.6254e+08	-0.0881	0.3252	0.1596
0.9448	-0.0156	0.9448	0	48.784	11.474	1.594	1.186	4.6254e+08	-0.02	0.02	0.025	0.121	0.09	0.26	0.1	301.48	48.784	11.474	0.02	0.02	4.6254e+08	0.0027	-0.3229	0.1108
1.0218	-0.0456	1.0218	0	48.784	11.474	1.594	1.186	4.6254e+08	-0.02	0.02	0.025	0.121	0.09	0.26	0.1	301.48	48.784	11.474	0.02	0.02	4.6254e+08	-0.0681	0.4818	0.1569
0.9513	-0.0083	0.9513	0	48.784	11.474	1.594	1.186	4.6254e+08	-0.02	0.02	0.025	0.121	0.09	0.26	0.1	301.48	48.784	11.474	0.02	0.02	4.6254e+08	0.5068	-0.2747	0.122
1.0352	-0.0373	1.0352	0	48.784	11.474	1.594	1.186	4.6254e+08	-0.02	0.005	0.07	0.121	0.09	0.26	0.1	301.48	48.784	11.474	0.02	0.02	4.6254e+08	-0.4702	0.4515	0.1352
1	-0.0282	1	0	48.784	11.474	1.594	1.186	4.6254e+08	-0.02	0.005	0.07	0.121	0.09	0.26	0.1	301.48	48.784	11.474	0.02	0.02	4.6254e+08	0.6641	0.0331	0.1441
0.9658	-0.0027	0.9658	0	48.784	11.474	1.594	1.186	4.6254e+08	-0.02	0.005	0.07	0.121	0.09	0.26	0.1	301.48	48.784	11.474	0.02	0.02	4.6254e+08	-0.4269	-0.0044	0.0453
1.0299	-0.0444	1.0299	0	48.784	11.474	1.594	1.186	4.6254e+08	-0.02	0.005	0.07	0.121	0.09	0.26	0.1	301.48	48.784	11.474	0.02	0.02	4.6254e+08	0.6269	0.5284	0.1026
0.9433	0.002	0.9433	0	48.784	11.474	1.594	1.186	4.6254e+08	-0.02	0.005	0.07	0.121	0.09	0.26	0.1	301.48	48.784	11.474	0.02	0.02	4.6254e+08	0.2537	-0.6141	-0.0587
1.0382	-0.0396	1.0382	0	48.784	11.474	1.594	1.186	4.6254e+08	0.005	0.02	-0.01	0.121	0.09	0.26	0.1	301.48	48.784	11.474	0.02	0.02	4.6254e+08	-0.0247	0.9569	0.0236
0.9749	-0.0169	0.9749	0	48.784	11.474	1.594	1.186	4.6254e+08	0.005	0.02	-0.01	0.121	0.09	0.26	0.1	301.48	48.784	11.474	0.02	0.02	4.6254e+08	1.1117	-0.7428	-0.0855
0.9875	-0.0194	0.9875	0	48.784	11.474	1.594	1.186	4.6254e+08	0.005	0.02	-0.01	0.121	0.09	0.26	0.1	301.48	48.784	11.474	0.02	0.02	4.6254e+08	-1.071	0.7309	-0.0526
1.0143	-0.0409	1.0143	0	48.784	11.474	1.594	1.186	4.6254e+08	0.005	0.02	-0.01	0.121	0.09	0.26	0.1	301.48	48.784	11.474	0.02	0.02	4.6254e+08	1.3206	-0.2209	-0.0243
0.9655	-0.0018	0.9655	0	48.784	11.474	1.594	1.186	4.6254e+08	0.005	0.02	-0.01	0.121	0.09	0.26	0.1	301.48	48.784	11.474	0.02	0.02	4.6254e+08	-0.8025	-0.0687	-0.1032
1.0412	-0.0489	1.0412	0	48.784	11.474	1.594	1.186	4.6254e+08	0.01	0.03	-0.05	0.121	0.09	0.26	0.1	301.48	48.784	11.474	0.02	0.02	4.6254e+08	0.5358	0.6195	-0.0107
0.9513	0.0065	0.9513	0	48.784	11.474	1.594	1.186	4.6254e+08	0.01	0.03	-0.05	0.121	0.09	0.26	0.1	301.48	48.784	11.474	0.02	0.02	4.6254e+08	0.5398	-0.8677	-0.1681
1.0289	-0.0417	1.0289	0	48.784	11.474	1.594	1.186	4.6254e+08	0.01	0.03	-0.05	0.121	0.09	0.26	0.1	301.48	48.784	11.474	0.02	0.02	4.6254e+08	-0.4636	1.0325	-0.0526
0.9946	-0.0181	0.9946	0	48.784	11.474	1.594	1.186	4.6254e+08	0.01	0.03	-0.05	0.121	0.09	0.26	0.1	301.47	48.784	11.474	0.02	0.02	4.6254e+08	1.6874	-0.8074	-0.1267
0.9962	-0.0194	0.9962	0	48.784	11.474	1.594	1.186	4.6254e+08	0.01	0.03	-0.05	0.121	0.09	0.26	0.1	301.47	48.784	11.474	0.02	0.02	4.6254e+08	-0.763	0.5029	-0.0919
1.0384	-0.0509	1.0384	0	48.784	11.474	1.594	1.186	4.6254e+08	-0.06	0	0.06	0.121	0.09	0.26	0.1	301.47	48.784	11.474	0.02	0.02	4.6254e+08	1.5144	0.0128	-0.0495
0.9626	-0.0034	0.9626	0	48.784	11.474	1.594	1.186	4.6254e+08	-0.06	0	0.06	0.121	0.09	0.26	0.1	301.47	48.784	11.474	0.02	0.02	4.6254e+08	0.1701	-0.4748	-0.1345
1.0498	-0.0641	1.0498	0	48.784	11.474	1.594	1.186	4.6254e+08	-0.06	0	0.06	0.121	0.09	0.26	0.1	301.47	48.784	11.474	0.02	0.02	4.6254e+08	0.1536	0.833	-0.0066
0.9787	-0.0202	0.9787	0	48.784	11.474	1.594	1.186	4.6254e+08	-0.06	0	0.06	0.121	0.09	0.26	0.1	301.47	48.784	11.474	0.02	0.02	4.6254e+08	1.5547	-0.9363	-0.0785
1.0122	-0.0413	1.0122	0	48.784	11.474	1.594	1.186	4.6254e+08	-0.06	0	0.06	0.121	0.09	0.26	0.1	301.47	48.784	11.474	0.02	0.02	4.6254e+08	-0.6815	0.7138	0.0209
1.027	-0.0497	1.027	0	48.784	11.474	1.593	1.186	4.6254e+08	0.005	0.005	-0.015	0.121	0.09	0.26	0.1	301.47	48.784	11.474	0.02	0.02	4.6254e+08	1.5493	-0.4397	0.0651
0.9676	-0.0096	0.9676	0	48.784	11.474	1.593	1.186	4.6254e+08	0.005	0.005	-0.015	0.121	0.09	0.26	0.1	301.47	48.784	11.474	0.02	0.02	4.6254e+08	-0.3126	-0.1404	0.0525
1.0454	-0.0534	1.0454	0	48.784	11.474	1.593	1.186	4.6254e+08	0.005	0.005	-0.015	0.121	0.09	0.26	0.1	301.47	48.784	11.474	0.02	0.02	4.6254e+08	0.3254	0.406	0.1587
0.9719	-0.0015	0.9719	0	48.784	11.474	1.593	1.186	4.6254e+08	0.005	0.005	-0.015	0.121	0.09	0.26	0.1	301.47	48.784	11.474	0.02	0.02	4.6254e+08	0.8787	-0.8316	0.0846
1.0002	-0.0284	1.0002	0	48.784	11.474	1.593	1.186	4.6254e+08	0.005	0.005	-0.015	0.121	0.09	0.26	0.1	301.47	48.784	11.474	0.02	0.02	4.6254e+08	-0.6685	0.6642	0.1273
1.01	-0.0225	1.01	0	48.784	11.474	1.593	1.186	4.6254e+08	0.01	0.015	-0.06	0.121	0.09	0.26	0.1	301.48	48.784	11.474	0.02	0.02	4.6254e+08	1.5021	-0.6053	0.0905
0.9664	0.0037	0.9664	0	48.784	11.474	1.593	1.186	4.6254e+08	0.01	0.015	-0.06	0.121	0.09	0.26	0.1	301.48	48.784	11.474	0.02	0.02	4.6254e+08	-0.4265	0.0196	0.0007
1.0377	-0.0408	1.0377	0	48.784	11.474	1.593	1.186	4.6254e+08	0.01	0.015	-0.06	0.121	0.09	0.26	0.1	301.48	48.784	11.474	0.02	0.02	4.6254e+08	0.7107	0.1033	0.0417
0.9647	0.0087	0.9647	0	48.784	11.474	1.593	1.186	4.6254e+08	0.01	0.015	-0.06	0.121	0.09	0.26	0.1	301.48	48.784	11.474	0.02	0.02	4.6254e+08	0.6296	-0.7304	-0.0628
1.0105	-0.0304	1.0105	0	48.784	11.474	1.593	1.186	4.6254e+08	0.01	0.015	-0.06	0.121	0.09	0.26	0.1	301.48	48.784	11.474	0.02	0.02	4.6254e+08	-0.5709	0.5727	0.0156
0.9967	-0.0129	0.9967	0	48.784	11.474	1.593	1.186	4.6254e+08	-0.035	0.01	-0.01	0.121	0.09	0.26	0.1	301.48	48.784	11.474	0.02	0.02	4.6254e+08	1.3369	-0.7434	-0.038
0.9754	0.0008	0.9754	0	48.784	11.474	1.593	1.186	4.6254e+08	-0.035	0.01	-0.01	0.121	0.09	0.26	0.1	301.47	48.784	11.474	0.02	0.02	4.6254e+08	-0.6553	0.1436	-0.0658
1.0324	-0.0336	1.0324	0	48.784	11.474	1.593	1.186	4.6254e+08	-0.035	0.01	-0.01	0.121	0.09	0.26	0.1	301.47	48.784	11.474	0.02	0.02	4.6254e+08	0.9135	-0.1192	-0.0526
0.9572	0.0097	0.9572	0	48.784	11.474	1.593	1.186	4.6254e+08	-0.035	0.01	-0.01	0.121	0.09	0.26	0.1	301.47	48.784	11.474	0.02	0.02	4.6254e+08	0.1993	-0.6163	-0.1632
1.0229	-0.0356	1.0229	0	48.784	11.474	1.593	1.186	4.6254e+08	-0.035	0.01	-0.01	0.121	0.09	0.26	0.1	301.47	48.784	11.474	0.02	0.02	4.6254e+08	-0.4434	0.4564	-0.1159
0.9892	-0.0121	0.9892	0	48.784	11.474	1.593	1.186	4.6254e+08	-0.035	0.01	-0.01	0.121	0.09	0.26	0.1	301.47	48.784	11.474	0.03	0.02	4.6254e+08	0.9746	-0.8447	-0.1659
0.9815	-0.0168	0.9815	0	48.784	11.474	1.593	1.186	4.6254e+08	0.085	0.03	-0.14	0.121	0.09	0.26	0.1	301.47	48.784	11.474	0.03	0.02	4.6254e+08	-0.9843	0.2668	-0.1313
1.0233	-0.0375	1.0233	0	48.784	11.474	1.593	1.186	4.6254e+08	0.085	0.03	-0.14	0.121	0.09	0.26	0.1	301.47	48.784	11.474	0.03	0.02	4.6254e+08	0.6576	-0.3627	-0.1011
0.9614	-0.0029	0.9614	0	48.784	11.474	1.593	1.186	4.6254e+08	0.085	0.03	-0.14	0.121	0.09	0.26	0.1	301.47	48.784	11.474	0.03	0.02	4.6254e+08	-0.3587	-0.3979	-0.1423
1.0265	-0.0444	1.0265	0	48.784	11.474	1.593	1.186	4.6254e+08	0.085	0.03	-0.14	0.121	0.09	0.26	0.1	301.46	48.784	11.474	0.03	0.02	4.6254e+08	-0.3051	0.2873	-0.0761
0.9815	-0.0087	0.9815	0	48.784	11.474	1.594	1.186	4.6254e+08	0.015	-0.005	-0.06	0.121	0.09	0.26	0.1	301.46	48.784	11.474	0.03	0.02	4.6254e+08	0.5181	-0.8032	-0.131
0.9938	-0.0296	0.9938	0	48.784	11.474	1.594	1.186	4.6254e+08	0.015	-0.005	-0.06	0.121	0.09	0.26	0.1	301.46	48.784	11.474	0.03	0.02	4.6254e+08	-1.0229	0.3482	-0.058
1.0173	-0.0372	1.0173	0	48.784	11.474	1.594	1.186	4.6254e+08	0.015	-0.005	-0.06	0.121	0.09	0.26	0.1	301.46	48.784	11.474	0.03	0.02	4.6254e+08	0.6947	-0.4808	-0.0266
0.9667	-0.0085	0.9667	0	48.784	11.474	1.594	1.186	4.6254e+08	0.015	-0.005	-0.06	0.121	0.09	0.26	0.1	301.46	48.784	11.474	0.03	0.02	4.6254e+08	-0.6769	-0.1229	-0.0281
1.0272	-0.0462	1.0272	0	48.784	11.474	1.594	1.186	4.6254e+08	0.015	-0.005	-0.06	0.121	0.09	0.26	0.1	301.46	48.784	11.474	0.03	0.02	4.6254e+08	-0.137	0.1502	0.0461
0.9785	-0.0128	0.9785	0	48.784	11.474	1.594	1.186	4.6254e+08	0.015	-0.005	-0.06	0.121	0.09	0.26	0.1	301.46	48.784	11.474	0.03	0.02	4.6254e+08	0.2785	-0.6077	0.0162
1.0019	-0.0337	1.0019	0	48.784	11.474	1.593	1.186	4.6254e+08	-0.025	-0.03	0.055	0.121	0.09	0.26	0.1	301.46	48.784	11.474	0.03	0.02	4.6254e+08	-0.7888	0.44	0.0794
1.0057	-0.0285	1.0057	0	48.784	11.474	1.593	1.186	4.6254e+08	-0.025	-0.03	0.055	0.121	0.09	0.26	0.1	301.46	48.784	11.474	0.03	0.02	4.6254e+08	0.7243	-0.4676	0.096
0.9788	-0.0106	0.9788	0	48.784	11.474	1.593	1.186	4.6254e+08	-0.025	-0.03	0.055	0.121	0.09	0.26	0.1	301.46	48.784	11.474	0.03	0.02	4.6254e+08	-0.6881	0.1236	0.0767
1.0317	-0.0363	1.0317	0	48.784	11.474	1.593	1.186	4.6254e+08	-0.025	-0.03	0.055	0.121	0.09	0.26	0.1	301.47	48.784	11.474	0.03	0.02	4.6254e+08	0.2244	0.0668	0.1101
0.9714	-0.003	0.9714	0	48.784	11.474	1.594	1.186	4.6254e+08	0.08	-0.025	-0.07	0.121	0.09	0.26	0.1	301.47	48.784	11.474	0.03	0.02	4.6254e+08	0.0798	-0.352	0.0538
1.0108	-0.0296	1.0108	0	48.784	11.474	1.594	1.186	4.6254e+08	0.08	-0.025	-0.07	0.121	0.09	0.26	0.1	301.47	48.784	11.474	0.03	0.02	4.6254e+08	-0.6141	0.4691	0.0704
1.0054	-0.0194	1.0054	0	48.784	11.474	1.594	1.186	4.6254e+08	0.08	-0.025	-0.07	0.121	0.09	0.26	0.1	301.47	48.784	11.474	0.03	0.02	4.6254e+08	0.5607	-0.4144	0.0319
0.985	-0.0184	0.985	0	48.784	11.474	1.594	1.186	4.6254e+08	0.08	-0.025	-0.07	0.121	0.09	0.26	0.1	301.47	48.784	11.474	0.03	0.02	4.6254e+08	-0.7105	0.2882	0.0273
1.0236	-0.0359	1.0236	0	48.784	11.474	1.594	1.186	4.6254e+08	0.08	-0.025	-0.07	0.121	0.09	0.26	0.1	301.47	48.784	11.474	0.03	0.02	4.6254e+08	0.3158	-0.024	0.0533
0.9785	-0.0089	0.9785	0	48.784	11.474	1.594	1.186	4.6254e+08	0.005	0.005	-0.025	0.122	0.09	0.26	0.1	301.47	48.784	11.474	0.03	0.02	4.6254e+08	-0.1961	-0.1381	-0.0092
1.0187	-0.0373	1.0187	0	48.784	11.474	1.594	1.186	4.6254e+08	0.005	0.005	-0.025	0.122	0.09	0.26	0.1	301.47	48.784	11.474	0.03	0.02	4.6254e+08	-0.4364	0.3955	0.0384
0.992	-0.0158	0.992	0	48.784	11.474	1.594	1.186	4.6254e+08	0.005	0.005	-0.025	0.122	0.09	0.26	0.1	301.47	48.784	11.474	0.03	0.03	4.6254e+08	0.3807	-0.3639	-0.0088
0.9904	-0.022	0.9904	0	48.784	11.474	1.594	1.186	4.6254e+08	0.005	0.005	-0.025	0.122	0.09	0.26	0.1	301.47	48.784	11.474	0.03	0.03	4.6254e+08	-0.8089	0.3728	-0.0201
1.0173	-0.0362	1.0173	0	48.784	11.474	1.594	1.186	4.6254e+08	0.005	0.005	-0.025	0.122	0.09	0.26	0.1	301.47	48.784	11.474	0.03	0.03	4.6254e+08	0.4223	-0.1064	-0.0073
0.9736	-0.0141	0.9736	0	48.784	11.474	1.594	1.186	4.6254e+08	-0.07	0.005	0.09	0.122	0.09	0.26	0.1	301.47	48.784	11.474	0.03	0.03	4.6254e+08	-0.2556	-0.0282	-0.0466
1.0169	-0.04	1.0169	0	48.784	11.474	1.594	1.186	4.6254e+08	-0.07	0.005	0.09	0.122	0.09	0.26	0.1	301.47	48.784	11.474	0.03	0.03	4.6254e+08	-0.1641	0.2587	-0.0287
0.9916	-0.0225	0.9916	0	48.784	11.474	1.594	1.186	4.6254e+08	-0.07	0.005	0.09	0.122	0.09	0.26	0.1	301.46	48.784	11.474	0.03	0.03	4.6254e+08	0.3733	-0.3107	-0.0714
0.9988	-0.0347	0.9988	0	48.784	11.474	1.594	1.186	4.6254e+08	-0.07	0.005	0.09	0.122	0.09	0.26	0.1	301.46	48.784	11.474	0.03	0.03	4.6254e+08	-0.4983	0.3508	-0.0447
1.0099	-0.0364	1.0099	0	48.784	11.474	1.594	1.186	4.6254e+08	-0.07	0.005	0.09	0.122	0.09	0.26	0.1	301.46	48.784	11.474	0.03	0.03	4.6254e+08	0.544	-0.2113	-0.0426
0.9799	-0.0235	0.9799	0	48.784	11.474	1.594	1.186	4.6254e+08	-0.015	0	0.045	0.122	0.09	0.26	0.1	301.46	48.784	11.474	0.03	0.03	4.6254e+08	-0.2854	0.0708	-0.0101
1.0212	-0.042	1.0212	0	48.784	11.474	1.594	1.186	4.6254e+08	-0.015	0	0.045	0.122	0.09	0.26	0.1	301.46	48.784	11.474	0.03	0.03	4.6254e+08	0.1783	0.1196	0.0268
0.9898	-0.0194	0.9898	0	48.784	11.474	1.594	1.186	4.6254e+08	-0.015	0	0.045	0.122	0.09	0.26	0.1	301.46	48.784	11.474	0.03	0.03	4.6254e+08	0.3505	-0.2465	0.0204
1.0015	-0.0338	1.0015	0	48.784	11.474	1.594	1.186	4.6254e+08	-0.015	0	0.045	0.122	0.09	0.26	0.1	301.46	48.784	11.474	0.03	0.03	4.6254e+08	-0.2305	0.2805	0.043
1.003	-0.0265	1.003	0	48.784	11.474	1.594	1.186	4.6254e+08	-0.015	0	0.045	0.122	0.09	0.26	0.1	301.46	48.784	11.474	0.03	0.03	4.6254e+08	0.5213	-0.2613	0.0351
0.9908	-0.0218	0.9908	0	48.784	11.474	1.594	1.186	4.6254e+08	0	0.015	-0.005	0.122	0.09	0.26	0.1	301.46	48.784	11.474	0.03	0.02	4.6254e+08	-0.2409	0.1255	0.0424
1.017	-0.0347	1.017	0	48.784	11.474	1.594	1.186	4.6254e+08	0	0.015	-0.005	0.122	0.09	0.26	0.1	301.47	48.784	11.474	0.03	0.02	4.6254e+08	0.2705	-0.016	0.0516
0.9892	-0.0169	0.9892	0	48.784	11.474	1.594	1.186	4.6254e+08	0	0.015	-0.005	0.122	0.09	0.26	0.1	301.47	48.784	11.474	0.03	0.02	4.6254e+08	0.1471	-0.126	0.0506
1.0047	-0.026	1.0047	0	48.784	11.474	1.594	1.186	4.6254e+08	0	0.015	-0.005	0.122	0.09	0.26	0.1	301.47	48.784	11.474	0.03	0.02	4.6254e+08	-0.1724	0.1706	0.056
0.9979	-0.0164	0.9979	0	48.784	11.474	1.594	1.186	4.6254e+08	0	0.015	-0.005	0.122	0.09	0.26	0.1	301.47	48.784	11.474	0.03	0.02	4.6254e+08	0.3578	-0.1962	0.0595
0.9931	-0.013	0.9931	0	48.784	11.474	1.594	1.186	4.6254e+08	0	0.015	-0.005	0.122	0.09	0.26	0.1	301.47	48.784	11.474	0.02	0.02	4.6254e+08	-0.2605	0.1347	0.0429
1.0086	-0.0203	1.0086	0	48.784	11.474	1.594	1.186	4.6254e+08	0.01	0.02	-0.04	0.122	0.09	0.26	0.1	301.47	48.784	11.474	0.02	0.02	4.6254e+08	0.1732	-0.068	0.0408
0.9873	-0.0101	0.9873	0	48.784	11.474	1.594	1.186	4.6254e+08	0.01	0.02	-0.04	0.122	0.09	0.26	0.1	301.47	48.784	11.474	0.03	0.02	4.6254e+08	-0.0473	-0.0543	0.0291
1.0021	-0.0204	1.0021	0	48.784	11.474	1.594	1.186	4.6254e+08	0.01	0.02	-0.04	0.122	0.09	0.26	0.1	301.47	48.784	11.474	0.02	0.02	4.6254e+08	-0.128	0.1007	0.0047
0.9967	-0.0119	0.9967	0	48.784	11.474	1.594	1.186	4.6254e+08	0.01	0.02	-0.04	0.122	0.09	0.26	0.1	301.47	48.784	11.474	0.02	0.02	4.6254e+08	0.1062	-0.1513	-0.0119
0.9982	-0.0174	0.9982	0	48.784	11.474	1.594	1.186	4.6254e+08	-0.08	-0.01	0.07	0.122	0.09	0.26	0.1	301.47	48.784	11.474	0.02	0.02	4.6254e+08	-0.2519	0.0966	-0.02
1.0042	-0.0221	1.0042	0	48.784	11.474	1.594	1.186	4.6254e+08	-0.08	-0.01	0.07	0.122	0.09	0.26	0.1	301.47	48.784	11.474	0.02	0.02	4.6254e+08	0.09	-0.0968	-0.0501
0.9874	-0.0181	0.9874	0	48.784	11.474	1.594	1.186	4.6254e+08	-0.08	-0.01	0.07	0.122	0.09	0.26	0.1	301.47	48.784	11.474	0.02	0.02	4.6254e+08	-0.1352	-0.006	-0.045
1.0049	-0.0274	1.0049	0	48.784	11.474	1.594	1.186	4.6254e+08	-0.08	-0.01	0.07	0.122	0.09	0.26	0.1	301.47	48.784	11.474	0.02	0.02	4.6254e+08	-0.0937	0.0393	-0.0296
1.0027	-0.0204	1.0027	0	48.784	11.474	1.594	1.186	4.6254e+08	-0.08	-0.01	0.07	0.122	0.09	0.26	0.1	301.46	48.784	11.474	0.02	0.02	4.6254e+08	0.0522	-0.0809	-0.0264
1.0023	-0.0253	1.0023	0	48.784	11.474	1.594	1.186	4.6254e+08	-0.03	-0.015	0.085	0.121	0.09	0.26	0.1	301.46	48.784	11.474	0.02	0.02	4.6254e+08	-0.1725	0.0629	-0.0371
0.9999	-0.0272	0.9999	0	48.784	11.474	1.594	1.186	4.6254e+08	-0.03	-0.015	0.085	0.121	0.09	0.26	0.1	301.46	48.784	11.474	0.02	0.02	4.6254e+08	0.0153	-0.0733	-0.0526
0.9977	-0.0281	0.9977	0	48.784	11.474	1.594	1.186	4.6254e+08	-0.03	-0.015	0.085	0.121	0.09	0.26	0.1	301.46	48.784	11.474	0.02	0.02	4.6254e+08	-0.2268	0.0057	-0.0719
1.0067	-0.0362	1.0067	0	48.784	11.474	1.594	1.186	4.6254e+08	-0.03	-0.015	0.085	0.121	0.09	0.26	0.1	301.46	48.784	11.474	0.02	0.02	4.6254e+08	-0.0652	0.007	-0.0314
1	-0.0333	1	0	48.784	11.474	1.594	1.186	4.6254e+08	-0.03	-0.015	0.085	0.121	0.09	0.26	0.1	301.46	48.784	11.474	0.02	0.02	4.6254e+08	0.0252	-0.0536	0.0068
1.0023	-0.033	1.0023	0	48.784	11.474	1.594	1.186	4.6254e+08	0.025	-0.005	-0.045	0.122	0.09	0.26	0.1	301.46	48.784	11.474	0.02	0.02	4.6254e+08	-0.1105	0.0503	0.013
1.0021	-0.032	1.0021	0	48.784	11.474	1.594	1.186	4.6254e+08	0.025	-0.005	-0.045	0.122	0.09	0.26	0.1	301.46	48.784	11.474	0.02	0.02	4.6254e+08	0.0091	-0.0474	0.0171
0.9994	-0.0288	0.9994	0	48.784	11.474	1.594	1.186	4.6254e+08	0.025	-0.005	-0.045	0.122	0.09	0.26	0.1	301.46	48.784	11.474	0.02	0.02	4.6254e+08	-0.0497	0.0459	0.0375
1.0017	-0.0284	1.0017	0	48.784	11.474	1.594	1.186	4.6254e+08	0.025	-0.005	-0.045	0.122	0.09	0.26	0.1	301.46	48.784	11.474	0.02	0.02	4.6254e+08	0.014	-0.01	0.0353
0.9981	-0.0283	0.9981	0	48.784	11.474	1.594	1.186	4.6254e+08	0.025	-0.005	-0.045	0.122	0.09	0.26	0.1	301.46	48.784	11.474	0.02	0.02	4.6254e+08	0.0031	-0.0106	0.0335
1.0008	-0.0295	1.0008	0	48.784	11.474	1.594	1.186	4.6254e+08	0.025	-0.005	-0.045	0.122	0.09	0.26	0.1	301.46	48.784	11.474	0.02	0.02	4.6254e+08	0.0723	0.0376	0.0424
0.9976	-0.025	0.9976	0	48.784	11.474	1.595	1.186	4.6254e+08	-0.035	-0.005	0.05	0.122	0.09	0.26	0.1	301.46	48.784	11.474	0.02	0.02	4.6254e+08	0.1593	-0.0231	0.0424
1	-0.0226	1	0	48.784	11.474	1.595	1.186	4.6254e+08	-0.035	-0.005	0.05	0.122	0.09	0.26	0.1	301.46	48.784	11.474	0.02	0.02	4.6254e+08	0.0362	0.0437	0.0258
1.0047	-0.0252	1.0047	0	48.784	11.474	1.595	1.186	4.6254e+08	-0.035	-0.005	0.05	0.122	0.09	0.26	0.1	301.46	48.784	11.474	0.02	0.02	4.6254e+08	0.1049	0.0121	0.0326
0.9987	-0.022	0.9987	0	48.784	11.474	1.595	1.186	4.6254e+08	-0.035	-0.005	0.05	0.122	0.09	0.26	0.1	301.46	48.784	11.474	0.02	0.02	4.6254e+08	0.137	0.0151	0.0191
0.996	-0.0231	0.996	0	48.784	11.474	1.594	1.186	4.6254e+08	0.04	-0.005	0	0.122	0.09	0.26	0.1	301.46	48.784	11.474	0.02	0.02	4.6254e+08	0.0788	0.0357	0.0302
0.9987	-0.0215	0.9987	0	48.784	11.474	1.594	1.186	4.6254e+08	0.04	-0.005	0	0.122	0.09	0.26	0.1	301.46	48.784	11.474	0.02	0.02	4.6254e+08	0.0611	0.0152	0.0356
1.0053	-0.0182	1.0053	0	48.784	11.474	1.594	1.186	4.6254e+08	0.04	-0.005	0	0.122	0.09	0.26	0.1	301.47	48.784	11.474	0.02	0.02	4.6254e+08	0.0959	0.0317	0.0267
1.0003	-0.0172	1.0003	0	48.784	11.474	1.594	1.186	4.6254e+08	0.04	-0.005	0	0.122	0.09	0.26	0.1	301.47	48.784	11.474	0.02	0.02	4.6254e+08	0.1157	0.0122	0.0238
0.9944	-0.0157	0.9944	0	48.784	11.474	1.594	1.186	4.6254e+08	0.04	-0.005	0	0.122	0.09	0.26	0.1	301.47	48.784	11.474	0.02	0.02	4.6254e+08	0.0159	0.0252	-0.008
1.0007	-0.0182	1.0007	0	48.784	11.474	1.594	1.186	4.6254e+08	0.04	-0.005	0	0.122	0.09	0.26	0.1	301.46	48.784	11.474	0.02	0.02	4.6254e+08	-0.065	0.0191	-0.0365
0.9998	-0.0207	0.9998	0	48.784	11.474	1.594	1.186	4.6254e+08	-0.015	0.02	-0.035	0.122	0.09	0.26	0.1	301.46	48.784	11.474	0.02	0.02	4.6254e+08	-0.0101	0.0155	-0.0352
0.9962	-0.0218	0.9962	0	48.784	11.474	1.594	1.186	4.6254e+08	-0.015	0.02	-0.035	0.122	0.09	0.26	0.1	301.46	48.784	11.474	0.02	0.02	4.6254e+08	-0.0143	0.0173	-0.0415
0.9968	-0.0258	0.9968	0	48.784	11.474	1.594	1.186	4.6254e+08	-0.015	0.02	-0.035	0.122	0.09	0.26	0.1	301.46	48.784	11.474	0.02	0.02	4.6254e+08	-0.0258	-0.0003	-0.0329
0.9986	-0.0258	0.9986	0	48.784	11.474	1.594	1.186	4.6254e+08	-0.015	0.02	-0.035	0.122	0.09	0.26	0.1	301.46	48.784	11.474	0.02	0.02	4.6254e+08	0.0488	0.0035	-0.0254
0.9956	-0.0305	0.9956	0	48.784	11.474	1.594	1.186	4.6254e+08	0.02	0.005	0.015	0.121	0.09	0.26	0.1	301.46	48.784	11.474	0.02	0.02	4.6254e+08	0.0493	0.006	-0.0215
0.9969	-0.0283	0.9969	0	48.784	11.474	1.594	1.186	4.6254e+08	0.02	0.005	0.015	0.121	0.09	0.26	0.1	301.46	48.784	11.474	0.02	0.02	4.6254e+08	0.0279	-0.0208	-0.0066
1.0048	-0.0272	1.0048	0	48.784	11.474	1.594	1.186	4.6254e+08	0.02	0.005	0.015	0.121	0.09	0.26	0.1	301.46	48.784	11.474	0.02	0.02	4.6254e+08	-0.0716	-0.027	0.0153
0.9932	-0.0267	0.9932	0	48.784	11.474	1.594	1.186	4.6254e+08	0.02	0.005	0.015	0.121	0.09	0.26	0.1	301.46	48.784	11.474	0.02	0.02	4.6254e+08	-0.0753	-0.0237	0.0613
0.9968	-0.024	0.9968	0	48.784	11.474	1.594	1.186	4.6254e+08	0.02	0.005	0.015	0.121	0.09	0.26	0.1	301.46	48.784	11.474	0.02	0.02	4.6254e+08	-0.2224	-0.0425	0.0485
1.0017	-0.0224	1.0017	0	48.784	11.474	1.594	1.186	4.6254e+08	-0.01	0.015	-0.005	0.122	0.09	0.26	0.1	301.46	48.784	11.474	0.02	0.02	4.6254e+08	-0.1682	-0.0137	0.0362
0.9988	-0.026	0.9988	0	48.784	11.474	1.594	1.186	4.6254e+08	-0.01	0.015	-0.005	0.122	0.09	0.26	0.1	301.46	48.784	11.474	0.02	0.02	4.6254e+08	0.1211	-0.0419	0.0257
0.995	-0.0215	0.995	0	48.784	11.474	1.594	1.186	4.6254e+08	-0.01	0.015	-0.005	0.122	0.09	0.26	0.1	301.46	48.784	11.474	0.02	0.02	4.6254e+08	0.1353	-0.0594	-0.0079
1.0014	-0.0289	1.0014	0	48.784	11.474	1.594	1.186	4.6254e+08	-0.01	0.015	-0.005	0.122	0.09	0.26	0.1	301.46	48.784	11.474	0.02	0.02	4.6254e+08	0.1274	-0.0159	0.0059
1.0057	-0.0241	1.0057	0	48.784	11.474	1.594	1.186	4.6254e+08	-0.01	0.015	-0.005	0.122	0.09	0.26	0.1	301.46	48.784	11.474	0.02	0.02	4.6254e+08	0.1976	-0.0269	0.0116
1.0087	-0.0256	1.0087	0	48.784	11.474	1.594	1.186	4.6254e+08	0.05	-0.015	-0.045	0.121	0.09	0.26	0.1	301.46	48.784	11.474	0.02	0.02	4.6254e+08	0.0971	-0.0094	0.0454
0.996	-0.0214	0.996	0	48.784	11.474	1.594	1.186	4.6254e+08	0.05	-0.015	-0.045	0.121	0.09	0.26	0.1	301.46	48.784	11.474	0.02	0.02	4.6254e+08	-0.0671	-0.0247	0.0512
1.0021	-0.0247	1.0021	0	48.784	11.474	1.594	1.186	4.6254e+08	0.05	-0.015	-0.045	0.121	0.09	0.26	0.1	301.46	48.784	11.474	0.02	0.02	4.6254e+08	-0.1421	-0.01	0.0094
1.0034	-0.0203	1.0034	0	48.784	11.474	1.594	1.186	4.6254e+08	0.05	-0.015	-0.045	0.121	0.09	0.26	0.1	301.46	48.784	11.474	0.02	0.02	4.6254e+08	-0.0528	-0.0139	-0.0125
0.9985	-0.0271	0.9985	0	48.784	11.474	1.594	1.186	4.6254e+08	0.05	-0.015	-0.045	0.121	0.09	0.26	0.1	301.46	48.784	11.474	0.02	0.02	4.6254e+08	0.0737	-0.0278	-0.0145
1.0005	-0.022	1.0005	0	48.784	11.474	1.594	1.186	4.6254e+08	0.075	-0.01	-0.11	0.122	0.09	0.26	0.1	301.46	48.784	11.474	0.02	0.02	4.6254e+08	0.0281	-0.0252	-0.0077
1.0053	-0.0263	1.0053	0	48.784	11.474	1.594	1.186	4.6254e+08	0.075	-0.01	-0.11	0.122	0.09	0.26	0.1	301.46	48.784	11.474	0.02	0.02	4.6254e+08	0.074	-0.0115	-0.0378
1	-0.0253	1	0	48.784	11.474	1.594	1.186	4.6254e+08	0.075	-0.01	-0.11	0.122	0.09	0.26	0.1	301.46	48.784	11.474	0.02	0.02	4.6254e+08	0.0711	0.0095	-0.0173
0.997	-0.0206	0.997	0	48.784	11.474	1.594	1.186	4.6254e+08	0.075	-0.01	-0.11	0.122	0.09	0.26	0.1	301.46	48.784	11.474	0.02	0.02	4.6254e+08	-0.0759	0.0227	-0.0121
0.9994	-0.0242	0.9994	0	48.784	11.474	1.594	1.186	4.6254e+08	0.075	-0.01	-0.11	0.122	0.09	0.26	0.1	301.46	48.784	11.474	0.02	0.02	4.6254e+08	-0.1473	0.0332	-0.0007
0.9992	-0.0236	0.9992	0	48.784	11.474	1.594	1.186	4.6254e+08	-0.015	-0.01	0.07	0.122	0.09	0.26	0.1	301.46	48.784	11.474	0.02	0.02	4.6254e+08	0.0006	0.0096	0.0048
0.9953	-0.0226	0.9953	0	48.784	11.474	1.594	1.186	4.6254e+08	-0.015	-0.01	0.07	0.122	0.09	0.26	0.1	301.46	48.784	11.474	0.02	0.02	4.6254e+08	0.0849	0.0116	-0.0147
0.9953	-0.0227	0.9953	0	48.784	11.474	1.594	1.186	4.6254e+08	-0.015	-0.01	0.07	0.122	0.09	0.26	0.1	301.46	48.784	11.474	0.02	0.02	4.6254e+08	0.1301	0.0073	-0.0159
0.9991	-0.025	0.9991	0	48.784	11.474	1.594	1.186	4.6254e+08	-0.015	-0.01	0.07	0.122	0.09	0.26	0.1	301.46	48.784	11.474	0.02	0.02	4.6254e+08	0.0035	-0.1073	-0.0542
1.0128	-0.0239	1.0128	0	48.784	11.474	1.594	1.186	4.6254e+08	-0.015	-0.01	0.07	0.122	0.09	0.26	0.1	301.46	48.784	11.474	0.02	0.02	4.6254e+08	-0.1191	0.0653	-0.0494
0.9917	-0.0105	0.9917	0	48.784	11.474	1.594	1.186	4.6254e+08	0.005	0.015	0.02	0.121	0.09	0.26	0.1	301.46	48.784	11.474	0.02	0.02	4.6254e+08	-0.098	0.0528	-0.033
1.0161	-0.0332	1.0161	0	48.784	11.474	1.594	1.186	4.6254e+08	0.005	0.015	0.02	0.121	0.09	0.26	0.1	301.46	48.784	11.474	0.02	0.02	4.6254e+08	0.5236	0.1138	0.0703
1.0193	-0.0484	1.0193	0	48.784	11.474	1.594	1.186	4.6254e+08	0.005	0.015	0.02	0.121	0.09	0.26	0.1	301.46	48.784	11.474	0.02	0.02	4.6254e+08	-0.1804	-0.0716	0.028
0.9265	-0.0042	0.9265	0	48.784	11.474	1.594	1.186	4.6254e+08	0.005	0.015	0.02	0.121	0.09	0.26	0.1	301.46	48.784	11.474	0.02	0.02	4.6254e+08	-0.1713	-0.3371	0.0057
1.0463	-0.0374	1.0463	0	48.784	11.474	1.594	1.186	4.6254e+08	0.005	0.015	0.02	0.121	0.09	0.26	0.1	301.46	48.784	11.474	0.02	0.02	4.6254e+08	0.4372	0.5194	0.0991
0.9748	-0.0107	0.9748	0	48.784	11.474	1.594	1.186	4.6254e+08	-0.095	0.025	0.06	0.121	0.09	0.26	0.1	301.46	48.784	11.474	0.02	0.02	4.6254e+08	-0.2535	-0.4542	-0.0356
1.0487	-0.0452	1.0487	0	48.784	11.474	1.594	1.186	4.6254e+08	-0.095	0.025	0.06	0.121	0.09	0.26	0.1	301.46	48.784	11.474	0.02	0.02	4.6254e+08	0.1998	0.5912	0.0582
0.9399	-0.0013	0.9399	0	48.784	11.474	1.594	1.186	4.6254e+08	-0.095	0.025	0.06	0.121	0.09	0.26	0.1	301.46	48.784	11.474	0.02	0.02	4.6254e+08	-0.0403	-0.652	-0.0541
1.0305	-0.034	1.0305	0	48.784	11.474	1.594	1.186	4.6254e+08	-0.095	0.025	0.06	0.121	0.09	0.26	0.1	301.46	48.784	11.474	0.02	0.02	4.6254e+08	-0.2474	0.6695	0.0596
0.9998	-0.0251	0.9998	0	48.784	11.474	1.594	1.186	4.6254e+08	-0.095	0.025	0.06	0.121	0.09	0.26	0.1	301.46	48.784	11.474	0.02	0.02	4.6254e+08	0.5373	-0.4918	0.0193
0.9849	-0.0133	0.9849	0	48.784	11.474	1.594	1.186	4.6254e+08	-0.095	0.025	0.06	0.121	0.09	0.26	0.1	301.46	48.784	11.474	0.02	0.02	4.6254e+08	-0.8521	0.3362	0.0351
1.017	-0.0366	1.017	0	48.784	11.474	1.594	1.186	4.6254e+08	0.085	-0.03	-0.08	0.122	0.09	0.26	0.1	301.46	48.784	11.474	0.02	0.02	4.6254e+08	0.7773	-0.0954	0.0425
0.9678	-0.0031	0.9678	0	48.784	11.474	1.594	1.186	4.6254e+08	0.085	-0.03	-0.08	0.122	0.09	0.26	0.1	301.46	48.784	11.474	0.02	0.02	4.6254e+08	-0.5995	-0.3636	-0.0598
1.0402	-0.0477	1.0402	0	48.784	11.474	1.594	1.186	4.6254e+08	0.085	-0.03	-0.08	0.122	0.09	0.26	0.1	301.46	48.784	11.474	0.02	0.02	4.6254e+08	0.2727	0.6063	0.0783
0.9592	0.0004	0.9592	0	48.784	11.474	1.594	1.186	4.6254e+08	0.085	-0.03	-0.08	0.122	0.09	0.26	0.1	301.46	48.784	11.474	0.02	0.02	4.6254e+08	0.4353	-0.9148	-0.0553
1.0323	-0.045	1.0323	0	48.784	11.474	1.594	1.186	4.6254e+08	0.035	-0.02	0.03	0.122	0.09	0.26	0.1	301.46	48.784	11.474	0.02	0.02	4.6254e+08	-0.9441	0.9427	0.0221
0.9846	-0.0179	0.9846	0	48.784	11.474	1.594	1.186	4.6254e+08	0.035	-0.02	0.03	0.122	0.09	0.26	0.1	301.46	48.784	11.474	0.02	0.02	4.6254e+08	1.3585	-0.8217	-0.0163
0.9945	-0.0212	0.9945	0	48.784	11.474	1.594	1.186	4.6254e+08	0.035	-0.02	0.03	0.122	0.09	0.26	0.1	301.46	48.784	11.474	0.02	0.02	4.6254e+08	-1.2449	0.4656	-0.0269
1.0236	-0.0478	1.0236	0	48.784	11.474	1.594	1.186	4.6254e+08	0.035	-0.02	0.03	0.122	0.09	0.26	0.1	301.46	48.784	11.474	0.02	0.02	4.6254e+08	0.9291	-0.0504	0.0478
0.9556	0	0.9556	0	48.784	11.474	1.594	1.186	4.6254e+08	0.035	-0.02	0.03	0.122	0.09	0.26	0.1	301.46	48.784	11.474	0.02	0.02	4.6254e+08	-0.4372	-0.4921	-0.0514
1.0527	-0.0568	1.0527	0	48.784	11.474	1.594	1.186	4.6254e+08	-0.015	-0.01	0.03	0.122	0.09	0.26	0.1	301.46	48.784	11.474	0.02	0.02	4.6254e+08	-0.2104	0.8323	0.0603
0.9577	0.0006	0.9577	0	48.784	11.474	1.594	1.186	4.6254e+08	-0.015	-0.01	0.03	0.122	0.09	0.26	0.1	301.46	48.784	11.474	0.02	0.02	4.6254e+08	1.0319	-1.0304	-0.0481
1.0112	-0.0317	1.0112	0	48.784	11.474	1.594	1.186	4.6254e+08	-0.015	-0.01	0.03	0.122	0.09	0.26	0.1	301.46	48.784	11.474	0.02	0.02	4.6254e+08	-1.2535	0.8448	-0.0166
1.013	-0.0352	1.013	0	48.784	11.474	1.594	1.186	4.6254e+08	-0.015	-0.01	0.03	0.122	0.09	0.26	0.1	301.46	48.784	11.474	0.02	0.02	4.6254e+08	1.4347	-0.5098	-0.0044
0.9672	-0.0052	0.9672	0	48.784	11.474	1.594	1.186	4.6254e+08	-0.015	-0.01	0.03	0.122	0.09	0.26	0.1	301.46	48.784	11.474	0.02	0.02	4.6254e+08	-0.8293	0.0422	-0.0626
1.0521	-0.0614	1.0521	0	48.784	11.474	1.595	1.186	4.6254e+08	-0.065	0.005	0.01	0.122	0.09	0.26	0.1	301.46	48.784	11.474	0.02	0.02	4.6254e+08	0.4933	0.4571	0.0666
0.951	0.0043	0.951	0	48.784	11.474	1.595	1.186	4.6254e+08	-0.065	0.005	0.01	0.122	0.09	0.26	0.1	301.46	48.784	11.474	0.02	0.02	4.6254e+08	0.477	-0.8514	-0.0455
1.0261	-0.0444	1.0261	0	48.784	11.474	1.595	1.186	4.6254e+08	-0.065	0.005	0.01	0.122	0.09	0.26	0.1	301.46	48.784	11.474	0.02	0.02	4.6254e+08	-0.9911	0.9317	0.0626
0.9971	-0.0195	0.9971	0	48.784	11.474	1.595	1.186	4.6254e+08	-0.065	0.005	0.01	0.122	0.09	0.26	0.1	301.46	48.784	11.474	0.02	0.02	4.6254e+08	1.4309	-0.7626	0.0073
0.9804	-0.0055	0.9804	0	48.784	11.474	1.595	1.186	4.6254e+08	-0.065	0.005	0.01	0.122	0.09	0.26	0.1	301.46	48.784	11.474	0.02	0.02	4.6254e+08	-1.0386	0.37	-0.016
1.0387	-0.0512	1.0387	0	48.784	11.474	1.595	1.186	4.6254e+08	-0.045	-0.015	0.065	0.122	0.09	0.26	0.1	301.46	48.784	11.474	0.02	0.02	4.6254e+08	0.7992	0.0909	0.0377
0.9605	0.0065	0.9605	0	48.784	11.474	1.595	1.186	4.6254e+08	-0.045	-0.015	0.065	0.122	0.09	0.26	0.1	301.46	48.784	11.474	0.02	0.02	4.6254e+08	0.25	-0.5562	-0.0527
1.0314	-0.0481	1.0314	0	48.784	11.474	1.595	1.186	4.6254e+08	-0.045	-0.015	0.065	0.122	0.09	0.26	0.1	301.46	48.784	11.474	0.02	0.02	4.6254e+08	-0.6568	0.7961	0.0313
0.9901	-0.0164	0.9901	0	48.784	11.474	1.595	1.186	4.6254e+08	-0.045	-0.015	0.065	0.122	0.09	0.26	0.1	301.46	48.784	11.474	0.02	0.02	4.6254e+08	1.3307	-0.7331	-0.0132
0.9826	-0.0153	0.9826	0	48.784	11.474	1.595	1.186	4.6254e+08	-0.045	-0.015	0.065	0.122	0.09	0.26	0.1	301.46	48.784	11.474	0.02	0.02	4.6254e+08	-1.1195	0.497	-0.0429
1.0313	-0.0636	1.0313	0	48.784	11.474	1.594	1.186	4.6254e+08	0.04	0.015	-0.055	0.122	0.09	0.26	0.1	301.46	48.784	11.474	0.02	0.02	4.6254e+08	0.91	-0.0466	-0.0194
0.9565	-0.0839	0.9565	0	48.784	11.474	1.594	1.186	4.6254e+08	0.04	0.015	-0.055	0.122	0.09	0.26	0.1	301.46	48.784	11.474	0.02	0.02	4.6254e+08	0.208	-0.2295	-0.1447
1.0261	-0.0903	1.0261	0	48.784	11.474	1.594	1.186	4.6254e+08	0.04	0.015	-0.055	0.122	0.09	0.26	0.1	301.46	48.784	11.474	0.02	0.02	4.6254e+08	0.6456	0.4481	0.0262
0.9748	0.1134	0.9748	0	48.784	11.474	1.594	1.186	4.6254e+08	0.04	0.015	-0.055	0.122	0.09	0.26	0.1	301.46	48.784	11.474	0.02	0.02	4.6254e+08	1.4946	-0.7434	0.0599
0.986	0.0056	0.986	0	48.784	11.474	1.594	1.186	4.6254e+08	0.04	0.015	-0.055	0.122	0.09	0.26	0.1	301.46	48.784	11.474	0.02	0.02	4.6254e+08	-1.4798	0.7405	-0.0465
1.0652	-0.1062	1.0652	0	48.784	11.474	1.595	1.186	4.6254e+08	0.025	0.025	-0.05	0.122	0.09	0.26	0.1	301.46	48.784	11.474	0.02	0.02	4.6254e+08	1.9202	-0.2713	0.0485
0.9558	0.017	0.9558	0	48.784	11.474	1.595	1.186	4.6254e+08	0.025	0.025	-0.05	0.122	0.09	0.26	0.1	301.46	48.784	11.474	0.02	0.02	4.6254e+08	0.6731	-0.2273	0.0627
0.9826	0.0066	0.9826	0	48.784	11.474	1.595	1.186	4.6254e+08	0.025	0.025	-0.05	0.122	0.09	0.26	0.1	301.46	48.784	11.474	0.02	0.02	4.6254e+08	-0.5444	0.3676	0.0784
1.0059	-0.0032	1.0059	0	48.784	11.474	1.595	1.186	4.6254e+08	0.025	0.025	-0.05	0.122	0.09	0.26	0.1	301.46	48.784	11.474	0.02	0.02	4.6254e+08	0.0621	-0.6048	-0.0648
1.0678	0.0047	1.0678	0	48.784	11.474	1.595	1.186	4.6254e+08	0.025	0.025	-0.05	0.122	0.09	0.26	0.1	301.46	48.784	11.474	0.02	0.02	4.6254e+08	0.0489	0.6876	-0.0208
0.9799	-0.0404	0.9799	0	48.784	11.474	1.594	1.186	4.6254e+08	0.055	0.01	-0.065	0.122	0.09	0.26	0.1	301.46	48.784	11.474	0.02	0.02	4.6254e+08	1.8342	-0.5448	-0.0114
0.9076	0.0253	0.9076	0	48.784	11.474	1.594	1.186	4.6254e+08	0.055	0.01	-0.065	0.122	0.09	0.26	0.1	301.46	48.784	11.474	0.02	0.02	4.6254e+08	-1.6609	0.0206	-0.1101
1.1126	-0.0579	1.1126	0	48.784	11.474	1.594	1.186	4.6254e+08	0.055	0.01	-0.065	0.122	0.09	0.26	0.1	301.46	48.784	11.474	0.02	0.02	4.6254e+08	-0.5577	0.3596	-0.0099
1.0087	-0.0161	1.0087	0	48.784	11.474	1.594	1.186	4.6254e+08	0.055	0.01	-0.065	0.122	0.09	0.26	0.1	301.46	48.784	11.474	0.02	0.02	4.6254e+08	1.5901	-0.7162	-0.0005
0.9381	-0.0018	0.9381	0	48.784	11.474	1.594	1.186	4.6254e+08	0.055	0.01	-0.065	0.122	0.09	0.26	0.1	301.46	48.784	11.474	0.02	0.02	4.6254e+08	-1.0161	0.6509	0.1289
1.0073	-0.0183	1.0073	0	48.784	11.474	1.594	1.186	4.6254e+08	0.055	0.01	-0.065	0.122	0.09	0.26	0.1	301.46	48.784	11.474	0.02	0.02	4.6254e+08	-0.2622	-0.56	0.053
1.0339	-0.0126	1.0339	0	48.784	11.474	1.591	1.181	4.6254e+08	-0.065	-0.02	0.075	0.121	0.09	0.26	0.1	301.46	48.784	11.474	0.02	0.02	4.6254e+08	-0.8793	0.2042	0.0667
1.0237	-0.0379	1.0237	0	48.784	11.474	1.591	1.181	4.6254e+08	-0.065	-0.02	0.075	0.121	0.09	0.26	0.1	301.46	48.784	11.474	0.02	0.02	4.6254e+08	0.8711	0.0453	0.1383
0.9231	0.0019	0.9231	0	48.784	11.474	1.591	1.181	4.6254e+08	-0.065	-0.02	0.075	0.121	0.09	0.26	0.1	301.46	48.784	11.474	0.02	0.02	4.6254e+08	-0.525	-0.4244	0.0407
1.0406	-0.0406	1.0406	0	48.784	11.474	1.591	1.181	4.6254e+08	-0.065	-0.02	0.075	0.121	0.09	0.26	0.1	301.46	48.784	11.474	0.02	0.02	4.6254e+08	-1.5597	0.5987	0.0394
1.0319	-0.023	1.0319	0	48.784	11.474	1.591	1.181	4.6254e+08	0.03	-0.01	-0.035	0.121	0.09	0.26	0.1	301.46	48.784	11.474	0.02	0.02	4.6254e+08	1.0695	-0.6545	0.0323
0.9537	-0.0117	0.9537	0	48.784	11.474	1.591	1.181	4.6254e+08	0.03	-0.01	-0.035	0.121	0.09	0.26	0.1	301.46	48.784	11.474	0.02	0.02	4.6254e+08	-0.9522	0.3978	-0.0133
1.0011	-0.0392	1.0011	0	48.784	11.474	1.591	1.181	4.6254e+08	0.03	-0.01	-0.035	0.121	0.09	0.26	0.1	301.46	48.784	11.474	0.02	0.02	4.6254e+08	-0.0359	-0.1587	-0.0408
0.9972	-0.0143	0.9972	0	48.784	11.474	1.591	1.181	4.6254e+08	0.03	-0.01	-0.035	0.121	0.09	0.26	0.1	301.46	48.784	11.474	0.02	0.02	4.6254e+08	-0.4732	-0.2018	-0.0836
1.0269	-0.0526	1.0269	0	48.784	11.474	1.591	1.181	4.6254e+08	0.03	-0.01	-0.035	0.121	0.09	0.26	0.1	301.46	48.784	11.474	0.02	0.02	4.6254e+08	-0.2663	0.4172	-0.0028
0.9643	-0.0321	0.9643	0	48.784	11.474	1.591	1.181	4.6254e+08	0.03	-0.01	-0.035	0.121	0.09	0.26	0.1	301.46	48.784	11.474	0.02	0.02	4.6254e+08	0.6765	-0.5434	-0.0085
1.0008	-0.0293	1.0008	0	48.784	11.474	1.591	1.181	4.6254e+08	-0.045	0	0.07	0.121	0.09	0.26	0.1	301.46	48.784	11.474	0.02	0.02	4.6254e+08	-1.252	0.4827	0.0349
1.0324	-0.0494	1.0324	0	48.784	11.474	1.591	1.181	4.6254e+08	-0.045	0	0.07	0.121	0.09	0.26	0.1	301.46	48.784	11.474	0.02	0.02	4.6254e+08	0.6486	-0.2706	0.0578
0.9671	-0.0152	0.9671	0	48.784	11.474	1.591	1.181	4.6254e+08	-0.045	0	0.07	0.121	0.09	0.26	0.1	301.46	48.784	11.474	0.02	0.02	4.6254e+08	-0.1302	-0.0072	0.0209
1.0108	-0.0402	1.0108	0	48.784	11.474	1.591	1.181	4.6254e+08	-0.045	0	0.07	0.121	0.09	0.26	0.1	301.46	48.784	11.474	0.02	0.02	4.6254e+08	-0.2601	0.2623	0.0173
0.9927	-0.0201	0.9927	0	48.784	11.474	1.591	1.181	4.6254e+08	-0.04	-0.01	0.095	0.121	0.09	0.26	0.1	301.46	48.784	11.474	0.02	0.02	4.6254e+08	0.4276	-0.4156	-0.0312
1.0067	-0.0367	1.0067	0	48.784	11.474	1.591	1.181	4.6254e+08	-0.04	-0.01	0.095	0.121	0.09	0.26	0.1	301.46	48.784	11.474	0.02	0.02	4.6254e+08	-0.4366	0.458	-0.0264
1	-0.0355	1	0	48.784	11.474	1.591	1.181	4.6254e+08	-0.04	-0.01	0.095	0.121	0.09	0.26	0.1	301.46	48.784	11.474	0.02	0.02	4.6254e+08	0.9032	-0.3234	-0.0355
0.9795	-0.0163	0.9795	0	48.784	11.474	1.591	1.181	4.6254e+08	-0.04	-0.01	0.095	0.121	0.09	0.26	0.1	301.46	48.784	11.474	0.02	0.02	4.6254e+08	-0.5185	0.147	-0.0656
1.0367	-0.0503	1.0367	0	48.784	11.474	1.591	1.181	4.6254e+08	-0.04	-0.01	0.095	0.121	0.09	0.26	0.1	301.46	48.784	11.474	0.02	0.02	4.6254e+08	0.2679	0.1495	-0.0146
0.9792	-0.0144	0.9792	0	48.784	11.474	1.591	1.181	4.6254e+08	-0.04	-0.01	0.095	0.121	0.09	0.26	0.1	301.46	48.784	11.474	0.02	0.02	4.6254e+08	0.6458	-0.2969	-0.0206
0.9949	-0.0315	0.9949	0	48.784	11.474	1.59	1.181	4.6254e+08	0.03	-0.005	-0.03	0.121	0.09	0.26	0.1	301.46	48.784	11.474	0.02	0.02	4.6254e+08	-0.4631	0.4612	0.0191
1.0078	-0.0275	1.0078	0	48.784	11.474	1.59	1.181	4.6254e+08	0.03	-0.005	-0.03	0.121	0.09	0.26	0.1	301.46	48.784	11.474	0.02	0.02	4.6254e+08	0.7365	-0.3045	0.0554
0.9977	-0.0137	0.9977	0	48.784	11.474	1.59	1.181	4.6254e+08	0.03	-0.005	-0.03	0.121	0.09	0.26	0.1	301.46	48.784	11.474	0.02	0.02	4.6254e+08	-0.2049	0.2746	0.064
1.0143	-0.0309	1.0143	0	48.784	11.474	1.59	1.181	4.6254e+08	0.03	-0.005	-0.03	0.121	0.09	0.26	0.1	301.46	48.784	11.474	0.02	0.02	4.6254e+08	0.5389	0.0203	0.0658
0.9713	-0.0024	0.9713	0	48.784	11.474	1.591	1.181	4.6254e+08	-0.01	0.01	-0.02	0.121	0.09	0.26	0.1	301.46	48.784	11.474	0.02	0.02	4.6254e+08	0.1774	-0.1368	0.016
1.0169	-0.0214	1.0169	0	48.784	11.474	1.591	1.181	4.6254e+08	-0.01	0.01	-0.02	0.121	0.09	0.26	0.1	301.46	48.784	11.474	0.02	0.02	4.6254e+08	-0.3283	0.3469	0.0185
1.0047	-0.0121	1.0047	0	48.784	11.474	1.591	1.181	4.6254e+08	-0.01	0.01	-0.02	0.121	0.09	0.26	0.1	301.46	48.784	11.474	0.02	0.02	4.6254e+08	0.702	-0.275	-0.0178
0.9848	-0.0081	0.9848	0	48.784	11.474	1.591	1.181	4.6254e+08	-0.01	0.01	-0.02	0.121	0.09	0.26	0.1	301.46	48.784	11.474	0.02	0.02	4.6254e+08	-0.3012	0.2906	-0.0237
1.0098	-0.0266	1.0098	0	48.784	11.474	1.591	1.181	4.6254e+08	-0.01	0.01	-0.02	0.121	0.09	0.26	0.1	301.46	48.784	11.474	0.02	0.02	4.6254e+08	0.3495	-0.079	-0.0211
0.9869	-0.0105	0.9869	0	48.784	11.474	1.591	1.181	4.6254e+08	0.065	0.005	-0.12	0.121	0.09	0.26	0.1	301.46	48.784	11.474	0.02	0.02	4.6254e+08	-0.0148	-0.0199	-0.0243
1.0135	-0.0283	1.0135	0	48.784	11.474	1.591	1.181	4.6254e+08	0.065	0.005	-0.12	0.121	0.09	0.26	0.1	301.46	48.784	11.474	0.02	0.02	4.6254e+08	-0.0661	0.1799	0.01
0.996	-0.0109	0.996	0	48.784	11.474	1.591	1.181	4.6254e+08	0.065	0.005	-0.12	0.121	0.09	0.26	0.1	301.46	48.784	11.474	0.02	0.02	4.6254e+08	0.3562	-0.2136	0.0011
0.9888	-0.0144	0.9888	0	48.784	11.474	1.591	1.181	4.6254e+08	0.065	0.005	-0.12	0.121	0.09	0.26	0.1	301.46	48.784	11.474	0.02	0.02	4.6254e+08	-0.4083	0.213	0.0317
1.0172	-0.0233	1.0172	0	48.784	11.474	1.591	1.181	4.6254e+08	0.065	0.005	-0.12	0.121	0.09	0.26	0.1	301.46	48.784	11.474	0.02	0.02	4.6254e+08	0.063	-0.1652	0.0004
0.9991	-0.0088	0.9991	0	48.784	11.474	1.591	1.181	4.6254e+08	-0.025	0.025	0.005	0.121	0.09	0.26	0.1	301.46	48.784	11.474	0.02	0.02	4.6254e+08	-0.3293	0.1677	-0.0023
0.9961	-0.0194	0.9961	0	48.784	11.474	1.591	1.181	4.6254e+08	-0.025	0.025	0.005	0.121	0.09	0.26	0.1	301.46	48.784	11.474	0.02	0.02	4.6254e+08	-0.279	-0.07	-0.0027
0.992	-0.0141	0.992	0	48.784	11.474	1.591	1.181	4.6254e+08	-0.025	0.025	0.005	0.121	0.09	0.26	0.1	301.46	48.784	11.474	0.02	0.02	4.6254e+08	0.3489	-0.1516	-0.0014
1.0467	-0.0505	1.0467	0	48.784	11.474	1.591	1.181	4.6254e+08	-0.025	0.025	0.005	0.121	0.09	0.26	0.1	301.46	48.784	11.474	0.02	0.02	4.6254e+08	-0.0623	0.1946	0.0415
0.9355	-0.0146	0.9355	0	48.784	11.474	1.591	1.181	4.6254e+08	-0.025	0.025	0.005	0.121	0.09	0.26	0.1	301.46	48.784	11.474	0.02	0.02	4.6254e+08	-0.6124	-0.599	-0.0826
1.0172	-0.0291	1.0172	0	48.784	11.474	1.591	1.181	4.6254e+08	-0.025	0.025	0.005	0.121	0.09	0.26	0.1	301.46	48.784	11.474	0.02	0.02	4.6254e+08	0.4278	0.6014	0.0802
1.0014	-0.0176	1.0014	0	48.784	11.474	1.591	1.181	4.6254e+08	0.03	-0.005	0.02	0.121	0.09	0.26	0.1	301.46	48.784	11.474	0.02	0.02	4.6254e+08	-0.6152	-0.3807	-0.0329
1.0358	-0.0393	1.0358	0	48.784	11.474	1.591	1.181	4.6254e+08	0.03	-0.005	0.02	0.121	0.09	0.26	0.1	301.46	48.784	11.474	0.02	0.02	4.6254e+08	0.4452	0.5218	0.0796
0.9576	-0.0158	0.9576	0	48.784	11.474	1.591	1.181	4.6254e+08	0.03	-0.005	0.02	0.121	0.09	0.26	0.1	301.46	48.784	11.474	0.02	0.02	4.6254e+08	-0.5854	-0.5444	-0.0638
1.0174	-0.0312	1.0174	0	48.784	11.474	1.591	1.181	4.6254e+08	0.03	-0.005	0.02	0.121	0.09	0.26	0.1	301.46	48.784	11.474	0.02	0.02	4.6254e+08	-0.059	0.6278	0.0646
0.9876	-0.0274	0.9876	0	48.784	11.474	1.591	1.181	4.6254e+08	0.105	0.015	-0.17	0.121	0.09	0.26	0.1	301.46	48.784	11.474	0.02	0.02	4.6254e+08	0.3417	-0.645	-0.0148
1.0155	-0.0296	1.0155	0	48.784	11.474	1.591	1.181	4.6254e+08	0.105	0.015	-0.17	0.121	0.09	0.26	0.1	301.46	48.784	11.474	0.02	0.02	4.6254e+08	-0.7623	0.6367	0.0284
0.9918	-0.0277	0.9918	0	48.784	11.474	1.591	1.181	4.6254e+08	0.105	0.015	-0.17	0.121	0.09	0.26	0.1	301.46	48.784	11.474	0.02	0.02	4.6254e+08	0.8812	-0.4364	0.0101
0.9903	-0.0152	0.9903	0	48.784	11.474	1.591	1.181	4.6254e+08	0.105	0.015	-0.17	0.121	0.09	0.26	0.1	301.46	48.784	11.474	0.02	0.02	4.6254e+08	-0.9852	0.1988	-0.0293
1.0325	-0.0456	1.0325	0	48.784	11.474	1.591	1.181	4.6254e+08	0.105	0.015	-0.17	0.121	0.09	0.26	0.1	301.46	48.784	11.474	0.02	0.02	4.6254e+08	0.5576	0.2718	0.0423
0.9613	0.0002	0.9613	0	48.784	11.474	1.591	1.181	4.6254e+08	-0.01	0	0.02	0.121	0.09	0.26	0.1	301.46	48.784	11.474	0.02	0.02	4.6254e+08	-0.1113	-0.5626	-0.0662
1.048	-0.055	1.048	0	48.784	11.474	1.591	1.181	4.6254e+08	-0.01	0	0.02	0.121	0.09	0.26	0.1	301.46	48.784	11.474	0.02	0.02	4.6254e+08	-0.4364	0.9738	0.0523
0.9513	-0.0025	0.9513	0	48.784	11.474	1.591	1.181	4.6254e+08	-0.01	0	0.02	0.121	0.09	0.26	0.1	301.46	48.784	11.474	0.02	0.02	4.6254e+08	0.9909	-0.989	-0.0399
1.0174	-0.0284	1.0174	0	48.784	11.474	1.591	1.181	4.6254e+08	-0.01	0	0.02	0.121	0.09	0.26	0.1	301.46	48.784	11.474	0.02	0.02	4.6254e+08	-1.198	0.9888	0.0203
1.012	-0.0373	1.012	0	48.784	11.474	1.591	1.181	4.6254e+08	-0.01	0	0.02	0.121	0.09	0.26	0.1	301.46	48.784	11.474	0.02	0.02	4.6254e+08	1.3296	-0.4945	0.0192
0.9647	-0.0015	0.9647	0	48.784	11.474	1.591	1.181	4.6254e+08	-0.015	-0.04	0.11	0.121	0.09	0.26	0.1	301.46	48.784	11.474	0.02	0.02	4.6254e+08	-0.7923	0.1442	-0.0232
1.0472	-0.0603	1.0472	0	48.784	11.474	1.591	1.181	4.6254e+08	-0.015	-0.04	0.11	0.121	0.09	0.26	0.1	301.46	48.784	11.474	0.02	0.02	4.6254e+08	0.3532	0.54	0.0579
0.9476	0.0053	0.9476	0	48.784	11.474	1.591	1.181	4.6254e+08	-0.015	-0.04	0.11	0.121	0.09	0.26	0.1	301.46	48.784	11.474	0.02	0.02	4.6254e+08	0.4848	-0.788	-0.0338
1.0364	-0.0444	1.0364	0	48.784	11.474	1.591	1.181	4.6254e+08	-0.015	-0.04	0.11	0.121	0.09	0.26	0.1	301.46	48.784	11.474	0.02	0.02	4.6254e+08	-1.0197	1.1272	0.0615
0.9873	-0.0143	0.9873	0	48.784	11.474	1.591	1.181	4.6254e+08	-0.015	-0.04	0.11	0.121	0.09	0.26	0.1	301.46	48.784	11.474	0.02	0.02	4.6254e+08	1.5291	-0.8085	-0.0009
0.9793	-0.0058	0.9793	0	48.784	11.474	1.591	1.181	4.6254e+08	-0.015	-0.04	0.11	0.121	0.09	0.26	0.1	301.46	48.784	11.474	0.02	0.02	4.6254e+08	-1.2175	0.605	-0.0273
1.0407	-0.0499	1.0407	0	48.784	11.474	1.591	1.181	4.6254e+08	0.015	-0.02	0.06	0.121	0.09	0.26	0.1	301.46	48.784	11.474	0.02	0.02	4.6254e+08	0.9668	0.0658	0.0213
0.9532	0.0067	0.9532	0	48.784	11.474	1.591	1.181	4.6254e+08	0.015	-0.02	0.06	0.121	0.09	0.26	0.1	301.46	48.784	11.474	0.02	0.02	4.6254e+08	-0.0911	-0.4401	-0.0745
1.044	-0.0539	1.044	0	48.784	11.474	1.591	1.181	4.6254e+08	0.015	-0.02	0.06	0.121	0.09	0.26	0.1	301.46	48.784	11.474	0.02	0.02	4.6254e+08	-0.498	0.9772	0.0571
0.9706	-0.0096	0.9706	0	48.784	11.474	1.591	1.181	4.6254e+08	0.015	-0.02	0.06	0.121	0.09	0.26	0.1	301.46	48.784	11.474	0.02	0.02	4.6254e+08	1.2558	-0.8552	-0.0081
0.9967	-0.0166	0.9967	0	48.784	11.474	1.591	1.181	4.6254e+08	0.025	-0.005	-0.05	0.121	0.09	0.26	0.1	301.46	48.784	11.474	0.02	0.02	4.6254e+08	-1.349	0.8616	0.0233
1.026	-0.041	1.026	0	48.784	11.474	1.591	1.181	4.6254e+08	0.025	-0.005	-0.05	0.121	0.09	0.26	0.1	301.46	48.784	11.474	0.02	0.02	4.6254e+08	1.1405	-0.2292	0.055
0.9642	0.0108	0.9642	0	48.784	11.474	1.591	1.181	4.6254e+08	0.025	-0.005	-0.05	0.121	0.09	0.26	0.1	301.46	48.784	11.474	0.02	0.02	4.6254e+08	-0.4898	-0.0436	-0.0137
1.0464	-0.0509	1.0464	0	48.784	11.474	1.591	1.181	4.6254e+08	0.025	-0.005	-0.05	0.121	0.09	0.26	0.1	301.46	48.784	11.474	0.02	0.02	4.6254e+08	-0.1741	0.699	0.0543
0.9643	-0.0029	0.9643	0	48.784	11.474	1.591	1.181	4.6254e+08	0.025	-0.005	-0.05	0.121	0.09	0.26	0.1	301.46	48.784	11.474	0.02	0.02	4.6254e+08	0.9263	-0.7559	-0.0158
1.0038	-0.024	1.0038	0	48.784	11.474	1.591	1.181	4.6254e+08	0.025	-0.005	-0.05	0.121	0.09	0.26	0.1	301.46	48.784	11.474	0.02	0.02	4.6254e+08	-1.2931	0.9133	0.0309
1.0183	-0.0331	1.0183	0	48.784	11.474	1.586	1.173	4.6254e+08	-0.055	-0.015	0.055	0.121	0.09	0.26	0.1	301.46	48.784	11.474	0.02	0.02	4.6254e+08	1.2539	-0.3891	0.009
0.9733	0.0027	0.9733	0	48.784	11.474	1.586	1.173	4.6254e+08	-0.055	-0.015	0.055	0.121	0.09	0.26	0.1	301.46	48.784	11.474	0.02	0.02	4.6254e+08	-0.7726	0.2171	-0.024
1.0459	-0.0523	1.0459	0	48.784	11.474	1.586	1.173	4.6254e+08	-0.055	-0.015	0.055	0.121	0.09	0.26	0.1	301.46	48.784	11.474	0.02	0.02	4.6254e+08	0.1294	0.481	0.0388
0.9561	0.0004	0.9561	0	48.784	11.474	1.586	1.173	4.6254e+08	-0.055	-0.015	0.055	0.121	0.09	0.26	0.1	301.46	48.784	11.474	0.02	0.02	4.6254e+08	0.4997	-0.6352	-0.0306
1.0197	-0.0368	1.0197	0	48.784	11.474	1.553	1.12	4.6254e+08	-0.01	0.015	0	0.119	0.086	0.261	0.1	301.46	48.784	11.474	0.02	0.02	4.6254e+08	-1.1493	0.9704	0.0402
1.0107	-0.0265	1.0107	0	48.784	11.474	1.553	1.12	4.6254e+08	-0.01	0.015	0	0.119	0.086	0.261	0.1	301.46	48.784	11.474	0.02	0.02	4.6254e+08	1.2627	-0.5461	0.023
0.9744	-0.002	0.9744	0	48.784	11.474	1.553	1.12	4.6254e+08	-0.01	0.015	0	0.119	0.086	0.261	0.1	301.46	48.784	11.474	0.02	0.02	4.6254e+08	-1.0027	0.4827	0.0153
1.0307	-0.0461	1.0307	0	48.784	11.474	1.553	1.12	4.6254e+08	-0.01	0.015	0	0.119	0.086	0.261	0.1	301.46	48.784	11.474	0.02	0.02	4.6254e+08	0.4448	0.209	0.0301
0.9662	0.0031	0.9662	0	48.784	11.474	1.553	1.12	4.6254e+08	-0.01	0.015	0	0.119	0.086	0.261	0.1	301.46	48.784	11.474	0.02	0.02	4.6254e+08	0.1079	-0.362	-0.0366
1.0281	-0.0446	1.0281	0	48.784	11.474	1.554	1.122	4.6254e+08	-0.02	-0.01	0.04	0.119	0.086	0.261	0.1	301.46	48.784	11.474	0.02	0.02	4.6254e+08	-0.7913	0.8897	0.0241
0.9933	-0.0214	0.9933	0	48.784	11.474	1.554	1.122	4.6254e+08	-0.02	-0.01	0.04	0.119	0.086	0.261	0.1	301.46	48.784	11.474	0.02	0.02	4.6254e+08	1.1426	-0.5789	-0.0103
0.983	-0.013	0.983	0	48.784	11.474	1.554	1.122	4.6254e+08	-0.02	-0.01	0.04	0.119	0.086	0.261	0.1	301.46	48.784	11.474	0.02	0.02	4.6254e+08	-1.1364	0.6329	-0.0046
1.0309	-0.0482	1.0309	0	48.784	11.474	1.554	1.122	4.6254e+08	-0.02	-0.01	0.04	0.119	0.086	0.261	0.1	301.46	48.784	11.474	0.02	0.02	4.6254e+08	0.7097	-0.001	0.0425
0.9654	0.0017	0.9654	0	48.784	11.474	1.554	1.122	4.6254e+08	-0.02	-0.01	0.04	0.119	0.086	0.261	0.1	301.46	48.784	11.474	0.02	0.02	4.6254e+08	-0.1807	-0.1165	-0.0214
1.0305	-0.0444	1.0305	0	48.784	11.474	1.553	1.121	4.6254e+08	-0.025	0.03	-0.01	0.119	0.086	0.261	0.1	301.46	48.784	11.474	0.02	0.02	4.6254e+08	-0.4449	0.7297	0.0412
0.9815	-0.0145	0.9815	0	48.784	11.474	1.553	1.121	4.6254e+08	-0.025	0.03	-0.01	0.119	0.086	0.261	0.1	301.46	48.784	11.474	0.02	0.02	4.6254e+08	0.8564	-0.5501	-0.0201
0.991	-0.0212	0.991	0	48.784	11.474	1.553	1.121	4.6254e+08	-0.025	0.03	-0.01	0.119	0.086	0.261	0.1	301.46	48.784	11.474	0.02	0.02	4.6254e+08	-0.9958	0.736	0.0204
1.02	-0.0384	1.02	0	48.784	11.474	1.553	1.121	4.6254e+08	-0.025	0.03	-0.01	0.119	0.086	0.261	0.1	301.46	48.784	11.474	0.02	0.02	4.6254e+08	0.8724	-0.1761	0.0197
0.9704	-0.0036	0.9704	0	48.784	11.474	1.553	1.121	4.6254e+08	-0.025	0.03	-0.01	0.119	0.086	0.261	0.1	301.45	48.784	11.474	0.02	0.02	4.6254e+08	-0.4252	0.138	-0.0294
1.0329	-0.0472	1.0329	0	48.784	11.474	1.552	1.12	4.6254e+08	0.055	0.025	-0.1	0.119	0.086	0.261	0.1	301.45	48.784	11.474	0.02	0.02	4.6254e+08	-0.0969	0.4561	0.0399
0.9775	-0.0103	0.9775	0	48.784	11.474	1.552	1.12	4.6254e+08	0.055	0.025	-0.1	0.119	0.086	0.261	0.1	301.45	48.784	11.474	0.02	0.02	4.6254e+08	0.6202	-0.4202	-0.0168
0.9982	-0.0284	0.9982	0	48.784	11.474	1.552	1.12	4.6254e+08	0.055	0.025	-0.1	0.119	0.086	0.261	0.1	301.45	48.784	11.474	0.02	0.02	4.6254e+08	-0.9191	0.7178	0.0336
1.0188	-0.0319	1.0188	0	48.784	11.474	1.552	1.12	4.6254e+08	0.055	0.025	-0.1	0.119	0.086	0.261	0.1	301.46	48.784	11.474	0.03	0.02	4.6254e+08	0.9226	-0.2661	0.0299
0.9764	-0.005	0.9764	0	48.784	11.474	1.552	1.12	4.6254e+08	0.055	0.025	-0.1	0.119	0.086	0.261	0.1	301.46	48.784	11.474	0.03	0.02	4.6254e+08	-0.5509	0.2784	0.0106
1.0231	-0.0425	1.0231	0	48.784	11.474	1.553	1.121	4.6254e+08	-0.01	0.01	0.015	0.119	0.086	0.261	0.1	301.46	48.784	11.474	0.03	0.02	4.6254e+08	0.2124	0.2795	0.0269
0.9767	-0.0061	0.9767	0	48.784	11.474	1.553	1.121	4.6254e+08	-0.01	0.01	0.015	0.119	0.086	0.261	0.1	301.45	48.784	11.474	0.03	0.02	4.6254e+08	0.374	-0.2586	-0.0082
1.0101	-0.0323	1.0101	0	48.784	11.474	1.553	1.121	4.6254e+08	-0.01	0.01	0.015	0.119	0.086	0.261	0.1	301.45	48.784	11.474	0.03	0.02	4.6254e+08	-0.7082	0.6726	0.0055
1.0068	-0.027	1.0068	0	48.784	11.474	1.553	1.121	4.6254e+08	-0.01	0.01	0.015	0.119	0.086	0.261	0.1	301.45	48.784	11.474	0.03	0.02	4.6254e+08	0.8734	-0.3053	-0.0048
0.9834	-0.0127	0.9834	0	48.784	11.474	1.553	1.121	4.6254e+08	-0.01	0.01	0.015	0.119	0.086	0.261	0.1	301.45	48.784	11.474	0.03	0.02	4.6254e+08	-0.6534	0.4159	0.0073
1.0212	-0.0398	1.0212	0	48.784	11.474	1.553	1.121	4.6254e+08	-0.01	-0.005	0.01	0.119	0.086	0.261	0.1	301.45	48.784	11.474	0.03	0.02	4.6254e+08	0.3629	0.1375	0.0386
0.9766	-0.0059	0.9766	0	48.784	11.474	1.553	1.121	4.6254e+08	-0.01	-0.005	0.01	0.119	0.086	0.261	0.1	301.45	48.784	11.474	0.03	0.02	4.6254e+08	0.1041	-0.084	-0.0081
1.0184	-0.0343	1.0184	0	48.784	11.474	1.553	1.121	4.6254e+08	-0.01	-0.005	0.01	0.119	0.086	0.261	0.1	301.45	48.784	11.474	0.03	0.02	4.6254e+08	-0.4427	0.5695	0.0322
0.9962	-0.0175	0.9962	0	48.784	11.474	1.553	1.121	4.6254e+08	-0.01	-0.005	0.01	0.119	0.086	0.261	0.1	301.45	48.784	11.474	0.03	0.02	4.6254e+08	0.724	-0.3185	-0.0093
0.9881	-0.0183	0.9881	0	48.784	11.474	1.553	1.121	4.6254e+08	-0.01	-0.005	0.01	0.119	0.086	0.261	0.1	301.45	48.784	11.474	0.03	0.02	4.6254e+08	-0.6872	0.5071	0.0244
1.0184	-0.0343	1.0184	0	48.784	11.474	1.552	1.12	4.6254e+08	-0.005	-0.01	0.04	0.119	0.086	0.261	0.1	301.45	48.784	11.474	0.03	0.02	4.6254e+08	0.5565	-0.0258	0.0024
0.9776	-0.0065	0.9776	0	48.784	11.474	1.552	1.12	4.6254e+08	-0.005	-0.01	0.04	0.119	0.086	0.261	0.1	301.45	48.784	11.474	0.03	0.02	4.6254e+08	-0.142	0.0648	-0.0183
1.0194	-0.0388	1.0194	0	48.784	11.474	1.552	1.12	4.6254e+08	-0.005	-0.01	0.04	0.119	0.086	0.261	0.1	301.45	48.784	11.474	0.03	0.02	4.6254e+08	-0.1953	0.4374	0.0251
0.9928	-0.0164	0.9928	0	48.784	11.474	1.552	1.12	4.6254e+08	-0.005	-0.01	0.04	0.119	0.086	0.261	0.1	301.45	48.784	11.474	0.03	0.02	4.6254e+08	0.541	-0.2549	-0.0136
0.9952	-0.0246	0.9952	0	48.784	11.474	1.552	1.12	4.6254e+08	-0.005	-0.01	0.04	0.119	0.086	0.261	0.1	301.45	48.784	11.474	0.03	0.02	4.6254e+08	-0.6241	0.5522	0.0217
1.0113	-0.0317	1.0113	0	48.784	11.474	1.552	1.12	4.6254e+08	-0.005	-0.01	0.04	0.119	0.086	0.261	0.1	301.45	48.784	11.474	0.03	0.02	4.6254e+08	0.5447	-0.1035	0.0259
0.9876	-0.0072	0.9876	0	48.784	11.474	1.551	1.119	4.6254e+08	0.135	0.025	-0.18	0.119	0.086	0.261	0.1	301.45	48.784	11.474	0.03	0.02	4.6254e+08	-0.2828	0.1995	0.0142
1.0175	-0.0342	1.0175	0	48.784	11.474	1.551	1.119	4.6254e+08	0.135	0.025	-0.18	0.119	0.086	0.261	0.1	301.45	48.784	11.474	0.03	0.02	4.6254e+08	0.0072	0.2813	0.0284
0.9846	-0.0104	0.9846	0	48.784	11.474	1.551	1.119	4.6254e+08	0.135	0.025	-0.18	0.119	0.086	0.261	0.1	301.45	48.784	11.474	0.03	0.03	4.6254e+08	0.3273	-0.1083	-0.0149
1.0024	-0.0263	1.0024	0	48.784	11.474	1.551	1.119	4.6254e+08	0.135	0.025	-0.18	0.119	0.086	0.261	0.1	301.45	48.784	11.474	0.03	0.02	4.6254e+08	-0.5202	0.462	0.0156
1.009	-0.0274	1.009	0	48.784	11.474	1.551	1.119	4.6254e+08	0.005	-0.015	-0.035	0.119	0.086	0.261	0.1	301.45	48.784	11.474	0.03	0.02	4.6254e+08	0.4513	-0.1047	-0.0098
0.9881	-0.0172	0.9881	0	48.784	11.474	1.551	1.119	4.6254e+08	0.005	-0.015	-0.035	0.119	0.086	0.261	0.1	301.45	48.784	11.474	0.03	0.02	4.6254e+08	-0.2967	0.2721	0.0121
1.0125	-0.0315	1.0125	0	48.784	11.474	1.551	1.119	4.6254e+08	0.005	-0.015	-0.035	0.119	0.086	0.261	0.1	301.45	48.784	11.474	0.03	0.02	4.6254e+08	0.0952	0.1597	0.024
0.989	-0.0153	0.989	0	48.784	11.474	1.551	1.119	4.6254e+08	0.005	-0.015	-0.035	0.119	0.086	0.261	0.1	301.45	48.784	11.474	0.03	0.02	4.6254e+08	0.0822	0.0188	0.0045
1.005	-0.0272	1.005	0	48.784	11.474	1.551	1.119	4.6254e+08	0.005	-0.015	-0.035	0.119	0.086	0.261	0.1	301.45	48.784	11.474	0.02	0.02	4.6254e+08	-0.2721	0.3717	0.0128
1.0022	-0.0193	1.0022	0	48.784	11.474	1.551	1.119	4.6254e+08	0.005	-0.015	-0.035	0.119	0.086	0.261	0.1	301.45	48.784	11.474	0.02	0.02	4.6254e+08	0.351	-0.0533	-0.0114
0.9909	-0.0185	0.9909	0	48.784	11.474	1.552	1.12	4.6254e+08	-0.015	-0.025	0.065	0.119	0.086	0.261	0.1	301.45	48.784	11.474	0.02	0.02	4.6254e+08	-0.3479	0.2952	0.0042
1.0092	-0.0313	1.0092	0	48.784	11.474	1.552	1.12	4.6254e+08	-0.015	-0.025	0.065	0.119	0.086	0.261	0.1	301.45	48.784	11.474	0.02	0.02	4.6254e+08	0.16	0.0868	0.0175
0.9895	-0.016	0.9895	0	48.784	11.474	1.552	1.12	4.6254e+08	-0.015	-0.025	0.065	0.119	0.086	0.261	0.1	301.45	48.784	11.474	0.02	0.02	4.6254e+08	0.0377	0.0899	0.0052
1.0022	-0.0291	1.0022	0	48.784	11.474	1.552	1.12	4.6254e+08	-0.015	-0.025	0.065	0.119	0.086	0.261	0.1	301.45	48.784	11.474	0.02	0.02	4.6254e+08	-0.169	0.2583	0.0098
1.0024	-0.023	1.0024	0	48.784	11.474	1.553	1.121	4.6254e+08	-0.01	0.03	0.005	0.119	0.086	0.261	0.1	301.45	48.784	11.474	0.02	0.02	4.6254e+08	0.2126	0.0002	-0.0188
0.998	-0.0247	0.998	0	48.784	11.474	1.553	1.121	4.6254e+08	-0.01	0.03	0.005	0.119	0.086	0.261	0.1	301.45	48.784	11.474	0.02	0.02	4.6254e+08	-0.192	0.2772	-0.0007
1.0003	-0.029	1.0003	0	48.784	11.474	1.553	1.121	4.6254e+08	-0.01	0.03	0.005	0.119	0.086	0.261	0.1	301.45	48.784	11.474	0.02	0.02	4.6254e+08	0.1212	0.0786	0.0065
0.9962	-0.0192	0.9962	0	48.784	11.474	1.553	1.121	4.6254e+08	-0.01	0.03	0.005	0.119	0.086	0.261	0.1	301.45	48.784	11.474	0.02	0.02	4.6254e+08	-0.0793	0.1505	0.0385
1.01	-0.0263	1.01	0	48.784	11.474	1.553	1.121	4.6254e+08	-0.01	0.03	0.005	0.119	0.086	0.261	0.1	301.45	48.784	11.474	0.02	0.02	4.6254e+08	-0.0461	0.1999	0.0183
0.9932	-0.0202	0.9932	0	48.784	11.474	1.553	1.122	4.6254e+08	-0.045	0	0.09	0.119	0.086	0.261	0.1	301.45	48.784	11.474	0.02	0.02	4.6254e+08	0.156	0.0788	0.0066
0.9953	-0.0212	0.9953	0	48.784	11.474	1.553	1.122	4.6254e+08	-0.045	0	0.09	0.119	0.086	0.261	0.1	301.45	48.784	11.474	0.02	0.02	4.6254e+08	-0.1657	0.2214	0.0033
1.0032	-0.0251	1.0032	0	48.784	11.474	1.553	1.122	4.6254e+08	-0.045	0	0.09	0.119	0.086	0.261	0.1	301.45	48.784	11.474	0.02	0.02	4.6254e+08	0.0763	0.1042	-0.0061
0.9988	-0.0244	0.9988	0	48.784	11.474	1.553	1.122	4.6254e+08	-0.045	0	0.09	0.119	0.086	0.261	0.1	301.45	48.784	11.474	0.02	0.02	4.6254e+08	0.0188	0.1646	0.0061
1.0028	-0.0261	1.0028	0	48.784	11.474	1.553	1.122	4.6254e+08	-0.045	0	0.09	0.119	0.086	0.261	0.1	301.45	48.784	11.474	0.02	0.02	4.6254e+08	-0.0107	0.1721	0.0076
0.9981	-0.0222	0.9981	0	48.784	11.474	1.554	1.123	4.6254e+08	0.05	0.005	-0.05	0.119	0.086	0.261	0.1	301.45	48.784	11.474	0.02	0.02	4.6254e+08	0.0191	0.1045	0.0114
0.9995	-0.0249	0.9995	0	48.784	11.474	1.554	1.123	4.6254e+08	0.05	0.005	-0.05	0.119	0.086	0.261	0.1	301.45	48.784	11.474	0.02	0.02	4.6254e+08	-0.0543	0.2077	0.0255
1.0012	-0.0214	1.0012	0	48.784	11.474	1.554	1.123	4.6254e+08	0.05	0.005	-0.05	0.119	0.086	0.261	0.1	301.45	48.784	11.474	0.02	0.02	4.6254e+08	0.0646	0.1298	0.0182
0.9974	-0.0204	0.9974	0	48.784	11.474	1.554	1.123	4.6254e+08	0.05	0.005	-0.05	0.119	0.086	0.261	0.1	301.45	48.784	11.474	0.02	0.02	4.6254e+08	-0.0498	0.1665	0.0143
1.0023	-0.0255	1.0023	0	48.784	11.474	1.554	1.123	4.6254e+08	0.05	0.005	-0.05	0.119	0.086	0.261	0.1	301.45	48.784	11.474	0.02	0.02	4.6254e+08	0.049	0.1663	0.0223
0.9988	-0.0213	0.9988	0	48.784	11.474	1.554	1.123	4.6254e+08	0.05	0.025	-0.035	0.119	0.086	0.261	0.1	301.45	48.784	11.474	0.02	0.02	4.6254e+08	0.0964	0.1502	0.0157
0.9987	-0.0218	0.9987	0	48.784	11.474	1.554	1.123	4.6254e+08	0.05	0.025	-0.035	0.119	0.086	0.261	0.1	301.45	48.784	11.474	0.02	0.02	4.6254e+08	-0.0401	0.181	0.0006
1.0017	-0.024	1.0017	0	48.784	11.474	1.554	1.123	4.6254e+08	0.05	0.025	-0.035	0.119	0.086	0.261	0.1	301.45	48.784	11.474	0.02	0.02	4.6254e+08	0.0345	0.1643	0.0012
1.0014	-0.0232	1.0014	0	48.784	11.474	1.554	1.123	4.6254e+08	0.05	0.025	-0.035	0.119	0.086	0.261	0.1	301.45	48.784	11.474	0.02	0.02	4.6254e+08	-0.0251	0.1646	-0.0052
0.998	-0.0257	0.998	0	48.784	11.474	1.554	1.123	4.6254e+08	0.05	0.025	-0.035	0.119	0.086	0.261	0.1	301.45	48.784	11.474	0.02	0.02	4.6254e+08	0.0272	0.1787	-0.0035
0.9964	-0.0261	0.9964	0	48.784	11.474	1.553	1.122	4.6254e+08	-0.035	-0.005	0.065	0.119	0.086	0.261	0.1	301.45	48.784	11.474	0.02	0.02	4.6254e+08	0.0141	0.1402	0.0231
1.005	-0.0221	1.005	0	48.784	11.474	1.553	1.122	4.6254e+08	-0.035	-0.005	0.065	0.119	0.086	0.261	0.1	301.45	48.784	11.474	0.02	0.02	4.6254e+08	-0.0217	0.1796	0.0252
1.0019	-0.0208	1.0019	0	48.784	11.474	1.553	1.122	4.6254e+08	-0.035	-0.005	0.065	0.119	0.086	0.261	0.1	301.45	48.784	11.474	0.02	0.02	4.6254e+08	0.0945	0.1372	0.0298
0.9964	-0.0209	0.9964	0	48.784	11.474	1.553	1.122	4.6254e+08	-0.035	-0.005	0.065	0.119	0.086	0.261	0.1	301.45	48.784	11.474	0.02	0.02	4.6254e+08	0.0324	0.1758	0.0138
0.9998	-0.0203	0.9998	0	48.784	11.474	1.553	1.122	4.6254e+08	-0.035	-0.005	0.065	0.119	0.086	0.261	0.1	301.45	48.784	11.474	0.02	0.02	4.6254e+08	-0.0509	0.1453	-0.005
1.0026	-0.0245	1.0026	0	48.784	11.474	1.553	1.122	4.6254e+08	-0.035	-0.005	0.065	0.119	0.086	0.261	0.1	301.45	48.784	11.474	0.02	0.02	4.6254e+08	-0.0404	0.1676	-0.0122
1.0012	-0.0259	1.0012	0	48.784	11.474	1.553	1.122	4.6254e+08	-0.035	0.02	0.005	0.119	0.086	0.261	0.1	301.45	48.784	11.474	0.02	0.02	4.6254e+08	0.0266	0.1508	-0.0088
0.9989	-0.0227	0.9989	0	48.784	11.474	1.553	1.122	4.6254e+08	-0.035	0.02	0.005	0.119	0.086	0.261	0.1	301.45	48.784	11.474	0.02	0.02	4.6254e+08	-0.0145	0.1304	0.0075
0.9993	-0.0238	0.9993	0	48.784	11.474	1.553	1.122	4.6254e+08	-0.035	0.02	0.005	0.119	0.086	0.261	0.1	301.45	48.784	11.474	0.02	0.02	4.6254e+08	-0.0674	0.1538	0.0046
1.0002	-0.0226	1.0002	0	48.784	11.474	1.553	1.122	4.6254e+08	-0.035	0.02	0.005	0.119	0.086	0.261	0.1	301.45	48.784	11.474	0.02	0.02	4.6254e+08	0.011	0.1388	0.0335
1.0004	-0.0193	1.0004	0	48.784	11.474	1.554	1.124	4.6254e+08	-0.04	-0.015	0.075	0.119	0.086	0.261	0.1	301.45	48.784	11.474	0.02	0.02	4.6254e+08	-0.0239	0.1587	-0.0018
0.9969	-0.0212	0.9969	0	48.784	11.474	1.554	1.124	4.6254e+08	-0.04	-0.015	0.075	0.119	0.086	0.261	0.1	301.45	48.784	11.474	0.02	0.02	4.6254e+08	-0.077	0.1412	-0.0029
0.9982	-0.024	0.9982	0	48.784	11.474	1.554	1.124	4.6254e+08	-0.04	-0.015	0.075	0.119	0.086	0.261	0.1	301.45	48.784	11.474	0.02	0.02	4.6254e+08	-0.0175	0.1219	0.0151
1.0008	-0.0217	1.0008	0	48.784	11.474	1.554	1.124	4.6254e+08	-0.04	-0.015	0.075	0.119	0.086	0.261	0.1	301.45	48.784	11.474	0.02	0.02	4.6254e+08	0.013	0.1119	0.0116
0.998	-0.0211	0.998	0	48.784	11.474	1.554	1.124	4.6254e+08	-0.04	-0.015	0.075	0.119	0.086	0.261	0.1	301.45	48.784	11.474	0.02	0.02	4.6254e+08	-0.0403	0.1093	0.0064
1.0015	-0.0234	1.0015	0	48.784	11.474	1.554	1.124	4.6254e+08	-0.04	-0.015	0.075	0.119	0.086	0.261	0.1	301.45	48.784	11.474	0.02	0.02	4.6254e+08	-0.0274	0.1058	0.0038
1.0016	-0.0238	1.0016	0	48.784	11.474	1.552	1.121	4.6254e+08	0.025	-0.025	-0.04	0.119	0.086	0.261	0.1	301.45	48.784	11.474	0.02	0.02	4.6254e+08	-0.0299	0.0901	-0.0101
0.9957	-0.0254	0.9957	0	48.784	11.474	1.552	1.121	4.6254e+08	0.025	-0.025	-0.04	0.119	0.086	0.261	0.1	301.45	48.784	11.474	0.02	0.02	4.6254e+08	-0.0415	0.1163	-0.0007
0.9995	-0.0235	0.9995	0	48.784	11.474	1.552	1.121	4.6254e+08	0.025	-0.025	-0.04	0.119	0.086	0.261	0.1	301.45	48.784	11.474	0.02	0.02	4.6254e+08	-0.0668	0.1014	0.0238
1.0052	-0.0216	1.0052	0	48.784	11.474	1.552	1.121	4.6254e+08	0.025	-0.025	-0.04	0.119	0.086	0.261	0.1	301.45	48.784	11.474	0.02	0.02	4.6254e+08	-0.0593	0.0965	0.0207
1.0004	-0.0221	1.0004	0	48.784	11.474	1.552	1.12	4.6254e+08	0.025	0.03	-0.05	0.119	0.086	0.261	0.1	301.45	48.784	11.474	0.02	0.02	4.6254e+08	0.0061	0.089	0.0274
0.9946	-0.021	0.9946	0	48.784	11.474	1.552	1.12	4.6254e+08	0.025	0.03	-0.05	0.119	0.086	0.261	0.1	301.45	48.784	11.474	0.02	0.02	4.6254e+08	-0.0561	0.0828	0.0092
1.0004	-0.0225	1.0004	0	48.784	11.474	1.552	1.12	4.6254e+08	0.025	0.03	-0.05	0.119	0.086	0.261	0.1	301.45	48.784	11.474	0.02	0.02	4.6254e+08	-0.1273	0.0881	0.013
1.0026	-0.0266	1.0026	0	48.784	11.474	1.552	1.12	4.6254e+08	0.025	0.03	-0.05	0.119	0.086	0.261	0.1	301.45	48.784	11.474	0.02	0.02	4.6254e+08	-0.0238	0.0807	0.0073
0.9996	-0.0259	0.9996	0	48.784	11.474	1.552	1.12	4.6254e+08	0.025	0.03	-0.05	0.119	0.086	0.261	0.1	301.45	48.784	11.474	0.02	0.02	4.6254e+08	-0.016	0.0774	0.0234
1.0004	-0.023	1.0004	0	48.784	11.474	1.552	1.121	4.6254e+08	-0.01	0.01	0.075	0.119	0.086	0.261	0.1	301.45	48.784	11.474	0.02	0.02	4.6254e+08	-0.0812	0.0638	-0.0024
1.0003	-0.0245	1.0003	0	48.784	11.474	1.552	1.121	4.6254e+08	-0.01	0.01	0.075	0.119	0.086	0.261	0.1	301.45	48.784	11.474	0.02	0.02	4.6254e+08	-0.069	0.0939	0.0114
0.9985	-0.0228	0.9985	0	48.784	11.474	1.552	1.121	4.6254e+08	-0.01	0.01	0.075	0.119	0.086	0.261	0.1	301.45	48.784	11.474	0.02	0.02	4.6254e+08	-0.052	0.0833	0.0174
1	-0.0222	1	0	48.784	11.474	1.552	1.121	4.6254e+08	-0.01	0.01	0.075	0.119	0.086	0.261	0.1	301.45	48.784	11.474	0.02	0.02	4.6254e+08	-0.0712	0.0721	0.003
0.9981	-0.0256	0.9981	0	48.784	11.474	1.552	1.121	4.6254e+08	-0.01	0.01	0.075	0.119	0.086	0.261	0.1	301.45	48.784	11.474	0.02	0.02	4.6254e+08	-0.046	0.0542	0.0199
0.9969	-0.024	0.9969	0	48.784	11.474	1.552	1.122	4.6254e+08	-0.01	0.015	-0.03	0.119	0.086	0.261	0.1	301.45	48.784	11.474	0.02	0.02	4.6254e+08	0.0517	0.0584	0.0243
1.0028	-0.0228	1.0028	0	48.784	11.474	1.552	1.122	4.6254e+08	-0.01	0.015	-0.03	0.119	0.086	0.261	0.1	301.45	48.784	11.474	0.02	0.02	4.6254e+08	-0.1842	0.0429	-0.0119
1.0093	-0.0269	1.0093	0	48.784	11.474	1.552	1.122	4.6254e+08	-0.01	0.015	-0.03	0.119	0.086	0.261	0.1	301.45	48.784	11.474	0.02	0.02	4.6254e+08	0.2174	0.1942	0.0253
0.9956	-0.0344	0.9956	0	48.784	11.474	1.552	1.122	4.6254e+08	-0.01	0.015	-0.03	0.119	0.086	0.261	0.1	301.45	48.784	11.474	0.02	0.02	4.6254e+08	0.2666	-0.0223	0.012
0.993	-0.036	0.993	0	48.784	11.474	1.552	1.122	4.6254e+08	-0.01	0.015	-0.03	0.119	0.086	0.261	0.1	301.45	48.784	11.474	0.02	0.02	4.6254e+08	-0.259	0.0258	-0.0178
0.9601	-0.0042	0.9601	0	48.784	11.474	1.552	1.122	4.6254e+08	-0.01	0.015	-0.03	0.119	0.086	0.261	0.1	301.45	48.784	11.474	0.02	0.02	4.6254e+08	-0.3312	-0.1097	-0.0173
1.0595	-0.028	1.0595	0	48.784	11.474	1.551	1.12	4.6254e+08	0.04	0.01	-0.055	0.119	0.086	0.261	0.1	301.45	48.784	11.474	0.02	0.02	4.6254e+08	0.4274	0.4665	0.0603
1.0069	-0.0228	1.0069	0	48.784	11.474	1.551	1.12	4.6254e+08	0.04	0.01	-0.055	0.119	0.086	0.261	0.1	301.45	48.784	11.474	0.02	0.02	4.6254e+08	-0.3646	-0.2922	-0.0293
0.9621	-0.0133	0.9621	0	48.784	11.474	1.551	1.12	4.6254e+08	0.04	0.01	-0.055	0.119	0.086	0.261	0.1	301.45	48.784	11.474	0.02	0.02	4.6254e+08	0.3395	0.1854	0.0294
1.0033	-0.0226	1.0033	0	48.784	11.474	1.551	1.12	4.6254e+08	0.04	0.01	-0.055	0.119	0.086	0.261	0.1	301.45	48.784	11.474	0.02	0.02	4.6254e+08	-0.5934	-0.1448	-0.0332
1.0071	-0.0259	1.0071	0	48.784	11.474	1.55	1.118	4.6254e+08	-0.04	-0.03	0.08	0.119	0.086	0.261	0.1	301.45	48.784	11.474	0.02	0.02	4.6254e+08	0.6478	0.2113	0.0217
1.0056	-0.0308	1.0056	0	48.784	11.474	1.55	1.118	4.6254e+08	-0.04	-0.03	0.08	0.119	0.086	0.261	0.1	301.45	48.784	11.474	0.02	0.02	4.6254e+08	-0.4234	-0.2489	-0.0363
1.0006	-0.0259	1.0006	0	48.784	11.474	1.55	1.118	4.6254e+08	-0.04	-0.03	0.08	0.119	0.086	0.261	0.1	301.45	48.784	11.474	0.02	0.02	4.6254e+08	0.1609	0.3816	0.0621
0.9698	-0.0137	0.9698	0	48.784	11.474	1.55	1.118	4.6254e+08	-0.04	-0.03	0.08	0.119	0.086	0.261	0.1	301.45	48.784	11.474	0.02	0.02	4.6254e+08	0.1218	-0.5972	-0.0267
1.0366	-0.0343	1.0366	0	48.784	11.474	1.55	1.118	4.6254e+08	-0.04	-0.03	0.08	0.119	0.086	0.261	0.1	301.45	48.784	11.474	0.02	0.02	4.6254e+08	-0.4019	0.6658	0.0397
0.9713	-0.0103	0.9713	0	48.784	11.474	1.549	1.116	4.6254e+08	-0.01	-0.03	0.07	0.119	0.086	0.261	0.1	301.45	48.784	11.474	0.02	0.02	4.6254e+08	0.6767	-0.635	-0.0091
1.0084	-0.0211	1.0084	0	48.784	11.474	1.549	1.116	4.6254e+08	-0.01	-0.03	0.07	0.119	0.086	0.261	0.1	301.45	48.784	11.474	0.02	0.02	4.6254e+08	-0.8768	0.5315	0.0107
1.0143	-0.0395	1.0143	0	48.784	11.474	1.549	1.116	4.6254e+08	-0.01	-0.03	0.07	0.119	0.086	0.261	0.1	301.45	48.784	11.474	0.02	0.02	4.6254e+08	0.9089	-0.2535	0.0187
0.9616	0.0038	0.9616	0	48.784	11.474	1.549	1.116	4.6254e+08	-0.01	-0.03	0.07	0.119	0.086	0.261	0.1	301.45	48.784	11.474	0.02	0.02	4.6254e+08	-0.6165	-0.1307	-0.0343
1.0564	-0.0573	1.0564	0	48.784	11.474	1.549	1.116	4.6254e+08	-0.01	-0.03	0.07	0.119	0.086	0.261	0.1	301.45	48.784	11.474	0.02	0.02	4.6254e+08	0.2716	0.5442	0.0608
0.9468	0.0072	0.9468	0	48.784	11.474	1.547	1.113	4.6254e+08	-0.005	0	0.04	0.119	0.086	0.261	0.1	301.45	48.784	11.474	0.02	0.02	4.6254e+08	0.2662	-0.9152	-0.0713
1.0351	-0.043	1.0351	0	48.784	11.474	1.547	1.113	4.6254e+08	-0.005	0	0.04	0.119	0.086	0.261	0.1	301.45	48.784	11.474	0.02	0.02	4.6254e+08	-0.8862	1.0401	0.0229
0.9853	-0.0201	0.9853	0	48.784	11.474	1.547	1.113	4.6254e+08	-0.005	0	0.04	0.119	0.086	0.261	0.1	301.45	48.784	11.474	0.02	0.02	4.6254e+08	1.248	-0.895	0.0105
0.9856	-0.0117	0.9856	0	48.784	11.474	1.547	1.113	4.6254e+08	-0.005	0	0.04	0.119	0.086	0.261	0.1	301.45	48.784	11.474	0.02	0.02	4.6254e+08	-1.2538	0.5851	0.0135
1.0399	-0.0471	1.0399	0	48.784	11.474	1.547	1.113	4.6254e+08	-0.005	0	0.04	0.119	0.086	0.261	0.1	301.45	48.784	11.474	0.02	0.02	4.6254e+08	0.8718	-0.122	0.0556
0.9523	0.0087	0.9523	0	48.784	11.474	1.547	1.113	4.6254e+08	-0.005	0	0.04	0.119	0.086	0.261	0.1	301.45	48.784	11.474	0.02	0.02	4.6254e+08	-0.265	-0.4216	-0.0286
1.0445	-0.0502	1.0445	0	48.784	11.474	1.548	1.114	4.6254e+08	0.035	0.025	-0.085	0.119	0.086	0.261	0.1	301.45	48.784	11.474	0.02	0.02	4.6254e+08	-0.4074	0.8384	0.0644
0.966	-0.0016	0.966	0	48.784	11.474	1.548	1.114	4.6254e+08	0.035	0.025	-0.085	0.119	0.086	0.261	0.1	301.45	48.784	11.474	0.02	0.02	4.6254e+08	0.9526	-0.9774	-0.0418
1.0081	-0.0283	1.0081	0	48.784	11.474	1.548	1.114	4.6254e+08	0.035	0.025	-0.085	0.119	0.086	0.261	0.1	301.45	48.784	11.474	0.02	0.02	4.6254e+08	-1.3753	0.883	0.007
1.0185	-0.0392	1.0185	0	48.784	11.474	1.548	1.114	4.6254e+08	0.035	0.025	-0.085	0.119	0.086	0.261	0.1	301.45	48.784	11.474	0.02	0.02	4.6254e+08	1.3469	-0.5104	0.026
0.9632	0.0009	0.9632	0	48.784	11.474	1.547	1.113	4.6254e+08	-0.035	0	0.005	0.119	0.086	0.261	0.1	301.45	48.784	11.474	0.02	0.02	4.6254e+08	-0.7806	0.0198	-0.0297
1.0439	-0.0532	1.0439	0	48.784	11.474	1.547	1.113	4.6254e+08	-0.035	0	0.005	0.119	0.086	0.261	0.1	301.45	48.784	11.474	0.02	0.02	4.6254e+08	0.0103	0.4626	0.033
0.9643	0.0017	0.9643	0	48.784	11.474	1.547	1.113	4.6254e+08	-0.035	0	0.005	0.119	0.086	0.261	0.1	301.45	48.784	11.474	0.02	0.02	4.6254e+08	0.5855	-0.8058	-0.0361
1.017	-0.0303	1.017	0	48.784	11.474	1.547	1.113	4.6254e+08	-0.035	0	0.005	0.119	0.086	0.261	0.1	301.45	48.784	11.474	0.02	0.02	4.6254e+08	-1.204	0.8908	0.0334
1.0003	-0.0263	1.0003	0	48.784	11.474	1.547	1.113	4.6254e+08	-0.035	0	0.005	0.119	0.086	0.261	0.1	301.45	48.784	11.474	0.02	0.02	4.6254e+08	1.3358	-0.6841	0.015
0.9752	-0.0044	0.9752	0	48.784	11.474	1.547	1.113	4.6254e+08	-0.035	0	0.005	0.119	0.086	0.261	0.1	301.45	48.784	11.474	0.02	0.02	4.6254e+08	-0.9189	0.3592	0.0003
1.0402	-0.0526	1.0402	0	48.784	11.474	1.548	1.114	4.6254e+08	-0.015	0.005	0.005	0.119	0.086	0.261	0.1	301.45	48.784	11.474	0.02	0.02	4.6254e+08	0.4355	0.1218	0.0472
0.96	0.0023	0.96	0	48.784	11.474	1.548	1.114	4.6254e+08	-0.015	0.005	0.005	0.119	0.086	0.261	0.1	301.45	48.784	11.474	0.02	0.02	4.6254e+08	0.2513	-0.5901	-0.0545
1.0263	-0.042	1.0263	0	48.784	11.474	1.548	1.114	4.6254e+08	-0.015	0.005	0.005	0.119	0.086	0.261	0.1	301.45	48.784	11.474	0.02	0.02	4.6254e+08	-0.8656	0.824	0.0221
0.996	-0.023	0.996	0	48.784	11.474	1.548	1.114	4.6254e+08	-0.015	0.005	0.005	0.119	0.086	0.261	0.1	301.45	48.784	11.474	0.02	0.02	4.6254e+08	1.218	-0.7584	-0.0147
0.9758	-0.0134	0.9758	0	48.784	11.474	1.546	1.111	4.6254e+08	-0.05	-0.005	0.1	0.119	0.085	0.261	0.1	301.45	48.784	11.474	0.02	0.02	4.6254e+08	-1.2315	0.5086	0.0109
1.037	-0.0473	1.037	0	48.784	11.474	1.546	1.111	4.6254e+08	-0.05	-0.005	0.1	0.119	0.085	0.261	0.1	301.45	48.784	11.474	0.02	0.02	4.6254e+08	0.8019	-0.0355	0.0618
0.9667	0.0033	0.9667	0	48.784	11.474	1.546	1.111	4.6254e+08	-0.05	-0.005	0.1	0.119	0.085	0.261	0.1	301.45	48.784	11.474	0.02	0.02	4.6254e+08	-0.0487	-0.3605	-0.0184
1.0307	-0.0438	1.0307	0	48.784	11.474	1.546	1.111	4.6254e+08	-0.05	-0.005	0.1	0.119	0.085	0.261	0.1	301.45	48.784	11.474	0.02	0.02	4.6254e+08	-0.5596	0.7166	0.0483
0.9803	-0.0114	0.9803	0	48.784	11.474	1.546	1.111	4.6254e+08	-0.05	-0.005	0.1	0.119	0.085	0.261	0.1	301.45	48.784	11.474	0.02	0.02	4.6254e+08	1.0214	-0.7704	-0.0146
0.9912	-0.0189	0.9912	0	48.784	11.474	1.547	1.113	4.6254e+08	0.045	-0.01	-0.03	0.119	0.086	0.261	0.1	301.45	48.784	11.474	0.02	0.02	4.6254e+08	-1.301	0.6505	-0.0115
1.0277	-0.0439	1.0277	0	48.784	11.474	1.547	1.113	4.6254e+08	0.045	-0.01	-0.03	0.119	0.086	0.261	0.1	301.45	48.784	11.474	0.02	0.02	4.6254e+08	1.035	-0.2806	0.0292
0.9663	0	0.9663	0	48.784	11.474	1.547	1.113	4.6254e+08	0.045	-0.01	-0.03	0.119	0.086	0.261	0.1	301.45	48.784	11.474	0.02	0.02	4.6254e+08	-0.393	-0.0936	-0.0038
1.034	-0.0481	1.034	0	48.784	11.474	1.547	1.113	4.6254e+08	0.045	-0.01	-0.03	0.119	0.086	0.261	0.1	301.45	48.784	11.474	0.02	0.02	4.6254e+08	-0.2499	0.5165	0.0517
0.98	-0.0078	0.98	0	48.784	11.474	1.547	1.113	4.6254e+08	0.045	-0.01	-0.03	0.119	0.086	0.261	0.1	301.45	48.784	11.474	0.02	0.02	4.6254e+08	0.7852	-0.7328	-0.024
1.0005	-0.0224	1.0005	0	48.784	11.474	1.548	1.114	4.6254e+08	-0.04	-0.015	0.065	0.119	0.086	0.261	0.1	301.45	48.784	11.474	0.02	0.02	4.6254e+08	-1.1595	0.719	0.0046
1.0161	-0.0344	1.0161	0	48.784	11.474	1.548	1.114	4.6254e+08	-0.04	-0.015	0.065	0.119	0.086	0.261	0.1	301.45	48.784	11.474	0.02	0.02	4.6254e+08	1.0796	-0.4318	0.0098
0.9685	-0.0065	0.9685	0	48.784	11.474	1.548	1.114	4.6254e+08	-0.04	-0.015	0.065	0.119	0.086	0.261	0.1	301.45	48.784	11.474	0.02	0.02	4.6254e+08	-0.7011	0.1271	-0.012
1.0338	-0.046	1.0338	0	48.784	11.474	1.548	1.114	4.6254e+08	-0.04	-0.015	0.065	0.119	0.086	0.261	0.1	301.45	48.784	11.474	0.02	0.02	4.6254e+08	0.1044	0.2843	0.0577
0.9729	-0.0031	0.9729	0	48.784	11.474	1.548	1.114	4.6254e+08	-0.04	-0.015	0.065	0.119	0.086	0.261	0.1	301.45	48.784	11.474	0.02	0.02	4.6254e+08	0.4335	-0.5821	-0.0323
1.0126	-0.0291	1.0126	0	48.784	11.474	1.548	1.115	4.6254e+08	-0.005	0.005	-0.005	0.119	0.086	0.261	0.1	301.45	48.784	11.474	0.02	0.02	4.6254e+08	-0.9763	0.6781	0.0025
1.0102	-0.0251	1.0102	0	48.784	11.474	1.548	1.115	4.6254e+08	-0.005	0.005	-0.005	0.119	0.086	0.261	0.1	301.45	48.784	11.474	0.02	0.02	4.6254e+08	0.9914	-0.5405	-0.007
0.969	-0.0053	0.969	0	48.784	11.474	1.548	1.115	4.6254e+08	-0.005	0.005	-0.005	0.119	0.086	0.261	0.1	301.45	48.784	11.474	0.02	0.02	4.6254e+08	-0.8783	0.2398	-0.0094
1.0355	-0.0441	1.0355	0	48.784	11.474	1.548	1.115	4.6254e+08	-0.005	0.005	-0.005	0.119	0.086	0.261	0.1	301.45	48.784	11.474	0.02	0.02	4.6254e+08	0.34	0.0382	0.0405
0.9784	-0.0025	0.9784	0	48.784	11.474	1.548	1.115	4.6254e+08	-0.005	0.005	-0.005	0.119	0.086	0.261	0.1	301.45	48.784	11.474	0.02	0.02	4.6254e+08	0.2553	-0.3856	0.0153
1.0161	-0.037	1.0161	0	48.784	11.474	1.548	1.115	4.6254e+08	-0.03	0	0.045	0.119	0.086	0.261	0.1	301.45	48.784	11.474	0.02	0.02	4.6254e+08	-0.5678	0.5449	0.0371
0.9932	-0.0213	0.9932	0	48.784	11.474	1.548	1.115	4.6254e+08	-0.03	0	0.045	0.119	0.086	0.261	0.1	301.45	48.784	11.474	0.02	0.02	4.6254e+08	0.9272	-0.5583	-0.0076
0.9834	-0.0149	0.9834	0	48.784	11.474	1.548	1.115	4.6254e+08	-0.03	0	0.045	0.119	0.086	0.261	0.1	301.45	48.784	11.474	0.02	0.02	4.6254e+08	-0.9783	0.3815	-0.0395
1.0308	-0.042	1.0308	0	48.784	11.474	1.548	1.115	4.6254e+08	-0.03	0	0.045	0.119	0.086	0.261	0.1	301.45	48.784	11.474	0.02	0.02	4.6254e+08	0.5188	-0.091	0.0136
0.9688	-0.0022	0.9688	0	48.784	11.474	1.548	1.115	4.6254e+08	-0.03	0	0.045	0.119	0.086	0.261	0.1	301.45	48.784	11.474	0.02	0.02	4.6254e+08	-0.0448	-0.2091	-0.006
1.021	-0.0391	1.021	0	48.784	11.474	1.548	1.115	4.6254e+08	-0.03	0	0.045	0.119	0.086	0.261	0.1	301.45	48.784	11.474	0.02	0.02	4.6254e+08	-0.4464	0.4628	0.0507
0.996	-0.0198	0.996	0	48.784	11.474	1.547	1.112	4.6254e+08	0.01	0	-0.04	0.119	0.085	0.261	0.1	301.45	48.784	11.474	0.02	0.02	4.6254e+08	0.8346	-0.5061	0.0193
0.9879	-0.0193	0.9879	0	48.784	11.474	1.547	1.112	4.6254e+08	0.01	0	-0.04	0.119	0.085	0.261	0.1	301.45	48.784	11.474	0.02	0.02	4.6254e+08	-0.8182	0.4482	0.0185
1.0172	-0.0338	1.0172	0	48.784	11.474	1.547	1.112	4.6254e+08	0.01	0	-0.04	0.119	0.085	0.261	0.1	301.45	48.784	11.474	0.02	0.02	4.6254e+08	0.5029	-0.231	0.0042
0.974	-0.0046	0.974	0	48.784	11.474	1.547	1.112	4.6254e+08	0.01	0	-0.04	0.119	0.085	0.261	0.1	301.45	48.784	11.474	0.02	0.02	4.6254e+08	-0.272	-0.0554	-0.0087
1.0246	-0.0361	1.0246	0	48.784	11.474	1.546	1.111	4.6254e+08	-0.015	0.01	-0.03	0.119	0.085	0.261	0.1	301.45	48.784	11.474	0.02	0.02	4.6254e+08	-0.0724	0.305	0.0302
0.9923	-0.015	0.9923	0	48.784	11.474	1.546	1.111	4.6254e+08	-0.015	0.01	-0.03	0.119	0.085	0.261	0.1	301.45	48.784	11.474	0.02	0.02	4.6254e+08	0.5319	-0.4271	-0.0202
0.9974	-0.0283	0.9974	0	48.784	11.474	1.546	1.111	4.6254e+08	-0.015	0.01	-0.03	0.119	0.085	0.261	0.1	301.45	48.784	11.474	0.02	0.02	4.6254e+08	-0.7893	0.4144	-0.0235
1.0047	-0.0302	1.0047	0	48.784	11.474	1.546	1.111	4.6254e+08	-0.015	0.01	-0.03	0.119	0.085	0.261	0.1	301.45	48.784	11.474	0.02	0.02	4.6254e+08	0.5976	-0.3378	-0.0062
0.977	-0.0098	0.977	0	48.784	11.474	1.546	1.111	4.6254e+08	-0.015	0.01	-0.03	0.119	0.085	0.261	0.1	301.45	48.784	11.474	0.02	0.02	4.6254e+08	-0.3744	0.1192	-0.0158
1.0322	-0.0431	1.0322	0	48.784	11.474	1.546	1.11	4.6254e+08	0.01	-0.005	0.07	0.119	0.085	0.261	0.1	301.45	48.784	11.474	0.02	0.02	4.6254e+08	0.1185	0.1733	0.0408
0.9878	-0.014	0.9878	0	48.784	11.474	1.546	1.11	4.6254e+08	0.01	-0.005	0.07	0.119	0.085	0.261	0.1	301.45	48.784	11.474	0.02	0.02	4.6254e+08	0.232	-0.3429	0.0003
0.9944	-0.0252	0.9944	0	48.784	11.474	1.546	1.11	4.6254e+08	0.01	-0.005	0.07	0.119	0.085	0.261	0.1	301.45	48.784	11.474	0.02	0.02	4.6254e+08	-0.5675	0.3625	0.0324
0.9996	-0.0201	0.9996	0	48.784	11.474	1.546	1.11	4.6254e+08	0.01	-0.005	0.07	0.119	0.085	0.261	0.1	301.45	48.784	11.474	0.02	0.02	4.6254e+08	0.6646	-0.3258	0.005
0.9986	-0.0162	0.9986	0	48.784	11.474	1.546	1.11	4.6254e+08	0.01	-0.005	0.07	0.119	0.085	0.261	0.1	301.45	48.784	11.474	0.02	0.02	4.6254e+08	-0.4164	0.2649	0.0105
1.02	-0.0377	1.02	0	48.784	11.474	1.545	1.107	4.6254e+08	0.01	0.02	-0.015	0.119	0.085	0.261	0.1	301.45	48.784	11.474	0.02	0.02	4.6254e+08	0.0852	-0.0565	-0.0113
0.9725	-0.0109	0.9725	0	48.784	11.474	1.545	1.107	4.6254e+08	0.01	0.02	-0.015	0.119	0.085	0.261	0.1	301.45	48.784	11.474	0.02	0.02	4.6254e+08	0.0647	-0.1706	-0.0084
1.0102	-0.0316	1.0102	0	48.784	11.474	1.545	1.107	4.6254e+08	0.01	0.02	-0.015	0.119	0.085	0.261	0.1	301.45	48.784	11.474	0.02	0.02	4.6254e+08	-0.2119	0.3064	0.0173
1.0086	-0.0262	1.0086	0	48.784	11.474	1.545	1.107	4.6254e+08	0.01	0.02	-0.015	0.119	0.085	0.261	0.1	301.45	48.784	11.474	0.02	0.02	4.6254e+08	0.4324	-0.2946	0.0021
0.9852	-0.0187	0.9852	0	48.784	11.474	1.545	1.107	4.6254e+08	0.01	0.02	-0.015	0.119	0.085	0.261	0.1	301.45	48.784	11.474	0.02	0.02	4.6254e+08	-0.4984	0.198	0.0053
1.0104	-0.0263	1.0104	0	48.784	11.474	1.545	1.107	4.6254e+08	0.01	0.02	-0.015	0.119	0.085	0.261	0.1	301.45	48.784	11.474	0.02	0.02	4.6254e+08	0.3014	-0.0539	0.0097
0.9921	-0.0155	0.9921	0	48.784	11.474	1.543	1.106	4.6254e+08	0.065	-0.01	-0.08	0.119	0.085	0.261	0.1	301.45	48.784	11.474	0.02	0.02	4.6254e+08	-0.0898	-0.0499	0.0074
1.0088	-0.0324	1.0088	0	48.784	11.474	1.543	1.106	4.6254e+08	0.065	-0.01	-0.08	0.119	0.085	0.261	0.1	301.45	48.784	11.474	0.02	0.02	4.6254e+08	-0.1364	0.1624	0.0291
0.9848	-0.0193	0.9848	0	48.784	11.474	1.543	1.106	4.6254e+08	0.065	-0.01	-0.08	0.119	0.085	0.261	0.1	301.45	48.784	11.474	0.02	0.02	4.6254e+08	0.6173	-0.2017	0.021
0.993	-0.0312	0.993	0	48.784	11.474	1.543	1.106	4.6254e+08	0.065	-0.01	-0.08	0.119	0.085	0.261	0.1	301.45	48.784	11.474	0.02	0.02	4.6254e+08	-0.1131	0.1197	0.0188
1.0261	-0.0407	1.0261	0	48.784	11.474	1.543	1.106	4.6254e+08	0.065	-0.01	-0.08	0.119	0.085	0.261	0.1	301.45	48.784	11.474	0.02	0.02	4.6254e+08	0.0732	-0.0176	-0.0077
0.9648	-0.0029	0.9648	0	48.784	11.474	1.544	1.108	4.6254e+08	-0.035	-0.015	0.09	0.119	0.085	0.261	0.1	301.45	48.784	11.474	0.02	0.02	4.6254e+08	-0.6247	-0.1187	-0.0587
1.0125	-0.0189	1.0125	0	48.784	11.474	1.544	1.108	4.6254e+08	-0.035	-0.015	0.09	0.119	0.085	0.261	0.1	301.45	48.784	11.474	0.02	0.02	4.6254e+08	0.4438	0.3852	0.046
1.0508	-0.0373	1.0508	0	48.784	11.474	1.544	1.108	4.6254e+08	-0.035	-0.015	0.09	0.119	0.085	0.261	0.1	301.45	48.784	11.474	0.02	0.02	4.6254e+08	-0.2305	-0.1158	-0.0054
0.9471	-0.0042	0.9471	0	48.784	11.474	1.544	1.108	4.6254e+08	-0.035	-0.015	0.09	0.119	0.085	0.261	0.1	301.45	48.784	11.474	0.02	0.02	4.6254e+08	0.024	-0.1661	0.0104
1.0265	-0.0342	1.0265	0	48.784	11.474	1.545	1.11	4.6254e+08	-0.05	-0.005	0.085	0.119	0.085	0.261	0.1	301.45	48.784	11.474	0.02	0.02	4.6254e+08	-0.3136	0.0969	0.0054
0.9662	-0.0071	0.9662	0	48.784	11.474	1.545	1.11	4.6254e+08	-0.05	-0.005	0.085	0.119	0.085	0.261	0.1	301.45	48.784	11.474	0.02	0.02	4.6254e+08	0.6252	-0.1462	0.0397
1.0272	-0.0352	1.0272	0	48.784	11.474	1.545	1.11	4.6254e+08	-0.05	-0.005	0.085	0.119	0.085	0.261	0.1	301.45	48.784	11.474	0.02	0.02	4.6254e+08	-0.5713	0.0709	-0.0035
1.0036	-0.0275	1.0036	0	48.784	11.474	1.545	1.11	4.6254e+08	-0.05	-0.005	0.085	0.119	0.085	0.261	0.1	301.45	48.784	11.474	0.02	0.02	4.6254e+08	0.4228	0.0751	0.0087
0.9734	-0.0089	0.9734	0	48.784	11.474	1.545	1.11	4.6254e+08	-0.05	-0.005	0.085	0.119	0.085	0.261	0.1	301.45	48.784	11.474	0.02	0.02	4.6254e+08	-0.2878	-0.3295	-0.0377
1.046	-0.0411	1.046	0	48.784	11.474	1.543	1.106	4.6254e+08	0.05	-0.005	-0.1	0.119	0.085	0.261	0.1	301.45	48.784	11.474	0.02	0.02	4.6254e+08	-0.1086	0.6144	0.0368
0.9557	-0.005	0.9557	0	48.784	11.474	1.543	1.106	4.6254e+08	0.05	-0.005	-0.1	0.119	0.085	0.261	0.1	301.45	48.784	11.474	0.02	0.02	4.6254e+08	0.4202	-0.7567	-0.0403
1.0288	-0.0343	1.0288	0	48.784	11.474	1.543	1.106	4.6254e+08	0.05	-0.005	-0.1	0.119	0.085	0.261	0.1	301.45	48.784	11.474	0.02	0.02	4.6254e+08	-0.747	0.8098	0.0413
0.9846	-0.0241	0.9846	0	48.784	11.474	1.543	1.106	4.6254e+08	0.05	-0.005	-0.1	0.119	0.085	0.261	0.1	301.45	48.784	11.474	0.02	0.02	4.6254e+08	0.966	-0.7409	-0.0207
0.9799	-0.0082	0.9799	0	48.784	11.474	1.543	1.106	4.6254e+08	0.05	-0.005	-0.1	0.119	0.085	0.261	0.1	301.45	48.784	11.474	0.02	0.02	4.6254e+08	-1.0394	0.3865	-0.0119
1.0393	-0.0523	1.0393	0	48.784	11.474	1.543	1.106	4.6254e+08	0.05	-0.005	-0.1	0.119	0.085	0.261	0.1	301.45	48.784	11.474	0.02	0.02	4.6254e+08	0.866	0.0518	0.0487
0.9546	0.0091	0.9546	0	48.784	11.474	1.543	1.106	4.6254e+08	0	0	0.05	0.119	0.085	0.261	0.1	301.45	48.784	11.474	0.02	0.02	4.6254e+08	-0.3217	-0.4763	-0.0479
1.0533	-0.0533	1.0533	0	48.784	11.474	1.543	1.106	4.6254e+08	0	0	0.05	0.119	0.085	0.261	0.1	301.45	48.784	11.474	0.02	0.02	4.6254e+08	-0.3507	0.8971	0.0547
0.9616	-0.0011	0.9616	0	48.784	11.474	1.543	1.106	4.6254e+08	0	0	0.05	0.119	0.085	0.261	0.1	301.45	48.784	11.474	0.02	0.02	4.6254e+08	0.8944	-1.0503	-0.067
1.0112	-0.0306	1.0112	0	48.784	11.474	1.543	1.106	4.6254e+08	0	0	0.05	0.119	0.085	0.261	0.1	301.45	48.784	11.474	0.02	0.02	4.6254e+08	-1.3014	0.9414	0.0103
1.0078	-0.0396	1.0078	0	48.784	11.474	1.542	1.105	4.6254e+08	0.015	0.01	0	0.119	0.085	0.261	0.1	301.45	48.784	11.474	0.02	0.02	4.6254e+08	1.3275	-0.6148	0.0389
0.9627	0.0021	0.9627	0	48.784	11.474	1.542	1.105	4.6254e+08	0.015	0.01	0	0.119	0.085	0.261	0.1	301.45	48.784	11.474	0.02	0.02	4.6254e+08	-0.9496	0.1022	-0.0153
1.0603	-0.055	1.0603	0	48.784	11.474	1.542	1.105	4.6254e+08	0.015	0.01	0	0.119	0.085	0.261	0.1	301.45	48.784	11.474	0.02	0.02	4.6254e+08	0.362	0.4328	0.084
0.9493	0.0113	0.9493	0	48.784	11.474	1.542	1.105	4.6254e+08	0.015	0.01	0	0.119	0.085	0.261	0.1	301.45	48.784	11.474	0.02	0.02	4.6254e+08	0.4098	-0.8702	-0.0495
1.0284	-0.0402	1.0284	0	48.784	11.474	1.542	1.105	4.6254e+08	0.015	0.01	0	0.119	0.085	0.261	0.1	301.45	48.784	11.474	0.02	0.02	4.6254e+08	-1.1315	1.045	0.0474
0.9928	-0.0205	0.9928	0	48.784	11.474	1.543	1.106	4.6254e+08	0.005	-0.02	-0.055	0.119	0.085	0.261	0.1	301.45	48.784	11.474	0.02	0.02	4.6254e+08	1.3458	-0.8665	-0.0228
0.9814	-0.0108	0.9814	0	48.784	11.474	1.543	1.106	4.6254e+08	0.005	-0.02	-0.055	0.119	0.085	0.261	0.1	301.45	48.784	11.474	0.02	0.02	4.6254e+08	-1.2736	0.5033	-0.0212
1.0417	-0.052	1.0417	0	48.784	11.474	1.543	1.106	4.6254e+08	0.005	-0.02	-0.055	0.119	0.085	0.261	0.1	301.45	48.784	11.474	0.02	0.02	4.6254e+08	0.8358	0.0021	0.0524
0.954	0.0052	0.954	0	48.784	11.474	1.543	1.106	4.6254e+08	0.005	-0.02	-0.055	0.119	0.085	0.261	0.1	301.45	48.784	11.474	0.02	0.02	4.6254e+08	-0.0714	-0.519	-0.0511
1.0359	-0.0468	1.0359	0	48.784	11.474	1.543	1.106	4.6254e+08	0.005	-0.02	-0.055	0.119	0.085	0.261	0.1	301.45	48.784	11.474	0.02	0.02	4.6254e+08	-0.6621	0.8524	0.0596
0.9823	-0.0123	0.9823	0	48.784	11.474	1.542	1.105	4.6254e+08	0.02	-0.015	-0.015	0.119	0.085	0.261	0.1	301.45	48.784	11.474	0.02	0.02	4.6254e+08	1.1806	-0.886	-0.015
0.9849	-0.0129	0.9849	0	48.784	11.474	1.542	1.105	4.6254e+08	0.02	-0.015	-0.015	0.119	0.085	0.261	0.1	301.45	48.784	11.474	0.02	0.02	4.6254e+08	-1.3769	0.653	-0.0125
1.0349	-0.0484	1.0349	0	48.784	11.474	1.542	1.105	4.6254e+08	0.02	-0.015	-0.015	0.119	0.085	0.261	0.1	301.45	48.784	11.474	0.02	0.02	4.6254e+08	1.0686	-0.193	0.0324
0.9533	0.0068	0.9533	0	48.784	11.474	1.542	1.105	4.6254e+08	0.02	-0.015	-0.015	0.119	0.085	0.261	0.1	301.45	48.784	11.474	0.02	0.02	4.6254e+08	-0.3862	-0.2392	-0.031
1.0444	-0.0507	1.0444	0	48.784	11.474	1.542	1.105	4.6254e+08	0.02	-0.015	-0.015	0.119	0.085	0.261	0.1	301.45	48.784	11.474	0.02	0.02	4.6254e+08	-0.3458	0.6766	0.0383
0.9758	-0.0068	0.9758	0	48.784	11.474	1.542	1.105	4.6254e+08	0.02	-0.015	-0.015	0.119	0.085	0.261	0.1	301.45	48.784	11.474	0.02	0.02	4.6254e+08	0.9752	-0.8749	-0.0384
1.0009	-0.0246	1.0009	0	48.784	11.474	1.542	1.105	4.6254e+08	-0.05	0	0.1	0.119	0.085	0.261	0.1	301.45	48.784	11.474	0.02	0.02	4.6254e+08	-1.2884	0.7761	0.0057
1.021	-0.04	1.021	0	48.784	11.474	1.542	1.105	4.6254e+08	-0.05	0	0.1	0.119	0.085	0.261	0.1	301.45	48.784	11.474	0.02	0.02	4.6254e+08	1.1732	-0.4797	0.0283
0.9606	0.0005	0.9606	0	48.784	11.474	1.542	1.105	4.6254e+08	-0.05	0	0.1	0.119	0.085	0.261	0.1	301.45	48.784	11.474	0.02	0.02	4.6254e+08	-0.7398	0.0344	-0.0098
1.0471	-0.051	1.0471	0	48.784	11.474	1.542	1.105	4.6254e+08	-0.05	0	0.1	0.119	0.085	0.261	0.1	301.45	48.784	11.474	0.02	0.02	4.6254e+08	0.0215	0.4139	0.0557
0.9681	-0.0013	0.9681	0	48.784	11.474	1.543	1.106	4.6254e+08	-0.025	0.02	-0.04	0.119	0.085	0.261	0.1	301.45	48.784	11.474	0.02	0.02	4.6254e+08	0.6394	-0.7505	-0.0147
1.0056	-0.0295	1.0056	0	48.784	11.474	1.543	1.106	4.6254e+08	-0.025	0.02	-0.04	0.119	0.085	0.261	0.1	301.45	48.784	11.474	0.02	0.02	4.6254e+08	-1.0768	0.8149	0.0221
1.0117	-0.03	1.0117	0	48.784	11.474	1.543	1.106	4.6254e+08	-0.025	0.02	-0.04	0.119	0.085	0.261	0.1	301.45	48.784	11.474	0.02	0.02	4.6254e+08	1.1693	-0.6039	-0.011
0.9713	-0.0047	0.9713	0	48.784	11.474	1.543	1.106	4.6254e+08	-0.025	0.02	-0.04	0.119	0.085	0.261	0.1	301.45	48.784	11.474	0.02	0.02	4.6254e+08	-0.9745	0.2695	-0.0148
1.0418	-0.0512	1.0418	0	48.784	11.474	1.543	1.106	4.6254e+08	-0.025	0.02	-0.04	0.119	0.085	0.261	0.1	301.45	48.784	11.474	0.02	0.02	4.6254e+08	0.4227	0.1511	0.0473
0.967	-0.0015	0.967	0	48.784	11.474	1.543	1.106	4.6254e+08	-0.025	0.02	-0.04	0.119	0.085	0.261	0.1	301.45	48.784	11.474	0.02	0.02	4.6254e+08	0.2477	-0.541	-0.0283
1.0174	-0.0396	1.0174	0	48.784	11.474	1.543	1.106	4.6254e+08	0.07	0.02	-0.1	0.119	0.085	0.261	0.1	301.45	48.784	11.474	0.02	0.02	4.6254e+08	-0.8462	0.7417	0.0379
0.997	-0.0202	0.997	0	48.784	11.474	1.543	1.106	4.6254e+08	0.07	0.02	-0.1	0.119	0.085	0.261	0.1	301.45	48.784	11.474	0.02	0.02	4.6254e+08	1.0873	-0.6833	-0.0079
0.9817	-0.0094	0.9817	0	48.784	11.474	1.543	1.106	4.6254e+08	0.07	0.02	-0.1	0.119	0.085	0.261	0.1	301.45	48.784	11.474	0.02	0.02	4.6254e+08	-1.0172	0.4535	-0.0112
1.0316	-0.0435	1.0316	0	48.784	11.474	1.543	1.106	4.6254e+08	0.07	0.02	-0.1	0.119	0.085	0.261	0.1	301.45	48.784	11.474	0.02	0.02	4.6254e+08	0.6647	-0.0987	0.0334
0.9671	-0.0016	0.9671	0	48.784	11.474	1.542	1.103	4.6254e+08	-0.01	-0.02	0.04	0.119	0.085	0.261	0.1	301.45	48.784	11.474	0.02	0.02	4.6254e+08	-0.0767	-0.2619	-0.0201
1.0246	-0.0407	1.0246	0	48.784	11.474	1.542	1.103	4.6254e+08	-0.01	-0.02	0.04	0.119	0.085	0.261	0.1	301.45	48.784	11.474	0.02	0.02	4.6254e+08	-0.5078	0.5526	0.0184
0.9893	-0.0138	0.9893	0	48.784	11.474	1.542	1.103	4.6254e+08	-0.01	-0.02	0.04	0.119	0.085	0.261	0.1	301.45	48.784	11.474	0.02	0.02	4.6254e+08	0.8029	-0.645	-0.0288
0.9936	-0.0191	0.9936	0	48.784	11.474	1.542	1.103	4.6254e+08	-0.01	-0.02	0.04	0.119	0.085	0.261	0.1	301.45	48.784	11.474	0.02	0.02	4.6254e+08	-1.0256	0.5192	-0.0123
1.0235	-0.0396	1.0235	0	48.784	11.474	1.542	1.103	4.6254e+08	-0.01	-0.02	0.04	0.119	0.085	0.261	0.1	301.45	48.784	11.474	0.02	0.02	4.6254e+08	0.789	-0.2761	0.0215
0.9636	-0.0037	0.9636	0	48.784	11.474	1.542	1.103	4.6254e+08	-0.045	-0.035	0.02	0.119	0.085	0.261	0.1	301.45	48.784	11.474	0.02	0.02	4.6254e+08	-0.3377	-0.0798	-0.0108
1.0283	-0.0431	1.0283	0	48.784	11.474	1.542	1.103	4.6254e+08	-0.045	-0.035	0.02	0.119	0.085	0.261	0.1	301.45	48.784	11.474	0.02	0.02	4.6254e+08	-0.1972	0.3501	0.0558
0.9877	-0.0098	0.9877	0	48.784	11.474	1.542	1.103	4.6254e+08	-0.045	-0.035	0.02	0.119	0.085	0.261	0.1	301.45	48.784	11.474	0.02	0.02	4.6254e+08	0.728	-0.5577	0.0074
0.9993	-0.023	0.9993	0	48.784	11.474	1.542	1.103	4.6254e+08	-0.045	-0.035	0.02	0.119	0.085	0.261	0.1	301.45	48.784	11.474	0.02	0.02	4.6254e+08	-0.8359	0.5112	0.0163
1.0143	-0.0292	1.0143	0	48.784	11.474	1.542	1.103	4.6254e+08	-0.045	-0.035	0.02	0.119	0.085	0.261	0.1	301.45	48.784	11.474	0.02	0.02	4.6254e+08	0.7696	-0.3634	-0.0128
0.9775	-0.0088	0.9775	0	48.784	11.474	1.542	1.104	4.6254e+08	0.085	0.005	-0.115	0.119	0.085	0.261	0.1	301.44	48.784	11.474	0.02	0.02	4.6254e+08	-0.4912	0.1444	-0.0266
1.0263	-0.0453	1.0263	0	48.784	11.474	1.542	1.104	4.6254e+08	0.085	0.005	-0.115	0.119	0.085	0.261	0.1	301.44	48.784	11.474	0.02	0.02	4.6254e+08	0.1442	0.1904	0.0128
0.9778	-0.0135	0.9778	0	48.784	11.474	1.542	1.104	4.6254e+08	0.085	0.005	-0.115	0.119	0.085	0.261	0.1	301.44	48.784	11.474	0.02	0.02	4.6254e+08	0.3774	-0.4187	-0.0162
1.0093	-0.0306	1.0093	0	48.784	11.474	1.542	1.104	4.6254e+08	0.085	0.005	-0.115	0.119	0.085	0.261	0.1	301.44	48.784	11.474	0.02	0.02	4.6254e+08	-0.7512	0.5426	0.0167
1.0069	-0.0255	1.0069	0	48.784	11.474	1.542	1.104	4.6254e+08	0.085	0.005	-0.115	0.119	0.085	0.261	0.1	301.44	48.784	11.474	0.02	0.02	4.6254e+08	0.7807	-0.4295	0.0222
0.9807	-0.0103	0.9807	0	48.784	11.474	1.542	1.105	4.6254e+08	0.005	-0.01	-0.01	0.119	0.085	0.261	0.1	301.44	48.784	11.474	0.02	0.02	4.6254e+08	-0.6914	0.2574	-0.014
1.0222	-0.0364	1.0222	0	48.784	11.474	1.542	1.105	4.6254e+08	0.005	-0.01	-0.01	0.119	0.085	0.261	0.1	301.44	48.784	11.474	0.02	0.02	4.6254e+08	0.2552	0.0029	0.025
0.974	-0.0062	0.974	0	48.784	11.474	1.542	1.105	4.6254e+08	0.005	-0.01	-0.01	0.119	0.085	0.261	0.1	301.44	48.784	11.474	0.02	0.02	4.6254e+08	0.0829	-0.2603	-0.0111
1.0128	-0.0318	1.0128	0	48.784	11.474	1.542	1.105	4.6254e+08	0.005	-0.01	-0.01	0.119	0.085	0.261	0.1	301.44	48.784	11.474	0.02	0.02	4.6254e+08	-0.4226	0.4088	0.0229
1.0022	-0.0201	1.0022	0	48.784	11.474	1.542	1.105	4.6254e+08	0.005	-0.01	-0.01	0.119	0.085	0.261	0.1	301.44	48.784	11.474	0.02	0.02	4.6254e+08	0.7303	-0.435	0.0051
0.9931	-0.0193	0.9931	0	48.784	11.474	1.542	1.104	4.6254e+08	0.025	0.005	-0.05	0.119	0.085	0.261	0.1	301.44	48.784	11.474	0.02	0.02	4.6254e+08	-0.6215	0.3293	0.0024
1.0222	-0.0409	1.0222	0	48.784	11.474	1.542	1.104	4.6254e+08	0.025	0.005	-0.05	0.119	0.085	0.261	0.1	301.44	48.784	11.474	0.02	0.02	4.6254e+08	0.4183	-0.1363	-0.014
0.9739	-0.0119	0.9739	0	48.784	11.474	1.542	1.104	4.6254e+08	0.025	0.005	-0.05	0.119	0.085	0.261	0.1	301.44	48.784	11.474	0.02	0.02	4.6254e+08	-0.1773	-0.1096	-0.028
1.0102	-0.0333	1.0102	0	48.784	11.474	1.542	1.104	4.6254e+08	0.025	0.005	-0.05	0.119	0.085	0.261	0.1	301.44	48.784	11.474	0.02	0.02	4.6254e+08	-0.3539	0.2984	0.0224
0.9985	-0.0123	0.9985	0	48.784	11.474	1.542	1.104	4.6254e+08	0.025	0.005	-0.05	0.119	0.085	0.261	0.1	301.44	48.784	11.474	0.02	0.02	4.6254e+08	0.4437	-0.3314	0.001
0.9968	-0.016	0.9968	0	48.784	11.474	1.542	1.104	4.6254e+08	0.05	0.055	-0.11	0.119	0.085	0.261	0.1	301.44	48.784	11.474	0.02	0.02	4.6254e+08	-0.4589	0.3037	0.0365
1.0151	-0.0302	1.0151	0	48.784	11.474	1.542	1.104	4.6254e+08	0.05	0.055	-0.11	0.119	0.085	0.261	0.1	301.44	48.784	11.474	0.02	0.02	4.6254e+08	0.5886	-0.1924	0.024
0.9795	-0.0187	0.9795	0	48.784	11.474	1.542	1.104	4.6254e+08	0.05	0.055	-0.11	0.119	0.085	0.261	0.1	301.44	48.784	11.474	0.02	0.02	4.6254e+08	-0.0986	0.0126	0.002
1.013	-0.0406	1.013	0	48.784	11.474	1.542	1.104	4.6254e+08	0.05	0.055	-0.11	0.119	0.085	0.261	0.1	301.44	48.784	11.474	0.02	0.02	4.6254e+08	-0.155	0.1343	0.0049
0.9927	-0.0204	0.9927	0	48.784	11.474	1.542	1.104	4.6254e+08	0.05	0.055	-0.11	0.119	0.085	0.261	0.1	301.44	48.784	11.474	0.02	0.02	4.6254e+08	0.2347	-0.2387	-0.0134
0.9963	-0.0173	0.9963	0	48.784	11.474	1.542	1.104	4.6254e+08	0	0.01	0.035	0.119	0.085	0.261	0.1	301.44	48.784	11.474	0.02	0.02	4.6254e+08	-0.5476	0.2581	0
1.0133	-0.0212	1.0133	0	48.784	11.474	1.542	1.104	4.6254e+08	0	0.01	0.035	0.119	0.085	0.261	0.1	301.44	48.784	11.474	0.02	0.02	4.6254e+08	0.4067	-0.143	0.0001
0.9965	-0.0175	0.9965	0	48.784	11.474	1.542	1.104	4.6254e+08	0	0.01	0.035	0.119	0.085	0.261	0.1	301.44	48.784	11.474	0.02	0.02	4.6254e+08	-0.0594	0.1208	0.0112
1.0102	-0.0377	1.0102	0	48.784	11.474	1.542	1.104	4.6254e+08	0	0.01	0.035	0.119	0.085	0.261	0.1	301.44	48.784	11.474	0.02	0.02	4.6254e+08	-0.0007	0.0278	0.0064
0.9754	-0.019	0.9754	0	48.784	11.474	1.542	1.104	4.6254e+08	0	0.01	0.035	0.119	0.085	0.261	0.1	301.44	48.784	11.474	0.02	0.02	4.6254e+08	-0.0437	-0.1954	-0.0223
0.9927	-0.0167	0.9927	0	48.784	11.474	1.542	1.105	4.6254e+08	0	0.01	-0.03	0.119	0.085	0.261	0.1	301.44	48.784	11.474	0.02	0.02	4.6254e+08	-0.3556	0.186	-0.0049
1.0197	-0.0191	1.0197	0	48.784	11.474	1.542	1.105	4.6254e+08	0	0.01	-0.03	0.119	0.085	0.261	0.1	301.44	48.784	11.474	0.02	0.02	4.6254e+08	0.47	-0.0942	0.0161
1.0159	-0.0266	1.0159	0	48.784	11.474	1.542	1.105	4.6254e+08	0	0.01	-0.03	0.119	0.085	0.261	0.1	301.44	48.784	11.474	0.02	0.02	4.6254e+08	-0.0314	0.1192	0.024
0.9918	-0.0357	0.9918	0	48.784	11.474	1.542	1.105	4.6254e+08	0	0.01	-0.03	0.119	0.085	0.261	0.1	301.44	48.784	11.474	0.02	0.02	4.6254e+08	-0.0416	-0.1138	-0.0295
0.9688	-0.018	0.9688	0	48.784	11.474	1.542	1.105	4.6254e+08	0	0.01	-0.03	0.119	0.085	0.261	0.1	301.44	48.784	11.474	0.02	0.02	4.6254e+08	-0.1172	-0.0912	-0.0027
1.0083	-0.0241	1.0083	0	48.784	11.474	1.54	1.102	4.6254e+08	0.045	-0.02	0.01	0.119	0.085	0.261	0.1	301.44	48.784	11.474	0.02	0.02	4.6254e+08	-0.187	0.1562	0.0007
1.0234	-0.0203	1.0234	0	48.784	11.474	1.54	1.102	4.6254e+08	0.045	-0.02	0.01	0.119	0.085	0.261	0.1	301.44	48.784	11.474	0.02	0.02	4.6254e+08	0.1663	-0.0574	0.0146
0.9995	-0.0159	0.9995	0	48.784	11.474	1.54	1.102	4.6254e+08	0.045	-0.02	0.01	0.119	0.085	0.261	0.1	301.44	48.784	11.474	0.02	0.02	4.6254e+08	-0.2585	0.0574	0.0191
0.9879	-0.0207	0.9879	0	48.784	11.474	1.54	1.102	4.6254e+08	0.045	-0.02	0.01	0.119	0.085	0.261	0.1	301.44	48.784	11.474	0.02	0.02	4.6254e+08	0.1462	-0.1401	0.0162
0.9881	-0.0185	0.9881	0	48.784	11.474	1.54	1.102	4.6254e+08	0.045	-0.02	0.01	0.119	0.085	0.261	0.1	301.44	48.784	11.474	0.02	0.02	4.6254e+08	0.1701	-0.0174	0.0105
1.0199	-0.0372	1.0199	0	48.784	11.474	1.54	1.102	4.6254e+08	0.045	-0.02	0.01	0.119	0.085	0.261	0.1	301.44	48.784	11.474	0.02	0.02	4.6254e+08	0.0918	0.0762	0.0104
0.9997	-0.0329	0.9997	0	48.784	11.474	1.54	1.102	4.6254e+08	-0.01	-0.015	0.035	0.119	0.085	0.261	0.1	301.44	48.784	11.474	0.02	0.02	4.6254e+08	-0.0531	-0.0905	-0.0279
0.9761	-0.0149	0.9761	0	48.784	11.474	1.54	1.102	4.6254e+08	-0.01	-0.015	0.035	0.119	0.085	0.261	0.1	301.44	48.784	11.474	0.02	0.02	4.6254e+08	-0.2499	0.0138	-0.0125
1.015	-0.0206	1.015	0	48.784	11.474	1.54	1.102	4.6254e+08	-0.01	-0.015	0.035	0.119	0.085	0.261	0.1	301.44	48.784	11.474	0.02	0.02	4.6254e+08	0.2448	0.0841	0.0167
1.0207	-0.0299	1.0207	0	48.784	11.474	1.54	1.102	4.6254e+08	-0.01	-0.015	0.035	0.119	0.085	0.261	0.1	301.44	48.784	11.474	0.02	0.02	4.6254e+08	0.0427	0.03	0.0248
0.9816	-0.022	0.9816	0	48.784	11.474	1.54	1.102	4.6254e+08	0	-0.005	0.03	0.118	0.085	0.261	0.1	301.44	48.784	11.474	0.02	0.02	4.6254e+08	-0.2018	-0.0835	0.0021
0.9825	-0.0171	0.9825	0	48.784	11.474	1.54	1.102	4.6254e+08	0	-0.005	0.03	0.118	0.085	0.261	0.1	301.44	48.784	11.474	0.02	0.02	4.6254e+08	0.0494	0.043	0.0214
1.0133	-0.0245	1.0133	0	48.784	11.474	1.54	1.102	4.6254e+08	0	-0.005	0.03	0.118	0.085	0.261	0.1	301.44	48.784	11.474	0.02	0.02	4.6254e+08	0.0381	0.0958	0.0219
1.009	-0.0271	1.009	0	48.784	11.474	1.54	1.102	4.6254e+08	0	-0.005	0.03	0.118	0.085	0.261	0.1	301.44	48.784	11.474	0.02	0.02	4.6254e+08	0.0747	-0.064	0.0194
0.9921	-0.0205	0.9921	0	48.784	11.474	1.54	1.102	4.6254e+08	0	-0.005	0.03	0.118	0.085	0.261	0.1	301.44	48.784	11.474	0.02	0.02	4.6254e+08	-0.0805	0.0164	-0.0159
0.9984	-0.0196	0.9984	0	48.784	11.474	1.54	1.103	4.6254e+08	-0.03	0.02	-0.02	0.119	0.085	0.261	0.1	301.44	48.784	11.474	0.02	0.02	4.6254e+08	-0.0294	-0.0181	0.0007
1.0031	-0.0259	1.0031	0	48.784	11.474	1.54	1.103	4.6254e+08	-0.03	0.02	-0.02	0.119	0.085	0.261	0.1	301.44	48.784	11.474	0.02	0.02	4.6254e+08	0.0357	-0.0379	-0.0176
1.0015	-0.0279	1.0015	0	48.784	11.474	1.54	1.103	4.6254e+08	-0.03	0.02	-0.02	0.119	0.085	0.261	0.1	301.44	48.784	11.474	0.02	0.02	4.6254e+08	-0.0336	0.0578	-0.0125
0.9932	-0.0226	0.9932	0	48.784	11.474	1.54	1.103	4.6254e+08	-0.03	0.02	-0.02	0.119	0.085	0.261	0.1	301.44	48.784	11.474	0.02	0.02	4.6254e+08	0.0193	-0.0466	0.014
1.0052	-0.0261	1.0052	0	48.784	11.474	1.54	1.103	4.6254e+08	-0.03	0.02	-0.02	0.119	0.085	0.261	0.1	301.44	48.784	11.474	0.02	0.02	4.6254e+08	-0.0163	0.0301	0.0231
1.0004	-0.0219	1.0004	0	48.784	11.474	1.54	1.102	4.6254e+08	0.085	0.005	-0.06	0.119	0.085	0.261	0.1	301.44	48.784	11.474	0.02	0.02	4.6254e+08	-0.0137	0.0011	0.0239
0.9957	-0.0194	0.9957	0	48.784	11.474	1.54	1.102	4.6254e+08	0.085	0.005	-0.06	0.119	0.085	0.261	0.1	301.44	48.784	11.474	0.02	0.02	4.6254e+08	0.1124	-0.0231	0.0224
1.0036	-0.0237	1.0036	0	48.784	11.474	1.54	1.102	4.6254e+08	0.085	0.005	-0.06	0.119	0.085	0.261	0.1	301.44	48.784	11.474	0.02	0.02	4.6254e+08	-0.1215	0.0281	0.0127
0.9997	-0.0229	0.9997	0	48.784	11.474	1.54	1.102	4.6254e+08	0.085	0.005	-0.06	0.119	0.085	0.261	0.1	301.44	48.784	11.474	0.02	0.02	4.6254e+08	0.0088	-0.0221	-0.0114
1.0007	-0.0259	1.0007	0	48.784	11.474	1.54	1.102	4.6254e+08	0.085	0.005	-0.06	0.119	0.085	0.261	0.1	301.44	48.784	11.474	0.02	0.02	4.6254e+08	0.0054	0.0159	-0.0079
0.9993	-0.024	0.9993	0	48.784	11.474	1.54	1.103	4.6254e+08	-0.07	0.015	0.03	0.119	0.085	0.261	0.1	301.44	48.784	11.474	0.02	0.02	4.6254e+08	-0.0057	0.002	0.0066
0.9986	-0.0238	0.9986	0	48.784	11.474	1.54	1.103	4.6254e+08	-0.07	0.015	0.03	0.119	0.085	0.261	0.1	301.44	48.784	11.474	0.02	0.02	4.6254e+08	-0.0375	0.0167	0.0145
1.0005	-0.0231	1.0005	0	48.784	11.474	1.54	1.103	4.6254e+08	-0.07	0.015	0.03	0.119	0.085	0.261	0.1	301.44	48.784	11.474	0.02	0.02	4.6254e+08	0.0106	0.0152	0.0085
1.0006	-0.0214	1.0006	0	48.784	11.474	1.54	1.103	4.6254e+08	-0.07	0.015	0.03	0.119	0.085	0.261	0.1	301.44	48.784	11.474	0.02	0.02	4.6254e+08	0.0162	-0.0051	-0.0001
0.9972	-0.0218	0.9972	0	48.784	11.474	1.54	1.103	4.6254e+08	-0.07	0.015	0.03	0.119	0.085	0.261	0.1	301.44	48.784	11.474	0.02	0.02	4.6254e+08	-0.0483	0.003	0.003
1.0013	-0.0246	1.0013	0	48.784	11.474	1.541	1.103	4.6254e+08	0.01	-0.035	0.01	0.119	0.085	0.261	0.1	301.44	48.784	11.474	0.02	0.02	4.6254e+08	0.0545	-0.0062	0.0038
0.9971	-0.023	0.9971	0	48.784	11.474	1.541	1.103	4.6254e+08	0.01	-0.035	0.01	0.119	0.085	0.261	0.1	301.44	48.784	11.474	0.02	0.02	4.6254e+08	0.0148	0.0016	0.0179
0.9991	-0.0226	0.9991	0	48.784	11.474	1.541	1.103	4.6254e+08	0.01	-0.035	0.01	0.119	0.085	0.261	0.1	301.44	48.784	11.474	0.02	0.02	4.6254e+08	0.0129	0.0016	0.0038
1.0036	-0.0241	1.0036	0	48.784	11.474	1.541	1.103	4.6254e+08	0.01	-0.035	0.01	0.119	0.085	0.261	0.1	301.44	48.784	11.474	0.02	0.02	4.6254e+08	-0.0005	-0.0162	-0.0015
1.0007	-0.0236	1.0007	0	48.784	11.474	1.541	1.103	4.6254e+08	0.01	-0.035	0.01	0.119	0.085	0.261	0.1	301.44	48.784	11.474	0.02	0.02	4.6254e+08	0.0017	0.0078	-0.0004
0.9962	-0.025	0.9962	0	48.784	11.474	1.541	1.103	4.6254e+08	0.055	0	-0.015	0.119	0.085	0.261	0.1	301.44	48.784	11.474	0.02	0.02	4.6254e+08	-0.0235	-0.0373	-0.0007
1.0013	-0.0238	1.0013	0	48.784	11.474	1.541	1.103	4.6254e+08	0.055	0	-0.015	0.119	0.085	0.261	0.1	301.44	48.784	11.474	0.02	0.02	4.6254e+08	-0.0312	0.0066	0.0176
1.0031	-0.0214	1.0031	0	48.784	11.474	1.541	1.103	4.6254e+08	0.055	0	-0.015	0.119	0.085	0.261	0.1	301.44	48.784	11.474	0.02	0.02	4.6254e+08	0.0019	-0.0085	0.0145
0.9988	-0.0224	0.9988	0	48.784	11.474	1.541	1.103	4.6254e+08	0.055	0	-0.015	0.119	0.085	0.261	0.1	301.44	48.784	11.474	0.02	0.02	4.6254e+08	0.0004	0.0176	0.0007
0.9967	-0.0218	0.9967	0	48.784	11.474	1.541	1.103	4.6254e+08	0.055	0	-0.015	0.119	0.085	0.261	0.1	301.44	48.784	11.474	0.02	0.02	4.6254e+08	0.0016	-0.0089	-0.0048
0.9992	-0.0235	0.9992	0	48.784	11.474	1.541	1.103	4.6254e+08	0.02	0.005	-0.005	0.119	0.085	0.261	0.1	301.44	48.784	11.474	0.02	0.02	4.6254e+08	-0.0386	-0.0016	-0.0066
1.0029	-0.0258	1.0029	0	48.784	11.474	1.541	1.103	4.6254e+08	0.02	0.005	-0.005	0.119	0.085	0.261	0.1	301.44	48.784	11.474	0.02	0.02	4.6254e+08	0.0089	0.018	0
1.0011	-0.0235	1.0011	0	48.784	11.474	1.541	1.103	4.6254e+08	0.02	0.005	-0.005	0.119	0.085	0.261	0.1	301.44	48.784	11.474	0.02	0.02	4.6254e+08	0.0199	0.0042	-0.0041
0.9999	-0.0245	0.9999	0	48.784	11.474	1.541	1.103	4.6254e+08	0.02	0.005	-0.005	0.119	0.085	0.261	0.1	301.44	48.784	11.474	0.02	0.02	4.6254e+08	-0.0426	0.0185	0.012
0.9986	-0.0242	0.9986	0	48.784	11.474	1.541	1.103	4.6254e+08	0.02	0.005	-0.005	0.119	0.085	0.261	0.1	301.44	48.784	11.474	0.02	0.02	4.6254e+08	0.0079	-0.011	0.0165
0.9979	-0.0222	0.9979	0	48.784	11.474	1.541	1.103	4.6254e+08	0.02	0.005	-0.005	0.119	0.085	0.261	0.1	301.44	48.784	11.474	0.02	0.02	4.6254e+08	-0.0063	-0.0024	-0.0006
1.0011	-0.0214	1.0011	0	48.784	11.474	1.541	1.103	4.6254e+08	-0.07	-0.01	0.095	0.119	0.085	0.261	0.1	301.44	48.784	11.474	0.02	0.02	4.6254e+08	-0.0174	0.0114	-0.0027
1.0016	-0.024	1.0016	0	48.784	11.474	1.541	1.103	4.6254e+08	-0.07	-0.01	0.095	0.119	0.085	0.261	0.1	301.44	48.784	11.474	0.02	0.02	4.6254e+08	-0.0007	0.0019	0.0012
0.9982	-0.0234	0.9982	0	48.784	11.474	1.541	1.103	4.6254e+08	-0.07	-0.01	0.095	0.119	0.085	0.261	0.1	301.44	48.784	11.474	0.02	0.02	4.6254e+08	0.0299	0.0043	-0.0001
1.0007	-0.0231	1.0007	0	48.784	11.474	1.541	1.103	4.6254e+08	-0.07	-0.01	0.095	0.119	0.085	0.261	0.1	301.44	48.784	11.474	0.02	0.02	4.6254e+08	0.0017	0.0139	-0.0036
0.9897	-0.0225	0.9897	0	48.784	11.474	1.54	1.101	4.6254e+08	0.015	0	-0.075	0.119	0.085	0.261	0.1	301.44	48.784	11.474	0.02	0.02	4.6254e+08	0.0786	-0.0403	0.007
0.9968	-0.0224	0.9968	0	48.784	11.474	1.54	1.101	4.6254e+08	0.015	0	-0.075	0.119	0.085	0.261	0.1	301.44	48.784	11.474	0.02	0.02	4.6254e+08	-0.2029	-0.1295	-0.0021
1.0008	-0.0121	1.0008	0	48.784	11.474	1.54	1.101	4.6254e+08	0.015	0	-0.075	0.119	0.085	0.261	0.1	301.44	48.784	11.474	0.02	0.02	4.6254e+08	-0.1331	0.0621	-0.0053
1.032	-0.0346	1.032	0	48.784	11.474	1.54	1.101	4.6254e+08	0.015	0	-0.075	0.119	0.085	0.261	0.1	301.44	48.784	11.474	0.02	0.02	4.6254e+08	0.4969	0.1506	0.0848
0.9974	-0.0371	0.9974	0	48.784	11.474	1.54	1.101	4.6254e+08	0.015	0	-0.075	0.119	0.085	0.261	0.1	301.44	48.784	11.474	0.02	0.02	4.6254e+08	-0.4572	-0.1018	-0.0051
0.9328	-0.0006	0.9328	0	48.784	11.474	1.54	1.101	4.6254e+08	0.015	0	-0.075	0.119	0.085	0.261	0.1	301.44	48.784	11.474	0.02	0.02	4.6254e+08	0.0508	-0.1657	0.0127
1.0698	-0.0428	1.0698	0	48.784	11.474	1.539	1.099	4.6254e+08	0.04	-0.03	-0.045	0.118	0.085	0.261	0.1	301.44	48.784	11.474	0.02	0.02	4.6254e+08	0.3081	0.4245	0.0726
0.9632	-0.0095	0.9632	0	48.784	11.474	1.539	1.099	4.6254e+08	0.04	-0.03	-0.045	0.118	0.085	0.261	0.1	301.44	48.784	11.474	0.02	0.02	4.6254e+08	-0.208	-0.5357	-0.0687
1.0378	-0.0433	1.0378	0	48.784	11.474	1.539	1.099	4.6254e+08	0.04	-0.03	-0.045	0.118	0.085	0.261	0.1	301.44	48.784	11.474	0.02	0.02	4.6254e+08	-0.0504	0.5544	0.0598
0.9442	-0.0021	0.9442	0	48.784	11.474	1.539	1.099	4.6254e+08	0.04	-0.03	-0.045	0.118	0.085	0.261	0.1	301.44	48.784	11.474	0.02	0.02	4.6254e+08	0.1532	-0.5822	-0.0527
1.0334	-0.032	1.0334	0	48.784	11.474	1.537	1.096	4.6254e+08	-0.015	0.005	0.035	0.118	0.084	0.261	0.1	301.44	48.784	11.474	0.02	0.02	4.6254e+08	-0.3139	0.5285	0.0359
1.0095	-0.0312	1.0095	0	48.784	11.474	1.537	1.096	4.6254e+08	-0.015	0.005	0.035	0.118	0.084	0.261	0.1	301.44	48.784	11.474	0.02	0.02	4.6254e+08	0.5029	-0.3137	-0.0012
0.9764	-0.0065	0.9764	0	48.784	11.474	1.537	1.096	4.6254e+08	-0.015	0.005	0.035	0.118	0.084	0.261	0.1	301.44	48.784	11.474	0.02	0.02	4.6254e+08	-0.6719	0.1325	-0.0152
1.0306	-0.0424	1.0306	0	48.784	11.474	1.537	1.096	4.6254e+08	-0.015	0.005	0.035	0.118	0.084	0.261	0.1	301.44	48.784	11.474	0.02	0.02	4.6254e+08	0.5184	0.2187	0.0462
0.9629	-0.0044	0.9629	0	48.784	11.474	1.537	1.096	4.6254e+08	-0.015	0.005	0.035	0.118	0.084	0.261	0.1	301.44	48.784	11.474	0.02	0.02	4.6254e+08	-0.1518	-0.5776	-0.059
1.0342	-0.0395	1.0342	0	48.784	11.474	1.538	1.096	4.6254e+08	0.02	0.01	0.06	0.118	0.084	0.261	0.1	301.44	48.784	11.474	0.02	0.02	4.6254e+08	-0.2423	0.777	0.0714
0.9719	-0.0123	0.9719	0	48.784	11.474	1.538	1.096	4.6254e+08	0.02	0.01	0.06	0.118	0.084	0.261	0.1	301.44	48.784	11.474	0.02	0.02	4.6254e+08	0.761	-0.881	-0.0432
1.0113	-0.022	1.0113	0	48.784	11.474	1.538	1.096	4.6254e+08	0.02	0.01	0.06	0.118	0.084	0.261	0.1	301.44	48.784	11.474	0.02	0.02	4.6254e+08	-1.2163	0.8068	0.0159
1.0104	-0.0344	1.0104	0	48.784	11.474	1.538	1.096	4.6254e+08	0.02	0.01	0.06	0.118	0.084	0.261	0.1	301.44	48.784	11.474	0.02	0.02	4.6254e+08	1.2663	-0.4997	0.0213
0.9727	-0.0065	0.9727	0	48.784	11.474	1.538	1.096	4.6254e+08	0.02	0.01	0.06	0.118	0.084	0.261	0.1	301.44	48.784	11.474	0.02	0.02	4.6254e+08	-0.9945	0.1086	-0.0399
1.0396	-0.0533	1.0396	0	48.784	11.474	1.538	1.097	4.6254e+08	-0.02	0.005	0.02	0.118	0.084	0.261	0.1	301.44	48.784	11.474	0.02	0.02	4.6254e+08	0.381	0.3664	0.0784
0.9553	0.0043	0.9553	0	48.784	11.474	1.538	1.097	4.6254e+08	-0.02	0.005	0.02	0.118	0.084	0.261	0.1	301.44	48.784	11.474	0.02	0.02	4.6254e+08	0.2279	-0.8079	-0.0282
1.0399	-0.0423	1.0399	0	48.784	11.474	1.538	1.097	4.6254e+08	-0.02	0.005	0.02	0.118	0.084	0.261	0.1	301.44	48.784	11.474	0.02	0.02	4.6254e+08	-0.8136	1.0244	0.0759
0.9821	-0.0118	0.9821	0	48.784	11.474	1.538	1.097	4.6254e+08	-0.02	0.005	0.02	0.118	0.084	0.261	0.1	301.44	48.784	11.474	0.02	0.02	4.6254e+08	1.315	-0.9476	-0.0132
0.9861	-0.0118	0.9861	0	48.784	11.474	1.538	1.097	4.6254e+08	-0.02	0.005	0.02	0.118	0.084	0.261	0.1	301.44	48.784	11.474	0.02	0.02	4.6254e+08	-1.4292	0.6348	-0.0225
1.0366	-0.0459	1.0366	0	48.784	11.474	1.536	1.095	4.6254e+08	-0.035	-0.01	0.045	0.118	0.084	0.261	0.1	301.44	48.784	11.474	0.02	0.02	4.6254e+08	1.0497	-0.1569	0.0159
0.9515	0.0024	0.9515	0	48.784	11.474	1.536	1.095	4.6254e+08	-0.035	-0.01	0.045	0.118	0.084	0.261	0.1	301.44	48.784	11.474	0.02	0.02	4.6254e+08	-0.417	-0.3698	-0.0561
1.0504	-0.0542	1.0504	0	48.784	11.474	1.536	1.095	4.6254e+08	-0.035	-0.01	0.045	0.118	0.084	0.261	0.1	301.44	48.784	11.474	0.02	0.02	4.6254e+08	-0.3239	0.8177	0.045
0.966	-0.0036	0.966	0	48.784	11.474	1.536	1.095	4.6254e+08	-0.035	-0.01	0.045	0.118	0.084	0.261	0.1	301.44	48.784	11.474	0.02	0.02	4.6254e+08	1.0197	-1.004	-0.0331
1.005	-0.0255	1.005	0	48.784	11.474	1.536	1.095	4.6254e+08	-0.035	-0.01	0.045	0.118	0.084	0.261	0.1	301.44	48.784	11.474	0.02	0.02	4.6254e+08	-1.4046	0.9077	0.0267
1.0193	-0.036	1.0193	0	48.784	11.474	1.535	1.093	4.6254e+08	0	-0.005	0.015	0.118	0.084	0.261	0.1	301.44	48.784	11.474	0.02	0.02	4.6254e+08	1.2763	-0.5294	0.0219
0.9637	0.0037	0.9637	0	48.784	11.474	1.535	1.093	4.6254e+08	0	-0.005	0.015	0.118	0.084	0.261	0.1	301.44	48.784	11.474	0.02	0.02	4.6254e+08	-0.8356	0.0583	-0.0239
1.0461	-0.0529	1.0461	0	48.784	11.474	1.535	1.093	4.6254e+08	0	-0.005	0.015	0.118	0.084	0.261	0.1	301.44	48.784	11.474	0.02	0.02	4.6254e+08	0.0681	0.4417	0.0573
0.9598	0.0001	0.9598	0	48.784	11.474	1.535	1.093	4.6254e+08	0	-0.005	0.015	0.118	0.084	0.261	0.1	301.44	48.784	11.474	0.02	0.02	4.6254e+08	0.727	-0.8336	-0.0102
1.0123	-0.0324	1.0123	0	48.784	11.474	1.535	1.093	4.6254e+08	0	-0.005	0.015	0.118	0.084	0.261	0.1	301.44	48.784	11.474	0.02	0.02	4.6254e+08	-1.2427	0.8912	0.0249
1.0109	-0.0292	1.0109	0	48.784	11.474	1.535	1.093	4.6254e+08	0.02	0	0	0.118	0.084	0.261	0.1	301.44	48.784	11.474	0.02	0.02	4.6254e+08	1.3316	-0.6602	0.0089
0.9704	-0.0026	0.9704	0	48.784	11.474	1.535	1.093	4.6254e+08	0.02	0	0	0.118	0.084	0.261	0.1	301.44	48.784	11.474	0.02	0.02	4.6254e+08	-0.9707	0.2773	-0.0346
1.044	-0.0538	1.044	0	48.784	11.474	1.535	1.093	4.6254e+08	0.02	0	0	0.118	0.084	0.261	0.1	301.44	48.784	11.474	0.02	0.02	4.6254e+08	0.4394	0.188	0.03
0.9573	0.0006	0.9573	0	48.784	11.474	1.535	1.093	4.6254e+08	0.02	0	0	0.118	0.084	0.261	0.1	301.44	48.784	11.474	0.02	0.02	4.6254e+08	0.2676	-0.6623	-0.0494
1.0277	-0.041	1.0277	0	48.784	11.474	1.535	1.093	4.6254e+08	0.02	0	0	0.118	0.084	0.261	0.1	301.44	48.784	11.474	0.02	0.02	4.6254e+08	-0.9958	0.8425	0.0508
1.0004	-0.0204	1.0004	0	48.784	11.474	1.536	1.094	4.6254e+08	0.035	-0.01	-0.065	0.118	0.084	0.261	0.1	301.44	48.784	11.474	0.02	0.02	4.6254e+08	1.28	-0.7677	-0.0018
0.9732	-0.0075	0.9732	0	48.784	11.474	1.536	1.094	4.6254e+08	0.035	-0.01	-0.065	0.118	0.084	0.261	0.1	301.44	48.784	11.474	0.02	0.02	4.6254e+08	-1.1546	0.4824	0.0044
1.0337	-0.0457	1.0337	0	48.784	11.474	1.536	1.094	4.6254e+08	0.035	-0.01	-0.065	0.118	0.084	0.261	0.1	301.44	48.784	11.474	0.02	0.02	4.6254e+08	0.69	-0.0347	0.0349
0.9638	0.004	0.9638	0	48.784	11.474	1.536	1.094	4.6254e+08	0.035	-0.01	-0.065	0.118	0.084	0.261	0.1	301.44	48.784	11.474	0.02	0.02	4.6254e+08	-0.1188	-0.3716	-0.0472
1.0342	-0.0482	1.0342	0	48.784	11.474	1.536	1.094	4.6254e+08	0.035	-0.01	-0.065	0.118	0.084	0.261	0.1	301.44	48.784	11.474	0.02	0.02	4.6254e+08	-0.5291	0.7194	0.0491
0.9841	-0.0134	0.9841	0	48.784	11.474	1.536	1.094	4.6254e+08	0.035	-0.01	-0.065	0.118	0.084	0.261	0.1	301.44	48.784	11.474	0.02	0.02	4.6254e+08	1.0481	-0.7936	-0.0091
0.9879	-0.0186	0.9879	0	48.784	11.474	1.534	1.091	4.6254e+08	-0.02	0.015	-0.005	0.118	0.084	0.261	0.1	301.44	48.784	11.474	0.02	0.02	4.6254e+08	-1.2518	0.6268	-0.0098
1.0306	-0.0407	1.0306	0	48.784	11.474	1.534	1.091	4.6254e+08	-0.02	0.015	-0.005	0.118	0.084	0.261	0.1	301.44	48.784	11.474	0.02	0.02	4.6254e+08	0.9319	-0.2871	0.0221
0.9636	0.0027	0.9636	0	48.784	11.474	1.534	1.091	4.6254e+08	-0.02	0.015	-0.005	0.118	0.084	0.261	0.1	301.44	48.784	11.474	0.02	0.02	4.6254e+08	-0.3995	-0.0954	-0.0359
1.0331	-0.045	1.0331	0	48.784	11.474	1.534	1.091	4.6254e+08	-0.02	0.015	-0.005	0.118	0.084	0.261	0.1	301.44	48.784	11.474	0.02	0.02	4.6254e+08	-0.2407	0.5042	0.0163
0.977	-0.0097	0.977	0	48.784	11.474	1.534	1.091	4.6254e+08	0.03	0.005	-0.07	0.118	0.084	0.261	0.1	301.44	48.784	11.474	0.02	0.02	4.6254e+08	0.787	-0.7118	-0.0357
0.9975	-0.0273	0.9975	0	48.784	11.474	1.534	1.091	4.6254e+08	0.03	0.005	-0.07	0.118	0.084	0.261	0.1	301.44	48.784	11.474	0.02	0.02	4.6254e+08	-1.0565	0.6727	0.0254
1.0182	-0.0336	1.0182	0	48.784	11.474	1.534	1.091	4.6254e+08	0.03	0.005	-0.07	0.118	0.084	0.261	0.1	301.44	48.784	11.474	0.02	0.02	4.6254e+08	1.0141	-0.4607	0.0011
0.9724	-0.0028	0.9724	0	48.784	11.474	1.534	1.091	4.6254e+08	0.03	0.005	-0.07	0.118	0.084	0.261	0.1	301.44	48.784	11.474	0.02	0.02	4.6254e+08	-0.6665	0.133	-0.0149
1.0364	-0.0471	1.0364	0	48.784	11.474	1.534	1.091	4.6254e+08	0.03	0.005	-0.07	0.118	0.084	0.261	0.1	301.44	48.784	11.474	0.02	0.02	4.6254e+08	0.1125	0.2301	0.0265
0.9702	-0.0059	0.9702	0	48.784	11.474	1.534	1.091	4.6254e+08	0.03	0.005	-0.07	0.118	0.084	0.261	0.1	301.44	48.784	11.474	0.02	0.02	4.6254e+08	0.4942	-0.5276	-0.0102
1.0063	-0.0331	1.0063	0	48.784	11.474	1.534	1.092	4.6254e+08	-0.025	0.02	0.03	0.118	0.084	0.261	0.1	301.44	48.784	11.474	0.02	0.02	4.6254e+08	-0.9234	0.6255	0.0171
1.0139	-0.0271	1.0139	0	48.784	11.474	1.534	1.092	4.6254e+08	-0.025	0.02	0.03	0.118	0.084	0.261	0.1	301.44	48.784	11.474	0.02	0.02	4.6254e+08	0.9486	-0.5105	0.0044
0.9798	-0.0064	0.9798	0	48.784	11.474	1.534	1.092	4.6254e+08	-0.025	0.02	0.03	0.118	0.084	0.261	0.1	301.44	48.784	11.474	0.02	0.02	4.6254e+08	-0.7147	0.2587	0.0078
1.0249	-0.0403	1.0249	0	48.784	11.474	1.534	1.092	4.6254e+08	-0.025	0.02	0.03	0.118	0.084	0.261	0.1	301.44	48.784	11.474	0.02	0.02	4.6254e+08	0.3698	0.0352	0.0275
0.9718	-0.0049	0.9718	0	48.784	11.474	1.534	1.092	4.6254e+08	-0.03	0.005	-0.015	0.118	0.084	0.261	0.1	301.44	48.784	11.474	0.02	0.02	4.6254e+08	0.1185	-0.3393	-0.025
1.0163	-0.0355	1.0163	0	48.784	11.474	1.534	1.092	4.6254e+08	-0.03	0.005	-0.015	0.118	0.084	0.261	0.1	301.44	48.784	11.474	0.02	0.02	4.6254e+08	-0.6617	0.527	-0.0018
1.0023	-0.0246	1.0023	0	48.784	11.474	1.534	1.092	4.6254e+08	-0.03	0.005	-0.015	0.118	0.084	0.261	0.1	301.44	48.784	11.474	0.02	0.02	4.6254e+08	0.9352	-0.5058	0.0129
0.9815	-0.016	0.9815	0	48.784	11.474	1.534	1.092	4.6254e+08	-0.03	0.005	-0.015	0.118	0.084	0.261	0.1	301.44	48.784	11.474	0.02	0.02	4.6254e+08	-0.8227	0.3704	0.0187
1.0249	-0.0384	1.0249	0	48.784	11.474	1.534	1.092	4.6254e+08	-0.03	0.005	-0.015	0.118	0.084	0.261	0.1	301.44	48.784	11.474	0.02	0.02	4.6254e+08	0.479	-0.1102	0.0167
0.9771	-0.006	0.9771	0	48.784	11.474	1.535	1.094	4.6254e+08	-0.005	0.005	0.05	0.118	0.084	0.261	0.1	301.44	48.784	11.474	0.02	0.02	4.6254e+08	-0.0571	-0.141	-0.0246
1.0184	-0.034	1.0184	0	48.784	11.474	1.535	1.094	4.6254e+08	-0.005	0.005	0.05	0.118	0.084	0.261	0.1	301.44	48.784	11.474	0.02	0.02	4.6254e+08	-0.3644	0.3771	0.0125
0.9904	-0.0151	0.9904	0	48.784	11.474	1.535	1.094	4.6254e+08	-0.005	0.005	0.05	0.118	0.084	0.261	0.1	301.44	48.784	11.474	0.02	0.02	4.6254e+08	0.6132	-0.4863	-0.0234
0.9937	-0.0227	0.9937	0	48.784	11.474	1.535	1.094	4.6254e+08	-0.005	0.005	0.05	0.118	0.084	0.261	0.1	301.44	48.784	11.474	0.02	0.02	4.6254e+08	-0.7882	0.4259	0.0039
1.0158	-0.0341	1.0158	0	48.784	11.474	1.535	1.094	4.6254e+08	-0.005	0.005	0.05	0.118	0.084	0.261	0.1	301.44	48.784	11.474	0.02	0.02	4.6254e+08	0.6995	-0.2474	0.004
0.9747	-0.006	0.9747	0	48.784	11.474	1.535	1.094	4.6254e+08	0.02	-0.015	-0.04	0.118	0.084	0.261	0.1	301.44	48.784	11.474	0.02	0.02	4.6254e+08	-0.3104	-0.0146	-0.009
1.0263	-0.0392	1.0263	0	48.784	11.474	1.535	1.094	4.6254e+08	0.02	-0.015	-0.04	0.118	0.084	0.261	0.1	301.44	48.784	11.474	0.02	0.02	4.6254e+08	-0.1639	0.2553	0.018
0.9889	-0.0136	0.9889	0	48.784	11.474	1.535	1.094	4.6254e+08	0.02	-0.015	-0.04	0.118	0.084	0.261	0.1	301.44	48.784	11.474	0.02	0.02	4.6254e+08	0.4742	-0.3982	-0.0163
0.9976	-0.0282	0.9976	0	48.784	11.474	1.535	1.094	4.6254e+08	0.02	-0.015	-0.04	0.118	0.084	0.261	0.1	301.44	48.784	11.474	0.02	0.02	4.6254e+08	-0.65	0.4211	0.0279
1.0045	-0.0296	1.0045	0	48.784	11.474	1.535	1.094	4.6254e+08	0.02	-0.015	-0.04	0.118	0.084	0.261	0.1	301.44	48.784	11.474	0.02	0.02	4.6254e+08	0.5791	-0.3102	0.0219
0.9875	-0.0127	0.9875	0	48.784	11.474	1.536	1.095	4.6254e+08	-0.03	-0.005	0.025	0.118	0.084	0.261	0.1	301.44	48.784	11.474	0.02	0.02	4.6254e+08	-0.4334	0.1449	0.0127
1.0252	-0.0355	1.0252	0	48.784	11.474	1.536	1.095	4.6254e+08	-0.03	-0.005	0.025	0.118	0.084	0.261	0.1	301.44	48.784	11.474	0.02	0.02	4.6254e+08	0.1613	0.0555	0.0325
0.9782	-0.0097	0.9782	0	48.784	11.474	1.536	1.095	4.6254e+08	-0.03	-0.005	0.025	0.118	0.084	0.261	0.1	301.44	48.784	11.474	0.02	0.02	4.6254e+08	0.276	-0.2436	0.0074
1.0037	-0.0273	1.0037	0	48.784	11.474	1.536	1.095	4.6254e+08	-0.03	-0.005	0.025	0.118	0.084	0.261	0.1	301.44	48.784	11.474	0.02	0.02	4.6254e+08	-0.539	0.3489	0.0092
1.0085	-0.0252	1.0085	0	48.784	11.474	1.536	1.095	4.6254e+08	-0.03	-0.005	0.025	0.118	0.084	0.261	0.1	301.44	48.784	11.474	0.02	0.02	4.6254e+08	0.4556	-0.3303	-0.0191
0.9895	-0.0192	0.9895	0	48.784	11.474	1.536	1.096	4.6254e+08	-0.025	-0.015	0.035	0.118	0.084	0.261	0.1	301.44	48.784	11.474	0.02	0.02	4.6254e+08	-0.3852	0.2138	-0.0047
1.0119	-0.0336	1.0119	0	48.784	11.474	1.536	1.096	4.6254e+08	-0.025	-0.015	0.035	0.118	0.084	0.261	0.1	301.44	48.784	11.474	0.02	0.02	4.6254e+08	0.2419	-0.0625	0.0181
0.9849	-0.0147	0.9849	0	48.784	11.474	1.536	1.096	4.6254e+08	-0.025	-0.015	0.035	0.118	0.084	0.261	0.1	301.44	48.784	11.474	0.02	0.02	4.6254e+08	-0.0034	-0.0986	-0.0103
1.0084	-0.0318	1.0084	0	48.784	11.474	1.536	1.096	4.6254e+08	-0.025	-0.015	0.035	0.118	0.084	0.261	0.1	301.44	48.784	11.474	0.02	0.02	4.6254e+08	-0.2595	0.2181	0.0235
1.0019	-0.0187	1.0019	0	48.784	11.474	1.536	1.096	4.6254e+08	-0.025	-0.015	0.035	0.118	0.084	0.261	0.1	301.44	48.784	11.474	0.02	0.02	4.6254e+08	0.4245	-0.2195	0.01
0.9878	-0.018	0.9878	0	48.784	11.474	1.536	1.096	4.6254e+08	-0.025	-0.015	0.035	0.118	0.084	0.261	0.1	301.44	48.784	11.474	0.02	0.02	4.6254e+08	-0.3615	0.1972	0.0122
1.008	-0.0308	1.008	0	48.784	11.474	1.536	1.095	4.6254e+08	0.06	0.025	-0.065	0.118	0.084	0.261	0.1	301.44	48.784	11.474	0.02	0.02	4.6254e+08	0.0416	-0.1863	-0.005
0.9993	-0.012	0.9993	0	48.784	11.474	1.536	1.095	4.6254e+08	0.06	0.025	-0.065	0.118	0.084	0.261	0.1	301.44	48.784	11.474	0.02	0.02	4.6254e+08	-0.2058	0.0718	-0.0018
0.9948	-0.0126	0.9948	0	48.784	11.474	1.536	1.095	4.6254e+08	0.06	0.025	-0.065	0.118	0.084	0.261	0.1	301.44	48.784	11.474	0.02	0.02	4.6254e+08	-0.2598	0.0305	-0.0067
1.0127	-0.0219	1.0127	0	48.784	11.474	1.536	1.095	4.6254e+08	0.06	0.025	-0.065	0.118	0.084	0.261	0.1	301.44	48.784	11.474	0.02	0.02	4.6254e+08	0.7055	-0.0814	0.026
1.0262	-0.0484	1.0262	0	48.784	11.474	1.534	1.093	4.6254e+08	0.03	0.015	-0.09	0.118	0.084	0.261	0.1	301.44	48.784	11.474	0.02	0.02	4.6254e+08	-0.1419	0.0776	0.0111
0.9262	-0.0094	0.9262	0	48.784	11.474	1.534	1.093	4.6254e+08	0.03	0.015	-0.09	0.118	0.084	0.261	0.1	301.44	48.784	11.474	0.02	0.02	4.6254e+08	-0.3247	-0.5126	-0.0746
1.0402	-0.0381	1.0402	0	48.784	11.474	1.534	1.093	4.6254e+08	0.03	0.015	-0.09	0.118	0.084	0.261	0.1	301.44	48.784	11.474	0.02	0.02	4.6254e+08	0.5531	0.5958	0.1
0.9885	-0.0137	0.9885	0	48.784	11.474	1.534	1.093	4.6254e+08	0.03	0.015	-0.09	0.118	0.084	0.261	0.1	301.44	48.784	11.474	0.02	0.02	4.6254e+08	-0.439	-0.4345	-0.0366
1.048	-0.0383	1.048	0	48.784	11.474	1.534	1.093	4.6254e+08	0.03	0.015	-0.09	0.118	0.084	0.261	0.1	301.44	48.784	11.474	0.02	0.02	4.6254e+08	0.4074	0.5508	0.0897
0.9454	-0.004	0.9454	0	48.784	11.474	1.534	1.093	4.6254e+08	0.03	0.015	-0.09	0.118	0.084	0.261	0.1	301.44	48.784	11.474	0.02	0.02	4.6254e+08	-0.3141	-0.6058	-0.0538
1.021	-0.0266	1.021	0	48.784	11.474	1.533	1.09	4.6254e+08	-0.015	-0.015	0.025	0.118	0.084	0.261	0.1	301.44	48.784	11.474	0.02	0.02	4.6254e+08	-0.0982	0.6522	0.053
0.9957	-0.0253	0.9957	0	48.784	11.474	1.533	1.09	4.6254e+08	-0.015	-0.015	0.025	0.118	0.084	0.261	0.1	301.44	48.784	11.474	0.02	0.02	4.6254e+08	0.4462	-0.5341	-0.017
1.0023	-0.0219	1.0023	0	48.784	11.474	1.533	1.09	4.6254e+08	-0.015	-0.015	0.025	0.118	0.084	0.261	0.1	301.44	48.784	11.474	0.02	0.02	4.6254e+08	-0.734	0.468	0.0093
1.0073	-0.0342	1.0073	0	48.784	11.474	1.533	1.09	4.6254e+08	-0.015	-0.015	0.025	0.118	0.084	0.261	0.1	301.44	48.784	11.474	0.02	0.02	4.6254e+08	0.8864	-0.2452	0.0382
0.9757	-0.0075	0.9757	0	48.784	11.474	1.532	1.089	4.6254e+08	-0.035	-0.015	0.08	0.118	0.084	0.261	0.1	301.44	48.784	11.474	0.02	0.02	4.6254e+08	-0.7399	-0.1211	-0.044
1.0367	-0.0428	1.0367	0	48.784	11.474	1.532	1.089	4.6254e+08	-0.035	-0.015	0.08	0.118	0.084	0.261	0.1	301.44	48.784	11.474	0.02	0.02	4.6254e+08	0.2816	0.511	0.0483
0.9629	0.0004	0.9629	0	48.784	11.474	1.532	1.089	4.6254e+08	-0.035	-0.015	0.08	0.118	0.084	0.261	0.1	301.44	48.784	11.474	0.02	0.02	4.6254e+08	0.2174	-0.7847	-0.0581
1.0363	-0.0421	1.0363	0	48.784	11.474	1.532	1.089	4.6254e+08	-0.035	-0.015	0.08	0.118	0.084	0.261	0.1	301.44	48.784	11.474	0.02	0.02	4.6254e+08	-0.8613	0.9716	0.0353
0.9695	-0.0136	0.9695	0	48.784	11.474	1.532	1.089	4.6254e+08	-0.035	-0.015	0.08	0.118	0.084	0.261	0.1	301.44	48.784	11.474	0.02	0.02	4.6254e+08	1.2112	-0.9288	-0.0085
0.9985	-0.0184	0.9985	0	48.784	11.474	1.532	1.089	4.6254e+08	-0.035	-0.015	0.08	0.118	0.084	0.261	0.1	301.44	48.784	11.474	0.02	0.02	4.6254e+08	-1.2527	0.6591	0.025
1.027	-0.0429	1.027	0	48.784	11.474	1.532	1.089	4.6254e+08	0.005	0.01	-0.025	0.118	0.084	0.261	0.1	301.44	48.784	11.474	0.02	0.02	4.6254e+08	1.0508	-0.2652	0.0195
0.9596	0.004	0.9596	0	48.784	11.474	1.532	1.089	4.6254e+08	0.005	0.01	-0.025	0.118	0.084	0.261	0.1	301.44	48.784	11.474	0.02	0.02	4.6254e+08	-0.5183	-0.2662	-0.0417
1.0526	-0.0554	1.0526	0	48.784	11.474	1.532	1.089	4.6254e+08	0.005	0.01	-0.025	0.118	0.084	0.261	0.1	301.44	48.784	11.474	0.02	0.02	4.6254e+08	-0.1491	0.7537	0.0658
0.9541	0	0.9541	0	48.784	11.474	1.532	1.089	4.6254e+08	0.005	0.01	-0.025	0.118	0.084	0.261	0.1	301.44	48.784	11.474	0.02	0.02	4.6254e+08	0.8248	-1.014	-0.0421
1.0172	-0.0362	1.0172	0	48.784	11.474	1.531	1.087	4.6254e+08	0.03	0.005	-0.015	0.118	0.084	0.261	0.1	301.44	48.784	11.474	0.02	0.02	4.6254e+08	-1.4153	0.9796	0.0416
1.0121	-0.029	1.0121	0	48.784	11.474	1.531	1.087	4.6254e+08	0.03	0.005	-0.015	0.118	0.084	0.261	0.1	301.44	48.784	11.474	0.02	0.02	4.6254e+08	1.4197	-0.6702	0.0208
0.9707	-0.0006	0.9707	0	48.784	11.474	1.531	1.087	4.6254e+08	0.03	0.005	-0.015	0.118	0.084	0.261	0.1	301.44	48.784	11.474	0.02	0.02	4.6254e+08	-1.0424	0.2198	-0.0218
1.0444	-0.0508	1.0444	0	48.784	11.474	1.531	1.087	4.6254e+08	0.03	0.005	-0.015	0.118	0.084	0.261	0.1	301.44	48.784	11.474	0.02	0.02	4.6254e+08	0.4908	0.3172	0.0458
0.9512	0.006	0.9512	0	48.784	11.474	1.531	1.087	4.6254e+08	0.03	0.005	-0.015	0.118	0.084	0.261	0.1	301.44	48.784	11.474	0.02	0.02	4.6254e+08	0.2341	-0.7825	-0.0595
1.0355	-0.0434	1.0355	0	48.784	11.474	1.532	1.089	4.6254e+08	-0.03	0.03	-0.02	0.118	0.084	0.261	0.1	301.44	48.784	11.474	0.02	0.02	4.6254e+08	-1.0286	1.0155	0.0412
0.9891	-0.0226	0.9891	0	48.784	11.474	1.532	1.089	4.6254e+08	-0.03	0.03	-0.02	0.118	0.084	0.261	0.1	301.44	48.784	11.474	0.02	0.02	4.6254e+08	1.4349	-0.8838	-0.0053
[truncated: 23,402 more rows]
