# Supplementary material for: High Precision Outdoor and Indoor Reference State Estimation for Testing Autonomous Vehicles
Source: Sensors (Basel). 2021 Feb 6;21(4):1131. doi: 10.3390/s21041131 (PMC7914456; doi:10.3390/s21041131)
Supplement: Supplementary file 1 [file sensors-21-01131-s001.zip › Datasets/Matlab_Helper.txt]

M = [Data1_Accel_Body_HR_Z Data1_Accel_Body_HR_Y Data1_Accel_Body_HR_Z Data1_GPS_Angle_COG Data1_GPS_Pos_Abs_Latitude Data1_GPS_Pos_Abs_Longitude Data1_GPS_Pos_Stddev_Latitude Data1_GPS_Pos_Stddev_Longitude Data1_GPS_Time_Milliseconds Data1_GPS_Vel_Frame_X Data1_GPS_Vel_Frame_Y Data1_GPS_Vel_Frame_Z Data1_GPS_Vel_Stddev_X Data1_GPS_Vel_Stddev_Y Data1_GPS_Vel_Stddev_Z Data1_INS_Angle_Stddev_Yaw Data1_INS_Angle_Yaw Data1_INS_Pos_Abs_Latitude Data1_INS_Pos_Abs_Longitude Data1_INS_Pos_Stddev_Latitude  Data1_INS_Pos_Stddev_Longitude Data1_INS_Time_Milliseconds Data1_Rate_Body_HR_X Data1_Rate_Body_HR_Y Data1_Rate_Body_HR_Z ];
csvwrite("FileName.csv", M)
