# Supplementary material for: High Precision Outdoor and Indoor Reference State Estimation for Testing Autonomous Vehicles
Source: Sensors (Basel). 2021 Feb 6;21(4):1131. doi: 10.3390/s21041131 (PMC7914456; doi:10.3390/s21041131)
Supplement: Supplementary file 1 [file sensors-21-01131-s001.zip › Datasets/README.txt]

The datasets are named after the corresponding figures on the publication.

The variables inside the datasets are ordered as follows:
Data1_Accel_Body_HR_Z -> given in G-s -> IMU measurement
Data1_Accel_Body_HR_Y -> given in G-s -> IMU measurement
Data1_Accel_Body_HR_Z -> given in G-s -> IMU measurement
Data1_GPS_Angle_COG -> given in deg -> GPS measurement
Data1_GPS_Pos_Abs_Latitude -> given in deg -> GPS measurement
Data1_GPS_Pos_Abs_Longitude -> given in deg -> GPS measurement
Data1_GPS_Pos_Stddev_Latitude -> GPS measurement
Data1_GPS_Pos_Stddev_Longitude -> GPS measurement
Data1_GPS_Time_Milliseconds -> given in ms -> GPS measurement
Data1_GPS_Vel_Frame_X -> given in m/s -> GPS measurement
Data1_GPS_Vel_Frame_Y -> given in m/s -> GPS measurement
Data1_GPS_Vel_Frame_Z -> given in m/s -> GPS measurement
Data1_GPS_Vel_Stddev_X -> GPS measurement
Data1_GPS_Vel_Stddev_Y -> GPS measurement
Data1_GPS_Vel_Stddev_Z -> GPS measurement
Data1_INS_Angle_Stddev_Yaw -> INS measurement
Data1_INS_Angle_Yaw -> given in deg -> INS measurement
Data1_INS_Pos_Abs_Latitude -> given in deg -> INS measurement
Data1_INS_Pos_Abs_Longitude -> given in deg -> INS measurement
Data1_INS_Pos_Stddev_Latitude -> INS measurement
Data1_INS_Pos_Stddev_Longitude -> INS measurement
Data1_INS_Time_Milliseconds -> given in ms -> INS measurement
Data1_Rate_Body_HR_X -> given in deg/s -> IMU measurement
Data1_Rate_Body_HR_Y -> given in deg/s -> IMU measurement
Data1_Rate_Body_HR_Z -> given in deg/s -> IMU measurement
